# Supplementary material for: Bacteria can maintain rRNA operons solely on plasmids for hundreds of millions of years
Source: Nat Commun. 2023 Nov 14;14:7232. doi: 10.1038/s41467-023-42681-w (PMC10645730; doi:10.1038/s41467-023-42681-w)
Supplement: Supplementary file 4 — Supplementary Data 1–7 [file 41467_2023_42681_MOESM4_ESM.xlsx]

## Sheet: S1
Supplementary Data 1. Strains used for phylogenetic analysis in Fig. 1fg.
Strain	Assembly	16S ribosomal RNA**	23S ribosomal RNA**	5S ribosomal RNA**
Fulvitalea axinellae (T)	This study	FUAX_r00060	FUAX_r00050	FUAX_r00040
Aureibacter tunicatorum (T)	This study	AUTU_r00060	AUTU_r00050	AUTU_r00040
Persicobacter psychrovividus (T)	This study	PEPS_r00040	PEPS_r00050	PEPS_r00060
Persicobacter diffluens (T)	This study	PEDI_r00070	PEDI_r00080	PEDI_r00090
Persicobacter sp. CCB-QB2	GCF_001274635.1	NG22_RS17240	NG22_RS17255	NG22_RS17260
Persicobacter sp. JZB09	GCF_001308105.1	AO081_RS22910	AO081_RS22895	AO081_RS22890
Marivirga tractuosa (T)	This study	MATR_r00060	MATR_r00050	MATR_r00040
Chryseolinea serpens (T)	GCF_900129725.1	BUB30_RS19830	BUB30_RS19815	BUB30_RS19810
Ohtaekwangia koreensis (T)	GCF_900167975.1	B5Y40_RS00005	B5Y40_RS00020	B5Y40_RS00025
Algoriphagus sp. M8-2	GCF_001593605.1	AO498_RS16910	AO498_RS16905	AO498_RS16900
Belliella baltica (T)	GCF_000265405.1	BELBA_RS09540	BELBA_RS09545	BELBA_RS09550
Cyclobacterium amurskyense (T)	GCF_001050135.1	CA2015_RS13900	CA2015_RS13905	CA2015_RS13910
Echinicola vietnamensis (T)	GCF_000325705.1	ECHVI_RS22535	ECHVI_RS22530	ECHVI_RS22525
Bacteroides fragilis (T)*	GCF_000025985.1	BF9343_RS21020	BF9343_RS21005	BF9343_RS21000
Flavobacterium indicum (T)*	GCF_000455605.1	KQS_RS04460	KQS_RS04475	KQS_RS04480
Salinibacter ruber (T)*	GCF_000013045.1	SRU_RS14100	SRU_RS14085	SRU_RS14080
Chlorobium limicola (T)*	GCF_000020465.1	CLIM_RS00725	CLIM_RS00740	CLIM_RS00745
Treponema saccharophilum (T)	This study	TRSA_r00010	TRSA_r00020	TRSA_r00030
Treponema bryantii (T)	This study	TRBR_r00120	TRBR_r00110	TRBR_r00100
Treponema denticola (T)	GCF_000008185.1	TDE_RS05715	TDE_RS05725	TDE_RS05730
Treponema phagedenis (T)	GCF_000187105.1	HMPREF9554_RS07540	HMPREF9554_RS00910	HMPREF9554_RS02980
Treponema succinifaciens (T)	GCF_000195275.1	TRESU_RS12065	TRESU_RS12055	TRESU_RS12050
Treponema brennaborense (T)	GCF_000212415.1	TREBR_RS10935	TREBR_RS10925	TREBR_RS10920
Treponema azotonutricium (T)	GCF_000214355.1	TREAZ_RS07040	TREAZ_RS07050	TREAZ_RS07055
Treponema primitia (T)	GCF_000214375.1	TREPR_RS11685	TREPR_RS11675	TREPR_RS11670
Treponema paraluiscuniculi (T)	GCF_000217655.1	TPCCA_RS01335	TPCCA_RS01345	TPCCA_RS01350
Treponema caldarium (T)	GCF_000219725.1	SPICA_RS09195	SPICA_RS09185	SPICA_RS09180
Treponema vincentii (T)	GCF_000412995.1	HMPREF1222_RS12320	HMPREF1222_RS12330	HMPREF1222_RS12335
Treponema socranskii (T)	GCF_000413015.1	HMPREF1221_RS09325	HMPREF1221_RS09315	HMPREF1221_RS09310
Treponema medium (T)	GCF_000413035.1	HMPREF9195_RS07345	HMPREF9195_RS07355	HMPREF9195_RS07360
Treponema maltophilum (T)	GCF_000413055.1	HMPREF9194_RS09410	HMPREF9194_RS09400	HMPREF9194_RS09395
Treponema pedis (T)	GCF_000447675.1	TPE_RS11615	TPE_RS11605	TPE_RS11600
Treponema pallidum (T)	GCF_000604125.1	TPSEA814_RS01355	TPSEA814_RS01365	TPSEA814_RS01370
Treponema putidum (T)	GCF_000755145.1	JO40_RS12760	JO40_RS12750	JO40_RS12745
Treponema berlinense (T)	GCF_900167025.1	B5D47_RS11240	B5D47_RS11180	B5D47_RS05225
Leptospira interrogans (T)*	GCF_000092565.1	LA_RS10205	LA_RS02235	LA_RS00770
*These strains were used as outgroup
** Locus tags used for rRNA gene analysis

## Sheet: S2
Supplementary Data 2. Conserved single-copy genes extracted by bcgtree.
	Fig. 1f	Fig. 1g
PF00162.15	○	○
PF00276.16	○	○
PF00281.15	○
PF00297.18	○	○
PF00347.19	○	○
PF00366.16	○	○
PF00380.15	○	○
PF00410.15	○	○
PF00411.15	○	○
PF00416.18	○	○
PF00466.16	○	○
PF00573.18	○	○
PF00750.15	○	○
PF01025.15	○	○
PF01795.15	○	○
TIGR00001	○	○
TIGR00002	○	○
TIGR00009	○	○
TIGR00012	○	○
TIGR00019	○	○
TIGR00029	○
TIGR00043	○	○
TIGR00059	○	○
TIGR00060	○	○
TIGR00061	○	○
TIGR00062	○
TIGR00082	○	○
TIGR00086	○
TIGR00092		○
TIGR00115		○
TIGR00116	○	○
TIGR00158	○	○
TIGR00165	○	○
TIGR00166	○	○
TIGR00168	○	○
TIGR00234	○	○
TIGR00337	○	○
TIGR00344	○	○
TIGR00362	○
TIGR00389	○	○
TIGR00392	○	○
TIGR00396	○	○
TIGR00409		○
TIGR00414		○
TIGR00418	○	○
TIGR00420	○
TIGR00422	○
TIGR00435	○	○
TIGR00436	○	○
TIGR00442	○	○
TIGR00459	○	○
TIGR00460		○
TIGR00468	○	○
TIGR00472	○
TIGR00487	○	○
TIGR00496	○	○
TIGR00631	○	○
TIGR00663	○	○
TIGR00755		○
TIGR00810	○	○
TIGR00855	○	○
TIGR00922	○	○
TIGR00952	○	○
TIGR00963	○	○
TIGR00964	○	○
TIGR00967		○
TIGR00981	○	○
TIGR01009	○	○
TIGR01011	○	○
TIGR01017	○	○
TIGR01021	○	○
TIGR01024	○	○
TIGR01029	○	○
TIGR01030		○
TIGR01031	○
TIGR01032	○	○
TIGR01044	○
TIGR01049	○	○
TIGR01050	○	○
TIGR01059		○
TIGR01063		○
TIGR01066	○	○
TIGR01067	○	○
TIGR01071	○	○
TIGR01079	○	○
TIGR01164	○	○
TIGR01169	○	○
TIGR01171	○	○
TIGR01391		○
TIGR01393	○
TIGR01632		○
TIGR01953	○	○
TIGR02013		○
TIGR02027	○	○
TIGR02350	○	○
TIGR02386		○
TIGR02397	○
TIGR02432	○
TIGR02729		○
TIGR03594	○	○

## Sheet: S3
Supplementary Data 3. Tree topology tests for phylogenetic trees in Fig. 1fg.
Tree	logL	deltaL	bp-RELL	p-KH	p-SH	c-ELW	p-AU
Fig. 1f	-30848.7	6.5564	0.287 +	0.276 +	0.276 +	0.284 +	0.265 +
Fig. 1g	-32777.5	24.677	0.122 +	0.12 +	0.12 +	0.123 +	0.111 +
deltaL : logL difference from the maximal logl in the set.
bp-RELL : bootstrap proportion using RELL method86.
p-KH : p-value of one sided Kishino-Hasegawa test87.
p-SH : p-value of Shimodaira-Hasegawa test88.
c-ELW : Expected Likelihood Weight89.
p-AU : p-value of approximately unbiased (AU) test90.
Plus signs denote the 95% confidence sets.
Minus signs denote significant exclusion.
All tests performed 1000 resamplings using the RELL method.

## Sheet: S4
Supplementary Data 4. Genomes used for divergence time estimation in Fig. 2a−d and Supplementary Fig. 2.
Phylogenetic tree	ID	Description	s_gtdb or strain name	f_gtdb or family of IJSEM
Persicobacteraceae	PP_genome	Bactera without chromosomal rrn operons	Persicobacter psychrovividus	f__Cyclobacteriaceae or Persicobacteraceae
Persicobacteraceae	CCB2_genome	Bactera without chromosomal rrn operons	Persicobacter sp. CCB-QB2	f__Cyclobacteriaceae or Persicobacteraceae
Persicobacteraceae	RS_GCF_001308105.1	Bactera without chromosomal rrn operons	s__Persicobacter sp001308105 or Persicobacter sp. JZB09	f__Cyclobacteriaceae or Persicobacteraceae
Persicobacteraceae	PD2_genome	Bactera without chromosomal rrn operons	P. diffluens	f__Cyclobacteriaceae or Persicobacteraceae
Persicobacteraceae	AT_genome	Bactera without chromosomal rrn operons	A. tunicatorum	f__Cyclobacteriaceae or Persicobacteraceae
Persicobacteraceae	FA_genome	Bactera without chromosomal rrn operons	F. axinellae	f__Cyclobacteriaceae or Persicobacteraceae
Persicobacteraceae	RS_GCF_000801315.1	Species for stability of phylogenetic tree	s__Hymenobacter sp000801315	f__Hymenobacteraceae
Persicobacteraceae	RS_GCF_000374065.1	Species for stability of phylogenetic tree	s__Spirosoma luteum	f__Spirosomaceae
Persicobacteraceae	RS_GCF_001281695.1	Species for stability of phylogenetic tree	s__Raineya sp001281695	f__Thermonemataceae
Persicobacteraceae	RS_GCF_900101885.1	Species for stability of phylogenetic tree	s__Dyadobacter soli	f__Spirosomaceae
Persicobacteraceae	RS_GCF_900129725.1	Related species of bactera without chromosomal rrn operons	s__Chryseolinea serpens	f__Cyclobacteriaceae
Persicobacteraceae	RS_GCF_000383955.1	Species for stability of phylogenetic tree	s__Rudanella lutea	f__Spirosomaceae
Persicobacteraceae	RS_GCF_000222485.1	Related species of bactera without chromosomal rrn operons	s__Cyclobacterium marinum	f__Cyclobacteriaceae
Persicobacteraceae	GB_GCA_002697405.1	Species for stability of phylogenetic tree	s__MED-G16 sp002697405	f__Marinoscillaceae
Persicobacteraceae	RS_GCF_003148625.1	Species for stability of phylogenetic tree	s__Arcicella aurantiaca	f__Spirosomaceae
Persicobacteraceae	RS_GCF_001483135.1	Species for stability of phylogenetic tree	s__Solirubrum puertoriconensis	f__Hymenobacteraceae
Persicobacteraceae	RS_GCF_001647275.1	Species for stability of phylogenetic tree	s__Rufibacter ruber	f__Hymenobacteraceae
Persicobacteraceae	RS_GCF_002006735.1	Species for stability of phylogenetic tree	s__Spirosoma sp002006735	f__Spirosomaceae
Persicobacteraceae	RS_GCF_900129785.1	Related species of bactera without chromosomal rrn operons	s__Algoriphagus halophilus	f__Cyclobacteriaceae
Persicobacteraceae	RS_GCF_000295935.2	Related species of bactera without chromosomal rrn operons	s__Indibacter alkaliphilus	f__Cyclobacteriaceae
Persicobacteraceae	RS_GCF_900188325.1	Related species of bactera without chromosomal rrn operons	s__Ekhidna lutea	f__Cyclobacteriaceae
Persicobacteraceae	GB_GCA_002701745.1	Species for stability of phylogenetic tree	s__MED-G16 sp002701745	f__Marinoscillaceae
Persicobacteraceae	RS_GCF_900176375.1	Related species of bactera without chromosomal rrn operons	s__Reichenbachiella faecimaris	f__Cyclobacteriaceae
Persicobacteraceae	RS_GCF_000427405.1	Species for stability of phylogenetic tree	s__Flectobacillus major	f__Spirosomaceae
Persicobacteraceae	RS_GCF_000330725.2	Related species of bactera without chromosomal rrn operons	s__Mariniradius saccharolyticus	f__Cyclobacteriaceae
Persicobacteraceae	RS_GCF_001280305.1	Species for stability of phylogenetic tree	s__Hymenobacter sp001280305	f__Hymenobacteraceae
Persicobacteraceae	RS_GCF_001611675.1	Species for stability of phylogenetic tree	s__Pontibacter akesuensis	f__Hymenobacteraceae
Persicobacteraceae	RS_GCF_000526355.1	Related species of bactera without chromosomal rrn operons	s__Algoriphagus marincola_A	f__Cyclobacteriaceae
Persicobacteraceae	RS_GCF_000374025.1	Species for stability of phylogenetic tree	s__Spirosoma panaciterrae	f__Spirosomaceae
Persicobacteraceae	RS_GCF_003258365.1	Species for stability of phylogenetic tree	s__Solirubrum agri	f__Hymenobacteraceae
Persicobacteraceae	RS_GCF_000423565.1	Species for stability of phylogenetic tree	s__Runella zeae	f__Spirosomaceae
Persicobacteraceae	RS_GCF_001907195.1	Species for stability of phylogenetic tree	s__Pontibacter sp001907195	f__Hymenobacteraceae
Persicobacteraceae	RS_GCF_000429445.1	Related species of bactera without chromosomal rrn operons	s__Algoriphagus terrigena	f__Cyclobacteriaceae
Persicobacteraceae	RS_GCF_001870735.1	Species for stability of phylogenetic tree	s__Arsenicibacter rosenii	f__Spirosomaceae
Persicobacteraceae	RS_GCF_900115775.1	Species for stability of phylogenetic tree	s__Hymenobacter arizonensis	f__Hymenobacteraceae
Persicobacteraceae	GB_GCA_003229495.1	Related species of bactera without chromosomal rrn operons	s__SZUA-3 sp003229495	f__Cyclobacteriaceae
Persicobacteraceae	GB_GCA_003228395.1	Related species of bactera without chromosomal rrn operons	s__SZUA-230 sp003228395	f__Cyclobacteriaceae
Persicobacteraceae	GB_GCA_002296035.1	Related species of bactera without chromosomal rrn operons	s__Fabibacter sp002296035	f__Cyclobacteriaceae
Persicobacteraceae	RS_GCF_003054055.1	Species for stability of phylogenetic tree	s__Pontibacter mucosus	f__Hymenobacteraceae
Persicobacteraceae	RS_GCF_000701505.1	Species for stability of phylogenetic tree	s__Dyadobacter crusticola	f__Spirosomaceae
Persicobacteraceae	RS_GCF_001306455.1	Species for stability of phylogenetic tree	s__Jiulongibacter sediminis	f__Spirosomaceae
Persicobacteraceae	RS_GCF_000346615.1	Related species of bactera without chromosomal rrn operons	s__Nafulsella turpanensis	f__Cyclobacteriaceae
Persicobacteraceae	RS_GCF_000166395.1	Species for stability of phylogenetic tree	s__Leadbetterella byssophila	f__Spirosomaceae
Persicobacteraceae	RS_GCF_002843425.1	Species for stability of phylogenetic tree	s__Raineya orbicola	f__Thermonemataceae
Persicobacteraceae	RS_GCF_900112005.1	Related species of bactera without chromosomal rrn operons	s__Algoriphagus aquimarinus	f__Cyclobacteriaceae
Persicobacteraceae	RS_GCF_900230225.1	Species for stability of phylogenetic tree	s__Spirosoma fluviale	f__Spirosomaceae
Persicobacteraceae	RS_GCF_900115665.1	Species for stability of phylogenetic tree	s__Pseudarcicella hirudinis	f__Spirosomaceae
Persicobacteraceae	RS_GCF_001593605.1	Related species of bactera without chromosomal rrn operons	s__Algoriphagus sp001593605	f__Cyclobacteriaceae
Persicobacteraceae	RS_GCF_900113375.1	Related species of bactera without chromosomal rrn operons	s__Algoriphagus hitonicola	f__Cyclobacteriaceae
Persicobacteraceae	RS_GCF_000331105.1	Species for stability of phylogenetic tree	s__Fibrella aestuarina	f__Spirosomaceae
Persicobacteraceae	GB_GCA_003483885.1	Species for stability of phylogenetic tree	s__Microscilla sp003483885	f__Microscillaceae
Persicobacteraceae	RS_GCF_000348925.1	Related species of bactera without chromosomal rrn operons	s__Cesiribacter andamanensis	f__Cyclobacteriaceae
Persicobacteraceae	GB_GCA_002435755.1	Related species of bactera without chromosomal rrn operons	s__UBA6059 sp002435755	f__Cyclobacteriaceae
Persicobacteraceae	GB_GCA_002696995.1	Species for stability of phylogenetic tree	s__MED-G16 sp002696995	f__Marinoscillaceae
Persicobacteraceae	GB_GCA_002432545.1	Related species of bactera without chromosomal rrn operons	s__Ohtaekwangia sp002432545	f__Cyclobacteriaceae
Persicobacteraceae	RS_GCF_003231285.1	Species for stability of phylogenetic tree	s__Hymenobacter sp003231285	f__Hymenobacteraceae
Persicobacteraceae	RS_GCF_003003005.1	Related species of bactera without chromosomal rrn operons	s__Mongoliibacter ruber	f__Cyclobacteriaceae
Persicobacteraceae	GB_GCA_002427745.1	Related species of bactera without chromosomal rrn operons	s__Roseivirga_A sp002427745	f__Cyclobacteriaceae
Persicobacteraceae	RS_GCF_000429425.1	Related species of bactera without chromosomal rrn operons	s__Algoriphagus mannitolivorans	f__Cyclobacteriaceae
Persicobacteraceae	RS_GCF_900230115.1	Species for stability of phylogenetic tree	s__TFI-002 sp900230115	f__Spirosomaceae
Persicobacteraceae	RS_GCF_001936475.1	Related species of bactera without chromosomal rrn operons	s__Algoriphagus marinus	f__Cyclobacteriaceae
Persicobacteraceae	RS_GCF_001988955.1	Species for stability of phylogenetic tree	s__Spirosoma montaniterrae	f__Spirosomaceae
Persicobacteraceae	RS_GCF_000420705.1	Species for stability of phylogenetic tree	s__Hymenobacter norwichensis	f__Hymenobacteraceae
Persicobacteraceae	RS_GCF_001682195.1	Species for stability of phylogenetic tree	s__Flammeovirga sp001682195	f__Flammeovirgaceae
Persicobacteraceae	GB_GCA_001657315.1	Related species of bactera without chromosomal rrn operons	s__BBD-1991-12 sp001657315	f__Cyclobacteriaceae
Persicobacteraceae	GB_GCA_003476475.1	Species for stability of phylogenetic tree	s__UBA9547 sp003476475	f__UBA9547
Persicobacteraceae	RS_GCF_000166275.1	Related species of bactera without chromosomal rrn operons	s__Algoriphagus machipongonensis	f__Cyclobacteriaceae
Persicobacteraceae	RS_GCF_001562275.1	Species for stability of phylogenetic tree	s__Hymenobacter sp001562275	f__Hymenobacteraceae
Persicobacteraceae	RS_GCF_000714815.1	Related species of bactera without chromosomal rrn operons	s__Anditalea andensis	f__Cyclobacteriaceae
Persicobacteraceae	RS_GCF_003176915.1	Species for stability of phylogenetic tree	s__Cardinium hertigii	f__Amoebophilaceae
Persicobacteraceae	GB_GCA_003242315.1	Related species of bactera without chromosomal rrn operons	s__ZC4RG29 sp003242315	f__Cyclobacteriaceae
Persicobacteraceae	RS_GCF_900112365.1	Species for stability of phylogenetic tree	s__Spirosoma endophyticum	f__Spirosomaceae
Persicobacteraceae	GB_GCA_002345965.1	Related species of bactera without chromosomal rrn operons	s__ELB16-189 sp002345965	f__Cyclobacteriaceae
Persicobacteraceae	RS_GCF_002108455.1	Species for stability of phylogenetic tree	s__Fibrella sp002108455	f__Spirosomaceae
Persicobacteraceae	RS_GCF_900103735.1	Related species of bactera without chromosomal rrn operons	s__Algoriphagus alkaliphilus	f__Cyclobacteriaceae
Persicobacteraceae	GB_GCA_002344795.1	Related species of bactera without chromosomal rrn operons	s__ELB16-189 sp002344795	f__Cyclobacteriaceae
Persicobacteraceae	RS_GCF_000382225.1	Species for stability of phylogenetic tree	s__Hymenobacter aerophilus	f__Hymenobacteraceae
Persicobacteraceae	RS_GCF_000597885.1	Related species of bactera without chromosomal rrn operons	s__Cesiribacter sp000597885	f__Cyclobacteriaceae
Persicobacteraceae	RS_GCF_001050135.1	Related species of bactera without chromosomal rrn operons	s__Cyclobacterium amurskyense	f__Cyclobacteriaceae
Persicobacteraceae	RS_GCF_001424405.1	Species for stability of phylogenetic tree	s__Dyadobacter sp001424405	f__Spirosomaceae
Persicobacteraceae	RS_GCF_002154225.1	Species for stability of phylogenetic tree	s__Hymenobacter sp002154225	f__Hymenobacteraceae
Persicobacteraceae	GB_GCA_002729595.1	Species for stability of phylogenetic tree	s__GCA-2729595 sp002729595	f__Flammeovirgaceae
Persicobacteraceae	RS_GCF_000296815.2	Species for stability of phylogenetic tree	s__Fibrisoma limi	f__Spirosomaceae
Persicobacteraceae	RS_GCF_900156785.1	Related species of bactera without chromosomal rrn operons	s__Belliella pelovolcani	f__Cyclobacteriaceae
Persicobacteraceae	RS_GCF_002270355.1	Species for stability of phylogenetic tree	s__Flectobacillus sp002270355	f__Spirosomaceae
Persicobacteraceae	RS_GCF_002797555.1	Species for stability of phylogenetic tree	s__Hymenobacter chitinivorans	f__Hymenobacteraceae
Persicobacteraceae	RS_GCF_000382205.1	Species for stability of phylogenetic tree	s__Dyadobacter beijingensis	f__Spirosomaceae
Persicobacteraceae	GB_GCA_002457315.1	Species for stability of phylogenetic tree	s__MED-G16 sp002457315	f__Marinoscillaceae
Persicobacteraceae	RS_GCF_000689375.1	Species for stability of phylogenetic tree	s__Cardinium sp000689375	f__Amoebophilaceae
Persicobacteraceae	RS_GCF_002831565.1	Species for stability of phylogenetic tree	s__Spirosoma sp002831565	f__Spirosomaceae
Persicobacteraceae	RS_GCF_002807035.1	Related species of bactera without chromosomal rrn operons	s__Algoriphagus sp002807035	f__Cyclobacteriaceae
Persicobacteraceae	GB_GCA_001683905.1	Related species of bactera without chromosomal rrn operons	s__ANT-B6 sp001683905	f__Cyclobacteriaceae
Persicobacteraceae	RS_GCF_000566685.1	Species for stability of phylogenetic tree	s__Dyadobacter tibetensis	f__Spirosomaceae
Persicobacteraceae	RS_GCF_900111515.1	Species for stability of phylogenetic tree	s__Hymenobacter actinosclerus	f__Hymenobacteraceae
Persicobacteraceae	RS_GCF_000373245.1	Related species of bactera without chromosomal rrn operons	s__Echinicola pacifica	f__Cyclobacteriaceae
Persicobacteraceae	GB_GCA_002425185.1	Related species of bactera without chromosomal rrn operons	s__UBA2336 sp002425185	f__Cyclobacteriaceae
Persicobacteraceae	RS_GCF_003259005.1	Species for stability of phylogenetic tree	s__Spirosoma sp003259005	f__Spirosomaceae
Persicobacteraceae	RS_GCF_001310085.1	Species for stability of phylogenetic tree	s__Rufibacter tibetensis	f__Hymenobacteraceae
Persicobacteraceae	GB_GCA_002702205.1	Species for stability of phylogenetic tree	s__Marinoscillum sp002702205	f__Marinoscillaceae
Persicobacteraceae	GB_GCA_003286915.1	Related species of bactera without chromosomal rrn operons	s__Chryseolinea_A flava	f__Cyclobacteriaceae
Persicobacteraceae	RS_GCF_900101705.1	Related species of bactera without chromosomal rrn operons	s__Algoriphagus faecimaris	f__Cyclobacteriaceae
Persicobacteraceae	RS_GCF_000298295.1	Related species of bactera without chromosomal rrn operons	s__Cecembia lonarensis	f__Cyclobacteriaceae
Persicobacteraceae	GB_GCA_003232185.1	Related species of bactera without chromosomal rrn operons	s__SZUA-3 sp003232185	f__Cyclobacteriaceae
Persicobacteraceae	GB_GCA_001724175.1	Species for stability of phylogenetic tree	s__SCN-52-12 sp001724175	f__Spirosomaceae
Persicobacteraceae	GB_GCA_001567185.1	Related species of bactera without chromosomal rrn operons	s__ELB16-189 sp001567185	f__Cyclobacteriaceae
Persicobacteraceae	RS_GCF_900187375.1	Species for stability of phylogenetic tree	s__Hymenobacter gelipurpurascens	f__Hymenobacteraceae
Persicobacteraceae	RS_GCF_000737515.1	Species for stability of phylogenetic tree	s__Hymenobacter sp000737515	f__Hymenobacteraceae
Persicobacteraceae	GB_GCA_003504855.1	Related species of bactera without chromosomal rrn operons	s__ELB16-189 sp003504855	f__Cyclobacteriaceae
Persicobacteraceae	RS_GCF_900148515.1	Related species of bactera without chromosomal rrn operons	s__Algoriphagus zhangzhouensis	f__Cyclobacteriaceae
Persicobacteraceae	GB_GCA_001897825.1	Species for stability of phylogenetic tree	s__Amoebophilus sp001897825	f__Amoebophilaceae
Persicobacteraceae	RS_GCF_900167945.1	Species for stability of phylogenetic tree	s__Dyadobacter psychrophilus	f__Spirosomaceae
Persicobacteraceae	RS_GCF_000374085.1	Species for stability of phylogenetic tree	s__Spirosoma spitsbergense	f__Spirosomaceae
Persicobacteraceae	RS_GCF_000715495.1	Species for stability of phylogenetic tree	s__Hymenobacter sp000715495	f__Hymenobacteraceae
Persicobacteraceae	GB_GCA_002256295.1	Species for stability of phylogenetic tree	s__Leadbetterella sp002256295	f__Spirosomaceae
Persicobacteraceae	RS_GCF_000426725.1	Species for stability of phylogenetic tree	s__Sporocytophaga myxococcoides	f__Cytophagaceae
Persicobacteraceae	RS_GCF_000812565.1	Species for stability of phylogenetic tree	s__Flammeovirga sp000812565	f__Flammeovirgaceae
Persicobacteraceae	GB_GCA_002454335.1	Species for stability of phylogenetic tree	s__UBA6715 sp002454335	f__Spirosomaceae
Persicobacteraceae	RS_GCF_000576555.1	Species for stability of phylogenetic tree	s__Hymenobacter swuensis	f__Hymenobacteraceae
Persicobacteraceae	RS_GCF_000972495.1	Species for stability of phylogenetic tree	s__Hymenobacter terrenus	f__Hymenobacteraceae
Persicobacteraceae	GB_GCA_002715645.1	Species for stability of phylogenetic tree	s__GCA-2715645 sp002715645	f__Marinoscillaceae
Persicobacteraceae	RS_GCF_900108855.1	Species for stability of phylogenetic tree	s__Dyadobacter koreensis	f__Spirosomaceae
Persicobacteraceae	RS_GCF_900188255.1	Species for stability of phylogenetic tree	s__Hymenobacter mucosus	f__Hymenobacteraceae
Persicobacteraceae	RS_GCF_000422585.1	Species for stability of phylogenetic tree	s__Hugenholtzia roseola	f__Bernardetiaceae
Persicobacteraceae	RS_GCF_900156345.1	Species for stability of phylogenetic tree	s__Pontibacter indicus	f__Hymenobacteraceae
Persicobacteraceae	RS_GCF_000331535.1	Related species of bactera without chromosomal rrn operons	s__Fulvivirga imtechensis	f__Cyclobacteriaceae
Persicobacteraceae	GB_GCA_002340355.1	Species for stability of phylogenetic tree	s__UBA2561 sp002340355	f__Bernardetiaceae
Persicobacteraceae	RS_GCF_003259745.1	Species for stability of phylogenetic tree	s__Larkinella arboricola	f__Spirosomaceae
Persicobacteraceae	GB_GCA_001898145.1	Species for stability of phylogenetic tree	s__Dyadobacter sp001898145	f__Spirosomaceae
Persicobacteraceae	RS_GCF_000169175.1	Species for stability of phylogenetic tree	s__Microscilla marina	f__Microscillaceae
Persicobacteraceae	RS_GCF_900109045.1	Species for stability of phylogenetic tree	s__Dyadobacter sp900109045	f__Spirosomaceae
Persicobacteraceae	GB_GCA_003096355.1	Species for stability of phylogenetic tree	s__Pontibacter virosus	f__Hymenobacteraceae
Persicobacteraceae	RS_GCF_000265405.1	Related species of bactera without chromosomal rrn operons	s__Belliella baltica	f__Cyclobacteriaceae
Persicobacteraceae	RS_GCF_001647285.1	Species for stability of phylogenetic tree	s__Rufibacter roseus	f__Hymenobacteraceae
Persicobacteraceae	RS_GCF_001592945.1	Related species of bactera without chromosomal rrn operons	s__Roseivirga seohaensis	f__Cyclobacteriaceae
Persicobacteraceae	RS_GCF_002943425.1	Species for stability of phylogenetic tree	s__Siphonobacter curvatus	f__Spirosomaceae
Persicobacteraceae	GB_GCA_001898575.1	Species for stability of phylogenetic tree	s__Spirosoma sp001898575	f__Spirosomaceae
Persicobacteraceae	RS_GCF_900113045.1	Species for stability of phylogenetic tree	s__Thermoflexibacter ruber	f__Bernardetiaceae
Persicobacteraceae	RS_GCF_000265505.1	Species for stability of phylogenetic tree	s__Bernardetia litoralis	f__Bernardetiaceae
Persicobacteraceae	GB_GCA_002692105.1	Species for stability of phylogenetic tree	s__Marinoscillum sp002692105	f__Marinoscillaceae
Persicobacteraceae	RS_GCF_002007105.1	Species for stability of phylogenetic tree	s__Solirubrum sp002007105	f__Hymenobacteraceae
Persicobacteraceae	RS_GCF_001577755.1	Species for stability of phylogenetic tree	s__Rufibacter sp001577755	f__Hymenobacteraceae
Persicobacteraceae	GB_GCA_002479785.1	Species for stability of phylogenetic tree	s__UBA6715 sp002479785	f__Spirosomaceae
Persicobacteraceae	GB_GCA_003537495.1	Related species of bactera without chromosomal rrn operons	s__ELB16-189 sp003537495	f__Cyclobacteriaceae
Persicobacteraceae	RS_GCF_000426825.1	Species for stability of phylogenetic tree	s__Thermonema rossianum	f__Thermonemataceae
Persicobacteraceae	RS_GCF_003014695.1	Species for stability of phylogenetic tree	s__Dyadobacter jiangsuensis	f__Spirosomaceae
Persicobacteraceae	RS_GCF_003002825.1	Species for stability of phylogenetic tree	s__Spirosoma oryzae	f__Spirosomaceae
Persicobacteraceae	RS_GCF_000014145.1	Species for stability of phylogenetic tree	s__Cytophaga hutchinsonii	f__Cytophagaceae
Persicobacteraceae	GB_GCA_002427755.1	Related species of bactera without chromosomal rrn operons	s__Fabibacter sp002427755	f__Cyclobacteriaceae
Persicobacteraceae	RS_GCF_001816165.1	Species for stability of phylogenetic tree	s__Hymenobacter glacialis	f__Hymenobacteraceae
Persicobacteraceae	RS_GCF_001596155.1	Species for stability of phylogenetic tree	s__Hymenobacter sp001596155	f__Hymenobacteraceae
Persicobacteraceae	RS_GCF_900116615.1	Related species of bactera without chromosomal rrn operons	s__Algoriphagus locisalis	f__Cyclobacteriaceae
Persicobacteraceae	RS_GCF_900108085.1	Related species of bactera without chromosomal rrn operons	s__Algoriphagus boritolerans	f__Cyclobacteriaceae
Persicobacteraceae	RS_GCF_003023845.1	Species for stability of phylogenetic tree	s__Adhaeribacter sp003023845	f__Hymenobacteraceae
Persicobacteraceae	RS_GCF_000429465.1	Related species of bactera without chromosomal rrn operons	s__Algoriphagus vanfongensis	f__Cyclobacteriaceae
Persicobacteraceae	GB_GCA_003541895.1	Related species of bactera without chromosomal rrn operons	s__ELB16-189 sp003541895	f__Cyclobacteriaceae
Persicobacteraceae	RS_GCF_002742335.1	Related species of bactera without chromosomal rrn operons	s__Reichenbachiella sp002742335	f__Cyclobacteriaceae
Persicobacteraceae	RS_GCF_002150685.1	Related species of bactera without chromosomal rrn operons	s__Algoriphagus antarcticus	f__Cyclobacteriaceae
Persicobacteraceae	RS_GCF_000381545.1	Related species of bactera without chromosomal rrn operons	s__Rhodonellum psychrophilum	f__Cyclobacteriaceae
Persicobacteraceae	RS_GCF_000428845.1	Species for stability of phylogenetic tree	s__Dyadobacter alkalitolerans	f__Spirosomaceae
Persicobacteraceae	RS_GCF_002846395.1	Species for stability of phylogenetic tree	s__Pontibacter ramchanderi	f__Hymenobacteraceae
Persicobacteraceae	RS_GCF_000807855.2	Species for stability of phylogenetic tree	s__Flammeovirga pacifica	f__Flammeovirgaceae
Persicobacteraceae	RS_GCF_900176595.1	Related species of bactera without chromosomal rrn operons	s__Aquiflexum balticum	f__Cyclobacteriaceae
Persicobacteraceae	RS_GCF_900112255.1	Species for stability of phylogenetic tree	s__Flexibacter flexilis	f__Catalimonadaceae
Persicobacteraceae	RS_GCF_000482465.1	Species for stability of phylogenetic tree	s__Runella limosa	f__Spirosomaceae
Persicobacteraceae	GB_GCA_001890965.1	Species for stability of phylogenetic tree	s__Microscilla sp001890965	f__Microscillaceae
Persicobacteraceae	GB_GCA_002729235.1	Related species of bactera without chromosomal rrn operons	s__GCA-2729235 sp002729235	f__Cyclobacteriaceae
Persicobacteraceae	RS_GCF_001816145.1	Species for stability of phylogenetic tree	s__Hymenobacter lapidarius	f__Hymenobacteraceae
Persicobacteraceae	RS_GCF_003171675.1	Related species of bactera without chromosomal rrn operons	s__Reichenbachiella versicolor	f__Cyclobacteriaceae
Persicobacteraceae	GB_GCA_002471275.1	Related species of bactera without chromosomal rrn operons	s__UBA7330 sp002471275	f__Cyclobacteriaceae
Persicobacteraceae	GB_GCA_003284895.1	Species for stability of phylogenetic tree	s__Pontibacter sp003284895	f__Hymenobacteraceae
Persicobacteraceae	RS_GCF_900142205.1	Related species of bactera without chromosomal rrn operons	s__Reichenbachiella agariperforans	f__Cyclobacteriaceae
Persicobacteraceae	RS_GCF_003258705.1	Species for stability of phylogenetic tree	s__Arcticibacterium luteifluviistationis	f__Spirosomaceae
Persicobacteraceae	GB_GCA_002691385.1	Related species of bactera without chromosomal rrn operons	s__UBA4465 sp002691385	f__Cyclobacteriaceae
Persicobacteraceae	GB_GCA_003030575.1	Related species of bactera without chromosomal rrn operons	s__Marivirga lumbricoides	f__Cyclobacteriaceae
Persicobacteraceae	RS_GCF_000379765.1	Species for stability of phylogenetic tree	s__Flexithrix dorotheae	f__Flammeovirgaceae
Persicobacteraceae	RS_GCF_900176135.1	Species for stability of phylogenetic tree	s__Hymenobacter roseosalivarius	f__Hymenobacteraceae
Persicobacteraceae	RS_GCF_000973725.1	Species for stability of phylogenetic tree	s__Pontibacter korlensis	f__Hymenobacteraceae
Persicobacteraceae	GB_GCA_003500135.1	Related species of bactera without chromosomal rrn operons	s__UBA10427 sp003500135	f__Cyclobacteriaceae
Persicobacteraceae	GB_GCA_002477595.1	Related species of bactera without chromosomal rrn operons	s__Fabibacter sp002477595	f__Cyclobacteriaceae
Persicobacteraceae	RS_GCF_001592965.1	Related species of bactera without chromosomal rrn operons	s__Fabibacter spongicola	f__Cyclobacteriaceae
Persicobacteraceae	RS_GCF_000218895.1	Species for stability of phylogenetic tree	s__Runella slithyformis	f__Spirosomaceae
Persicobacteraceae	RS_GCF_900188245.1	Related species of bactera without chromosomal rrn operons	s__Belliella buryatensis	f__Cyclobacteriaceae
Persicobacteraceae	RS_GCF_000379725.1	Species for stability of phylogenetic tree	s__Cytophaga aurantiaca	f__Cytophagaceae
Persicobacteraceae	GB_GCA_002398365.1	Related species of bactera without chromosomal rrn operons	s__ELB16-189 sp002398365	f__Cyclobacteriaceae
Persicobacteraceae	GB_GCA_001464155.1	Related species of bactera without chromosomal rrn operons	s__Ga0077538 sp001464155	f__Cyclobacteriaceae
Persicobacteraceae	RS_GCF_900109255.1	Related species of bactera without chromosomal rrn operons	s__Cyclobacterium halophilum	f__Cyclobacteriaceae
Persicobacteraceae	RS_GCF_000373265.1	Species for stability of phylogenetic tree	s__Pontibacter roseus	f__Hymenobacteraceae
Persicobacteraceae	RS_GCF_000430505.1	Species for stability of phylogenetic tree	s__Eisenibacter elegans	f__Microscillaceae
Persicobacteraceae	GB_GCA_002483125.1	Species for stability of phylogenetic tree	s__Leadbetterella sp002483125	f__Spirosomaceae
Persicobacteraceae	RS_GCF_000265075.1	Related species of bactera without chromosomal rrn operons	s__Nitritalea halalkaliphila	f__Cyclobacteriaceae
Persicobacteraceae	GB_GCA_003260975.1	Related species of bactera without chromosomal rrn operons	s__Echinicola strongylocentroti	f__Cyclobacteriaceae
Persicobacteraceae	RS_GCF_001747095.1	Related species of bactera without chromosomal rrn operons	s__Fabibacter sp001747095	f__Cyclobacteriaceae
Persicobacteraceae	RS_GCF_000974425.1	Species for stability of phylogenetic tree	s__Spirosoma radiotolerans	f__Spirosomaceae
Persicobacteraceae	RS_GCF_900141805.1	Species for stability of phylogenetic tree	s__Hymenobacter daecheongensis	f__Hymenobacteraceae
Persicobacteraceae	RS_GCF_003149085.1	Species for stability of phylogenetic tree	s__Dyadobacter jejuensis	f__Spirosomaceae
Persicobacteraceae	RS_GCF_001593005.1	Related species of bactera without chromosomal rrn operons	s__Roseivirga ehrenbergii	f__Cyclobacteriaceae
Persicobacteraceae	GB_GCA_002352225.1	Related species of bactera without chromosomal rrn operons	s__ELB16-189 sp002352225	f__Cyclobacteriaceae
Persicobacteraceae	RS_GCF_000023125.1	Species for stability of phylogenetic tree	s__Dyadobacter fermentans	f__Spirosomaceae
Persicobacteraceae	RS_GCF_900143075.1	Related species of bactera without chromosomal rrn operons	s__Cyclobacterium lianum	f__Cyclobacteriaceae
Persicobacteraceae	GB_GCA_003449595.1	Species for stability of phylogenetic tree	s__UBA8158 sp003449595	f__Microscillaceae
Persicobacteraceae	RS_GCF_000020565.1	Species for stability of phylogenetic tree	s__Amoebophilus asiaticus	f__Amoebophilaceae
Persicobacteraceae	GB_GCA_002325615.1	Species for stability of phylogenetic tree	s__UBA8403 sp002325615	f__Amoebophilaceae
Persicobacteraceae	RS_GCF_001592935.1	Related species of bactera without chromosomal rrn operons	s__Roseivirga echinicomitans	f__Cyclobacteriaceae
Persicobacteraceae	RS_GCF_900103285.1	Species for stability of phylogenetic tree	s__Siphonobacter aquaeclarae	f__Spirosomaceae
Persicobacteraceae	RS_GCF_001078055.1	Species for stability of phylogenetic tree	s__Rufibacter sp001078055	f__Hymenobacteraceae
Persicobacteraceae	GB_GCA_002784125.1	Species for stability of phylogenetic tree	s__Bernardetia sp002784125	f__Bernardetiaceae
Persicobacteraceae	GB_GCA_002405445.1	Related species of bactera without chromosomal rrn operons	s__ELB16-189 sp002405445	f__Cyclobacteriaceae
Persicobacteraceae	RS_GCF_000325705.1	Related species of bactera without chromosomal rrn operons	s__Echinicola vietnamensis	f__Cyclobacteriaceae
Persicobacteraceae	RS_GCF_000390185.1	Related species of bactera without chromosomal rrn operons	s__Lunatimonas lonarensis	f__Cyclobacteriaceae
Persicobacteraceae	RS_GCF_002855535.1	Species for stability of phylogenetic tree	s__Emticicia sp002855535	f__Spirosomaceae
Persicobacteraceae	RS_GCF_002204745.1	Species for stability of phylogenetic tree	s__Hymenobacter sp002204745	f__Hymenobacteraceae
Persicobacteraceae	RS_GCF_000473365.1	Species for stability of phylogenetic tree	s__Adhaeribacter aquaticus	f__Hymenobacteraceae
Persicobacteraceae	GB_GCA_002344065.1	Related species of bactera without chromosomal rrn operons	s__UBA2336 sp002344065	f__Cyclobacteriaceae
Persicobacteraceae	RS_GCF_000429405.1	Related species of bactera without chromosomal rrn operons	s__Algoriphagus marincola	f__Cyclobacteriaceae
Persicobacteraceae	RS_GCF_001816125.1	Species for stability of phylogenetic tree	s__Hymenobacter coccineus	f__Hymenobacteraceae
Persicobacteraceae	GB_GCA_002292365.1	Related species of bactera without chromosomal rrn operons	s__UBA4465 sp002292365	f__Cyclobacteriaceae
Persicobacteraceae	RS_GCF_000183425.1	Related species of bactera without chromosomal rrn operons	s__Marivirga tractuosa	f__Cyclobacteriaceae
Persicobacteraceae	RS_GCF_900142395.1	Species for stability of phylogenetic tree	s__Hymenobacter psychrotolerans	f__Hymenobacteraceae
Persicobacteraceae	RS_GCF_002150505.1	Related species of bactera without chromosomal rrn operons	s__Algoriphagus ratkowskyi	f__Cyclobacteriaceae
Persicobacteraceae	GB_GCA_000263195.1	Species for stability of phylogenetic tree	s__Emticicia oligotrophica	f__Spirosomaceae
Persicobacteraceae	GB_GCA_002470835.1	Related species of bactera without chromosomal rrn operons	s__UBA4465 sp002470835	f__Cyclobacteriaceae
Persicobacteraceae	RS_GCF_900177665.1	Related species of bactera without chromosomal rrn operons	s__Marivirga sericea	f__Cyclobacteriaceae
Persicobacteraceae	RS_GCF_002872335.1	Species for stability of phylogenetic tree	s__Siphonobacter sp002872335	f__Spirosomaceae
Persicobacteraceae	RS_GCF_900188175.1	Species for stability of phylogenetic tree	s__Pontibacter ummariensis	f__Hymenobacteraceae
Persicobacteraceae	RS_GCF_002056795.1	Species for stability of phylogenetic tree	s__Spirosoma aerolatum	f__Spirosomaceae
Persicobacteraceae	RS_GCF_000304455.1	Species for stability of phylogenetic tree	s__Cardinium sp000304455	f__Amoebophilaceae
Persicobacteraceae	RS_GCF_900156415.1	Species for stability of phylogenetic tree	s__Pontibacter lucknowensis	f__Hymenobacteraceae
Persicobacteraceae	RS_GCF_001442615.1	Related species of bactera without chromosomal rrn operons	s__Algoriphagus resistens	f__Cyclobacteriaceae
Persicobacteraceae	RS_GCF_003259255.1	Related species of bactera without chromosomal rrn operons	s__Algoriphagus sp003259255	f__Cyclobacteriaceae
Persicobacteraceae	RS_GCF_003259505.1	Related species of bactera without chromosomal rrn operons	s__Algoriphagus yeomjeoni	f__Cyclobacteriaceae
Persicobacteraceae	GB_GCA_002338655.1	Related species of bactera without chromosomal rrn operons	s__UBA1842 sp002338655	f__Cyclobacteriaceae
Persicobacteraceae	RS_GCF_001507645.1	Species for stability of phylogenetic tree	s__Hymenobacter sedentarius	f__Hymenobacteraceae
Persicobacteraceae	RS_GCF_000775915.1	Species for stability of phylogenetic tree	s__Sporocytophaga myxococcoides_A	f__Cytophagaceae
Persicobacteraceae	RS_GCF_900100765.1	Species for stability of phylogenetic tree	s__Catalinimonas alkaloidigena	f__Catalimonadaceae
Persicobacteraceae	RS_GCF_003143535.1	Species for stability of phylogenetic tree	s__UBA6715 sp003143535	f__Spirosomaceae
Persicobacteraceae	RS_GCF_002838835.1	Species for stability of phylogenetic tree	s__Siphonobacter sp002838835	f__Spirosomaceae
Persicobacteraceae	RS_GCF_000472485.1	Species for stability of phylogenetic tree	s__Pontibacter actiniarum	f__Hymenobacteraceae
Persicobacteraceae	RS_GCF_000427295.1	Related species of bactera without chromosomal rrn operons	s__Cyclobacterium qasimii	f__Cyclobacteriaceae
Persicobacteraceae	RS_GCF_003149185.1	Species for stability of phylogenetic tree	s__Sediminitomix flava	f__Flammeovirgaceae
Persicobacteraceae	GB_GCA_002786855.1	Related species of bactera without chromosomal rrn operons	s__Roseivirga sp002786855	f__Cyclobacteriaceae
Persicobacteraceae	RS_GCF_900167975.1	Related species of bactera without chromosomal rrn operons	s__Ohtaekwangia koreensis	f__Cyclobacteriaceae
Persicobacteraceae	RS_GCF_001747105.1	Related species of bactera without chromosomal rrn operons	s__Fabibacter misakiensis	f__Cyclobacteriaceae
Persicobacteraceae	RS_GCF_900115305.1	Related species of bactera without chromosomal rrn operons	s__Algoriphagus ornithinivorans	f__Cyclobacteriaceae
Persicobacteraceae	RS_GCF_003254055.1	Related species of bactera without chromosomal rrn operons	s__Algoriphagus chordae	f__Cyclobacteriaceae
Persicobacteraceae	RS_GCF_003014575.1	Related species of bactera without chromosomal rrn operons	s__Cecembia rubra	f__Cyclobacteriaceae
Persicobacteraceae	GB_GCA_003452005.1	Species for stability of phylogenetic tree	s__Runella sp003452005	f__Spirosomaceae
Persicobacteraceae	RS_GCF_900107135.1	Species for stability of phylogenetic tree	s__Hymenobacter psychrophilus	f__Hymenobacteraceae
Persicobacteraceae	RS_GCF_900111145.1	Related species of bactera without chromosomal rrn operons	s__Fabibacter pacificus	f__Cyclobacteriaceae
Persicobacteraceae	RS_GCF_003253485.1	Related species of bactera without chromosomal rrn operons	s__Algoriphagus aquaeductus	f__Cyclobacteriaceae
Persicobacteraceae	RS_GCF_002002735.1	Related species of bactera without chromosomal rrn operons	s__Algoriphagus sp002002735	f__Cyclobacteriaceae
Persicobacteraceae	GB_GCA_000024525.1	Species for stability of phylogenetic tree	s__Spirosoma linguale	f__Spirosomaceae
Persicobacteraceae	RS_GCF_900113285.1	Species for stability of phylogenetic tree	s__Pontibacter chinhatensis	f__Hymenobacteraceae
Persicobacteraceae	RS_GCF_002067135.1	Species for stability of phylogenetic tree	s__Spirosoma rigui	f__Spirosomaceae
Persicobacteraceae	RS_GCF_003149515.1	Species for stability of phylogenetic tree	s__Hymenobacter nivis	f__Hymenobacteraceae
Persicobacteraceae	RS_GCF_001583495.1	Species for stability of phylogenetic tree	s__Flammeovirga sp001583495	f__Flammeovirgaceae
Persicobacteraceae	RS_GCF_000010505.1	Calibration	s__Porphyromonas gingivalis	f__Porphyromonadaceae
Persicobacteraceae	RS_GCF_000025985.1	Calibration	s__Bacteroides fragilis	f__Bacteroidaceae
Persicobacteraceae	RS_GCF_000013045.1	Calibration	s__Salinibacter ruber	f__Salinibacteraceae
Persicobacteraceae	RS_GCF_900120395.1	Related species of calibration species	s__Porphyromonas sp900120395	f__Porphyromonadaceae
Persicobacteraceae	RS_GCF_000195635.1	Related species of calibration species	s__Bacteroides fluxus	f__Bacteroidaceae
Persicobacteraceae	RS_GCF_900155865.1	Related species of calibration species	s__Bacteroides bouchesdurhonensis	f__Bacteroidaceae
Persicobacteraceae	RS_GCF_000614165.1	Related species of calibration species	s__Bacteroides stercorirosoris	f__Bacteroidaceae
Persicobacteraceae	GB_GCA_002471195.1	Related species of calibration species	s__Bacteroides sp002471195	f__Bacteroidaceae
Persicobacteraceae	RS_GCF_900128475.1	Related species of calibration species	s__Bacteroides massiliensis	f__Bacteroidaceae
Persicobacteraceae	GB_GCA_003545565.1	Related species of calibration species	s__Bacteroides sp003545565	f__Bacteroidaceae
Persicobacteraceae	RS_GCF_000614145.1	Related species of calibration species	s__Bacteroides faecichinchillae	f__Bacteroidaceae
Persicobacteraceae	RS_GCF_002222615.2	Related species of calibration species	s__Bacteroides caccae	f__Bacteroidaceae
Persicobacteraceae	RS_GCF_002849695.1	Related species of calibration species	s__Bacteroides fragilis_A	f__Bacteroidaceae
Persicobacteraceae	RS_GCF_000379945.1	Related species of calibration species	s__Porphyromonas macacae	f__Porphyromonadaceae
Persicobacteraceae	RS_GCF_000212375.1	Related species of calibration species	s__Porphyromonas asaccharolytica	f__Porphyromonadaceae
Persicobacteraceae	RS_GCF_000614355.1	Related species of calibration species	s__Porphyromonas cangingivalis	f__Porphyromonadaceae
Persicobacteraceae	GB_GCA_000614125.1	Related species of calibration species	s__Bacteroides rodentium	f__Bacteroidaceae
Persicobacteraceae	RS_GCF_000467855.2	Related species of calibration species	s__Porphyromonas sp000467855	f__Porphyromonadaceae
Persicobacteraceae	GB_GCA_002293435.1	Related species of calibration species	s__Bacteroides sp002293435	f__Bacteroidaceae
Persicobacteraceae	GB_GCA_002491635.1	Related species of calibration species	s__Bacteroides sp002491635	f__Bacteroidaceae
Persicobacteraceae	RS_GCF_000375645.1	Related species of calibration species	s__Porphyromonas bennonis	f__Porphyromonadaceae
Persicobacteraceae	RS_GCF_000769115.1	Related species of calibration species	s__Porphyromonas canoris	f__Porphyromonadaceae
Persicobacteraceae	GB_GCA_003022655.1	Related species of calibration species	s__Salinibacter sp003022655	f__Salinibacteraceae
Persicobacteraceae	RS_GCF_900129655.1	Related species of calibration species	s__Bacteroides clarus	f__Bacteroidaceae
Persicobacteraceae	RS_GCF_000379925.1	Related species of calibration species	s__Porphyromonas levii	f__Porphyromonadaceae
Persicobacteraceae	RS_GCF_000565015.1	Related species of calibration species	s__Porphyromonas catoniae	f__Porphyromonadaceae
Persicobacteraceae	RS_GCF_900167105.1	Related species of calibration species	s__Porphyromonas circumdentaria	f__Porphyromonadaceae
Persicobacteraceae	RS_GCF_000186225.1	Related species of calibration species	s__Bacteroides helcogenes	f__Bacteroidaceae
Persicobacteraceae	RS_GCF_000154205.1	Related species of calibration species	s__Bacteroides uniformis	f__Bacteroidaceae
Persicobacteraceae	RS_GCF_000011065.1	Related species of calibration species	s__Bacteroides thetaiotaomicron	f__Bacteroidaceae
Persicobacteraceae	GB_GCA_000437135.1	Related species of calibration species	s__Bacteroides intestinalis_A	f__Bacteroidaceae
Persicobacteraceae	GB_GCA_003023105.1	Related species of calibration species	s__Salinibacter sp003023105	f__Salinibacteraceae
Persicobacteraceae	RS_GCF_000511775.1	Related species of calibration species	s__Bacteroides pyogenes_A	f__Bacteroidaceae
Persicobacteraceae	RS_GCF_001314995.1	Related species of calibration species	s__Bacteroides ovatus	f__Bacteroidaceae
Persicobacteraceae	RS_GCF_002160055.1	Related species of calibration species	s__Bacteroides sp002160055	f__Bacteroidaceae
Persicobacteraceae	RS_GCF_000513195.1	Related species of calibration species	s__Bacteroides timonensis	f__Bacteroidaceae
Persicobacteraceae	RS_GCF_000769075.1	Related species of calibration species	s__Porphyromonas sp000769075	f__Porphyromonadaceae
Persicobacteraceae	RS_GCF_001808555.1	Related species of calibration species	s__Porphyromonas sp001808555	f__Porphyromonadaceae
Persicobacteraceae	RS_GCF_001552775.1	Related species of calibration species	s__Porphyromonas sp001552775	f__Porphyromonadaceae
Persicobacteraceae	RS_GCF_000614585.1	Related species of calibration species	s__Porphyromonas gingivicanis	f__Porphyromonadaceae
Persicobacteraceae	RS_GCF_900167225.1	Related species of calibration species	s__Porphyromonas crevioricanis	f__Porphyromonadaceae
Persicobacteraceae	GB_GCA_003096695.1	Related species of calibration species	s__Porphyromonas loveana	f__Porphyromonadaceae
Persicobacteraceae	RS_GCF_002998435.1	Related species of calibration species	s__Bacteroides zoogleoformans	f__Bacteroidaceae
Persicobacteraceae	RS_GCF_000428125.1	Related species of calibration species	s__Bacteroides graminisolvens	f__Bacteroidaceae
Persicobacteraceae	RS_GCF_900130135.1	Related species of calibration species	s__Bacteroides togonis	f__Bacteroidaceae
Persicobacteraceae	RS_GCF_900241005.1	Related species of calibration species	s__Bacteroides cutis	f__Bacteroidaceae
Persicobacteraceae	RS_GCF_000174775.1	Related species of calibration species	s__Porphyromonas uenonis_A	f__Porphyromonadaceae
Persicobacteraceae	RS_GCF_000374365.1	Related species of calibration species	s__Bacteroides gallinarum	f__Bacteroidaceae
Persicobacteraceae	RS_GCF_900128905.1	Related species of calibration species	s__Bacteroides luti	f__Bacteroidaceae
Persicobacteraceae	GB_GCA_003023125.1	Related species of calibration species	s__Salinibacter sp003023125	f__Salinibacteraceae
Persicobacteraceae	RS_GCF_000482365.1	Related species of calibration species	s__Porphyromonas uenonis	f__Porphyromonadaceae
Persicobacteraceae	GB_GCA_003022565.1	Related species of calibration species	s__Salinibacter sp003022565	f__Salinibacteraceae
Persicobacteraceae	RS_GCF_002998535.1	Related species of calibration species	s__Bacteroides heparinolyticus	f__Bacteroidaceae
Persicobacteraceae	RS_GCF_000174815.1	Related species of calibration species	s__Porphyromonas endodontalis	f__Porphyromonadaceae
Persicobacteraceae	RS_GCF_000158035.1	Related species of calibration species	s__Bacteroides cellulosilyticus	f__Bacteroidaceae
Persicobacteraceae	RS_GCF_900108345.1	Related species of calibration species	s__Bacteroides ndongoniae	f__Bacteroidaceae
Persicobacteraceae	RS_GCF_000154525.1	Related species of calibration species	s__Bacteroides stercoris	f__Bacteroidaceae
Persicobacteraceae	GB_GCA_002307035.1	Related species of calibration species	s__Bacteroides sp002307035	f__Bacteroidaceae
Persicobacteraceae	RS_GCF_000156195.1	Related species of calibration species	s__Bacteroides finegoldii	f__Bacteroidaceae
Persicobacteraceae	RS_GCF_002894645.1	Related species of calibration species	s__Salinibacter altiplanensis	f__Salinibacteraceae
Persicobacteraceae	RS_GCF_000378065.1	Related species of calibration species	s__Porphyromonas gulae	f__Porphyromonadaceae
Persicobacteraceae	RS_GCF_001688725.2	Related species of calibration species	s__Bacteroides caecimuris	f__Bacteroidaceae
Persicobacteraceae	RS_GCF_001553215.1	Related species of calibration species	s__Porphyromonas somerae_A	f__Porphyromonadaceae
Persicobacteraceae	RS_GCF_000613465.1	Related species of calibration species	s__Bacteroides nordii	f__Bacteroidaceae
Persicobacteraceae	RS_GCF_900104585.1	Related species of calibration species	s__Bacteroides ihuae	f__Bacteroidaceae
Persicobacteraceae	RS_GCF_000172175.1	Related species of calibration species	s__Bacteroides intestinalis	f__Bacteroidaceae
Persicobacteraceae	RS_GCF_000499785.1	Related species of calibration species	s__Bacteroides neonati	f__Bacteroidaceae
Persicobacteraceae	GB_GCA_900066265.1	Related species of calibration species	s__Bacteroides sp900066265	f__Bacteroidaceae
Persicobacteraceae	GB_GCA_002471185.1	Related species of calibration species	s__Bacteroides sp002471185	f__Bacteroidaceae
Persicobacteraceae	GB_GCA_000210075.1	Related species of calibration species	s__Bacteroides xylanisolvens	f__Bacteroidaceae
Persicobacteraceae	RS_GCF_900106755.1	Related species of calibration species	s__Bacteroides faecis	f__Bacteroidaceae
Persicobacteraceae	RS_GCF_000428105.1	Related species of calibration species	s__Bacteroides pyogenes	f__Bacteroidaceae
Persicobacteraceae	RS_GCF_000768875.1	Related species of calibration species	s__Porphyromonas sp000768875	f__Porphyromonadaceae
Persicobacteraceae	RS_GCF_000517545.1	Related species of calibration species	s__Bacteroides reticulotermitis	f__Bacteroidaceae
Persicobacteraceae	GB_GCA_000613385.1	Related species of calibration species	s__Bacteroides acidifaciens	f__Bacteroidaceae
Persicobacteraceae	RS_GCF_000155815.1	Related species of calibration species	s__Bacteroides eggerthii	f__Bacteroidaceae
Persicobacteraceae	RS_GCF_000315485.1	Related species of calibration species	s__Bacteroides oleiciplenus	f__Bacteroidaceae
Persicobacteraceae	RS_GCF_000372405.1	Related species of calibration species	s__Porphyromonas somerae	f__Porphyromonadaceae
Persicobacteraceae	RS_GCF_900130125.1	Related species of calibration species	s__Bacteroides congonensis	f__Bacteroidaceae
Persicobacteraceae	RS_GCF_000381365.1	Related species of calibration species	s__Bacteroides salyersiae	f__Bacteroidaceae
Persicobacteraceae	RS_GCF_000008685.2	Outgroup	s__Borreliella burgdorferi	f__Borreliaceae
T. saccharophilum	RS_GCF_000255555.1	Bactera without chromosomal rrn operons	s__Treponema_D saccharophilum	f__Treponemataceae
T. saccharophilum	GB_GCA_002392405.1	Related species of bactera without chromosomal rrn operons	s__Treponema_D sp002392405	f__Treponemataceae
T. saccharophilum	RS_GCF_000421345.1	Related species of bactera without chromosomal rrn operons	s__Treponema_D bryantii_B	f__Treponemataceae
T. saccharophilum	GB_GCA_002314445.1	Related species of bactera without chromosomal rrn operons	s__Treponema_D sp002314445	f__Treponemataceae
T. saccharophilum	GB_GCA_002392275.1	Related species of bactera without chromosomal rrn operons	s__Treponema_D sp002392275	f__Treponemataceae
T. saccharophilum	GB_GCA_900316905.1	Related species of bactera without chromosomal rrn operons	s__Treponema_D sp900316905	f__Treponemataceae
T. saccharophilum	GB_GCA_002399405.1	Related species of bactera without chromosomal rrn operons	s__Treponema_D sp002399405	f__Treponemataceae
T. saccharophilum	GB_GCA_002368605.1	Related species of bactera without chromosomal rrn operons	s__Treponema_D sp002368605	f__Treponemataceae
T. saccharophilum	RS_GCF_000195275.1	Related species of bactera without chromosomal rrn operons	s__Treponema_D succinifaciens	f__Treponemataceae
T. saccharophilum	RS_GCF_000260795.1	Related species of bactera without chromosomal rrn operons	s__Treponema_D sp000260795	f__Treponemataceae
T. saccharophilum	RS_GCF_000619925.1	Related species of bactera without chromosomal rrn operons	s__Treponema_D sp000619925	f__Treponemataceae
T. saccharophilum	GB_GCA_002373205.1	Related species of bactera without chromosomal rrn operons	s__Treponema_D sp002373205	f__Treponemataceae
T. saccharophilum	GB_GCA_002395155.1	Related species of bactera without chromosomal rrn operons	s__Treponema_D sp002395155	f__Treponemataceae
T. saccharophilum	GB_GCA_002309305.1	Related species of bactera without chromosomal rrn operons	s__Treponema_D sp002309305	f__Treponemataceae
T. saccharophilum	GB_GCA_002391235.1	Related species of bactera without chromosomal rrn operons	s__Treponema_D sp002391235	f__Treponemataceae
T. saccharophilum	GB_GCA_002396325.1	Related species of bactera without chromosomal rrn operons	s__Treponema_D sp002396325	f__Treponemataceae
T. saccharophilum	GB_GCA_002296965.1	Related species of bactera without chromosomal rrn operons	s__Treponema_D sp002296965	f__Treponemataceae
T. saccharophilum	GB_GCA_003447785.1	Related species of bactera without chromosomal rrn operons	s__Treponema_D sp003447785	f__Treponemataceae
T. saccharophilum	GB_GCA_002404895.1	Related species of bactera without chromosomal rrn operons	s__Treponema_D sp002404895	f__Treponemataceae
T. saccharophilum	GB_GCA_900319625.1	Related species of bactera without chromosomal rrn operons	s__Treponema_D sp900319625	f__Treponemataceae
T. saccharophilum	GB_GCA_002437725.1	Related species of bactera without chromosomal rrn operons	s__Treponema_D sp002437725	f__Treponemataceae
T. saccharophilum	RS_GCF_900111035.1	Related species of bactera without chromosomal rrn operons	s__Treponema_D bryantii_C	f__Treponemataceae
T. saccharophilum	RS_GCF_900167145.1	Related species of bactera without chromosomal rrn operons	s__Treponema_D porcinum	f__Treponemataceae
T. saccharophilum	GB_GCA_002309195.1	Related species of bactera without chromosomal rrn operons	s__Treponema_D sp002309195	f__Treponemataceae
T. saccharophilum	GB_GCA_002369025.1	Related species of bactera without chromosomal rrn operons	s__Treponema_D sp002369025	f__Treponemataceae
T. saccharophilum	GB_GCA_002350445.1	Related species of bactera without chromosomal rrn operons	s__Treponema_D sp002350445	f__Treponemataceae
T. saccharophilum	GB_GCA_002394685.1	Related species of bactera without chromosomal rrn operons	s__Treponema_D sp002394685	f__Treponemataceae
T. saccharophilum	GB_GCA_002448445.1	Related species of bactera without chromosomal rrn operons	s__Treponema_D sp002448445	f__Treponemataceae
T. saccharophilum	RS_GCF_900113965.1	Related species of bactera without chromosomal rrn operons	s__Treponema_D bryantii_A	f__Treponemataceae
T. saccharophilum	GB_GCA_002393835.1	Related species of bactera without chromosomal rrn operons	s__Treponema_D sp002393835	f__Treponemataceae
T. saccharophilum	GB_GCA_002393865.1	Related species of bactera without chromosomal rrn operons	s__Treponema_D sp002393865	f__Treponemataceae
T. saccharophilum	RS_GCF_000468115.1	Related species of bactera without chromosomal rrn operons	s__Treponema_D socranskii	f__Treponemataceae
T. saccharophilum	GB_GCA_002394465.1	Related species of bactera without chromosomal rrn operons	s__Treponema_D sp002394465	f__Treponemataceae
T. saccharophilum	GB_GCA_002315375.1	Related species of bactera without chromosomal rrn operons	s__Treponema_D sp002315375	f__Treponemataceae
T. saccharophilum	GB_GCA_002449305.1	Related species of bactera without chromosomal rrn operons	s__Treponema_D sp002449305	f__Treponemataceae
T. saccharophilum	GB_GCA_900317625.1	Related species of bactera without chromosomal rrn operons	s__Treponema_D sp900317625	f__Treponemataceae
T. saccharophilum	GB_GCA_003455655.1	Related species of bactera without chromosomal rrn operons	s__Treponema_D sp003455655	f__Treponemataceae
T. saccharophilum	RS_GCF_000413015.1	Related species of bactera without chromosomal rrn operons	s__Treponema_D socranskii_A	f__Treponemataceae
T. saccharophilum	GB_GCA_002477955.1	Related species of bactera without chromosomal rrn operons	s__Treponema_D sp002477955	f__Treponemataceae
T. saccharophilum	RS_GCF_900167025.1	Related species of bactera without chromosomal rrn operons	s__Treponema_D berlinense	f__Treponemataceae
T. saccharophilum	GB_GCA_002478955.1	Related species of bactera without chromosomal rrn operons	s__Treponema_D sp002478955	f__Treponemataceae
T. saccharophilum	GB_GCA_002373325.1	Related species of bactera without chromosomal rrn operons	s__Treponema_D sp002373325	f__Treponemataceae
T. saccharophilum	GB_GCA_002319875.1	Related species of bactera without chromosomal rrn operons	s__Treponema_D sp002319875	f__Treponemataceae
T. saccharophilum	RS_GCF_900156205.1	Calibration	s__Leptospira interrogans	f__Leptospiraceae
T. saccharophilum	RS_GCF_000008685.2	Calibration	s__Borreliella burgdorferi	f__Borreliaceae
T. saccharophilum	RS_GCF_002901265.1	Calibration	s__Rhodopirellula_B baltica	f__Pirellulaceae
T. saccharophilum	RS_GCF_000306675.1	Related species of calibration species	s__Leptospira mayottensis	f__Leptospiraceae
T. saccharophilum	RS_GCF_001729245.1	Related species of calibration species	s__Leptospira alstonii_A	f__Leptospiraceae
T. saccharophilum	RS_GCF_002289565.1	Related species of calibration species	s__Rhodopirellula_B sp002289565	f__Pirellulaceae
T. saccharophilum	RS_GCF_000222305.1	Related species of calibration species	s__Borreliella bissettii	f__Borreliaceae
T. saccharophilum	RS_GCF_000332415.1	Related species of calibration species	s__Leptospira weilii_A	f__Leptospiraceae
T. saccharophilum	RS_GCF_000181875.2	Related species of calibration species	s__Borreliella finlandensis	f__Borreliaceae
T. saccharophilum	RS_GCF_002811955.1	Related species of calibration species	s__Leptospira sp002811955	f__Leptospiraceae
T. saccharophilum	RS_GCF_000313175.2	Related species of calibration species	s__Leptospira santarosai	f__Leptospiraceae
T. saccharophilum	RS_GCF_000304735.1	Related species of calibration species	s__Borreliella afzelii	f__Borreliaceae
T. saccharophilum	RS_GCF_900099615.1	Related species of calibration species	s__Borreliella japonica	f__Borreliaceae
T. saccharophilum	RS_GCF_000306255.2	Related species of calibration species	s__Leptospira noguchii	f__Leptospiraceae
T. saccharophilum	RS_GCF_002811925.1	Related species of calibration species	s__Leptospira sp002811925	f__Leptospiraceae
T. saccharophilum	RS_GCF_000243695.2	Related species of calibration species	s__Leptospira kirschneri	f__Leptospiraceae
T. saccharophilum	RS_GCF_000243815.2	Related species of calibration species	s__Leptospira alexanderi	f__Leptospiraceae
T. saccharophilum	RS_GCF_000170955.2	Related species of calibration species	s__Borreliella valaisiana	f__Borreliaceae
T. saccharophilum	RS_GCF_001945665.1	Related species of calibration species	s__Borreliella mayonii	f__Borreliaceae
T. saccharophilum	RS_GCF_003046425.1	Related species of calibration species	s__Leptospira borgpetersenii	f__Leptospiraceae
T. saccharophilum	RS_GCF_001922545.1	Related species of calibration species	s__Borreliella garinii	f__Borreliaceae
T. saccharophilum	RS_GCF_000181895.2	Related species of calibration species	s__Borreliella spielmanii	f__Borreliaceae
T. saccharophilum	RS_GCF_002811845.1	Related species of calibration species	s__Leptospira sp002811845	f__Leptospiraceae
T. saccharophilum	RS_GCF_000243735.2	Related species of calibration species	s__Leptospira kmetyi	f__Leptospiraceae
T. saccharophilum	GB_GCA_000808095.1	Related species of calibration species	s__Borreliella chilensis	f__Borreliaceae
T. saccharophilum	RS_GCF_000244815.1	Related species of calibration species	s__Leptospira weilii_B	f__Leptospiraceae
T. saccharophilum	RS_GCF_000347175.1	Related species of calibration species	s__Leptospira alstonii	f__Leptospiraceae
T. saccharophilum	GB_GCA_002167455.1	Related species of calibration species	s__Rhodopirellula_B sp002167455	f__Pirellulaceae
T. saccharophilum	RS_GCF_000025985.1	Outgroup	s__Bacteroides fragilis	f__Bacteroidaceae
A. ureilytica	RS_GCF_000382705.1	Bactera without chromosomal rrn operons	s__Aureimonas ureilytica	f__Rhizobiaceae
A. ureilytica	RS_GCF_001442755.1	Bactera without chromosomal rrn operons	s__Aureimonas sp001442755 or Aureimonas sp. AU20	f__Rhizobiaceae
A. ureilytica	RS_GCF_001475935.1	Bactera without chromosomal rrn operons	s__Aureimonas ureilytica_A	f__Rhizobiaceae
A. ureilytica	RS_GCF_001463905.1	Related species of bactera without chromosomal rrn operons	s__Aureimonas frigidaquae	f__Rhizobiaceae
A. ureilytica	RS_GCF_900104035.1	Related species of bactera without chromosomal rrn operons	s__Aureimonas jatrophae	f__Rhizobiaceae
A. ureilytica	RS_GCF_001423245.1	Related species of bactera without chromosomal rrn operons	s__Aureimonas sp001423245	f__Rhizobiaceae
A. ureilytica	RS_GCF_001463745.1	Related species of bactera without chromosomal rrn operons	s__Aureimonas sp001463745	f__Rhizobiaceae
A. ureilytica	RS_GCF_001463765.1	Related species of bactera without chromosomal rrn operons	s__Aureimonas sp001463765	f__Rhizobiaceae
A. ureilytica	RS_GCF_001463885.1	Related species of bactera without chromosomal rrn operons	s__Aureimonas altamirensis	f__Rhizobiaceae
A. ureilytica	RS_GCF_900113065.1	Related species of bactera without chromosomal rrn operons	s__Aureimonas phyllosphaerae	f__Rhizobiaceae
A. ureilytica	RS_GCF_001463705.1	Related species of bactera without chromosomal rrn operons	s__Aureimonas sp001463705	f__Rhizobiaceae
A. ureilytica	RS_GCF_000800175.1	Related species of bactera without chromosomal rrn operons	s__Aureimonas altamirensis_A	f__Rhizobiaceae
A. ureilytica	RS_GCF_000092045.1	Calibration	s__Rhizobium etli	f__Rhizobiaceae
A. ureilytica	RS_GCF_002356515.1	Calibration	s__Mesorhizobium loti_C	f__Rhizobiaceae
A. ureilytica	RS_GCF_000046705.1	Calibration	s__Bartonella henselae	f__Rhizobiaceae
A. ureilytica	RS_GCF_000426845.1	Calibration	s__Bradyrhizobium japonicum_C	f__Xanthobacteraceae
A. ureilytica	RS_GCF_000007125.1	Calibration	s__Brucella melitensis	f__Rhizobiaceae
A. ureilytica	RS_GCF_000015445.1	Related species of calibration species	s__Bartonella bacilliformis	f__Rhizobiaceae
A. ureilytica	RS_GCF_002266465.2	Related species of calibration species	s__Bradyrhizobium sp002266465	f__Xanthobacteraceae
A. ureilytica	RS_GCF_001429725.1	Related species of calibration species	s__Rhizobium sp001429725	f__Rhizobiaceae
A. ureilytica	RS_GCF_000284375.1	Related species of calibration species	s__Bradyrhizobium japonicum	f__Xanthobacteraceae
A. ureilytica	RS_GCF_001908205.1	Related species of calibration species	s__Bradyrhizobium sp001908205	f__Xanthobacteraceae
A. ureilytica	RS_GCF_002008155.1	Related species of calibration species	s__Rhizobium sophorae	f__Rhizobiaceae
A. ureilytica	GB_GCA_900470965.1	Related species of calibration species	s__Rhizobium sp900470965	f__Rhizobiaceae
A. ureilytica	RS_GCF_900099905.1	Related species of calibration species	s__Mesorhizobium muleiense	f__Rhizobiaceae
A. ureilytica	GB_GCA_002200945.1	Related species of calibration species	s__Mesorhizobium amorphae_A	f__Rhizobiaceae
A. ureilytica	GB_GCA_900489925.1	Related species of calibration species	s__Rhizobium sp900489925	f__Rhizobiaceae
A. ureilytica	RS_GCF_000706645.1	Related species of calibration species	s__Bartonella rochalimae	f__Rhizobiaceae
A. ureilytica	RS_GCF_000419745.1	Related species of calibration species	s__Rhizobium leguminosarum_C	f__Rhizobiaceae
A. ureilytica	RS_GCF_900199455.1	Related species of calibration species	s__Mesorhizobium sp900199455	f__Rhizobiaceae
A. ureilytica	RS_GCF_900142985.1	Related species of calibration species	s__Bradyrhizobium erythrophlei_B	f__Xanthobacteraceae
A. ureilytica	RS_GCF_000799755.1	Related species of calibration species	s__Rhizobium tropici_A	f__Rhizobiaceae
A. ureilytica	RS_GCF_003253745.1	Related species of calibration species	s__Mesorhizobium kowhaii	f__Rhizobiaceae
A. ureilytica	RS_GCF_000419765.1	Related species of calibration species	s__Rhizobium mongolense	f__Rhizobiaceae
A. ureilytica	RS_GCF_000696095.1	Related species of calibration species	s__Rhizobium rhizogenes	f__Rhizobiaceae
A. ureilytica	RS_GCF_000746265.1	Related species of calibration species	s__Rhizobium sp000746265	f__Rhizobiaceae
A. ureilytica	RS_GCF_002008365.1	Related species of calibration species	s__Rhizobium leguminosarum	f__Rhizobiaceae
A. ureilytica	GB_GCA_900468535.1	Related species of calibration species	s__Rhizobium sp900468535	f__Rhizobiaceae
A. ureilytica	RS_GCF_900129675.1	Related species of calibration species	s__Bradyrhizobium erythrophlei_A	f__Xanthobacteraceae
A. ureilytica	RS_GCF_000824825.2	Related species of calibration species	s__Mesorhizobium sp000824825	f__Rhizobiaceae
A. ureilytica	RS_GCF_002007565.1	Related species of calibration species	s__Bartonella apis_B	f__Rhizobiaceae
A. ureilytica	RS_GCF_002294995.1	Related species of calibration species	s__Mesorhizobium sp002294995	f__Rhizobiaceae
A. ureilytica	RS_GCF_002531575.1	Related species of calibration species	s__Bradyrhizobium sp002531575	f__Xanthobacteraceae
A. ureilytica	RS_GCF_000312525.1	Related species of calibration species	s__Bartonella florencae	f__Rhizobiaceae
A. ureilytica	RS_GCF_000472865.1	Related species of calibration species	s__Bradyrhizobium elkanii_A	f__Xanthobacteraceae
A. ureilytica	RS_GCF_001693485.1	Related species of calibration species	s__Bradyrhizobium sp001693485	f__Xanthobacteraceae
A. ureilytica	RS_GCF_001952075.1	Related species of calibration species	s__Bartonella apis	f__Rhizobiaceae
A. ureilytica	RS_GCF_000701345.1	Related species of calibration species	s__Bradyrhizobium sp000701345	f__Xanthobacteraceae
A. ureilytica	RS_GCF_000344805.1	Related species of calibration species	s__Bradyrhizobium oligotrophicum	f__Xanthobacteraceae
A. ureilytica	RS_GCF_001641635.1	Related species of calibration species	s__Bradyrhizobium sp001641635	f__Xanthobacteraceae
A. ureilytica	RS_GCF_000359745.1	Related species of calibration species	s__Rhizobium freirei	f__Rhizobiaceae
A. ureilytica	RS_GCF_000799845.1	Related species of calibration species	s__Rhizobium sp000799845	f__Rhizobiaceae
A. ureilytica	RS_GCF_000426245.1	Related species of calibration species	s__Bradyrhizobium sp000426245	f__Xanthobacteraceae
A. ureilytica	RS_GCF_000938255.1	Related species of calibration species	s__Bradyrhizobium sp000938255	f__Xanthobacteraceae
A. ureilytica	RS_GCF_000502875.1	Related species of calibration species	s__Mesorhizobium sp000502875	f__Rhizobiaceae
A. ureilytica	RS_GCF_000341355.1	Related species of calibration species	s__Bartonella australis	f__Rhizobiaceae
A. ureilytica	RS_GCF_002284535.1	Related species of calibration species	s__Mesorhizobium wenxiniae	f__Rhizobiaceae
A. ureilytica	RS_GCF_000745735.1	Related species of calibration species	s__Rhizobium rhizogenes_A	f__Rhizobiaceae
A. ureilytica	RS_GCF_000026145.1	Related species of calibration species	s__Bradyrhizobium sp000026145	f__Xanthobacteraceae
A. ureilytica	RS_GCF_001187535.1	Related species of calibration species	s__Rhizobium ecuadorense	f__Rhizobiaceae
A. ureilytica	RS_GCF_000374205.1	Related species of calibration species	s__Bradyrhizobium japonicum_A	f__Xanthobacteraceae
A. ureilytica	RS_GCF_000502835.1	Related species of calibration species	s__Mesorhizobium sp000502835	f__Rhizobiaceae
A. ureilytica	GB_GCA_900469475.1	Related species of calibration species	s__Rhizobium sp900469475	f__Rhizobiaceae
A. ureilytica	RS_GCF_002108845.1	Related species of calibration species	s__Bradyrhizobium canariense_B	f__Xanthobacteraceae
A. ureilytica	RS_GCF_002284575.1	Related species of calibration species	s__Mesorhizobium temperatum	f__Rhizobiaceae
A. ureilytica	GB_GCA_900468685.1	Related species of calibration species	s__Rhizobium sp900468685	f__Rhizobiaceae
A. ureilytica	RS_GCF_003020125.1	Related species of calibration species	s__Bradyrhizobium sp003020125	f__Xanthobacteraceae
A. ureilytica	GB_GCA_900472605.1	Related species of calibration species	s__Rhizobium sp900472605	f__Rhizobiaceae
A. ureilytica	RS_GCF_000824845.1	Related species of calibration species	s__Mesorhizobium sp000824845	f__Rhizobiaceae
A. ureilytica	RS_GCF_000577275.1	Related species of calibration species	s__Rhizobium favelukesii	f__Rhizobiaceae
A. ureilytica	RS_GCF_002531935.1	Related species of calibration species	s__Rhizobium sp002531935	f__Rhizobiaceae
A. ureilytica	RS_GCF_000244935.1	Related species of calibration species	s__Bradyrhizobium sp000244935	f__Xanthobacteraceae
A. ureilytica	RS_GCF_000472965.1	Related species of calibration species	s__Bradyrhizobium elkanii_B	f__Xanthobacteraceae
A. ureilytica	RS_GCF_000745725.1	Related species of calibration species	s__Rhizobium rhizogenes_B	f__Rhizobiaceae
A. ureilytica	RS_GCF_000273375.1	Related species of calibration species	s__Bartonella birtlesii	f__Rhizobiaceae
A. ureilytica	RS_GCF_002944315.1	Related species of calibration species	s__Rhizobium sp002944315	f__Rhizobiaceae
A. ureilytica	RS_GCF_900156895.1	Related species of calibration species	s__Mesorhizobium prunaredense	f__Rhizobiaceae
A. ureilytica	RS_GCF_002266435.2	Related species of calibration species	s__Bradyrhizobium sp002266435	f__Xanthobacteraceae
A. ureilytica	RS_GCF_900094545.1	Related species of calibration species	s__Rhizobium miluonense	f__Rhizobiaceae
A. ureilytica	GB_GCA_002200935.1	Related species of calibration species	s__Rhizobium yanglingense	f__Rhizobiaceae
A. ureilytica	RS_GCF_001440415.1	Related species of calibration species	s__Bradyrhizobium retamae	f__Xanthobacteraceae
A. ureilytica	RS_GCF_000261685.1	Related species of calibration species	s__Bradyrhizobium sp000261685	f__Xanthobacteraceae
A. ureilytica	RS_GCF_000517145.1	Related species of calibration species	s__Mesorhizobium loti_B	f__Rhizobiaceae
A. ureilytica	RS_GCF_000239775.1	Related species of calibration species	s__Bradyrhizobium sp000239775	f__Xanthobacteraceae
A. ureilytica	RS_GCF_001542415.1	Related species of calibration species	s__Bradyrhizobium sp001542415	f__Xanthobacteraceae
A. ureilytica	RS_GCF_000278155.1	Related species of calibration species	s__Bartonella doshiae	f__Rhizobiaceae
A. ureilytica	RS_GCF_001693515.1	Related species of calibration species	s__Bradyrhizobium paxllaeri	f__Xanthobacteraceae
A. ureilytica	RS_GCF_900113725.1	Related species of calibration species	s__Bradyrhizobium sp900113725	f__Xanthobacteraceae
A. ureilytica	RS_GCF_000709795.1	Related species of calibration species	s__Bartonella bacilliformis_A	f__Rhizobiaceae
A. ureilytica	RS_GCF_000706625.1	Related species of calibration species	s__Bartonella koehlerae	f__Rhizobiaceae
A. ureilytica	RS_GCF_900094575.1	Related species of calibration species	s__Bradyrhizobium yuanmingense	f__Xanthobacteraceae
A. ureilytica	RS_GCF_900094555.1	Related species of calibration species	s__Rhizobium hainanense	f__Rhizobiaceae
A. ureilytica	RS_GCF_001982635.1	Related species of calibration species	s__Bradyrhizobium mercantei	f__Xanthobacteraceae
A. ureilytica	RS_GCF_002211285.1	Related species of calibration species	s__Rhizobium sp002211285	f__Rhizobiaceae
A. ureilytica	RS_GCF_000172795.2	Related species of calibration species	s__Rhizobium sp000172795	f__Rhizobiaceae
A. ureilytica	RS_GCF_001908375.1	Related species of calibration species	s__Rhizobium etli_B	f__Rhizobiaceae
A. ureilytica	RS_GCF_000709395.1	Related species of calibration species	s__Mesorhizobium huakuii	f__Rhizobiaceae
A. ureilytica	RS_GCF_000282615.1	Related species of calibration species	s__Bradyrhizobium sp000282615	f__Xanthobacteraceae
A. ureilytica	RS_GCF_900099775.1	Related species of calibration species	s__Rhizobium loessense	f__Rhizobiaceae
A. ureilytica	RS_GCF_003062295.1	Related species of calibration species	s__Bradyrhizobium algeriense	f__Xanthobacteraceae
A. ureilytica	RS_GCF_001692325.1	Related species of calibration species	s__Rhizobium sp001692325	f__Rhizobiaceae
A. ureilytica	RS_GCF_000009265.1	Related species of calibration species	s__Rhizobium leguminosarum_L	f__Rhizobiaceae
A. ureilytica	GB_GCA_003289945.1	Related species of calibration species	s__Mesorhizobium hawassense	f__Rhizobiaceae
A. ureilytica	GB_GCA_900466475.1	Related species of calibration species	s__Rhizobium sp900466475	f__Rhizobiaceae
A. ureilytica	RS_GCF_000379145.1	Related species of calibration species	s__Bradyrhizobium elkanii	f__Xanthobacteraceae
A. ureilytica	RS_GCF_000518165.1	Related species of calibration species	s__Bartonella elizabethae	f__Rhizobiaceae
A. ureilytica	RS_GCF_002778015.1	Related species of calibration species	s__Bartonella tribocorum_B	f__Rhizobiaceae
A. ureilytica	RS_GCF_001440395.1	Related species of calibration species	s__Bradyrhizobium jicamae	f__Xanthobacteraceae
A. ureilytica	RS_GCF_002022445.1	Related species of calibration species	s__Bartonella sp002022445	f__Rhizobiaceae
A. ureilytica	RS_GCF_000426285.1	Related species of calibration species	s__Rhizobium leucaenae	f__Rhizobiaceae
A. ureilytica	RS_GCF_001556045.1	Related species of calibration species	s__Bradyrhizobium sp001556045	f__Xanthobacteraceae
A. ureilytica	RS_GCF_000280015.1	Related species of calibration species	s__Bartonella alsatica	f__Rhizobiaceae
A. ureilytica	RS_GCF_000426105.1	Related species of calibration species	s__Bradyrhizobium sp000426105	f__Xanthobacteraceae
A. ureilytica	RS_GCF_000278215.1	Related species of calibration species	s__Bartonella rattimassiliensis	f__Rhizobiaceae
A. ureilytica	RS_GCF_000472925.1	Related species of calibration species	s__Bradyrhizobium sp000472925	f__Xanthobacteraceae
A. ureilytica	RS_GCF_000472705.1	Related species of calibration species	s__Mesorhizobium erdmanii	f__Rhizobiaceae
A. ureilytica	GB_GCA_003289965.1	Related species of calibration species	s__Mesorhizobium sp003289965	f__Rhizobiaceae
A. ureilytica	RS_GCF_001510895.1	Related species of calibration species	s__Mesorhizobium loti_A	f__Rhizobiaceae
A. ureilytica	RS_GCF_002831585.1	Related species of calibration species	s__Bradyrhizobium sp002831585	f__Xanthobacteraceae
A. ureilytica	GB_GCA_001899205.1	Related species of calibration species	s__Mesorhizobium sp001899205	f__Rhizobiaceae
A. ureilytica	RS_GCF_000799715.1	Related species of calibration species	s__Rhizobium rhizogenes_C	f__Rhizobiaceae
A. ureilytica	RS_GCF_000824785.1	Related species of calibration species	s__Mesorhizobium plurifarium	f__Rhizobiaceae
A. ureilytica	RS_GCF_001693385.1	Related species of calibration species	s__Bradyrhizobium icense	f__Xanthobacteraceae
A. ureilytica	RS_GCF_001641695.1	Related species of calibration species	s__Bradyrhizobium neotropicale	f__Xanthobacteraceae
A. ureilytica	RS_GCF_001425625.1	Related species of calibration species	s__Mesorhizobium sp001425625	f__Rhizobiaceae
A. ureilytica	RS_GCF_000239815.1	Related species of calibration species	s__Bradyrhizobium sp000239815	f__Xanthobacteraceae
A. ureilytica	RS_GCF_900129425.1	Related species of calibration species	s__Bradyrhizobium erythrophlei_C	f__Xanthobacteraceae
A. ureilytica	RS_GCF_900105845.1	Related species of calibration species	s__Bradyrhizobium erythrophlei_E	f__Xanthobacteraceae
A. ureilytica	RS_GCF_001652265.1	Related species of calibration species	s__Rhizobium leguminosarum_D	f__Rhizobiaceae
A. ureilytica	RS_GCF_003148495.1	Related species of calibration species	s__Mesorhizobium loti	f__Rhizobiaceae
A. ureilytica	RS_GCF_900129505.1	Related species of calibration species	s__Bradyrhizobium erythrophlei_D	f__Xanthobacteraceae
A. ureilytica	RS_GCF_000009625.1	Related species of calibration species	s__Mesorhizobium japonicum	f__Rhizobiaceae
A. ureilytica	RS_GCF_002295065.1	Related species of calibration species	s__Mesorhizobium sp002295065	f__Rhizobiaceae
A. ureilytica	RS_GCF_000296215.2	Related species of calibration species	s__Bradyrhizobium sp000296215	f__Xanthobacteraceae
A. ureilytica	RS_GCF_002204185.1	Related species of calibration species	s__Rhizobium esperanzae	f__Rhizobiaceae
A. ureilytica	RS_GCF_001908185.1	Related species of calibration species	s__Bradyrhizobium sp001908185	f__Xanthobacteraceae
A. ureilytica	RS_GCF_000284275.1	Related species of calibration species	s__Bradyrhizobium sp000284275	f__Xanthobacteraceae
A. ureilytica	RS_GCF_000298315.2	Related species of calibration species	s__Rhizobium grahamii	f__Rhizobiaceae
A. ureilytica	RS_GCF_003240585.1	Related species of calibration species	s__Rhizobium tubonense	f__Rhizobiaceae
A. ureilytica	RS_GCF_001189235.2	Related species of calibration species	s__Bradyrhizobium embrapense	f__Xanthobacteraceae
A. ureilytica	RS_GCF_001664485.1	Related species of calibration species	s__Rhizobium sp001664485	f__Rhizobiaceae
A. ureilytica	GB_GCA_900470805.1	Related species of calibration species	s__Rhizobium sp900470805	f__Rhizobiaceae
A. ureilytica	RS_GCF_900094605.1	Related species of calibration species	s__Bradyrhizobium shewense	f__Xanthobacteraceae
A. ureilytica	RS_GCF_000744505.1	Related species of calibration species	s__Rhizobium alamii	f__Rhizobiaceae
A. ureilytica	GB_GCA_900467745.1	Related species of calibration species	s__Rhizobium sp900467745	f__Rhizobiaceae
A. ureilytica	RS_GCF_000330885.1	Related species of calibration species	s__Rhizobium tropici	f__Rhizobiaceae
A. ureilytica	RS_GCF_900176205.1	Related species of calibration species	s__Bradyrhizobium sp900176205	f__Xanthobacteraceae
A. ureilytica	RS_GCF_000023185.1	Related species of calibration species	s__Rhizobium leguminosarum_J	f__Rhizobiaceae
A. ureilytica	RS_GCF_000278255.1	Related species of calibration species	s__Bartonella melophagi	f__Rhizobiaceae
A. ureilytica	RS_GCF_000746385.1	Related species of calibration species	s__Rhizobium sp000746385	f__Rhizobiaceae
A. ureilytica	RS_GCF_000472785.1	Related species of calibration species	s__Mesorhizobium loti_E	f__Rhizobiaceae
A. ureilytica	RS_GCF_000518185.1	Related species of calibration species	s__Bartonella clarridgeiae	f__Rhizobiaceae
A. ureilytica	RS_GCF_000769405.1	Related species of calibration species	s__Rhizobium leguminosarum_E	f__Rhizobiaceae
A. ureilytica	RS_GCF_001189245.1	Related species of calibration species	s__Bradyrhizobium pachyrhizi	f__Xanthobacteraceae
A. ureilytica	RS_GCF_001238275.1	Related species of calibration species	s__Bradyrhizobium viridifuturi	f__Xanthobacteraceae
A. ureilytica	RS_GCF_000472945.1	Related species of calibration species	s__Bradyrhizobium japonicum_D	f__Xanthobacteraceae
A. ureilytica	RS_GCF_900115265.1	Related species of calibration species	s__Bradyrhizobium sp900115265	f__Xanthobacteraceae
A. ureilytica	RS_GCF_000282035.1	Related species of calibration species	s__Rhizobium sp000282035	f__Rhizobiaceae
A. ureilytica	RS_GCF_002294945.1	Related species of calibration species	s__Mesorhizobium sp002294945	f__Rhizobiaceae
A. ureilytica	RS_GCF_900109945.1	Related species of calibration species	s__Bradyrhizobium sp900109945	f__Xanthobacteraceae
A. ureilytica	RS_GCF_002068095.1	Related species of calibration species	s__Bradyrhizobium sp002068095	f__Xanthobacteraceae
A. ureilytica	RS_GCF_001672355.1	Related species of calibration species	s__Mesorhizobium loti_D	f__Rhizobiaceae
A. ureilytica	RS_GCF_000515415.1	Related species of calibration species	s__Bradyrhizobium sp000515415	f__Xanthobacteraceae
A. ureilytica	RS_GCF_003240565.1	Related species of calibration species	s__Rhizobium tumorigenes	f__Rhizobiaceae
A. ureilytica	GB_GCA_900471515.1	Related species of calibration species	s__Rhizobium sp900471515	f__Rhizobiaceae
A. ureilytica	RS_GCF_002211305.1	Related species of calibration species	s__Rhizobium sp002211305	f__Rhizobiaceae
A. ureilytica	RS_GCF_000688075.1	Related species of calibration species	s__Mesorhizobium sp000688075	f__Rhizobiaceae
A. ureilytica	RS_GCF_002531955.1	Related species of calibration species	s__Rhizobium sp002531955	f__Rhizobiaceae
A. ureilytica	GB_GCA_900472485.1	Related species of calibration species	s__Rhizobium sp900472485	f__Rhizobiaceae
A. ureilytica	RS_GCF_000518085.1	Related species of calibration species	s__Bartonella grahamii	f__Rhizobiaceae
A. ureilytica	RS_GCF_900116675.1	Related species of calibration species	s__Bradyrhizobium arachidis	f__Xanthobacteraceae
A. ureilytica	RS_GCF_001590795.1	Related species of calibration species	s__Bradyrhizobium sp001590795	f__Xanthobacteraceae
A. ureilytica	RS_GCF_000503055.1	Related species of calibration species	s__Mesorhizobium sp000503055	f__Rhizobiaceae
A. ureilytica	RS_GCF_000425965.1	Related species of calibration species	s__Mesorhizobium sp000425965	f__Rhizobiaceae
A. ureilytica	RS_GCF_001662055.1	Related species of calibration species	s__Rhizobium bangladeshense_C	f__Rhizobiaceae
A. ureilytica	GB_GCA_900472585.1	Related species of calibration species	s__Mesorhizobium sp900472585	f__Rhizobiaceae
A. ureilytica	RS_GCF_000377565.1	Related species of calibration species	s__Rhizobium sp000377565	f__Rhizobiaceae
A. ureilytica	RS_GCF_000312585.1	Related species of calibration species	s__Bartonella queenslandensis	f__Rhizobiaceae
A. ureilytica	RS_GCF_000350085.1	Related species of calibration species	s__Mesorhizobium metallidurans	f__Rhizobiaceae
A. ureilytica	RS_GCF_900114915.1	Related species of calibration species	s__Bradyrhizobium sp900114915	f__Xanthobacteraceae
A. ureilytica	RS_GCF_002531905.1	Related species of calibration species	s__Rhizobium sp002531905	f__Rhizobiaceae
A. ureilytica	RS_GCF_002278135.2	Related species of calibration species	s__Bradyrhizobium ottawaense	f__Xanthobacteraceae
A. ureilytica	RS_GCF_000185905.1	Related species of calibration species	s__Mesorhizobium ciceri_D	f__Rhizobiaceae
A. ureilytica	RS_GCF_002532045.1	Related species of calibration species	s__Bradyrhizobium sp002532045	f__Xanthobacteraceae
A. ureilytica	RS_GCF_003020075.1	Related species of calibration species	s__Bradyrhizobium sp003020075	f__Xanthobacteraceae
A. ureilytica	RS_GCF_900110205.1	Related species of calibration species	s__Rhizobium tibeticum	f__Rhizobiaceae
A. ureilytica	GB_GCA_900472295.1	Related species of calibration species	s__Mesorhizobium sp900472295	f__Rhizobiaceae
A. ureilytica	RS_GCF_000473065.1	Related species of calibration species	s__Bradyrhizobium sp000473065	f__Xanthobacteraceae
A. ureilytica	RS_GCF_000816845.1	Related species of calibration species	s__Rhizobium gallicum_A	f__Rhizobiaceae
A. ureilytica	RS_GCF_000239795.1	Related species of calibration species	s__Bradyrhizobium sp000239795	f__Xanthobacteraceae
A. ureilytica	RS_GCF_001854785.1	Related species of calibration species	s__Mesorhizobium sp001854785	f__Rhizobiaceae
A. ureilytica	RS_GCF_002270415.1	Related species of calibration species	s__Mesorhizobium sophorae	f__Rhizobiaceae
A. ureilytica	RS_GCF_000244915.1	Related species of calibration species	s__Bradyrhizobium sp000244915	f__Xanthobacteraceae
A. ureilytica	RS_GCF_000384965.1	Related species of calibration species	s__Bartonella bovis	f__Rhizobiaceae
A. ureilytica	RS_GCF_000371905.1	Related species of calibration species	s__Rhizobium leguminosarum_I	f__Rhizobiaceae
A. ureilytica	RS_GCF_002531825.1	Related species of calibration species	s__Rhizobium sp002531825	f__Rhizobiaceae
A. ureilytica	RS_GCF_001440035.1	Related species of calibration species	s__Bradyrhizobium manausense	f__Xanthobacteraceae
A. ureilytica	RS_GCF_000015165.1	Related species of calibration species	s__Bradyrhizobium sp000015165	f__Xanthobacteraceae
A. ureilytica	RS_GCF_000472425.1	Related species of calibration species	s__Bradyrhizobium sp000472425	f__Xanthobacteraceae
A. ureilytica	RS_GCF_000708815.1	Related species of calibration species	s__Bartonella quintana	f__Rhizobiaceae
A. ureilytica	RS_GCF_900094625.1	Related species of calibration species	s__Rhizobium aethiopicum	f__Rhizobiaceae
A. ureilytica	RS_GCF_000278135.1	Related species of calibration species	s__Bartonella washoeensis	f__Rhizobiaceae
A. ureilytica	RS_GCF_000278295.1	Related species of calibration species	s__Bartonella taylorii	f__Rhizobiaceae
A. ureilytica	GB_GCA_900469615.1	Related species of calibration species	s__Rhizobium sp900469615	f__Rhizobiaceae
A. ureilytica	RS_GCF_000617845.2	Related species of calibration species	s__Bradyrhizobium sp000617845	f__Xanthobacteraceae
A. ureilytica	GB_GCA_900468625.1	Related species of calibration species	s__Rhizobium sp900468625	f__Rhizobiaceae
A. ureilytica	RS_GCF_000938305.1	Related species of calibration species	s__Bradyrhizobium sp000938305	f__Xanthobacteraceae
A. ureilytica	RS_GCF_002797515.1	Related species of calibration species	s__Bradyrhizobium lablabi_B	f__Xanthobacteraceae
A. ureilytica	GB_GCA_900469175.1	Related species of calibration species	s__Rhizobium sp900469175	f__Rhizobiaceae
A. ureilytica	RS_GCF_000011365.1	Related species of calibration species	s__Bradyrhizobium diazoefficiens	f__Xanthobacteraceae
A. ureilytica	RS_GCF_000176035.2	Related species of calibration species	s__Mesorhizobium opportunistum	f__Rhizobiaceae
A. ureilytica	RS_GCF_002953715.1	Related species of calibration species	s__Rhizobium leguminosarum_K	f__Rhizobiaceae
A. ureilytica	RS_GCF_002211365.1	Related species of calibration species	s__Rhizobium sp002211365	f__Rhizobiaceae
A. ureilytica	RS_GCF_000196435.1	Related species of calibration species	s__Bartonella tribocorum	f__Rhizobiaceae
A. ureilytica	RS_GCF_002277895.1	Related species of calibration species	s__Rhizobium sp002277895	f__Rhizobiaceae
A. ureilytica	RS_GCF_000312565.1	Related species of calibration species	s__Bartonella rattaustraliani	f__Rhizobiaceae
A. ureilytica	RS_GCF_000312545.1	Related species of calibration species	s__Bartonella senegalensis	f__Rhizobiaceae
A. ureilytica	RS_GCF_000312665.1	Related species of calibration species	s__Rhizobium mesoamericanum	f__Rhizobiaceae
A. ureilytica	RS_GCF_001542405.1	Related species of calibration species	s__Rhizobium altiplani	f__Rhizobiaceae
A. ureilytica	RS_GCF_001440475.1	Related species of calibration species	s__Bradyrhizobium lablabi	f__Xanthobacteraceae
A. ureilytica	RS_GCF_000292525.1	Related species of calibration species	s__Rhizobium sp000292525	f__Rhizobiaceae
A. ureilytica	RS_GCF_003001755.1	Related species of calibration species	s__Bradyrhizobium tropici	f__Xanthobacteraceae
A. ureilytica	GB_GCA_900466605.1	Related species of calibration species	s__Rhizobium sp900466605	f__Rhizobiaceae
A. ureilytica	RS_GCF_000341385.1	Related species of calibration species	s__Bartonella vinsonii_A	f__Rhizobiaceae
A. ureilytica	RS_GCF_002531695.1	Related species of calibration species	s__Rhizobium anhuiense	f__Rhizobiaceae
A. ureilytica	GB_GCA_001464035.1	Related species of calibration species	s__Bradyrhizobium sp001464035	f__Xanthobacteraceae
A. ureilytica	RS_GCF_001657485.1	Related species of calibration species	s__Rhizobium sp001657485	f__Rhizobiaceae
A. ureilytica	RS_GCF_002294725.1	Related species of calibration species	s__Mesorhizobium sp002294725	f__Rhizobiaceae
A. ureilytica	RS_GCF_002007485.1	Related species of calibration species	s__Bartonella apis_A	f__Rhizobiaceae
A. ureilytica	RS_GCF_000502955.1	Related species of calibration species	s__Mesorhizobium sp000502955	f__Rhizobiaceae
A. ureilytica	RS_GCF_002795245.1	Related species of calibration species	s__Bradyrhizobium sp002795245	f__Xanthobacteraceae
A. ureilytica	RS_GCF_002777915.1	Related species of calibration species	s__Bartonella tribocorum_A	f__Rhizobiaceae
A. ureilytica	RS_GCF_000427725.1	Related species of calibration species	s__Mesorhizobium sp000427725	f__Rhizobiaceae
A. ureilytica	RS_GCF_002294985.1	Related species of calibration species	s__Mesorhizobium sp002294985	f__Rhizobiaceae
A. ureilytica	GB_GCA_900465675.1	Related species of calibration species	s__Rhizobium sp900465675	f__Rhizobiaceae
A. ureilytica	RS_GCF_900103325.1	Related species of calibration species	s__Mesorhizobium qingshengii	f__Rhizobiaceae
A. ureilytica	RS_GCF_000271845.1	Related species of calibration species	s__Rhizobium leguminosarum_G	f__Rhizobiaceae
A. ureilytica	RS_GCF_000519305.1	Related species of calibration species	s__Mesorhizobium ciceri_B	f__Rhizobiaceae
A. ureilytica	GB_GCA_900471925.1	Related species of calibration species	s__Rhizobium sp900471925	f__Rhizobiaceae
A. ureilytica	RS_GCF_002022415.1	Related species of calibration species	s__Bartonella sp002022415	f__Rhizobiaceae
A. ureilytica	RS_GCF_900169785.1	Related species of calibration species	s__Rhizobium sullae	f__Rhizobiaceae
A. ureilytica	RS_GCF_001664165.1	Related species of calibration species	s__Rhizobium phaseoli	f__Rhizobiaceae
A. ureilytica	RS_GCF_000359125.1	Related species of calibration species	s__Mesorhizobium sp000359125	f__Rhizobiaceae
A. ureilytica	RS_GCF_000278235.1	Related species of calibration species	s__Bartonella vinsonii_B	f__Rhizobiaceae
A. ureilytica	RS_GCF_000745655.1	Related species of calibration species	s__Rhizobium leguminosarum_A	f__Rhizobiaceae
A. ureilytica	RS_GCF_900094565.1	Related species of calibration species	s__Rhizobium lusitanum	f__Rhizobiaceae
A. ureilytica	RS_GCF_003020115.1	Related species of calibration species	s__Bradyrhizobium sp003020115	f__Xanthobacteraceae
A. ureilytica	RS_GCF_001424945.1	Related species of calibration species	s__Rhizobium sp001424945	f__Rhizobiaceae
A. ureilytica	GB_GCA_900105125.1	Related species of calibration species	s__Bradyrhizobium canariense_A	f__Xanthobacteraceae
A. ureilytica	RS_GCF_900099855.1	Related species of calibration species	s__Bradyrhizobium sp900099855	f__Xanthobacteraceae
A. ureilytica	RS_GCF_000824805.1	Related species of calibration species	s__Mesorhizobium sp000824805	f__Rhizobiaceae
A. ureilytica	RS_GCF_001426265.1	Related species of calibration species	s__Rhizobium sp001426265	f__Rhizobiaceae
A. ureilytica	RS_GCF_002008165.1	Related species of calibration species	s__Rhizobium laguerreae	f__Rhizobiaceae
A. ureilytica	RS_GCF_002022665.1	Related species of calibration species	s__Bartonella sp002022665	f__Rhizobiaceae
A. ureilytica	RS_GCF_001297245.1	Related species of calibration species	s__Rhizobium acidisoli	f__Rhizobiaceae
A. ureilytica	RS_GCF_900113735.1	Related species of calibration species	s__Bradyrhizobium sp900113735	f__Xanthobacteraceae
A. ureilytica	RS_GCF_002022505.1	Related species of calibration species	s__Bartonella sp002022505	f__Rhizobiaceae
A. ureilytica	RS_GCF_000502715.1	Related species of calibration species	s__Mesorhizobium sp000502715	f__Rhizobiaceae
A. ureilytica	RS_GCF_000426785.1	Related species of calibration species	s__Bradyrhizobium sp000426785	f__Xanthobacteraceae
A. ureilytica	RS_GCF_001440405.1	Related species of calibration species	s__Bradyrhizobium valentinum	f__Xanthobacteraceae
A. ureilytica	RS_GCF_001641335.1	Related species of calibration species	s__Bradyrhizobium stylosanthis	f__Xanthobacteraceae
A. ureilytica	RS_GCF_000279995.1	Related species of calibration species	s__Bartonella tamiae	f__Rhizobiaceae
A. ureilytica	RS_GCF_000482425.1	Related species of calibration species	s__Bradyrhizobium japonicum_B	f__Xanthobacteraceae
A. ureilytica	RS_GCF_000278115.1	Related species of calibration species	s__Bartonella sp000278115	f__Rhizobiaceae
A. ureilytica	GB_GCA_900465665.1	Related species of calibration species	s__Rhizobium sp900465665	f__Rhizobiaceae
A. ureilytica	RS_GCF_002531725.1	Related species of calibration species	s__Rhizobium sp002531725	f__Rhizobiaceae
A. ureilytica	RS_GCF_003034915.1	Related species of calibration species	s__Mesorhizobium helmanticense	f__Rhizobiaceae
A. ureilytica	RS_GCF_001281405.1	Related species of calibration species	s__Bartonella ancashensis	f__Rhizobiaceae
A. ureilytica	RS_GCF_900103365.1	Related species of calibration species	s__Bradyrhizobium sp900103365	f__Xanthobacteraceae
A. ureilytica	GB_GCA_900324035.1	Related species of calibration species	s__Bradyrhizobium sp900324035	f__Xanthobacteraceae
A. ureilytica	RS_GCF_900094585.1	Related species of calibration species	s__Rhizobium multihospitium	f__Rhizobiaceae
A. ureilytica	RS_GCF_001595995.1	Related species of calibration species	s__Bradyrhizobium liaoningense	f__Xanthobacteraceae
A. ureilytica	RS_GCF_002914525.1	Related species of calibration species	s__Rhizobium hidalgonense	f__Rhizobiaceae
A. ureilytica	RS_GCF_001908235.1	Related species of calibration species	s__Bradyrhizobium sp001908235	f__Xanthobacteraceae
A. ureilytica	RS_GCF_001686985.1	Related species of calibration species	s__Mesorhizobium amorphae_B	f__Rhizobiaceae
A. ureilytica	GB_GCA_900467885.1	Related species of calibration species	s__Rhizobium sp900467885	f__Rhizobiaceae
A. ureilytica	GB_GCA_900468805.1	Related species of calibration species	s__Rhizobium sp900468805	f__Rhizobiaceae
A. ureilytica	GB_GCA_900472625.1	Related species of calibration species	s__Rhizobium sp900472625	f__Rhizobiaceae
A. ureilytica	RS_GCF_002776695.1	Related species of calibration species	s__Bradyrhizobium sp002776695	f__Xanthobacteraceae
A. ureilytica	RS_GCF_900099825.1	Related species of calibration species	s__Bradyrhizobium ottawaense_A	f__Xanthobacteraceae
A. ureilytica	RS_GCF_003025035.1	Related species of calibration species	s__Rhizobium sp003025035	f__Rhizobiaceae
A. ureilytica	RS_GCF_000799775.1	Related species of calibration species	s__Rhizobium sp000799775	f__Rhizobiaceae
A. ureilytica	GB_GCA_001189845.1	Related species of calibration species	s__Bradyrhizobium tropiciagri	f__Xanthobacteraceae
A. ureilytica	RS_GCF_003024605.1	Related species of calibration species	s__Rhizobium sp003024605	f__Rhizobiaceae
A. ureilytica	RS_GCF_002284565.1	Related species of calibration species	s__Mesorhizobium mediterraneum	f__Rhizobiaceae
A. ureilytica	RS_GCF_000513935.1	Related species of calibration species	s__Mesorhizobium sp000513935	f__Rhizobiaceae
A. ureilytica	RS_GCF_002295115.1	Related species of calibration species	s__Mesorhizobium sp002295115	f__Rhizobiaceae
A. ureilytica	RS_GCF_000473045.1	Related species of calibration species	s__Bradyrhizobium sp000473045	f__Xanthobacteraceae
A. ureilytica	RS_GCF_001662075.1	Related species of calibration species	s__Rhizobium bangladeshense_B	f__Rhizobiaceae
A. ureilytica	RS_GCF_000230995.2	Related species of calibration species	s__Mesorhizobium australicum	f__Rhizobiaceae
A. ureilytica	RS_GCF_000472385.1	Related species of calibration species	s__Bradyrhizobium sp000472385	f__Xanthobacteraceae
A. ureilytica	RS_GCF_900141755.1	Related species of calibration species	s__Bradyrhizobium lablabi_A	f__Xanthobacteraceae
A. ureilytica	RS_GCF_002117485.1	Related species of calibration species	s__Rhizobium sp002117485	f__Rhizobiaceae
A. ureilytica	RS_GCF_002022685.1	Related species of calibration species	s__Bartonella schoenbuchensis	f__Rhizobiaceae
A. ureilytica	RS_GCF_000025985.1	Outgroup	s__Bacteroides fragilis	f__Bacteroidaceae
O. saccharovorans	GCA_006517715.1_ASM651771v1_genomic	Bactera without chromosomal rrn operons	O. saccharovorans Ta1	f__Acetobacteraceae
O. saccharovorans	GCA_006517755.1_ASM651775v1_genomic	Bactera without chromosomal rrn operons	O. saccharovorans Jb2	f__Acetobacteraceae
O. saccharovorans	GCF_006542375.1_ASM654237v1_genomic	Bactera without chromosomal rrn operons	O. saccharovorans Ha5	f__Acetobacteraceae
O. saccharovorans	RS_GCF_003202795.1	Related species of calibration species	s__Commensalibacter sp003202795	f__Acetobacteraceae
O. saccharovorans	RS_GCF_900141905.1	Related species of calibration species	s__Roseomonas rosea	f__Acetobacteraceae
O. saccharovorans	RS_GCF_002723915.1	Related species of calibration species	s__Gluconobacter albidus	f__Acetobacteraceae
O. saccharovorans	RS_GCF_001598495.1	Related species of calibration species	s__Neokomagataea thailandica	f__Acetobacteraceae
O. saccharovorans	RS_GCF_002631185.1	Related species of calibration species	s__Roseomonas rhizosphaerae	f__Acetobacteraceae
O. saccharovorans	RS_GCF_001581005.1	Related species of calibration species	s__Acetobacter orleanensis	f__Acetobacteraceae
O. saccharovorans	GB_GCA_003151425.1	Related species of calibration species	s__Palsa-883 sp003151425	f__Acetobacteraceae
O. saccharovorans	RS_GCF_001787335.1	Related species of calibration species	s__Kozakia baliensis	f__Acetobacteraceae
O. saccharovorans	RS_GCF_000164635.1	Related species of calibration species	s__Roseomonas cervicalis	f__Acetobacteraceae
O. saccharovorans	RS_GCF_000182745.2	Related species of calibration species	s__Komagataeibacter medellinensis	f__Acetobacteraceae
O. saccharovorans	RS_GCF_002153655.1	Related species of calibration species	s__Acetobacter okinawensis_A	f__Acetobacteraceae
O. saccharovorans	GB_GCA_002281005.1	Related species of calibration species	s__Acidocella sp002281005	f__Acetobacteraceae
O. saccharovorans	RS_GCF_002003665.1	Related species of calibration species	s__Bombella intestini	f__Acetobacteraceae
O. saccharovorans	RS_GCF_001580885.1	Related species of calibration species	s__Gluconobacter roseus	f__Acetobacteraceae
O. saccharovorans	RS_GCF_900104205.1	Related species of calibration species	s__Belnapia rosea	f__Acetobacteraceae
O. saccharovorans	GB_GCA_002255515.1	Related species of calibration species	s__Acidiphilium sp002255515	f__Acetobacteraceae
O. saccharovorans	RS_GCF_000202835.1	Related species of calibration species	s__Acidiphilium multivorum	f__Acetobacteraceae
O. saccharovorans	RS_GCF_003207855.1	Related species of calibration species	s__Komagataeibacter rhaeticus	f__Acetobacteraceae
O. saccharovorans	RS_GCF_000614545.1	Related species of calibration species	s__Asaia platycodi	f__Acetobacteraceae
O. saccharovorans	RS_GCF_003207895.1	Related species of calibration species	s__Komagataeibacter swingsii	f__Acetobacteraceae
O. saccharovorans	RS_GCF_000613845.1	Related species of calibration species	s__Asaia astilbis	f__Acetobacteraceae
O. saccharovorans	RS_GCF_000613305.1	Related species of calibration species	s__Komagataeibacter kakiaceti	f__Acetobacteraceae
O. saccharovorans	RS_GCF_000245075.1	Related species of calibration species	s__Roseomonas sp000245075	f__Acetobacteraceae
O. saccharovorans	RS_GCF_000963885.1	Related species of calibration species	s__Tanticharoenia sakaeratensis	f__Acetobacteraceae
O. saccharovorans	GB_GCA_003164135.1	Related species of calibration species	s__Acidocella sp003164135	f__Acetobacteraceae
O. saccharovorans	GB_GCA_003133065.1	Related species of calibration species	s__BOG-908 sp003133065	f__Acetobacteraceae
O. saccharovorans	RS_GCF_002592045.1	Related species of calibration species	s__Bombella apium_A	f__Acetobacteraceae
O. saccharovorans	RS_GCF_000285275.1	Related species of calibration species	s__Acetobacter pasteurianus	f__Acetobacteraceae
O. saccharovorans	RS_GCF_002937115.1	Related species of calibration species	s__Rhodopila globiformis	f__Acetobacteraceae
O. saccharovorans	RS_GCF_001580915.1	Related species of calibration species	s__Acetobacter tropicalis	f__Acetobacteraceae
O. saccharovorans	RS_GCF_003116135.1	Related species of calibration species	s__Roseomonas aestuarii	f__Acetobacteraceae
O. saccharovorans	GB_GCA_003164305.1	Related species of calibration species	s__BOG-934 sp003164305	f__Acetobacteraceae
O. saccharovorans	RS_GCF_002738225.1	Related species of calibration species	s__Acetobacter pomorum	f__Acetobacteraceae
O. saccharovorans	RS_GCF_001580535.1	Related species of calibration species	s__Acetobacter cerevisiae	f__Acetobacteraceae
O. saccharovorans	RS_GCF_000231445.1	Related species of calibration species	s__Commensalibacter intestini	f__Acetobacteraceae
O. saccharovorans	GB_GCA_002409645.1	Related species of calibration species	s__Acetobacter sp002409645	f__Acetobacteraceae
O. saccharovorans	RS_GCF_001580675.1	Calibration	s__Gluconobacter oxydans_B	f__Acetobacteraceae
O. saccharovorans	GB_GCA_900465345.1	Related species of calibration species	s__Asaia bogorensis_A	f__Acetobacteraceae
O. saccharovorans	GB_GCA_003506895.1	Related species of calibration species	s__Rhodopila sp003506895	f__Acetobacteraceae
O. saccharovorans	RS_GCF_002276555.1	Related species of calibration species	s__Acetobacter fabarum	f__Acetobacteraceae
O. saccharovorans	RS_GCF_003173615.1	Related species of calibration species	s__Roseomonas_A sp003173615	f__Acetobacteraceae
O. saccharovorans	RS_GCF_001889545.1	Related species of calibration species	s__Granulibacter bethesdensis_B	f__Acetobacteraceae
O. saccharovorans	GB_GCA_003164455.1	Related species of calibration species	s__BOG-930 sp003164455	f__Acetobacteraceae
O. saccharovorans	RS_GCF_000285295.1	Related species of calibration species	s__Komagataeibacter europaeus	f__Acetobacteraceae
O. saccharovorans	RS_GCF_000745835.1	Related species of calibration species	s__Belnapia moabensis	f__Acetobacteraceae
O. saccharovorans	RS_GCF_000378465.1	Related species of calibration species	s__Elioraea tepidiphila	f__Acetobacteraceae
O. saccharovorans	RS_GCF_000964425.1	Related species of calibration species	s__Komagataeibacter intermedius	f__Acetobacteraceae
O. saccharovorans	RS_GCF_002723935.1	Related species of calibration species	s__Gluconobacter cerinus	f__Acetobacteraceae
O. saccharovorans	RS_GCF_002906255.1	Related species of calibration species	s__Komagataeibacter maltaceti	f__Acetobacteraceae
O. saccharovorans	RS_GCF_000617865.1	Related species of calibration species	s__Acidomonas methanolica	f__Acetobacteraceae
O. saccharovorans	RS_GCF_003207825.1	Related species of calibration species	s__Komagataeibacter saccharivorans	f__Acetobacteraceae
O. saccharovorans	RS_GCF_003207865.1	Related species of calibration species	s__Komagataeibacter sucrofermentans	f__Acetobacteraceae
O. saccharovorans	RS_GCF_000963905.1	Related species of calibration species	s__Acetobacter aceti	f__Acetobacteraceae
O. saccharovorans	RS_GCF_001580995.1	Related species of calibration species	s__Acetobacter senegalensis	f__Acetobacteraceae
O. saccharovorans	RS_GCF_000014285.2	Related species of calibration species	s__Granulibacter bethesdensis	f__Acetobacteraceae
O. saccharovorans	RS_GCF_900114315.1	Related species of calibration species	s__Roseomonas_A stagni	f__Acetobacteraceae
O. saccharovorans	RS_GCF_002723975.1	Related species of calibration species	s__Gluconobacter japonicus	f__Acetobacteraceae
O. saccharovorans	RS_GCF_003207815.1	Related species of calibration species	s__Komagataeibacter oboediens	f__Acetobacteraceae
O. saccharovorans	RS_GCF_900129125.1	Related species of calibration species	s__Acidocella aminolytica	f__Acetobacteraceae
O. saccharovorans	RS_GCF_000711725.1	Related species of calibration species	s__Roseomonas aerilata	f__Acetobacteraceae
O. saccharovorans	RS_GCF_002153605.1	Related species of calibration species	s__Acetobacter malorum_A	f__Acetobacteraceae
O. saccharovorans	RS_GCF_001628715.1	Related species of calibration species	s__Acetobacter oryzifermentans	f__Acetobacteraceae
O. saccharovorans	RS_GCF_000234355.1	Related species of calibration species	s__Gluconobacter morbifer	f__Acetobacteraceae
O. saccharovorans	RS_GCF_002723995.1	Related species of calibration species	s__Gluconobacter kondonii	f__Acetobacteraceae
O. saccharovorans	RS_GCF_000527695.1	Related species of calibration species	s__Commensalibacter sp000527695	f__Acetobacteraceae
O. saccharovorans	GB_GCA_000759655.1	Related species of calibration species	s__Acidicaldus organivorans	f__Acetobacteraceae
O. saccharovorans	RS_GCF_003258945.1	Related species of calibration species	s__Paracraurococcus sp003258945	f__Acetobacteraceae
O. saccharovorans	RS_GCF_001547995.1	Related species of calibration species	s__Asaia bogorensis	f__Acetobacteraceae
O. saccharovorans	RS_GCF_001183745.1	Related species of calibration species	s__Acetobacter pasteurianus_B	f__Acetobacteraceae
O. saccharovorans	RS_GCF_001766235.1	Related species of calibration species	s__Acetobacter ascendens	f__Acetobacteraceae
O. saccharovorans	RS_GCF_000429165.1	Related species of calibration species	s__Acetobacter nitrogenifigens	f__Acetobacteraceae
O. saccharovorans	GB_GCA_002255575.1	Related species of calibration species	s__Acidocella sp002255575	f__Acetobacteraceae
O. saccharovorans	RS_GCF_001571345.1	Related species of calibration species	s__Komagataeibacter xylinus	f__Acetobacteraceae
O. saccharovorans	RS_GCF_001941945.1	Related species of calibration species	s__Roseomonas gilardii	f__Acetobacteraceae
O. saccharovorans	GB_GCA_001899585.1	Related species of calibration species	s__70-18 sp001899585	f__Acetobacteraceae
O. saccharovorans	RS_GCF_000613285.1	Related species of calibration species	s__Acetobacter papayae	f__Acetobacteraceae
O. saccharovorans	RS_GCF_002153485.1	Related species of calibration species	s__Acetobacter sp002153485	f__Acetobacteraceae
O. saccharovorans	RS_GCF_000425365.1	Related species of calibration species	s__Rubritepida flocculans	f__Acetobacteraceae
O. saccharovorans	RS_GCF_000613865.1	Related species of calibration species	s__Acetobacter okinawensis	f__Acetobacteraceae
O. saccharovorans	GB_GCA_002255495.1	Related species of calibration species	s__20-60-12 sp002255495	f__Acetobacteraceae
O. saccharovorans	RS_GCF_002723955.1	Related species of calibration species	s__Gluconobacter frateurii	f__Acetobacteraceae
O. saccharovorans	GB_GCA_002422345.1	Related species of calibration species	s__UBA6159 sp002422345	f__Acetobacteraceae
O. saccharovorans	RS_GCF_000378165.1	Related species of calibration species	s__Saccharibacter floricola	f__Acetobacteraceae
O. saccharovorans	RS_GCF_003253705.1	Related species of calibration species	s__Humitalea rosea	f__Acetobacteraceae
O. saccharovorans	GB_GCA_001464375.1	Related species of calibration species	s__Ga0074136 sp001464375	f__Acetobacteraceae
O. saccharovorans	RS_GCF_000687875.1	Related species of calibration species	s__Acidocella facilis	f__Acetobacteraceae
O. saccharovorans	RS_GCF_000963945.1	Related species of calibration species	s__Acetobacter indonesiensis	f__Acetobacteraceae
O. saccharovorans	RS_GCF_000622225.1	Related species of calibration species	s__Roseomonas mucosa	f__Acetobacteraceae
O. saccharovorans	RS_GCF_000964465.1	Related species of calibration species	s__Gluconobacter thailandicus	f__Acetobacteraceae
O. saccharovorans	RS_GCF_000964365.1	Related species of calibration species	s__Acidisphaera rubrifaciens	f__Acetobacteraceae
O. saccharovorans	RS_GCF_001499675.1	Related species of calibration species	s__Acetobacter ghanensis	f__Acetobacteraceae
O. saccharovorans	RS_GCF_000613905.1	Related species of calibration species	s__Acetobacter persici	f__Acetobacteraceae
O. saccharovorans	RS_GCF_000701585.1	Related species of calibration species	s__Acidiphilium angustum	f__Acetobacteraceae
O. saccharovorans	GB_GCA_002279355.1	Related species of calibration species	s__Acidiphilium sp002279355	f__Acetobacteraceae
O. saccharovorans	RS_GCF_002005445.1	Related species of calibration species	s__Acetobacter aceti_B	f__Acetobacteraceae
O. saccharovorans	GB_GCA_003133265.1	Related species of calibration species	s__PALSA-911 sp003133265	f__Acetobacteraceae
O. saccharovorans	RS_GCF_000964405.1	Related species of calibration species	s__Komagataeibacter hansenii	f__Acetobacteraceae
O. saccharovorans	RS_GCF_000963925.1	Related species of calibration species	s__Acetobacter cibinongensis	f__Acetobacteraceae
O. saccharovorans	RS_GCF_001982615.1	Related species of calibration species	s__Roseomonas deserti	f__Acetobacteraceae
O. saccharovorans	RS_GCF_000963965.1	Related species of calibration species	s__Acetobacter orientalis	f__Acetobacteraceae
O. saccharovorans	RS_GCF_000021325.1	Related species of calibration species	s__Gluconacetobacter diazotrophicus	f__Acetobacteraceae
O. saccharovorans	RS_GCF_003207795.1	Related species of calibration species	s__Komagataeibacter nataicola	f__Acetobacteraceae
O. saccharovorans	GB_GCA_003137135.1	Related species of calibration species	s__Acidocella sp003137135	f__Acetobacteraceae
O. saccharovorans	RS_GCF_000802185.1	Related species of calibration species	s__Belnapia sp000802185	f__Acetobacteraceae
O. saccharovorans	RS_GCF_000011685.1	Related species of calibration species	s__Gluconobacter oxydans_C	f__Acetobacteraceae
O. saccharovorans	GB_GCA_001898425.1	Related species of calibration species	s__69-11 sp001898425	f__Acetobacteraceae
O. saccharovorans	RS_GCF_002917995.1	Related species of calibration species	s__Bombella apium_B	f__Acetobacteraceae
O. saccharovorans	RS_GCF_003206495.1	Related species of calibration species	s__Komagataeibacter entanii	f__Acetobacteraceae
O. saccharovorans	RS_GCF_002153745.1	Related species of calibration species	s__Acetobacter sp002153745	f__Acetobacteraceae
O. saccharovorans	RS_GCF_000613885.1	Related species of calibration species	s__Asaia prunellae	f__Acetobacteraceae
O. saccharovorans	RS_GCF_000964225.1	Related species of calibration species	s__Acetobacter syzygii	f__Acetobacteraceae
O. saccharovorans	RS_GCF_001580615.1	Related species of calibration species	s__Acetobacter malorum	f__Acetobacteraceae
O. saccharovorans	RS_GCF_002005465.1	Related species of calibration species	s__Neoasaia chiangmaiensis	f__Acetobacteraceae
O. saccharovorans	GB_GCA_003311635.1	Related species of calibration species	s__Komagataeibacter sp003311635	f__Acetobacteraceae
O. saccharovorans	RS_GCF_000013085.1	Calibration	s__Rhodospirillum rubrum	f__Rhodospirillaceae
O. saccharovorans	GB_GCA_000961745.1	Related species of calibration species	s__BRH-c57 sp000961745	f__Rhodospirillaceae
O. saccharovorans	RS_GCF_000315795.1	Related species of calibration species	s__Caenispirillum salinarum	f__Rhodospirillaceae
O. saccharovorans	GB_GCA_002307145.1	Related species of calibration species	s__Alpha-05 sp002307145	f__Rhodospirillaceae
O. saccharovorans	RS_GCF_900156605.1	Related species of calibration species	s__Insolitispirillum peregrinum	f__Rhodospirillaceae
O. saccharovorans	GB_GCA_003250275.1	Related species of calibration species	s__Alpha-05 sp003250275	f__Rhodospirillaceae
O. saccharovorans	RS_GCF_000284415.1	Related species of calibration species	s__Pararhodospirillum photometricum	f__Rhodospirillaceae
O. saccharovorans	GB_GCA_003246625.1	Related species of calibration species	s__Alpha-05 sp003246625	f__Rhodospirillaceae
O. saccharovorans	GB_GCA_900079695.1	Related species of calibration species	s__Alpha-05 sp900079695	f__Rhodospirillaceae
O. saccharovorans	RS_GCF_900230255.1	Related species of calibration species	s__Caenispirillum bisanense	f__Rhodospirillaceae
O. saccharovorans	RS_GCF_900100455.1	Related species of calibration species	s__Roseospirillum parvum	f__Rhodospirillaceae
O. saccharovorans	GB_GCA_001603335.1	Related species of calibration species	s__Alpha-05 sp001603335	f__Rhodospirillaceae
O. saccharovorans	RS_GCF_900101965.1	Related species of calibration species	s__Rhodospira trueperi	f__Rhodospirillaceae
O. saccharovorans	RS_GCF_001611975.1	Related species of calibration species	s__Haematospirillum jordaniae	f__Rhodospirillaceae
O. saccharovorans	RS_GCF_000381985.1	Related species of calibration species	s__Novispirillum itersonii	f__Rhodospirillaceae
O. saccharovorans	RS_GCF_000025985.1	Outgroup	s__Bacteroides fragilis	f__Bacteroidaceae

## Sheet: S5
Supplementary Data 5. Seventeen Pfam families whose primary function is plasmidial replication.
Accession	Id	Description
PF01051	Rep_3	Initiator Replication protein
PF01446	Rep_1	Replication protein
PF01719	Rep_2	Plasmid replication protein
PF02387	IncFII_repA	IncFII RepA protein family
PF02486	Rep_trans	Replication initiation factor
PF03090	Replicase	Replicase family
PF03428	RP-C	Replication protein C N-terminal domain
PF04796	RepA_C	Plasmid encoded RepA protein
PF05732	RepL	Firmicute plasmid replication protein
PF06504	RepC	Replication protein C
PF06970	RepA_N	Replication initiator protein A (RepA) N-terminus
PF07042	TrfA	TrfA protein
PF08707	PriCT_2	Primase C terminal 2
PF08708	PriCT_1	Primase C terminal 1
PF09250	Prim-Pol	Bifunctional DNA primase/polymerase, N-terminal
PF10134	RPA	Replication initiator protein A
PF11800	RP-C_C	Replication protein C C-terminal region

## Sheet: S6
Supplementary Data 6. Sequences used for phylogenetic analysis of Rep-family genes
Acc# or locus tag	Strain or Species name	Replicon	Family	Order	Class	Phylum	Domain	Representative seq	Description
AUTU_50510	Aureibacter tunicatorum NBRC 107587(T)	pATrrn	Persicobacteraceae	Cytophagales	Cytophagia	Bacteroidota	Bacteria	AUTU_50510	rrn plasmid of bacteria without chromosomal rrn operons
WP_202814337.1	Aureimonas sp. AU20	pAU20rrn	Aurantimonadaceae	Hyphomicrobiales	Alphaproteobacteria	Pseudomonadota	Bacteria	WP_202814337.1	rrn plasmid of bacteria without chromosomal rrn operons
BAT30770.1	Aureimonas sp. D3	pD3rrn	Aurantimonadaceae	Hyphomicrobiales	Alphaproteobacteria	Pseudomonadota	Bacteria	BAT30770.1	rrn plasmid of bacteria without chromosomal rrn operons
WP_062224463.1	Aureimonas sp. D3	pD3rrn	Aurantimonadaceae	Hyphomicrobiales	Alphaproteobacteria	Pseudomonadota	Bacteria	WP_058601079.1	rrn plasmid of bacteria without chromosomal rrn operons
WP_062237060.1	Aureimonas sp. N4	pN4rrn	Aurantimonadaceae	Hyphomicrobiales	Alphaproteobacteria	Pseudomonadota	Bacteria	WP_058601079.1	rrn plasmid of bacteria without chromosomal rrn operons
WP_058601079.1	Aureimonas sp. NS365	contig 32	Aurantimonadaceae	Hyphomicrobiales	Alphaproteobacteria	Pseudomonadota	Bacteria	WP_058601079.1	rrn plasmid of bacteria without chromosomal rrn operons
WP_202982214.1	Aureimonas sp. NS365	contig 32	Aurantimonadaceae	Hyphomicrobiales	Alphaproteobacteria	Pseudomonadota	Bacteria	BAT30770.1	rrn plasmid of bacteria without chromosomal rrn operons
WP_058635546.1	Aureimonas ureilytica		Aurantimonadaceae	Hyphomicrobiales	Alphaproteobacteria	Pseudomonadota	Bacteria	WP_058601079.1	rrn plasmid of bacteria without chromosomal rrn operons
WP_202815009.1	Aureimonas ureilytica NBRC 106430(T)	pAUTrrn	Aurantimonadaceae	Hyphomicrobiales	Alphaproteobacteria	Pseudomonadota	Bacteria	BAT30770.1	rrn plasmid of bacteria without chromosomal rrn operons
WP_060577704.1	Aureimonas ureilytica NBRC 106430(T)	pAUTrrn	Aurantimonadaceae	Hyphomicrobiales	Alphaproteobacteria	Pseudomonadota	Bacteria	WP_060577704.1	rrn plasmid of bacteria without chromosomal rrn operons
KTQ94159.1	Aureimonas ureilytica NS226	contig 29	Aurantimonadaceae	Hyphomicrobiales	Alphaproteobacteria	Pseudomonadota	Bacteria	BAT30770.1	rrn plasmid of bacteria without chromosomal rrn operons
FUAX_56070	Fulvitalea axinellae DSM 100852(T)	pFArrn	Persicobacteraceae	Cytophagales	Cytophagia	Bacteroidota	Bacteria	FUAX_56070	rrn plasmid of bacteria without chromosomal rrn operons
WP_231119072.1	Oecophyllibacter saccharovorans Ha5(T)	pHa5	Acetobacteraceae	Rhodospirillales	Alphaproteobacteria	Pseudomonadota	Bacteria	WP_004661722.1	rrn plasmid of bacteria without chromosomal rrn operons
WP_008344542.1	Oecophyllibacter saccharovorans Jb2	pJb2	Acetobacteraceae	Rhodospirillales	Alphaproteobacteria	Pseudomonadota	Bacteria	WP_004661722.1	rrn plasmid of bacteria without chromosomal rrn operons
WP_004661722.1	Oecophyllibacter saccharovorans Ta1	pTa1	Acetobacteraceae	Rhodospirillales	Alphaproteobacteria	Pseudomonadota	Bacteria	WP_004661722.1	rrn plasmid of bacteria without chromosomal rrn operons
PEDI_56100	Persicobacter diffluens NBRC 15940(T)	pPDrrn	Persicobacteraceae	Cytophagales	Cytophagia	Bacteroidota	Bacteria	PEDI_56100	rrn plasmid of bacteria without chromosomal rrn operons
PEDI_56140	Persicobacter diffluens NBRC 15940(T)	pPDrrn	Persicobacteraceae	Cytophagales	Cytophagia	Bacteroidota	Bacteria	PEDI_56140	rrn plasmid of bacteria without chromosomal rrn operons
PEPS_47870	Persicobacter psychrovividus NBRC 101262(T)	pPPrrn	Persicobacteraceae	Cytophagales	Cytophagia	Bacteroidota	Bacteria	PEPS_47870	rrn plasmid of bacteria without chromosomal rrn operons
PEPS_47900	Persicobacter psychrovividus NBRC 101262(T)	pPPrrn	Persicobacteraceae	Cytophagales	Cytophagia	Bacteroidota	Bacteria	PEPS_47900	rrn plasmid of bacteria without chromosomal rrn operons
WP_157601246.1	Persicobacter sp. CCB-QB2	pCCBrrn	Persicobacteraceae	Cytophagales	Cytophagia	Bacteroidota	Bacteria	WP_157601246.1	rrn plasmid of bacteria without chromosomal rrn operons
WP_157601248.1	Persicobacter sp. CCB-QB2	pCCBrrn	Persicobacteraceae	Cytophagales	Cytophagia	Bacteroidota	Bacteria	WP_157601248.1	rrn plasmid of bacteria without chromosomal rrn operons
WP_072159360.1	Persicobacter sp. CCB-QB2	pCCBrrn	Persicobacteraceae	Cytophagales	Cytophagia	Bacteroidota	Bacteria	PEDI_56140	rrn plasmid of bacteria without chromosomal rrn operons
WP_060688911.1	Persicobacter sp. JZB09	Plasmid JZB09-Plasmid16	Persicobacteraceae	Cytophagales	Cytophagia	Bacteroidota	Bacteria	WP_060688911.1	rrn plasmid of bacteria without chromosomal rrn operons
WP_060688908.1	Persicobacter sp. JZB09	Plasmid JZB09-Plasmid16	Persicobacteraceae	Cytophagales	Cytophagia	Bacteroidota	Bacteria	WP_060688908.1	rrn plasmid of bacteria without chromosomal rrn operons
TRSA_28170	Treponema saccharophilum JCM 32279(T)	pTSrrn	Treponemataceae	Spirochaetales	Spirochaetia	Spirochaetota	Bacteria	TRSA_28170	rrn plasmid of bacteria without chromosomal rrn operons
AUTU_43610	Aureibacter tunicatorum NBRC 107587(T)	pAT1	Persicobacteraceae	Cytophagales	Cytophagia	Bacteroidota	Bacteria	AUTU_43610	plasmid of bacteria without chromosomal rrn operons
AUTU_45800	Aureibacter tunicatorum NBRC 107587(T)	pAT2	Persicobacteraceae	Cytophagales	Cytophagia	Bacteroidota	Bacteria	AUTU_45800	plasmid of bacteria without chromosomal rrn operons
AUTU_48190	Aureibacter tunicatorum NBRC 107587(T)	pAT3	Persicobacteraceae	Cytophagales	Cytophagia	Bacteroidota	Bacteria	AUTU_48190	plasmid of bacteria without chromosomal rrn operons
AUTU_48600	Aureibacter tunicatorum NBRC 107587(T)	pAT4	Persicobacteraceae	Cytophagales	Cytophagia	Bacteroidota	Bacteria	AUTU_48600	plasmid of bacteria without chromosomal rrn operons
AUTU_49440	Aureibacter tunicatorum NBRC 107587(T)	pAT5	Persicobacteraceae	Cytophagales	Cytophagia	Bacteroidota	Bacteria	AUTU_49440	plasmid of bacteria without chromosomal rrn operons
AUTU_50100	Aureibacter tunicatorum NBRC 107587(T)	pAT6	Persicobacteraceae	Cytophagales	Cytophagia	Bacteroidota	Bacteria	AUTU_50100	plasmid of bacteria without chromosomal rrn operons
AUTU_50240	Aureibacter tunicatorum NBRC 107587(T)	pAT6	Persicobacteraceae	Cytophagales	Cytophagia	Bacteroidota	Bacteria	AUTU_50240	plasmid of bacteria without chromosomal rrn operons
AUTU_50500	Aureibacter tunicatorum NBRC 107587(T)	pAT7	Persicobacteraceae	Cytophagales	Cytophagia	Bacteroidota	Bacteria	AUTU_50500	plasmid of bacteria without chromosomal rrn operons
WP_082660538.1	Aureimonas ureilytica NBRC 106430(T)	Contig	Aurantimonadaceae	Hyphomicrobiales	Alphaproteobacteria	Pseudomonadota	Bacteria	WP_082660538.1	plasmid of bacteria without chromosomal rrn operons
FUAX_40140	Fulvitalea axinellae DSM 100852(T)	pFA1	Persicobacteraceae	Cytophagales	Cytophagia	Bacteroidota	Bacteria	FUAX_40140	plasmid of bacteria without chromosomal rrn operons
FUAX_43880	Fulvitalea axinellae DSM 100852(T)	pFA2	Persicobacteraceae	Cytophagales	Cytophagia	Bacteroidota	Bacteria	FUAX_43880	plasmid of bacteria without chromosomal rrn operons
FUAX_46480	Fulvitalea axinellae DSM 100852(T)	pFA3	Persicobacteraceae	Cytophagales	Cytophagia	Bacteroidota	Bacteria	FUAX_46480	plasmid of bacteria without chromosomal rrn operons
FUAX_49080	Fulvitalea axinellae DSM 100852(T)	pFA4	Persicobacteraceae	Cytophagales	Cytophagia	Bacteroidota	Bacteria	FUAX_49080	plasmid of bacteria without chromosomal rrn operons
FUAX_50030	Fulvitalea axinellae DSM 100852(T)	pFA5	Persicobacteraceae	Cytophagales	Cytophagia	Bacteroidota	Bacteria	FUAX_50030	plasmid of bacteria without chromosomal rrn operons
FUAX_52130	Fulvitalea axinellae DSM 100852(T)	pFA6	Persicobacteraceae	Cytophagales	Cytophagia	Bacteroidota	Bacteria	FUAX_52130	plasmid of bacteria without chromosomal rrn operons
FUAX_52850	Fulvitalea axinellae DSM 100852(T)	pFA7	Persicobacteraceae	Cytophagales	Cytophagia	Bacteroidota	Bacteria	FUAX_52850	plasmid of bacteria without chromosomal rrn operons
FUAX_53440	Fulvitalea axinellae DSM 100852(T)	pFA8	Persicobacteraceae	Cytophagales	Cytophagia	Bacteroidota	Bacteria	FUAX_53440	plasmid of bacteria without chromosomal rrn operons
FUAX_54030	Fulvitalea axinellae DSM 100852(T)	pFA9	Persicobacteraceae	Cytophagales	Cytophagia	Bacteroidota	Bacteria	FUAX_54030	plasmid of bacteria without chromosomal rrn operons
FUAX_54530	Fulvitalea axinellae DSM 100852(T)	pFA10	Persicobacteraceae	Cytophagales	Cytophagia	Bacteroidota	Bacteria	FUAX_54530	plasmid of bacteria without chromosomal rrn operons
FUAX_54870	Fulvitalea axinellae DSM 100852(T)	pFA11	Persicobacteraceae	Cytophagales	Cytophagia	Bacteroidota	Bacteria	FUAX_54870	plasmid of bacteria without chromosomal rrn operons
FUAX_55220	Fulvitalea axinellae DSM 100852(T)	pFA11	Persicobacteraceae	Cytophagales	Cytophagia	Bacteroidota	Bacteria	FUAX_55220	plasmid of bacteria without chromosomal rrn operons
FUAX_55340	Fulvitalea axinellae DSM 100852(T)	pFA12	Persicobacteraceae	Cytophagales	Cytophagia	Bacteroidota	Bacteria	FUAX_55340	plasmid of bacteria without chromosomal rrn operons
FUAX_55970	Fulvitalea axinellae DSM 100852(T)	pFA13	Persicobacteraceae	Cytophagales	Cytophagia	Bacteroidota	Bacteria	FUAX_55970	plasmid of bacteria without chromosomal rrn operons
PEDI_37320	Persicobacter diffluens NBRC 15940(T)	pPD1	Persicobacteraceae	Cytophagales	Cytophagia	Bacteroidota	Bacteria	WP_060688354.1	plasmid of bacteria without chromosomal rrn operons
PEDI_42650	Persicobacter diffluens NBRC 15940(T)	pPD2	Persicobacteraceae	Cytophagales	Cytophagia	Bacteroidota	Bacteria	WP_060688933.1	plasmid of bacteria without chromosomal rrn operons
PEDI_46570	Persicobacter diffluens NBRC 15940(T)	pPD3	Persicobacteraceae	Cytophagales	Cytophagia	Bacteroidota	Bacteria	WP_060689966.1	plasmid of bacteria without chromosomal rrn operons
PEDI_49910	Persicobacter diffluens NBRC 15940(T)	pPD4	Persicobacteraceae	Cytophagales	Cytophagia	Bacteroidota	Bacteria	PEDI_49910	plasmid of bacteria without chromosomal rrn operons
PEDI_51040	Persicobacter diffluens NBRC 15940(T)	Contig1	Persicobacteraceae	Cytophagales	Cytophagia	Bacteroidota	Bacteria	WP_060690451.1	plasmid of bacteria without chromosomal rrn operons
PEDI_51990	Persicobacter diffluens NBRC 15940(T)	Contig1	Persicobacteraceae	Cytophagales	Cytophagia	Bacteroidota	Bacteria	PEDI_51990	plasmid of bacteria without chromosomal rrn operons
PEDI_52240	Persicobacter diffluens NBRC 15940(T)	Contig1	Persicobacteraceae	Cytophagales	Cytophagia	Bacteroidota	Bacteria	WP_060690541.1	plasmid of bacteria without chromosomal rrn operons
PEDI_52940	Persicobacter diffluens NBRC 15940(T)	Contig1	Persicobacteraceae	Cytophagales	Cytophagia	Bacteroidota	Bacteria	WP_060690166.1	plasmid of bacteria without chromosomal rrn operons
PEDI_53310	Persicobacter diffluens NBRC 15940(T)	Contig1	Persicobacteraceae	Cytophagales	Cytophagia	Bacteroidota	Bacteria	WP_060690541.1	plasmid of bacteria without chromosomal rrn operons
PEDI_53320	Persicobacter diffluens NBRC 15940(T)	Contig1	Persicobacteraceae	Cytophagales	Cytophagia	Bacteroidota	Bacteria	PEDI_53320	plasmid of bacteria without chromosomal rrn operons
PEDI_53910	Persicobacter diffluens NBRC 15940(T)	pPD6	Persicobacteraceae	Cytophagales	Cytophagia	Bacteroidota	Bacteria	PEDI_53910	plasmid of bacteria without chromosomal rrn operons
PEDI_54790	Persicobacter diffluens NBRC 15940(T)	pPD7	Persicobacteraceae	Cytophagales	Cytophagia	Bacteroidota	Bacteria	WP_084792923.1	plasmid of bacteria without chromosomal rrn operons
PEDI_55310	Persicobacter diffluens NBRC 15940(T)	pPD8	Persicobacteraceae	Cytophagales	Cytophagia	Bacteroidota	Bacteria	PEDI_55310	plasmid of bacteria without chromosomal rrn operons
PEDI_55350	Persicobacter diffluens NBRC 15940(T)	pPD8	Persicobacteraceae	Cytophagales	Cytophagia	Bacteroidota	Bacteria	WP_060688875.1	plasmid of bacteria without chromosomal rrn operons
PEDI_55500	Persicobacter diffluens NBRC 15940(T)	pPD9	Persicobacteraceae	Cytophagales	Cytophagia	Bacteroidota	Bacteria	PEDI_55310	plasmid of bacteria without chromosomal rrn operons
PEDI_55510	Persicobacter diffluens NBRC 15940(T)	pPD9	Persicobacteraceae	Cytophagales	Cytophagia	Bacteroidota	Bacteria	WP_060688781.1	plasmid of bacteria without chromosomal rrn operons
PEDI_55960	Persicobacter diffluens NBRC 15940(T)	pPD10	Persicobacteraceae	Cytophagales	Cytophagia	Bacteroidota	Bacteria	PEDI_55960	plasmid of bacteria without chromosomal rrn operons
PEDI_57030	Persicobacter diffluens NBRC 15940(T)	Contig5	Persicobacteraceae	Cytophagales	Cytophagia	Bacteroidota	Bacteria	WP_060690166.1	plasmid of bacteria without chromosomal rrn operons
PEPS_31720	Persicobacter psychrovividus NBRC 101262(T)	pPP1	Persicobacteraceae	Cytophagales	Cytophagia	Bacteroidota	Bacteria	PEPS_31720	plasmid of bacteria without chromosomal rrn operons
PEPS_34490	Persicobacter psychrovividus NBRC 101262(T)	pPP2	Persicobacteraceae	Cytophagales	Cytophagia	Bacteroidota	Bacteria	PEPS_34490	plasmid of bacteria without chromosomal rrn operons
PEPS_39780	Persicobacter psychrovividus NBRC 101262(T)	pPP3	Persicobacteraceae	Cytophagales	Cytophagia	Bacteroidota	Bacteria	PEPS_39780	plasmid of bacteria without chromosomal rrn operons
PEPS_41490	Persicobacter psychrovividus NBRC 101262(T)	pPP4	Persicobacteraceae	Cytophagales	Cytophagia	Bacteroidota	Bacteria	PEPS_41490	plasmid of bacteria without chromosomal rrn operons
PEPS_42420	Persicobacter psychrovividus NBRC 101262(T)	pPP5	Persicobacteraceae	Cytophagales	Cytophagia	Bacteroidota	Bacteria	PEPS_42420	plasmid of bacteria without chromosomal rrn operons
PEPS_43740	Persicobacter psychrovividus NBRC 101262(T)	pPP6	Persicobacteraceae	Cytophagales	Cytophagia	Bacteroidota	Bacteria	PEPS_43740	plasmid of bacteria without chromosomal rrn operons
PEPS_44680	Persicobacter psychrovividus NBRC 101262(T)	pPP7	Persicobacteraceae	Cytophagales	Cytophagia	Bacteroidota	Bacteria	PEPS_44680	plasmid of bacteria without chromosomal rrn operons
PEPS_45500	Persicobacter psychrovividus NBRC 101262(T)	pPP8	Persicobacteraceae	Cytophagales	Cytophagia	Bacteroidota	Bacteria	PEPS_45500	plasmid of bacteria without chromosomal rrn operons
PEPS_46660	Persicobacter psychrovividus NBRC 101262(T)	pPP9	Persicobacteraceae	Cytophagales	Cytophagia	Bacteroidota	Bacteria	PEPS_46660	plasmid of bacteria without chromosomal rrn operons
PEPS_46700	Persicobacter psychrovividus NBRC 101262(T)	pPP9	Persicobacteraceae	Cytophagales	Cytophagia	Bacteroidota	Bacteria	PEPS_46700	plasmid of bacteria without chromosomal rrn operons
PEPS_46870	Persicobacter psychrovividus NBRC 101262(T)	pPP9	Persicobacteraceae	Cytophagales	Cytophagia	Bacteroidota	Bacteria	PEPS_46870	plasmid of bacteria without chromosomal rrn operons
PEPS_47270	Persicobacter psychrovividus NBRC 101262(T)	pPP10	Persicobacteraceae	Cytophagales	Cytophagia	Bacteroidota	Bacteria	PEPS_47270	plasmid of bacteria without chromosomal rrn operons
PEPS_47280	Persicobacter psychrovividus NBRC 101262(T)	pPP10	Persicobacteraceae	Cytophagales	Cytophagia	Bacteroidota	Bacteria	PEPS_47280	plasmid of bacteria without chromosomal rrn operons
PEPS_47710	Persicobacter psychrovividus NBRC 101262(T)	pPP11	Persicobacteraceae	Cytophagales	Cytophagia	Bacteroidota	Bacteria	PEPS_47710	plasmid of bacteria without chromosomal rrn operons
PEPS_47800	Persicobacter psychrovividus NBRC 101262(T)	pPP11	Persicobacteraceae	Cytophagales	Cytophagia	Bacteroidota	Bacteria	PEPS_47800	plasmid of bacteria without chromosomal rrn operons
WP_060688354.1	Persicobacter sp. JZB09	Plasmid JZB09-Plasmid1	Persicobacteraceae	Cytophagales	Cytophagia	Bacteroidota	Bacteria	WP_060688354.1	plasmid of bacteria without chromosomal rrn operons
WP_060688933.1	Persicobacter sp. JZB09	Plasmid JZB09-Plasmid2	Persicobacteraceae	Cytophagales	Cytophagia	Bacteroidota	Bacteria	WP_060688933.1	plasmid of bacteria without chromosomal rrn operons
WP_060689695.1	Persicobacter sp. JZB09	Plasmid JZB09-Plasmid3	Persicobacteraceae	Cytophagales	Cytophagia	Bacteroidota	Bacteria	WP_060689695.1	plasmid of bacteria without chromosomal rrn operons
WP_060689966.1	Persicobacter sp. JZB09	Plasmid JZB09-Plasmid4	Persicobacteraceae	Cytophagales	Cytophagia	Bacteroidota	Bacteria	WP_060689966.1	plasmid of bacteria without chromosomal rrn operons
WP_060690166.1	Persicobacter sp. JZB09	Plasmid JZB09-Plasmid5	Persicobacteraceae	Cytophagales	Cytophagia	Bacteroidota	Bacteria	WP_060690166.1	plasmid of bacteria without chromosomal rrn operons
WP_060690388.1	Persicobacter sp. JZB09	Plasmid JZB09-Plasmid6	Persicobacteraceae	Cytophagales	Cytophagia	Bacteroidota	Bacteria	WP_060690388.1	plasmid of bacteria without chromosomal rrn operons
WP_060690451.1	Persicobacter sp. JZB09	Plasmid JZB09-Plasmid7	Persicobacteraceae	Cytophagales	Cytophagia	Bacteroidota	Bacteria	WP_060690451.1	plasmid of bacteria without chromosomal rrn operons
WP_071932245.1	Persicobacter sp. JZB09	Plasmid JZB09-Plasmid8	Persicobacteraceae	Cytophagales	Cytophagia	Bacteroidota	Bacteria	PEDI_53910	plasmid of bacteria without chromosomal rrn operons
WP_060690541.1	Persicobacter sp. JZB09	Plasmid JZB09-Plasmid9	Persicobacteraceae	Cytophagales	Cytophagia	Bacteroidota	Bacteria	WP_060690541.1	plasmid of bacteria without chromosomal rrn operons
WP_060688668.1	Persicobacter sp. JZB09	Plasmid JZB09-Plasmid10	Persicobacteraceae	Cytophagales	Cytophagia	Bacteroidota	Bacteria	WP_060688668.1	plasmid of bacteria without chromosomal rrn operons
WP_084792923.1	Persicobacter sp. JZB09	Plasmid JZB09-Plasmid11	Persicobacteraceae	Cytophagales	Cytophagia	Bacteroidota	Bacteria	WP_084792923.1	plasmid of bacteria without chromosomal rrn operons
WP_060688781.1	Persicobacter sp. JZB09	Plasmid JZB09-Plasmid12	Persicobacteraceae	Cytophagales	Cytophagia	Bacteroidota	Bacteria	WP_060688781.1	plasmid of bacteria without chromosomal rrn operons
WP_060688820.1	Persicobacter sp. JZB09	Plasmid JZB09-Plasmid13	Persicobacteraceae	Cytophagales	Cytophagia	Bacteroidota	Bacteria	WP_060688820.1	plasmid of bacteria without chromosomal rrn operons
WP_060688821.1	Persicobacter sp. JZB09	Plasmid JZB09-Plasmid13	Persicobacteraceae	Cytophagales	Cytophagia	Bacteroidota	Bacteria	WP_060688821.1	plasmid of bacteria without chromosomal rrn operons
WP_060688850.1	Persicobacter sp. JZB09	Plasmid JZB09-Plasmid14	Persicobacteraceae	Cytophagales	Cytophagia	Bacteroidota	Bacteria	WP_060688850.1	plasmid of bacteria without chromosomal rrn operons
WP_060688875.1	Persicobacter sp. JZB09	Plasmid JZB09-Plasmid15	Persicobacteraceae	Cytophagales	Cytophagia	Bacteroidota	Bacteria	WP_060688875.1	plasmid of bacteria without chromosomal rrn operons
WP_084792932.1	Persicobacter sp. JZB09	Plasmid JZB09-Plasmid15	Persicobacteraceae	Cytophagales	Cytophagia	Bacteroidota	Bacteria	WP_084792932.1	plasmid of bacteria without chromosomal rrn operons
WP_061498804.1	Acetobacter		Acetobacteraceae	Rhodospirillales	Alphaproteobacteria	Pseudomonadota	Bacteria	KXV70761.1
WP_099349453.1	Acetobacter		Acetobacteraceae	Rhodospirillales	Alphaproteobacteria	Pseudomonadota	Bacteria	KXV70761.1
WP_100070282.1	Acetobacter		Acetobacteraceae	Rhodospirillales	Alphaproteobacteria	Pseudomonadota	Bacteria	EGE48453.1
KXV02386.1	Acetobacter cerevisiae		Acetobacteraceae	Rhodospirillales	Alphaproteobacteria	Pseudomonadota	Bacteria	GCD51126.1
WP_082779665.1	Acetobacter cerevisiae		Acetobacteraceae	Rhodospirillales	Alphaproteobacteria	Pseudomonadota	Bacteria	GCD51126.1
WP_095350513.1	Acetobacter fabarum		Acetobacteraceae	Rhodospirillales	Alphaproteobacteria	Pseudomonadota	Bacteria	WP_086553276.1
KXV70761.1	Acetobacter malorum		Acetobacteraceae	Rhodospirillales	Alphaproteobacteria	Pseudomonadota	Bacteria	KXV70761.1
KXV71281.1	Acetobacter malorum		Acetobacteraceae	Rhodospirillales	Alphaproteobacteria	Pseudomonadota	Bacteria	EGE48453.1
WP_061498596.1	Acetobacter malorum		Acetobacteraceae	Rhodospirillales	Alphaproteobacteria	Pseudomonadota	Bacteria	EGE48453.1
OUI79236.1	Acetobacter orientalis		Acetobacteraceae	Rhodospirillales	Alphaproteobacteria	Pseudomonadota	Bacteria	WP_086553276.1
WP_086553068.1	Acetobacter orientalis		Acetobacteraceae	Rhodospirillales	Alphaproteobacteria	Pseudomonadota	Bacteria	KXV70761.1
WP_086553276.1	Acetobacter orientalis		Acetobacteraceae	Rhodospirillales	Alphaproteobacteria	Pseudomonadota	Bacteria	WP_086553276.1
OAZ68927.1	Acetobacter pasteurianus		Acetobacteraceae	Rhodospirillales	Alphaproteobacteria	Pseudomonadota	Bacteria	EGE48453.1
RCL04479.1	Acetobacter pasteurianus		Acetobacteraceae	Rhodospirillales	Alphaproteobacteria	Pseudomonadota	Bacteria	GCD51126.1
WP_035366581.1	Acetobacter pasteurianus		Acetobacteraceae	Rhodospirillales	Alphaproteobacteria	Pseudomonadota	Bacteria	GCD51126.1
WP_035367578.1	Acetobacter pasteurianus		Acetobacteraceae	Rhodospirillales	Alphaproteobacteria	Pseudomonadota	Bacteria	GCD51126.1
WP_081273942.1	Acetobacter pasteurianus		Acetobacteraceae	Rhodospirillales	Alphaproteobacteria	Pseudomonadota	Bacteria	EGE48453.1
WP_124297938.1	Acetobacter pasteurianus		Acetobacteraceae	Rhodospirillales	Alphaproteobacteria	Pseudomonadota	Bacteria	EGE48453.1
WP_124307003.1	Acetobacter pasteurianus		Acetobacteraceae	Rhodospirillales	Alphaproteobacteria	Pseudomonadota	Bacteria	WP_124307003.1
GCD60621.1	Acetobacter pasteurianus NBRC 3277		Acetobacteraceae	Rhodospirillales	Alphaproteobacteria	Pseudomonadota	Bacteria	EGE48453.1
GCD51126.1	Acetobacter pasteurianus subsp. pasteurianus LMG 1262 = NBRC 106471		Acetobacteraceae	Rhodospirillales	Alphaproteobacteria	Pseudomonadota	Bacteria	GCD51126.1
KGB24820.1	Acetobacter pomorum		Acetobacteraceae	Rhodospirillales	Alphaproteobacteria	Pseudomonadota	Bacteria	EGE48453.1
EGE48453.1	Acetobacter pomorum DM001		Acetobacteraceae	Rhodospirillales	Alphaproteobacteria	Pseudomonadota	Bacteria	EGE48453.1
WP_086898793.1	Acetobacter senegalensis		Acetobacteraceae	Rhodospirillales	Alphaproteobacteria	Pseudomonadota	Bacteria	GCD51126.1
RCL04157.1	Acetobacter sp. BCRC 14118		Acetobacteraceae	Rhodospirillales	Alphaproteobacteria	Pseudomonadota	Bacteria	GCD51126.1
WP_147239319.1	Acetobacter sp. BCRC 14118		Acetobacteraceae	Rhodospirillales	Alphaproteobacteria	Pseudomonadota	Bacteria	GCD51126.1
WP_150225447.1	Acetobacter sp. DmW_125129		Acetobacteraceae	Rhodospirillales	Alphaproteobacteria	Pseudomonadota	Bacteria	EGE48453.1
WP_166443208.1	Acetobacter sp. DmW_125129		Acetobacteraceae	Rhodospirillales	Alphaproteobacteria	Pseudomonadota	Bacteria	EGE48453.1
WP_086635582.1	Acetobacter sp. DsW_059		Acetobacteraceae	Rhodospirillales	Alphaproteobacteria	Pseudomonadota	Bacteria	KXV70761.1
NHN90277.1	Acetobacter sp. LMG 1627		Acetobacteraceae	Rhodospirillales	Alphaproteobacteria	Pseudomonadota	Bacteria	NHN90277.1
NHN96316.1	Acetobacter thailandicus		Acetobacteraceae	Rhodospirillales	Alphaproteobacteria	Pseudomonadota	Bacteria	NHN96316.1
OYV99937.1	Acidiphilium sp. 37-64-53		Acetobacteraceae	Rhodospirillales	Alphaproteobacteria	Pseudomonadota	Bacteria	OYV99937.1
WP_159013949.1	Acidisoma sp. S159		Acetobacteraceae	Rhodospirillales	Alphaproteobacteria	Pseudomonadota	Bacteria	WP_159013949.1
WP_052521142.1	Acidovorax temperans		Comamonadaceae	Burkholderiales	Betaproteobacteria	Pseudomonadota	Bacteria	WP_052521142.1
WP_000798284.1	Acinetobacter		Moraxellaceae	Moraxellales	Gammaproteobacteria	Pseudomonadota	Bacteria	WP_000798284.1
WP_000987942.1	Acinetobacter		Moraxellaceae	Moraxellales	Gammaproteobacteria	Pseudomonadota	Bacteria	CAP02992.1
WP_001038666.1	Acinetobacter		Moraxellaceae	Moraxellales	Gammaproteobacteria	Pseudomonadota	Bacteria	WP_001038666.1
WP_004282117.1	Acinetobacter		Moraxellaceae	Moraxellales	Gammaproteobacteria	Pseudomonadota	Bacteria	WP_004282117.1
WP_004734502.1	Acinetobacter		Moraxellaceae	Moraxellales	Gammaproteobacteria	Pseudomonadota	Bacteria	HCQ90390.1
WP_004763517.1	Acinetobacter		Moraxellaceae	Moraxellales	Gammaproteobacteria	Pseudomonadota	Bacteria	CAP02992.1
WP_004811812.1	Acinetobacter		Moraxellaceae	Moraxellales	Gammaproteobacteria	Pseudomonadota	Bacteria	WP_004641947.1
WP_004843977.1	Acinetobacter		Moraxellaceae	Moraxellales	Gammaproteobacteria	Pseudomonadota	Bacteria	WP_004282038.1
WP_004871874.1	Acinetobacter		Moraxellaceae	Moraxellales	Gammaproteobacteria	Pseudomonadota	Bacteria	AUF80855.1
WP_004889713.1	Acinetobacter		Moraxellaceae	Moraxellales	Gammaproteobacteria	Pseudomonadota	Bacteria	HCQ90390.1
WP_004896760.1	Acinetobacter		Moraxellaceae	Moraxellales	Gammaproteobacteria	Pseudomonadota	Bacteria	WP_004896760.1
WP_004897090.1	Acinetobacter		Moraxellaceae	Moraxellales	Gammaproteobacteria	Pseudomonadota	Bacteria	WP_004897090.1
WP_005021157.1	Acinetobacter		Moraxellaceae	Moraxellales	Gammaproteobacteria	Pseudomonadota	Bacteria	WP_005021157.1
WP_005021644.1	Acinetobacter		Moraxellaceae	Moraxellales	Gammaproteobacteria	Pseudomonadota	Bacteria	WP_004641947.1
WP_005086339.1	Acinetobacter		Moraxellaceae	Moraxellales	Gammaproteobacteria	Pseudomonadota	Bacteria	WP_005086339.1
WP_005146110.1	Acinetobacter		Moraxellaceae	Moraxellales	Gammaproteobacteria	Pseudomonadota	Bacteria	CAP02992.1
WP_005166868.1	Acinetobacter		Moraxellaceae	Moraxellales	Gammaproteobacteria	Pseudomonadota	Bacteria	WP_004282117.1
WP_005174434.1	Acinetobacter		Moraxellaceae	Moraxellales	Gammaproteobacteria	Pseudomonadota	Bacteria	WP_004641947.1
WP_005174803.1	Acinetobacter		Moraxellaceae	Moraxellales	Gammaproteobacteria	Pseudomonadota	Bacteria	WP_005174803.1
WP_005175478.1	Acinetobacter		Moraxellaceae	Moraxellales	Gammaproteobacteria	Pseudomonadota	Bacteria	WP_005175478.1
WP_005261238.1	Acinetobacter		Moraxellaceae	Moraxellales	Gammaproteobacteria	Pseudomonadota	Bacteria	CAP02992.1
WP_005265293.1	Acinetobacter		Moraxellaceae	Moraxellales	Gammaproteobacteria	Pseudomonadota	Bacteria	CAP02992.1
WP_005265321.1	Acinetobacter		Moraxellaceae	Moraxellales	Gammaproteobacteria	Pseudomonadota	Bacteria	WP_005265321.1
WP_005320426.1	Acinetobacter		Moraxellaceae	Moraxellales	Gammaproteobacteria	Pseudomonadota	Bacteria	WP_004676355.1
WP_005402003.1	Acinetobacter		Moraxellaceae	Moraxellales	Gammaproteobacteria	Pseudomonadota	Bacteria	WP_005402003.1
WP_005404014.1	Acinetobacter		Moraxellaceae	Moraxellales	Gammaproteobacteria	Pseudomonadota	Bacteria	WP_004749418.1
WP_005404815.1	Acinetobacter		Moraxellaceae	Moraxellales	Gammaproteobacteria	Pseudomonadota	Bacteria	WP_005404815.1
WP_005804933.1	Acinetobacter		Moraxellaceae	Moraxellales	Gammaproteobacteria	Pseudomonadota	Bacteria	WP_005086339.1
WP_005804946.1	Acinetobacter		Moraxellaceae	Moraxellales	Gammaproteobacteria	Pseudomonadota	Bacteria	EEH68415.1
WP_006582659.1	Acinetobacter		Moraxellaceae	Moraxellales	Gammaproteobacteria	Pseudomonadota	Bacteria	WP_005086339.1
WP_012268399.1	Acinetobacter		Moraxellaceae	Moraxellales	Gammaproteobacteria	Pseudomonadota	Bacteria	WP_005086339.1
WP_012780181.1	Acinetobacter		Moraxellaceae	Moraxellales	Gammaproteobacteria	Pseudomonadota	Bacteria	APD77617.1
WP_016539266.1	Acinetobacter		Moraxellaceae	Moraxellales	Gammaproteobacteria	Pseudomonadota	Bacteria	APD77617.1
WP_017398014.1	Acinetobacter		Moraxellaceae	Moraxellales	Gammaproteobacteria	Pseudomonadota	Bacteria	WP_005086339.1
WP_023271596.1	Acinetobacter		Moraxellaceae	Moraxellales	Gammaproteobacteria	Pseudomonadota	Bacteria	WP_004918460.1
WP_026441267.1	Acinetobacter		Moraxellaceae	Moraxellales	Gammaproteobacteria	Pseudomonadota	Bacteria	APD77617.1
WP_029952336.1	Acinetobacter		Moraxellaceae	Moraxellales	Gammaproteobacteria	Pseudomonadota	Bacteria	WP_005174803.1
WP_032042721.1	Acinetobacter		Moraxellaceae	Moraxellales	Gammaproteobacteria	Pseudomonadota	Bacteria	WP_005402003.1
WP_032049727.1	Acinetobacter		Moraxellaceae	Moraxellales	Gammaproteobacteria	Pseudomonadota	Bacteria	WP_005402003.1
WP_048766123.1	Acinetobacter		Moraxellaceae	Moraxellales	Gammaproteobacteria	Pseudomonadota	Bacteria	WP_048766123.1
WP_050758690.1	Acinetobacter		Moraxellaceae	Moraxellales	Gammaproteobacteria	Pseudomonadota	Bacteria	WP_004676355.1
WP_057048785.1	Acinetobacter		Moraxellaceae	Moraxellales	Gammaproteobacteria	Pseudomonadota	Bacteria	WP_001038666.1
WP_058952636.1	Acinetobacter		Moraxellaceae	Moraxellales	Gammaproteobacteria	Pseudomonadota	Bacteria	CAP02992.1
WP_066029335.1	Acinetobacter		Moraxellaceae	Moraxellales	Gammaproteobacteria	Pseudomonadota	Bacteria	WP_066029335.1
WP_068547253.1	Acinetobacter		Moraxellaceae	Moraxellales	Gammaproteobacteria	Pseudomonadota	Bacteria	CAP02992.1
WP_068912167.1	Acinetobacter		Moraxellaceae	Moraxellales	Gammaproteobacteria	Pseudomonadota	Bacteria	WP_004282117.1
WP_070155630.1	Acinetobacter		Moraxellaceae	Moraxellales	Gammaproteobacteria	Pseudomonadota	Bacteria	WP_070155630.1
WP_074163981.1	Acinetobacter		Moraxellaceae	Moraxellales	Gammaproteobacteria	Pseudomonadota	Bacteria	WP_004778351.1
WP_075316562.1	Acinetobacter		Moraxellaceae	Moraxellales	Gammaproteobacteria	Pseudomonadota	Bacteria	WP_034706838.1
WP_086183146.1	Acinetobacter		Moraxellaceae	Moraxellales	Gammaproteobacteria	Pseudomonadota	Bacteria	APD77617.1
WP_089606635.1	Acinetobacter		Moraxellaceae	Moraxellales	Gammaproteobacteria	Pseudomonadota	Bacteria	WP_089606635.1
WP_103801018.1	Acinetobacter		Moraxellaceae	Moraxellales	Gammaproteobacteria	Pseudomonadota	Bacteria	AUF80855.1
WP_111886134.1	Acinetobacter		Moraxellaceae	Moraxellales	Gammaproteobacteria	Pseudomonadota	Bacteria	WP_086222753.1
WP_115729228.1	Acinetobacter		Moraxellaceae	Moraxellales	Gammaproteobacteria	Pseudomonadota	Bacteria	WP_115729228.1
WP_119054818.1	Acinetobacter		Moraxellaceae	Moraxellales	Gammaproteobacteria	Pseudomonadota	Bacteria	WP_004676355.1
WP_120371450.1	Acinetobacter		Moraxellaceae	Moraxellales	Gammaproteobacteria	Pseudomonadota	Bacteria	WP_120371450.1
WP_120376160.1	Acinetobacter		Moraxellaceae	Moraxellales	Gammaproteobacteria	Pseudomonadota	Bacteria	WP_120376160.1
WP_121774293.1	Acinetobacter		Moraxellaceae	Moraxellales	Gammaproteobacteria	Pseudomonadota	Bacteria	WP_121774293.1
WP_126039601.1	Acinetobacter		Moraxellaceae	Moraxellales	Gammaproteobacteria	Pseudomonadota	Bacteria	WP_004282117.1
WP_126624538.1	Acinetobacter		Moraxellaceae	Moraxellales	Gammaproteobacteria	Pseudomonadota	Bacteria	WP_004282038.1
WP_148335292.1	Acinetobacter		Moraxellaceae	Moraxellales	Gammaproteobacteria	Pseudomonadota	Bacteria	WP_005402003.1
WP_151206973.1	Acinetobacter		Moraxellaceae	Moraxellales	Gammaproteobacteria	Pseudomonadota	Bacteria	WP_004641947.1
WP_151711585.1	Acinetobacter		Moraxellaceae	Moraxellales	Gammaproteobacteria	Pseudomonadota	Bacteria	WP_151711585.1
WP_152872916.1	Acinetobacter		Moraxellaceae	Moraxellales	Gammaproteobacteria	Pseudomonadota	Bacteria	AUF80855.1
WP_159124581.1	Acinetobacter		Moraxellaceae	Moraxellales	Gammaproteobacteria	Pseudomonadota	Bacteria	WP_159124581.1
WP_088824417.1	Acinetobacter apis		Moraxellaceae	Moraxellales	Gammaproteobacteria	Pseudomonadota	Bacteria	WP_088824417.1
ACX70400.1	Acinetobacter baumannii		Moraxellaceae	Moraxellales	Gammaproteobacteria	Pseudomonadota	Bacteria	OFD26183.1
AVI39307.1	Acinetobacter baumannii		Moraxellaceae	Moraxellales	Gammaproteobacteria	Pseudomonadota	Bacteria	WP_000845976.1
AZM39731.1	Acinetobacter baumannii		Moraxellaceae	Moraxellales	Gammaproteobacteria	Pseudomonadota	Bacteria	AZM39731.1
KQD80106.1	Acinetobacter baumannii		Moraxellaceae	Moraxellales	Gammaproteobacteria	Pseudomonadota	Bacteria	EEH68415.1
KZA75786.1	Acinetobacter baumannii		Moraxellaceae	Moraxellales	Gammaproteobacteria	Pseudomonadota	Bacteria	EEH68415.1
KZA78039.1	Acinetobacter baumannii		Moraxellaceae	Moraxellales	Gammaproteobacteria	Pseudomonadota	Bacteria	WP_004641947.1
OFD26183.1	Acinetobacter baumannii		Moraxellaceae	Moraxellales	Gammaproteobacteria	Pseudomonadota	Bacteria	OFD26183.1
PPC25960.1	Acinetobacter baumannii		Moraxellaceae	Moraxellales	Gammaproteobacteria	Pseudomonadota	Bacteria	WP_104039705.1
RQL62692.1	Acinetobacter baumannii		Moraxellaceae	Moraxellales	Gammaproteobacteria	Pseudomonadota	Bacteria	WP_086249658.1
RQL68974.1	Acinetobacter baumannii		Moraxellaceae	Moraxellales	Gammaproteobacteria	Pseudomonadota	Bacteria	WP_142741621.1
SUV56508.1	Acinetobacter baumannii		Moraxellaceae	Moraxellales	Gammaproteobacteria	Pseudomonadota	Bacteria	WP_000845976.1
SUV62899.1	Acinetobacter baumannii		Moraxellaceae	Moraxellales	Gammaproteobacteria	Pseudomonadota	Bacteria	SUV62899.1
WP_000311801.1	Acinetobacter baumannii		Moraxellaceae	Moraxellales	Gammaproteobacteria	Pseudomonadota	Bacteria	WP_142741621.1
WP_000360254.1	Acinetobacter baumannii		Moraxellaceae	Moraxellales	Gammaproteobacteria	Pseudomonadota	Bacteria	APD77617.1
WP_000786840.1	Acinetobacter baumannii		Moraxellaceae	Moraxellales	Gammaproteobacteria	Pseudomonadota	Bacteria	WP_000786840.1
WP_000845976.1	Acinetobacter baumannii		Moraxellaceae	Moraxellales	Gammaproteobacteria	Pseudomonadota	Bacteria	WP_000845976.1
WP_002054765.1	Acinetobacter baumannii		Moraxellaceae	Moraxellales	Gammaproteobacteria	Pseudomonadota	Bacteria	SUV62899.1
WP_002124966.1	Acinetobacter baumannii		Moraxellaceae	Moraxellales	Gammaproteobacteria	Pseudomonadota	Bacteria	SUV62899.1
WP_005113512.1	Acinetobacter baumannii		Moraxellaceae	Moraxellales	Gammaproteobacteria	Pseudomonadota	Bacteria	CAP02992.1
WP_005130380.1	Acinetobacter baumannii		Moraxellaceae	Moraxellales	Gammaproteobacteria	Pseudomonadota	Bacteria	WP_004282038.1
WP_005140758.1	Acinetobacter baumannii		Moraxellaceae	Moraxellales	Gammaproteobacteria	Pseudomonadota	Bacteria	WP_005140758.1
WP_025468209.1	Acinetobacter baumannii		Moraxellaceae	Moraxellales	Gammaproteobacteria	Pseudomonadota	Bacteria	CAP02992.1
WP_031957572.1	Acinetobacter baumannii		Moraxellaceae	Moraxellales	Gammaproteobacteria	Pseudomonadota	Bacteria	WP_005086339.1
WP_031957879.1	Acinetobacter baumannii		Moraxellaceae	Moraxellales	Gammaproteobacteria	Pseudomonadota	Bacteria	WP_142741621.1
WP_032057928.1	Acinetobacter baumannii		Moraxellaceae	Moraxellales	Gammaproteobacteria	Pseudomonadota	Bacteria	WP_005086339.1
WP_033107831.1	Acinetobacter baumannii		Moraxellaceae	Moraxellales	Gammaproteobacteria	Pseudomonadota	Bacteria	WP_004641947.1
WP_034171703.1	Acinetobacter baumannii		Moraxellaceae	Moraxellales	Gammaproteobacteria	Pseudomonadota	Bacteria	CAP02992.1
WP_034706838.1	Acinetobacter baumannii		Moraxellaceae	Moraxellales	Gammaproteobacteria	Pseudomonadota	Bacteria	WP_034706838.1
WP_046127829.1	Acinetobacter baumannii		Moraxellaceae	Moraxellales	Gammaproteobacteria	Pseudomonadota	Bacteria	AUF80855.1
WP_046882719.1	Acinetobacter baumannii		Moraxellaceae	Moraxellales	Gammaproteobacteria	Pseudomonadota	Bacteria	WP_005265321.1
WP_050589999.1	Acinetobacter baumannii		Moraxellaceae	Moraxellales	Gammaproteobacteria	Pseudomonadota	Bacteria	WP_142741621.1
WP_052784558.1	Acinetobacter baumannii		Moraxellaceae	Moraxellales	Gammaproteobacteria	Pseudomonadota	Bacteria	WP_057979915.1
WP_053502722.1	Acinetobacter baumannii		Moraxellaceae	Moraxellales	Gammaproteobacteria	Pseudomonadota	Bacteria	WP_053502722.1
WP_057690129.1	Acinetobacter baumannii		Moraxellaceae	Moraxellales	Gammaproteobacteria	Pseudomonadota	Bacteria	EEH68415.1
WP_057691774.1	Acinetobacter baumannii		Moraxellaceae	Moraxellales	Gammaproteobacteria	Pseudomonadota	Bacteria	EEH68415.1
WP_057695018.1	Acinetobacter baumannii		Moraxellaceae	Moraxellales	Gammaproteobacteria	Pseudomonadota	Bacteria	SUV62899.1
WP_057979915.1	Acinetobacter baumannii		Moraxellaceae	Moraxellales	Gammaproteobacteria	Pseudomonadota	Bacteria	WP_057979915.1
WP_059264665.1	Acinetobacter baumannii		Moraxellaceae	Moraxellales	Gammaproteobacteria	Pseudomonadota	Bacteria	WP_059264665.1
WP_059284300.1	Acinetobacter baumannii		Moraxellaceae	Moraxellales	Gammaproteobacteria	Pseudomonadota	Bacteria	WP_004282038.1
WP_062939304.1	Acinetobacter baumannii		Moraxellaceae	Moraxellales	Gammaproteobacteria	Pseudomonadota	Bacteria	EEH68415.1
WP_063959185.1	Acinetobacter baumannii		Moraxellaceae	Moraxellales	Gammaproteobacteria	Pseudomonadota	Bacteria	WP_142741621.1
WP_065033563.1	Acinetobacter baumannii		Moraxellaceae	Moraxellales	Gammaproteobacteria	Pseudomonadota	Bacteria	HCQ90390.1
WP_065725106.1	Acinetobacter baumannii		Moraxellaceae	Moraxellales	Gammaproteobacteria	Pseudomonadota	Bacteria	WP_004778351.1
WP_066011877.1	Acinetobacter baumannii		Moraxellaceae	Moraxellales	Gammaproteobacteria	Pseudomonadota	Bacteria	WP_005265321.1
WP_069323094.1	Acinetobacter baumannii		Moraxellaceae	Moraxellales	Gammaproteobacteria	Pseudomonadota	Bacteria	WP_000786840.1
WP_069333746.1	Acinetobacter baumannii		Moraxellaceae	Moraxellales	Gammaproteobacteria	Pseudomonadota	Bacteria	WP_000786840.1
WP_070170993.1	Acinetobacter baumannii		Moraxellaceae	Moraxellales	Gammaproteobacteria	Pseudomonadota	Bacteria	OFD26183.1
WP_071217007.1	Acinetobacter baumannii		Moraxellaceae	Moraxellales	Gammaproteobacteria	Pseudomonadota	Bacteria	WP_057979915.1
WP_072689743.1	Acinetobacter baumannii		Moraxellaceae	Moraxellales	Gammaproteobacteria	Pseudomonadota	Bacteria	WP_034121065.1
WP_072689970.1	Acinetobacter baumannii		Moraxellaceae	Moraxellales	Gammaproteobacteria	Pseudomonadota	Bacteria	WP_072689970.1
WP_075575762.1	Acinetobacter baumannii		Moraxellaceae	Moraxellales	Gammaproteobacteria	Pseudomonadota	Bacteria	WP_004641947.1
WP_078377890.1	Acinetobacter baumannii		Moraxellaceae	Moraxellales	Gammaproteobacteria	Pseudomonadota	Bacteria	WP_078377890.1
WP_079716270.1	Acinetobacter baumannii		Moraxellaceae	Moraxellales	Gammaproteobacteria	Pseudomonadota	Bacteria	WP_057979915.1
WP_079744864.1	Acinetobacter baumannii		Moraxellaceae	Moraxellales	Gammaproteobacteria	Pseudomonadota	Bacteria	EEH68415.1
WP_079769685.1	Acinetobacter baumannii		Moraxellaceae	Moraxellales	Gammaproteobacteria	Pseudomonadota	Bacteria	OFD26183.1
WP_085111724.1	Acinetobacter baumannii		Moraxellaceae	Moraxellales	Gammaproteobacteria	Pseudomonadota	Bacteria	WP_142741621.1
WP_086249658.1	Acinetobacter baumannii		Moraxellaceae	Moraxellales	Gammaproteobacteria	Pseudomonadota	Bacteria	WP_086249658.1
WP_086249830.1	Acinetobacter baumannii		Moraxellaceae	Moraxellales	Gammaproteobacteria	Pseudomonadota	Bacteria	WP_016653419.1
WP_086384355.1	Acinetobacter baumannii		Moraxellaceae	Moraxellales	Gammaproteobacteria	Pseudomonadota	Bacteria	WP_004282038.1
WP_088756699.1	Acinetobacter baumannii		Moraxellaceae	Moraxellales	Gammaproteobacteria	Pseudomonadota	Bacteria	APD77617.1
WP_088767070.1	Acinetobacter baumannii		Moraxellaceae	Moraxellales	Gammaproteobacteria	Pseudomonadota	Bacteria	APD77617.1
WP_096641239.1	Acinetobacter baumannii		Moraxellaceae	Moraxellales	Gammaproteobacteria	Pseudomonadota	Bacteria	WP_005086339.1
WP_098715269.1	Acinetobacter baumannii		Moraxellaceae	Moraxellales	Gammaproteobacteria	Pseudomonadota	Bacteria	WP_005086339.1
WP_099716879.1	Acinetobacter baumannii		Moraxellaceae	Moraxellales	Gammaproteobacteria	Pseudomonadota	Bacteria	WP_016653419.1
WP_101458637.1	Acinetobacter baumannii		Moraxellaceae	Moraxellales	Gammaproteobacteria	Pseudomonadota	Bacteria	WP_101458637.1
WP_104039705.1	Acinetobacter baumannii		Moraxellaceae	Moraxellales	Gammaproteobacteria	Pseudomonadota	Bacteria	WP_104039705.1
WP_104076045.1	Acinetobacter baumannii		Moraxellaceae	Moraxellales	Gammaproteobacteria	Pseudomonadota	Bacteria	WP_104039705.1
WP_108496644.1	Acinetobacter baumannii		Moraxellaceae	Moraxellales	Gammaproteobacteria	Pseudomonadota	Bacteria	WP_066029335.1
WP_109094683.1	Acinetobacter baumannii		Moraxellaceae	Moraxellales	Gammaproteobacteria	Pseudomonadota	Bacteria	WP_004641947.1
WP_111034322.1	Acinetobacter baumannii		Moraxellaceae	Moraxellales	Gammaproteobacteria	Pseudomonadota	Bacteria	CAP02992.1
WP_111083185.1	Acinetobacter baumannii		Moraxellaceae	Moraxellales	Gammaproteobacteria	Pseudomonadota	Bacteria	EEH68415.1
WP_111097450.1	Acinetobacter baumannii		Moraxellaceae	Moraxellales	Gammaproteobacteria	Pseudomonadota	Bacteria	WP_000786840.1
WP_111886171.1	Acinetobacter baumannii		Moraxellaceae	Moraxellales	Gammaproteobacteria	Pseudomonadota	Bacteria	WP_142741621.1
WP_114155592.1	Acinetobacter baumannii		Moraxellaceae	Moraxellales	Gammaproteobacteria	Pseudomonadota	Bacteria	WP_114155592.1
WP_114237988.1	Acinetobacter baumannii		Moraxellaceae	Moraxellales	Gammaproteobacteria	Pseudomonadota	Bacteria	WP_034121065.1
WP_114673972.1	Acinetobacter baumannii		Moraxellaceae	Moraxellales	Gammaproteobacteria	Pseudomonadota	Bacteria	WP_114673972.1
WP_123794402.1	Acinetobacter baumannii		Moraxellaceae	Moraxellales	Gammaproteobacteria	Pseudomonadota	Bacteria	WP_034121065.1
WP_126562213.1	Acinetobacter baumannii		Moraxellaceae	Moraxellales	Gammaproteobacteria	Pseudomonadota	Bacteria	WP_004897090.1
WP_137987740.1	Acinetobacter baumannii		Moraxellaceae	Moraxellales	Gammaproteobacteria	Pseudomonadota	Bacteria	WP_137987740.1
WP_138141406.1	Acinetobacter baumannii		Moraxellaceae	Moraxellales	Gammaproteobacteria	Pseudomonadota	Bacteria	WP_005265321.1
WP_138150259.1	Acinetobacter baumannii		Moraxellaceae	Moraxellales	Gammaproteobacteria	Pseudomonadota	Bacteria	WP_005265321.1
WP_138151587.1	Acinetobacter baumannii		Moraxellaceae	Moraxellales	Gammaproteobacteria	Pseudomonadota	Bacteria	WP_005265321.1
WP_139845826.1	Acinetobacter baumannii		Moraxellaceae	Moraxellales	Gammaproteobacteria	Pseudomonadota	Bacteria	WP_034121065.1
WP_140947179.1	Acinetobacter baumannii		Moraxellaceae	Moraxellales	Gammaproteobacteria	Pseudomonadota	Bacteria	WP_140947179.1
WP_140949790.1	Acinetobacter baumannii		Moraxellaceae	Moraxellales	Gammaproteobacteria	Pseudomonadota	Bacteria	WP_034121065.1
WP_140953735.1	Acinetobacter baumannii		Moraxellaceae	Moraxellales	Gammaproteobacteria	Pseudomonadota	Bacteria	HCQ90390.1
WP_140953750.1	Acinetobacter baumannii		Moraxellaceae	Moraxellales	Gammaproteobacteria	Pseudomonadota	Bacteria	WP_114155592.1
WP_140967113.1	Acinetobacter baumannii		Moraxellaceae	Moraxellales	Gammaproteobacteria	Pseudomonadota	Bacteria	WP_005265321.1
WP_140993818.1	Acinetobacter baumannii		Moraxellaceae	Moraxellales	Gammaproteobacteria	Pseudomonadota	Bacteria	WP_120371521.1
WP_141101080.1	Acinetobacter baumannii		Moraxellaceae	Moraxellales	Gammaproteobacteria	Pseudomonadota	Bacteria	WP_142741621.1
WP_143214116.1	Acinetobacter baumannii		Moraxellaceae	Moraxellales	Gammaproteobacteria	Pseudomonadota	Bacteria	KAB4807560.1
WP_144021581.1	Acinetobacter baumannii		Moraxellaceae	Moraxellales	Gammaproteobacteria	Pseudomonadota	Bacteria	WP_144021581.1
WP_147240236.1	Acinetobacter baumannii		Moraxellaceae	Moraxellales	Gammaproteobacteria	Pseudomonadota	Bacteria	WP_005265321.1
WP_147262219.1	Acinetobacter baumannii		Moraxellaceae	Moraxellales	Gammaproteobacteria	Pseudomonadota	Bacteria	WP_005265321.1
WP_147264511.1	Acinetobacter baumannii		Moraxellaceae	Moraxellales	Gammaproteobacteria	Pseudomonadota	Bacteria	WP_005265321.1
WP_147265477.1	Acinetobacter baumannii		Moraxellaceae	Moraxellales	Gammaproteobacteria	Pseudomonadota	Bacteria	WP_005265321.1
WP_147266061.1	Acinetobacter baumannii		Moraxellaceae	Moraxellales	Gammaproteobacteria	Pseudomonadota	Bacteria	WP_005265321.1
WP_147275840.1	Acinetobacter baumannii		Moraxellaceae	Moraxellales	Gammaproteobacteria	Pseudomonadota	Bacteria	WP_005174803.1
WP_147290483.1	Acinetobacter baumannii		Moraxellaceae	Moraxellales	Gammaproteobacteria	Pseudomonadota	Bacteria	WP_142741621.1
WP_147508250.1	Acinetobacter baumannii		Moraxellaceae	Moraxellales	Gammaproteobacteria	Pseudomonadota	Bacteria	WP_142741621.1
WP_148102529.1	Acinetobacter baumannii		Moraxellaceae	Moraxellales	Gammaproteobacteria	Pseudomonadota	Bacteria	WP_005265321.1
WP_148114839.1	Acinetobacter baumannii		Moraxellaceae	Moraxellales	Gammaproteobacteria	Pseudomonadota	Bacteria	AUF80855.1
WP_148779198.1	Acinetobacter baumannii		Moraxellaceae	Moraxellales	Gammaproteobacteria	Pseudomonadota	Bacteria	WP_121774293.1
WP_149938249.1	Acinetobacter baumannii		Moraxellaceae	Moraxellales	Gammaproteobacteria	Pseudomonadota	Bacteria	WP_005265321.1
WP_156196813.1	Acinetobacter baumannii		Moraxellaceae	Moraxellales	Gammaproteobacteria	Pseudomonadota	Bacteria	WP_142741621.1
WP_161417356.1	Acinetobacter baumannii		Moraxellaceae	Moraxellales	Gammaproteobacteria	Pseudomonadota	Bacteria	WP_004778351.1
WP_162208201.1	Acinetobacter baumannii		Moraxellaceae	Moraxellales	Gammaproteobacteria	Pseudomonadota	Bacteria	WP_053502722.1
WP_162283446.1	Acinetobacter baumannii		Moraxellaceae	Moraxellales	Gammaproteobacteria	Pseudomonadota	Bacteria	WP_053502722.1
WP_162541702.1	Acinetobacter baumannii		Moraxellaceae	Moraxellales	Gammaproteobacteria	Pseudomonadota	Bacteria	WP_072739206.1
WP_162622179.1	Acinetobacter baumannii		Moraxellaceae	Moraxellales	Gammaproteobacteria	Pseudomonadota	Bacteria	VCX89113.1
WP_163048521.1	Acinetobacter baumannii		Moraxellaceae	Moraxellales	Gammaproteobacteria	Pseudomonadota	Bacteria	WP_115729228.1
WP_163071796.1	Acinetobacter baumannii		Moraxellaceae	Moraxellales	Gammaproteobacteria	Pseudomonadota	Bacteria	WP_004641947.1
WP_163086440.1	Acinetobacter baumannii		Moraxellaceae	Moraxellales	Gammaproteobacteria	Pseudomonadota	Bacteria	EEH68415.1
WP_164523117.1	Acinetobacter baumannii		Moraxellaceae	Moraxellales	Gammaproteobacteria	Pseudomonadota	Bacteria	WP_005265321.1
WP_166472379.1	Acinetobacter baumannii		Moraxellaceae	Moraxellales	Gammaproteobacteria	Pseudomonadota	Bacteria	WP_004641947.1
EZI46384.1	Acinetobacter baumannii 25442_7		Moraxellaceae	Moraxellales	Gammaproteobacteria	Pseudomonadota	Bacteria	WP_005086339.1
EXA57255.1	Acinetobacter baumannii 348935		Moraxellaceae	Moraxellales	Gammaproteobacteria	Pseudomonadota	Bacteria	WP_034706838.1
KCX81751.1	Acinetobacter baumannii 6112		Moraxellaceae	Moraxellales	Gammaproteobacteria	Pseudomonadota	Bacteria	WP_005086339.1
KCX87052.1	Acinetobacter baumannii 6112		Moraxellaceae	Moraxellales	Gammaproteobacteria	Pseudomonadota	Bacteria	WP_005086339.1
ETR80680.1	Acinetobacter baumannii CI79		Moraxellaceae	Moraxellales	Gammaproteobacteria	Pseudomonadota	Bacteria	CAP02992.1
EJG16531.1	Acinetobacter baumannii OIFC143		Moraxellaceae	Moraxellales	Gammaproteobacteria	Pseudomonadota	Bacteria	WP_005265321.1
CAP02992.1	Acinetobacter baumannii SDF		Moraxellaceae	Moraxellales	Gammaproteobacteria	Pseudomonadota	Bacteria	CAP02992.1
ELW78137.1	Acinetobacter baumannii WC-A-92		Moraxellaceae	Moraxellales	Gammaproteobacteria	Pseudomonadota	Bacteria	CAP02992.1
KAF1013123.1	Acinetobacter bereziniae		Moraxellaceae	Moraxellales	Gammaproteobacteria	Pseudomonadota	Bacteria	KAF1013123.1
KAF1018078.1	Acinetobacter bereziniae		Moraxellaceae	Moraxellales	Gammaproteobacteria	Pseudomonadota	Bacteria	KAF1018078.1
KAF1018079.1	Acinetobacter bereziniae		Moraxellaceae	Moraxellales	Gammaproteobacteria	Pseudomonadota	Bacteria	KAF1018079.1
KAF1018574.1	Acinetobacter bereziniae		Moraxellaceae	Moraxellales	Gammaproteobacteria	Pseudomonadota	Bacteria	KAF1018574.1
WP_121775347.1	Acinetobacter bereziniae		Moraxellaceae	Moraxellales	Gammaproteobacteria	Pseudomonadota	Bacteria	WP_121775347.1
WP_151714619.1	Acinetobacter bereziniae		Moraxellaceae	Moraxellales	Gammaproteobacteria	Pseudomonadota	Bacteria	WP_151714619.1
WP_151801169.1	Acinetobacter bereziniae		Moraxellaceae	Moraxellales	Gammaproteobacteria	Pseudomonadota	Bacteria	WP_032072971.1
WP_151805204.1	Acinetobacter bereziniae		Moraxellaceae	Moraxellales	Gammaproteobacteria	Pseudomonadota	Bacteria	WP_004918460.1
WP_151812522.1	Acinetobacter bereziniae		Moraxellaceae	Moraxellales	Gammaproteobacteria	Pseudomonadota	Bacteria	WP_151812522.1
WP_004650320.1	Acinetobacter bohemicus		Moraxellaceae	Moraxellales	Gammaproteobacteria	Pseudomonadota	Bacteria	WP_004650320.1
WP_074947901.1	Acinetobacter bohemicus		Moraxellaceae	Moraxellales	Gammaproteobacteria	Pseudomonadota	Bacteria	AUF80855.1
WP_035365734.1	Acinetobacter brisouii		Moraxellaceae	Moraxellales	Gammaproteobacteria	Pseudomonadota	Bacteria	ENV48820.1
WP_045794138.1	Acinetobacter brisouii		Moraxellaceae	Moraxellales	Gammaproteobacteria	Pseudomonadota	Bacteria	WP_045794138.1
WP_151710185.1	Acinetobacter brisouii		Moraxellaceae	Moraxellales	Gammaproteobacteria	Pseudomonadota	Bacteria	WP_151710185.1
WP_151778288.1	Acinetobacter brisouii		Moraxellaceae	Moraxellales	Gammaproteobacteria	Pseudomonadota	Bacteria	WP_004282117.1
WP_151778623.1	Acinetobacter brisouii		Moraxellaceae	Moraxellales	Gammaproteobacteria	Pseudomonadota	Bacteria	WP_151778623.1
WP_151778662.1	Acinetobacter brisouii		Moraxellaceae	Moraxellales	Gammaproteobacteria	Pseudomonadota	Bacteria	WP_066029335.1
ENV48820.1	Acinetobacter brisouii ANC 4119		Moraxellaceae	Moraxellales	Gammaproteobacteria	Pseudomonadota	Bacteria	ENV48820.1
WP_158314052.1	Acinetobacter calcoaceticus		Moraxellaceae	Moraxellales	Gammaproteobacteria	Pseudomonadota	Bacteria	AUF80855.1
WP_016653419.1	Acinetobacter calcoaceticus/baumannii complex		Moraxellaceae	Moraxellales	Gammaproteobacteria	Pseudomonadota	Bacteria	WP_016653419.1
WP_017402716.1	Acinetobacter calcoaceticus/baumannii complex		Moraxellaceae	Moraxellales	Gammaproteobacteria	Pseudomonadota	Bacteria	CAP02992.1
WP_025466894.1	Acinetobacter calcoaceticus/baumannii complex		Moraxellaceae	Moraxellales	Gammaproteobacteria	Pseudomonadota	Bacteria	WP_025466894.1
WP_031945103.1	Acinetobacter calcoaceticus/baumannii complex		Moraxellaceae	Moraxellales	Gammaproteobacteria	Pseudomonadota	Bacteria	EEH68415.1
WP_032013356.1	Acinetobacter calcoaceticus/baumannii complex		Moraxellaceae	Moraxellales	Gammaproteobacteria	Pseudomonadota	Bacteria	WP_032013356.1
WP_057073160.1	Acinetobacter calcoaceticus/baumannii complex		Moraxellaceae	Moraxellales	Gammaproteobacteria	Pseudomonadota	Bacteria	WP_057073160.1
WP_086222753.1	Acinetobacter calcoaceticus/baumannii complex		Moraxellaceae	Moraxellales	Gammaproteobacteria	Pseudomonadota	Bacteria	WP_086222753.1
WP_114225253.1	Acinetobacter calcoaceticus/baumannii complex		Moraxellaceae	Moraxellales	Gammaproteobacteria	Pseudomonadota	Bacteria	WP_005086339.1
WP_087514419.1	Acinetobacter chinensis		Moraxellaceae	Moraxellales	Gammaproteobacteria	Pseudomonadota	Bacteria	APD77617.1
WP_096910932.1	Acinetobacter colistiniresistens		Moraxellaceae	Moraxellales	Gammaproteobacteria	Pseudomonadota	Bacteria	WP_096910932.1
WP_106986761.1	Acinetobacter cumulans		Moraxellaceae	Moraxellales	Gammaproteobacteria	Pseudomonadota	Bacteria	WP_005402003.1
WP_120368387.1	Acinetobacter cumulans		Moraxellaceae	Moraxellales	Gammaproteobacteria	Pseudomonadota	Bacteria	WP_005174803.1
WP_121533659.1	Acinetobacter cumulans		Moraxellaceae	Moraxellales	Gammaproteobacteria	Pseudomonadota	Bacteria	WP_121533659.1
WP_065994750.1	Acinetobacter defluvii		Moraxellaceae	Moraxellales	Gammaproteobacteria	Pseudomonadota	Bacteria	WP_065994750.1
WP_004871881.1	Acinetobacter gerneri		Moraxellaceae	Moraxellales	Gammaproteobacteria	Pseudomonadota	Bacteria	WP_004871881.1
EPR82851.1	Acinetobacter gerneri MTCC 9824		Moraxellaceae	Moraxellales	Gammaproteobacteria	Pseudomonadota	Bacteria	AUF80855.1
WP_004641836.1	Acinetobacter haemolyticus		Moraxellaceae	Moraxellales	Gammaproteobacteria	Pseudomonadota	Bacteria	AUF80855.1
WP_160124113.1	Acinetobacter haemolyticus		Moraxellaceae	Moraxellales	Gammaproteobacteria	Pseudomonadota	Bacteria	WP_160124113.1
WP_160127447.1	Acinetobacter haemolyticus		Moraxellaceae	Moraxellales	Gammaproteobacteria	Pseudomonadota	Bacteria	WP_004676355.1
WP_161419539.1	Acinetobacter haemolyticus		Moraxellaceae	Moraxellales	Gammaproteobacteria	Pseudomonadota	Bacteria	WP_005086339.1
WP_016658926.1	Acinetobacter indicus		Moraxellaceae	Moraxellales	Gammaproteobacteria	Pseudomonadota	Bacteria	WP_016658926.1
WP_045796137.1	Acinetobacter indicus		Moraxellaceae	Moraxellales	Gammaproteobacteria	Pseudomonadota	Bacteria	HCQ90390.1
WP_104510434.1	Acinetobacter indicus		Moraxellaceae	Moraxellales	Gammaproteobacteria	Pseudomonadota	Bacteria	AUF80855.1
WP_160255390.1	Acinetobacter indicus		Moraxellaceae	Moraxellales	Gammaproteobacteria	Pseudomonadota	Bacteria	WP_160255390.1
PZQ83949.1	Acinetobacter johnsonii		Moraxellaceae	Moraxellales	Gammaproteobacteria	Pseudomonadota	Bacteria	WP_121774293.1
PZQ84165.1	Acinetobacter johnsonii		Moraxellaceae	Moraxellales	Gammaproteobacteria	Pseudomonadota	Bacteria	PZQ84165.1
WP_063454751.1	Acinetobacter johnsonii		Moraxellaceae	Moraxellales	Gammaproteobacteria	Pseudomonadota	Bacteria	WP_063454751.1
WP_140402890.1	Acinetobacter johnsonii		Moraxellaceae	Moraxellales	Gammaproteobacteria	Pseudomonadota	Bacteria	WP_140402890.1
WP_159153853.1	Acinetobacter johnsonii		Moraxellaceae	Moraxellales	Gammaproteobacteria	Pseudomonadota	Bacteria	WP_159153853.1
WP_004906082.1	Acinetobacter junii		Moraxellaceae	Moraxellales	Gammaproteobacteria	Pseudomonadota	Bacteria	WP_004906082.1
WP_004906302.1	Acinetobacter junii		Moraxellaceae	Moraxellales	Gammaproteobacteria	Pseudomonadota	Bacteria	WP_004906302.1
WP_004918460.1	Acinetobacter junii		Moraxellaceae	Moraxellales	Gammaproteobacteria	Pseudomonadota	Bacteria	WP_004918460.1
WP_004918693.1	Acinetobacter junii		Moraxellaceae	Moraxellales	Gammaproteobacteria	Pseudomonadota	Bacteria	WP_004918693.1
WP_017397287.1	Acinetobacter junii		Moraxellaceae	Moraxellales	Gammaproteobacteria	Pseudomonadota	Bacteria	WP_004897090.1
WP_020899602.1	Acinetobacter junii		Moraxellaceae	Moraxellales	Gammaproteobacteria	Pseudomonadota	Bacteria	WP_004906302.1
WP_035336209.1	Acinetobacter junii		Moraxellaceae	Moraxellales	Gammaproteobacteria	Pseudomonadota	Bacteria	WP_035336209.1
WP_042107288.1	Acinetobacter junii		Moraxellaceae	Moraxellales	Gammaproteobacteria	Pseudomonadota	Bacteria	WP_004906082.1
WP_151708315.1	Acinetobacter junii		Moraxellaceae	Moraxellales	Gammaproteobacteria	Pseudomonadota	Bacteria	CAP02992.1
WP_151826095.1	Acinetobacter junii		Moraxellaceae	Moraxellales	Gammaproteobacteria	Pseudomonadota	Bacteria	WP_005086339.1
WP_151959134.1	Acinetobacter junii		Moraxellaceae	Moraxellales	Gammaproteobacteria	Pseudomonadota	Bacteria	WP_151959134.1
WP_151959185.1	Acinetobacter junii		Moraxellaceae	Moraxellales	Gammaproteobacteria	Pseudomonadota	Bacteria	WP_004778351.1
ENV48963.1	Acinetobacter junii CIP 107470		Moraxellaceae	Moraxellales	Gammaproteobacteria	Pseudomonadota	Bacteria	WP_035336209.1
EEY91401.1	Acinetobacter junii SH205		Moraxellaceae	Moraxellales	Gammaproteobacteria	Pseudomonadota	Bacteria	WP_004676355.1
WP_092692534.1	Acinetobacter kyonggiensis		Moraxellaceae	Moraxellales	Gammaproteobacteria	Pseudomonadota	Bacteria	WP_092692534.1
WP_092692639.1	Acinetobacter kyonggiensis		Moraxellaceae	Moraxellales	Gammaproteobacteria	Pseudomonadota	Bacteria	WP_005402003.1
WP_092692898.1	Acinetobacter kyonggiensis		Moraxellaceae	Moraxellales	Gammaproteobacteria	Pseudomonadota	Bacteria	WP_001038666.1
WP_092693017.1	Acinetobacter kyonggiensis		Moraxellaceae	Moraxellales	Gammaproteobacteria	Pseudomonadota	Bacteria	WP_092693017.1
WP_061875356.1	Acinetobacter lactucae		Moraxellaceae	Moraxellales	Gammaproteobacteria	Pseudomonadota	Bacteria	CAP02992.1
APD77617.1	Acinetobacter larvae		Moraxellaceae	Moraxellales	Gammaproteobacteria	Pseudomonadota	Bacteria	APD77617.1
WP_004282070.1	Acinetobacter lwoffii		Moraxellaceae	Moraxellales	Gammaproteobacteria	Pseudomonadota	Bacteria	HCQ90390.1
WP_004727989.1	Acinetobacter lwoffii		Moraxellaceae	Moraxellales	Gammaproteobacteria	Pseudomonadota	Bacteria	WP_004727989.1
WP_005108776.1	Acinetobacter lwoffii		Moraxellaceae	Moraxellales	Gammaproteobacteria	Pseudomonadota	Bacteria	HCQ90390.1
WP_074382637.1	Acinetobacter lwoffii		Moraxellaceae	Moraxellales	Gammaproteobacteria	Pseudomonadota	Bacteria	AZM39731.1
WP_074382643.1	Acinetobacter lwoffii		Moraxellaceae	Moraxellales	Gammaproteobacteria	Pseudomonadota	Bacteria	SUV62899.1
WP_074384177.1	Acinetobacter lwoffii		Moraxellaceae	Moraxellales	Gammaproteobacteria	Pseudomonadota	Bacteria	SUV62899.1
WP_086045016.1	Acinetobacter lwoffii		Moraxellaceae	Moraxellales	Gammaproteobacteria	Pseudomonadota	Bacteria	AZM39731.1
WP_129717971.1	Acinetobacter lwoffii		Moraxellaceae	Moraxellales	Gammaproteobacteria	Pseudomonadota	Bacteria	WP_129717971.1
WP_138742819.1	Acinetobacter lwoffii		Moraxellaceae	Moraxellales	Gammaproteobacteria	Pseudomonadota	Bacteria	WP_004282117.1
WP_159139007.1	Acinetobacter lwoffii		Moraxellaceae	Moraxellales	Gammaproteobacteria	Pseudomonadota	Bacteria	WP_005140758.1
WP_159373061.1	Acinetobacter lwoffii		Moraxellaceae	Moraxellales	Gammaproteobacteria	Pseudomonadota	Bacteria	WP_005265321.1
WP_159373074.1	Acinetobacter lwoffii		Moraxellaceae	Moraxellales	Gammaproteobacteria	Pseudomonadota	Bacteria	WP_159373074.1
WP_159373177.1	Acinetobacter lwoffii		Moraxellaceae	Moraxellales	Gammaproteobacteria	Pseudomonadota	Bacteria	WP_004641947.1
WP_004884485.1	Acinetobacter nosocomialis		Moraxellaceae	Moraxellales	Gammaproteobacteria	Pseudomonadota	Bacteria	CAP02992.1
WP_025465740.1	Acinetobacter nosocomialis		Moraxellaceae	Moraxellales	Gammaproteobacteria	Pseudomonadota	Bacteria	WP_005140758.1
WP_034121065.1	Acinetobacter nosocomialis		Moraxellaceae	Moraxellales	Gammaproteobacteria	Pseudomonadota	Bacteria	WP_034121065.1
WP_057082450.1	Acinetobacter nosocomialis		Moraxellaceae	Moraxellales	Gammaproteobacteria	Pseudomonadota	Bacteria	WP_120371521.1
EKF45656.1	Acinetobacter nosocomialis Ab22222		Moraxellaceae	Moraxellales	Gammaproteobacteria	Pseudomonadota	Bacteria	WP_025466894.1
WP_151823224.1	Acinetobacter oleivorans		Moraxellaceae	Moraxellales	Gammaproteobacteria	Pseudomonadota	Bacteria	WP_151823224.1
WP_004676355.1	Acinetobacter parvus		Moraxellaceae	Moraxellales	Gammaproteobacteria	Pseudomonadota	Bacteria	WP_004676355.1
AUF80855.1	Acinetobacter pittii		Moraxellaceae	Moraxellales	Gammaproteobacteria	Pseudomonadota	Bacteria	AUF80855.1
KRI47905.1	Acinetobacter pittii		Moraxellaceae	Moraxellales	Gammaproteobacteria	Pseudomonadota	Bacteria	WP_057073160.1
ODL95807.1	Acinetobacter pittii		Moraxellaceae	Moraxellales	Gammaproteobacteria	Pseudomonadota	Bacteria	WP_072689970.1
QIT19959.1	Acinetobacter pittii		Moraxellaceae	Moraxellales	Gammaproteobacteria	Pseudomonadota	Bacteria	QIT19959.1
WP_016803254.1	Acinetobacter pittii		Moraxellaceae	Moraxellales	Gammaproteobacteria	Pseudomonadota	Bacteria	WP_005086339.1
WP_057104418.1	Acinetobacter pittii		Moraxellaceae	Moraxellales	Gammaproteobacteria	Pseudomonadota	Bacteria	WP_016653419.1
WP_057107259.1	Acinetobacter pittii		Moraxellaceae	Moraxellales	Gammaproteobacteria	Pseudomonadota	Bacteria	WP_005402003.1
WP_063099738.1	Acinetobacter pittii		Moraxellaceae	Moraxellales	Gammaproteobacteria	Pseudomonadota	Bacteria	WP_063099738.1
WP_068550823.1	Acinetobacter pittii		Moraxellaceae	Moraxellales	Gammaproteobacteria	Pseudomonadota	Bacteria	WP_166371484.1
WP_068550825.1	Acinetobacter pittii		Moraxellaceae	Moraxellales	Gammaproteobacteria	Pseudomonadota	Bacteria	APD77617.1
WP_068564376.1	Acinetobacter pittii		Moraxellaceae	Moraxellales	Gammaproteobacteria	Pseudomonadota	Bacteria	WP_068564376.1
WP_069120163.1	Acinetobacter pittii		Moraxellaceae	Moraxellales	Gammaproteobacteria	Pseudomonadota	Bacteria	WP_072689970.1
WP_081038137.1	Acinetobacter pittii		Moraxellaceae	Moraxellales	Gammaproteobacteria	Pseudomonadota	Bacteria	WP_057073160.1
WP_151305444.1	Acinetobacter pittii		Moraxellaceae	Moraxellales	Gammaproteobacteria	Pseudomonadota	Bacteria	EEH68415.1
WP_010700382.1	Acinetobacter radioresistens		Moraxellaceae	Moraxellales	Gammaproteobacteria	Pseudomonadota	Bacteria	WP_004641947.1
WP_075041399.1	Acinetobacter radioresistens		Moraxellaceae	Moraxellales	Gammaproteobacteria	Pseudomonadota	Bacteria	APD77617.1
WP_101162536.1	Acinetobacter radioresistens		Moraxellaceae	Moraxellales	Gammaproteobacteria	Pseudomonadota	Bacteria	WP_004896760.1
WP_148114523.1	Acinetobacter radioresistens		Moraxellaceae	Moraxellales	Gammaproteobacteria	Pseudomonadota	Bacteria	WP_121774293.1
WP_151829157.1	Acinetobacter radioresistens		Moraxellaceae	Moraxellales	Gammaproteobacteria	Pseudomonadota	Bacteria	WP_151829157.1
WP_004809013.1	Acinetobacter schindleri		Moraxellaceae	Moraxellales	Gammaproteobacteria	Pseudomonadota	Bacteria	WP_004809013.1
WP_076755255.1	Acinetobacter schindleri		Moraxellaceae	Moraxellales	Gammaproteobacteria	Pseudomonadota	Bacteria	WP_004641947.1
WP_163169829.1	Acinetobacter schindleri		Moraxellaceae	Moraxellales	Gammaproteobacteria	Pseudomonadota	Bacteria	SUV62899.1
WP_151685847.1	Acinetobacter seifertii		Moraxellaceae	Moraxellales	Gammaproteobacteria	Pseudomonadota	Bacteria	WP_004918460.1
WP_151750223.1	Acinetobacter seifertii		Moraxellaceae	Moraxellales	Gammaproteobacteria	Pseudomonadota	Bacteria	EEH68415.1
WP_151789939.1	Acinetobacter seifertii		Moraxellaceae	Moraxellales	Gammaproteobacteria	Pseudomonadota	Bacteria	WP_151789939.1
WP_151819647.1	Acinetobacter seifertii		Moraxellaceae	Moraxellales	Gammaproteobacteria	Pseudomonadota	Bacteria	WP_004282117.1
WP_055415069.1	Acinetobacter soli		Moraxellaceae	Moraxellales	Gammaproteobacteria	Pseudomonadota	Bacteria	WP_055415069.1
WP_111813204.1	Acinetobacter soli		Moraxellaceae	Moraxellales	Gammaproteobacteria	Pseudomonadota	Bacteria	WP_000798284.1
WP_125268858.1	Acinetobacter soli		Moraxellaceae	Moraxellales	Gammaproteobacteria	Pseudomonadota	Bacteria	WP_111861346.1
WP_149931336.1	Acinetobacter soli		Moraxellaceae	Moraxellales	Gammaproteobacteria	Pseudomonadota	Bacteria	WP_111861346.1
WP_151676400.1	Acinetobacter soli		Moraxellaceae	Moraxellales	Gammaproteobacteria	Pseudomonadota	Bacteria	WP_005402003.1
WP_151764878.1	Acinetobacter soli		Moraxellaceae	Moraxellales	Gammaproteobacteria	Pseudomonadota	Bacteria	TKW62325.1
WP_151792065.1	Acinetobacter soli		Moraxellaceae	Moraxellales	Gammaproteobacteria	Pseudomonadota	Bacteria	WP_103801073.1
WP_151816284.1	Acinetobacter soli		Moraxellaceae	Moraxellales	Gammaproteobacteria	Pseudomonadota	Bacteria	WP_121774293.1
WP_151816406.1	Acinetobacter soli		Moraxellaceae	Moraxellales	Gammaproteobacteria	Pseudomonadota	Bacteria	WP_121774293.1
WP_151816412.1	Acinetobacter soli		Moraxellaceae	Moraxellales	Gammaproteobacteria	Pseudomonadota	Bacteria	WP_121774293.1
WP_151816414.1	Acinetobacter soli		Moraxellaceae	Moraxellales	Gammaproteobacteria	Pseudomonadota	Bacteria	WP_121774293.1
WP_151816416.1	Acinetobacter soli		Moraxellaceae	Moraxellales	Gammaproteobacteria	Pseudomonadota	Bacteria	WP_121774293.1
WP_151816432.1	Acinetobacter soli		Moraxellaceae	Moraxellales	Gammaproteobacteria	Pseudomonadota	Bacteria	WP_121774293.1
WP_151816439.1	Acinetobacter soli		Moraxellaceae	Moraxellales	Gammaproteobacteria	Pseudomonadota	Bacteria	WP_121774293.1
WP_151816441.1	Acinetobacter soli		Moraxellaceae	Moraxellales	Gammaproteobacteria	Pseudomonadota	Bacteria	WP_121774293.1
WP_151816453.1	Acinetobacter soli		Moraxellaceae	Moraxellales	Gammaproteobacteria	Pseudomonadota	Bacteria	WP_121774293.1
WP_151816455.1	Acinetobacter soli		Moraxellaceae	Moraxellales	Gammaproteobacteria	Pseudomonadota	Bacteria	WP_121774293.1
WP_151816457.1	Acinetobacter soli		Moraxellaceae	Moraxellales	Gammaproteobacteria	Pseudomonadota	Bacteria	WP_121774293.1
WP_151816503.1	Acinetobacter soli		Moraxellaceae	Moraxellales	Gammaproteobacteria	Pseudomonadota	Bacteria	WP_121774293.1
WP_151816505.1	Acinetobacter soli		Moraxellaceae	Moraxellales	Gammaproteobacteria	Pseudomonadota	Bacteria	WP_121774293.1
WP_151816507.1	Acinetobacter soli		Moraxellaceae	Moraxellales	Gammaproteobacteria	Pseudomonadota	Bacteria	WP_121774293.1
WP_151816519.1	Acinetobacter soli		Moraxellaceae	Moraxellales	Gammaproteobacteria	Pseudomonadota	Bacteria	WP_121774293.1
WP_151820216.1	Acinetobacter soli		Moraxellaceae	Moraxellales	Gammaproteobacteria	Pseudomonadota	Bacteria	WP_121774293.1
WP_151867902.1	Acinetobacter soli		Moraxellaceae	Moraxellales	Gammaproteobacteria	Pseudomonadota	Bacteria	APD77617.1
MBT48482.1	Acinetobacter sp.		Moraxellaceae	Moraxellales	Gammaproteobacteria	Pseudomonadota	Bacteria	MBT48482.1
TXJ07056.1	Acinetobacter sp.		Moraxellaceae	Moraxellales	Gammaproteobacteria	Pseudomonadota	Bacteria	TXJ07056.1
EXH07726.1	Acinetobacter sp. 1245593		Moraxellaceae	Moraxellales	Gammaproteobacteria	Pseudomonadota	Bacteria	EXH07726.1
WP_032048805.1	Acinetobacter sp. 1566109		Moraxellaceae	Moraxellales	Gammaproteobacteria	Pseudomonadota	Bacteria	EEH68415.1
WP_166371484.1	Acinetobacter sp. 187		Moraxellaceae	Moraxellales	Gammaproteobacteria	Pseudomonadota	Bacteria	WP_166371484.1
WP_048763439.1	Acinetobacter sp. 243_ASPC		Moraxellaceae	Moraxellales	Gammaproteobacteria	Pseudomonadota	Bacteria	WP_004896760.1
WP_034686880.1	Acinetobacter sp. 869535		Moraxellaceae	Moraxellales	Gammaproteobacteria	Pseudomonadota	Bacteria	WP_004641947.1
WP_034686970.1	Acinetobacter sp. 869535		Moraxellaceae	Moraxellales	Gammaproteobacteria	Pseudomonadota	Bacteria	WP_004641947.1
WP_149831473.1	Acinetobacter sp. AB118710		Moraxellaceae	Moraxellales	Gammaproteobacteria	Pseudomonadota	Bacteria	WP_104221584.1
WP_103857253.1	Acinetobacter sp. ACNIH3		Moraxellaceae	Moraxellales	Gammaproteobacteria	Pseudomonadota	Bacteria	WP_103801073.1
WP_103801073.1	Acinetobacter sp. ACNIH4		Moraxellaceae	Moraxellales	Gammaproteobacteria	Pseudomonadota	Bacteria	WP_103801073.1
ENU79255.1	Acinetobacter sp. ANC 3789		Moraxellaceae	Moraxellales	Gammaproteobacteria	Pseudomonadota	Bacteria	ENV48820.1
ENU82077.1	Acinetobacter sp. ANC 3789		Moraxellaceae	Moraxellales	Gammaproteobacteria	Pseudomonadota	Bacteria	ENU82077.1
WP_004749418.1	Acinetobacter sp. ANC 3789		Moraxellaceae	Moraxellales	Gammaproteobacteria	Pseudomonadota	Bacteria	WP_004749418.1
WP_034425498.1	Acinetobacter sp. ANC 3789		Moraxellaceae	Moraxellales	Gammaproteobacteria	Pseudomonadota	Bacteria	ENU82077.1
WP_034426449.1	Acinetobacter sp. ANC 3789		Moraxellaceae	Moraxellales	Gammaproteobacteria	Pseudomonadota	Bacteria	ENV48820.1
WP_086192635.1	Acinetobacter sp. ANC 3832		Moraxellaceae	Moraxellales	Gammaproteobacteria	Pseudomonadota	Bacteria	WP_086192635.1
WP_131275011.1	Acinetobacter sp. ANC 4216		Moraxellaceae	Moraxellales	Gammaproteobacteria	Pseudomonadota	Bacteria	WP_004282117.1
WP_131275027.1	Acinetobacter sp. ANC 4216		Moraxellaceae	Moraxellales	Gammaproteobacteria	Pseudomonadota	Bacteria	HCQ90390.1
WP_086197634.1	Acinetobacter sp. ANC 4218		Moraxellaceae	Moraxellales	Gammaproteobacteria	Pseudomonadota	Bacteria	WP_086197634.1
WP_086197741.1	Acinetobacter sp. ANC 4218		Moraxellaceae	Moraxellales	Gammaproteobacteria	Pseudomonadota	Bacteria	WP_086197741.1
WP_131386684.1	Acinetobacter sp. ANC 4249		Moraxellaceae	Moraxellales	Gammaproteobacteria	Pseudomonadota	Bacteria	WP_131386684.1
WP_131271788.1	Acinetobacter sp. ANC 4281		Moraxellaceae	Moraxellales	Gammaproteobacteria	Pseudomonadota	Bacteria	WP_131271788.1
WP_086187405.1	Acinetobacter sp. ANC 4470		Moraxellaceae	Moraxellales	Gammaproteobacteria	Pseudomonadota	Bacteria	WP_086187405.1
WP_086166682.1	Acinetobacter sp. ANC 4654		Moraxellaceae	Moraxellales	Gammaproteobacteria	Pseudomonadota	Bacteria	WP_086166682.1
WP_131291492.1	Acinetobacter sp. ANC 4862		Moraxellaceae	Moraxellales	Gammaproteobacteria	Pseudomonadota	Bacteria	WP_005021157.1
WP_131292249.1	Acinetobacter sp. ANC 4862		Moraxellaceae	Moraxellales	Gammaproteobacteria	Pseudomonadota	Bacteria	WP_057073160.1
WP_086204701.1	Acinetobacter sp. ANC 4999		Moraxellaceae	Moraxellales	Gammaproteobacteria	Pseudomonadota	Bacteria	WP_086187405.1
WP_086204738.1	Acinetobacter sp. ANC 4999		Moraxellaceae	Moraxellales	Gammaproteobacteria	Pseudomonadota	Bacteria	WP_059264665.1
WP_131262031.1	Acinetobacter sp. ANC 5045		Moraxellaceae	Moraxellales	Gammaproteobacteria	Pseudomonadota	Bacteria	SUV62899.1
WP_086179918.1	Acinetobacter sp. ANC 5054		Moraxellaceae	Moraxellales	Gammaproteobacteria	Pseudomonadota	Bacteria	WP_086179918.1
WP_100358121.1	Acinetobacter sp. ANC 5347		Moraxellaceae	Moraxellales	Gammaproteobacteria	Pseudomonadota	Bacteria	WP_000798284.1
WP_071852025.1	Acinetobacter sp. AR2-3		Moraxellaceae	Moraxellales	Gammaproteobacteria	Pseudomonadota	Bacteria	HCQ90390.1
EEH68415.1	Acinetobacter sp. ATCC 27244		Moraxellaceae	Moraxellales	Gammaproteobacteria	Pseudomonadota	Bacteria	EEH68415.1
WP_122900170.1	Acinetobacter sp. B51(2017)		Moraxellaceae	Moraxellales	Gammaproteobacteria	Pseudomonadota	Bacteria	WP_122900170.1
WP_122902478.1	Acinetobacter sp. B51(2017)		Moraxellaceae	Moraxellales	Gammaproteobacteria	Pseudomonadota	Bacteria	WP_122902478.1
WP_062035466.1	Acinetobacter sp. BMW17		Moraxellaceae	Moraxellales	Gammaproteobacteria	Pseudomonadota	Bacteria	CAP02992.1
WP_053469873.1	Acinetobacter sp. C15		Moraxellaceae	Moraxellales	Gammaproteobacteria	Pseudomonadota	Bacteria	AUF80855.1
WP_111861346.1	Acinetobacter sp. CFCC 10889		Moraxellaceae	Moraxellales	Gammaproteobacteria	Pseudomonadota	Bacteria	WP_111861346.1
WP_004778351.1	Acinetobacter sp. CIP 102082		Moraxellaceae	Moraxellales	Gammaproteobacteria	Pseudomonadota	Bacteria	WP_004778351.1
WP_004759367.1	Acinetobacter sp. CIP 102129		Moraxellaceae	Moraxellales	Gammaproteobacteria	Pseudomonadota	Bacteria	SUV62899.1
WP_005254609.1	Acinetobacter sp. CIP 102136		Moraxellaceae	Moraxellales	Gammaproteobacteria	Pseudomonadota	Bacteria	WP_005254609.1
WP_005200040.1	Acinetobacter sp. CIP 70.18		Moraxellaceae	Moraxellales	Gammaproteobacteria	Pseudomonadota	Bacteria	WP_005402003.1
WP_005207891.1	Acinetobacter sp. CIP 70.18		Moraxellaceae	Moraxellales	Gammaproteobacteria	Pseudomonadota	Bacteria	WP_004897090.1
SEM34014.1	Acinetobacter sp. DSM 11652		Moraxellaceae	Moraxellales	Gammaproteobacteria	Pseudomonadota	Bacteria	SEM34014.1
WP_092768949.1	Acinetobacter sp. DSM 11652		Moraxellaceae	Moraxellales	Gammaproteobacteria	Pseudomonadota	Bacteria	SEM34014.1
WP_164543322.1	Acinetobacter sp. GC2		Moraxellaceae	Moraxellales	Gammaproteobacteria	Pseudomonadota	Bacteria	WP_164543322.1
WP_034586039.1	Acinetobacter sp. HR7		Moraxellaceae	Moraxellales	Gammaproteobacteria	Pseudomonadota	Bacteria	WP_034586039.1
WP_071321285.1	Acinetobacter sp. LCT-H3		Moraxellaceae	Moraxellales	Gammaproteobacteria	Pseudomonadota	Bacteria	WP_004641947.1
WP_032072971.1	Acinetobacter sp. M131		Moraxellaceae	Moraxellales	Gammaproteobacteria	Pseudomonadota	Bacteria	WP_032072971.1
WP_130804995.1	Acinetobacter sp. Marseille-P8049		Moraxellaceae	Moraxellales	Gammaproteobacteria	Pseudomonadota	Bacteria	WP_005086339.1
WP_111895950.1	Acinetobacter sp. MB5		Moraxellaceae	Moraxellales	Gammaproteobacteria	Pseudomonadota	Bacteria	WP_111895950.1
WP_033134788.1	Acinetobacter sp. MN12		Moraxellaceae	Moraxellales	Gammaproteobacteria	Pseudomonadota	Bacteria	WP_004918460.1
WP_007484317.1	Acinetobacter sp. NBRC 100985		Moraxellaceae	Moraxellales	Gammaproteobacteria	Pseudomonadota	Bacteria	WP_005021157.1
WP_004788342.1	Acinetobacter sp. NIPH 899		Moraxellaceae	Moraxellales	Gammaproteobacteria	Pseudomonadota	Bacteria	WP_004788342.1
WP_010117341.1	Acinetobacter sp. P8-3-8		Moraxellaceae	Moraxellales	Gammaproteobacteria	Pseudomonadota	Bacteria	CAP02992.1
TSH67749.1	Acinetobacter sp. RF15A		Moraxellaceae	Moraxellales	Gammaproteobacteria	Pseudomonadota	Bacteria	TSH67749.1
RDC50945.1	Acinetobacter sp. RIT592		Moraxellaceae	Moraxellales	Gammaproteobacteria	Pseudomonadota	Bacteria	SUV62899.1
WP_166172184.1	Acinetobacter sp. SA01		Moraxellaceae	Moraxellales	Gammaproteobacteria	Pseudomonadota	Bacteria	WP_086187405.1
WP_166172215.1	Acinetobacter sp. SA01		Moraxellaceae	Moraxellales	Gammaproteobacteria	Pseudomonadota	Bacteria	WP_063099738.1
WP_064095443.1	Acinetobacter sp. SFD		Moraxellaceae	Moraxellales	Gammaproteobacteria	Pseudomonadota	Bacteria	WP_064095443.1
WP_067664158.1	Acinetobacter sp. TGL-Y2		Moraxellaceae	Moraxellales	Gammaproteobacteria	Pseudomonadota	Bacteria	WP_067664158.1
WP_151982648.1	Acinetobacter sp. TUM15565		Moraxellaceae	Moraxellales	Gammaproteobacteria	Pseudomonadota	Bacteria	WP_004778351.1
WP_151982658.1	Acinetobacter sp. TUM15565		Moraxellaceae	Moraxellales	Gammaproteobacteria	Pseudomonadota	Bacteria	WP_004778351.1
WP_151982665.1	Acinetobacter sp. TUM15565		Moraxellaceae	Moraxellales	Gammaproteobacteria	Pseudomonadota	Bacteria	WP_004778351.1
WP_151982667.1	Acinetobacter sp. TUM15565		Moraxellaceae	Moraxellales	Gammaproteobacteria	Pseudomonadota	Bacteria	WP_004778351.1
WP_151982689.1	Acinetobacter sp. TUM15565		Moraxellaceae	Moraxellales	Gammaproteobacteria	Pseudomonadota	Bacteria	WP_004778351.1
WP_151982691.1	Acinetobacter sp. TUM15565		Moraxellaceae	Moraxellales	Gammaproteobacteria	Pseudomonadota	Bacteria	WP_004778351.1
WP_151982693.1	Acinetobacter sp. TUM15565		Moraxellaceae	Moraxellales	Gammaproteobacteria	Pseudomonadota	Bacteria	WP_004778351.1
WP_151982709.1	Acinetobacter sp. TUM15565		Moraxellaceae	Moraxellales	Gammaproteobacteria	Pseudomonadota	Bacteria	WP_004778351.1
WP_151982719.1	Acinetobacter sp. TUM15565		Moraxellaceae	Moraxellales	Gammaproteobacteria	Pseudomonadota	Bacteria	WP_004778351.1
WP_151982721.1	Acinetobacter sp. TUM15565		Moraxellaceae	Moraxellales	Gammaproteobacteria	Pseudomonadota	Bacteria	WP_004778351.1
WP_151982723.1	Acinetobacter sp. TUM15565		Moraxellaceae	Moraxellales	Gammaproteobacteria	Pseudomonadota	Bacteria	WP_004778351.1
WP_009586662.1	Acinetobacter sp. WC-743		Moraxellaceae	Moraxellales	Gammaproteobacteria	Pseudomonadota	Bacteria	WP_004896760.1
WP_087537508.1	Acinetobacter sp. WCHA45		Moraxellaceae	Moraxellales	Gammaproteobacteria	Pseudomonadota	Bacteria	WP_005086339.1
WP_087528873.1	Acinetobacter sp. WCHA55		Moraxellaceae	Moraxellales	Gammaproteobacteria	Pseudomonadota	Bacteria	WP_005086339.1
WP_087528900.1	Acinetobacter sp. WCHA55		Moraxellaceae	Moraxellales	Gammaproteobacteria	Pseudomonadota	Bacteria	WP_032072971.1
WP_068912117.1	Acinetobacter sp. WCHAc010034		Moraxellaceae	Moraxellales	Gammaproteobacteria	Pseudomonadota	Bacteria	WP_005402003.1
WP_147395930.1	Acinetobacter sp. WCHAc060007		Moraxellaceae	Moraxellales	Gammaproteobacteria	Pseudomonadota	Bacteria	WP_104221584.1
WP_120371411.1	Acinetobacter sp. WCHAc060096		Moraxellaceae	Moraxellales	Gammaproteobacteria	Pseudomonadota	Bacteria	APD77617.1
WP_120371521.1	Acinetobacter sp. WCHAc060096		Moraxellaceae	Moraxellales	Gammaproteobacteria	Pseudomonadota	Bacteria	WP_120371521.1
WP_120385376.1	Acinetobacter sp. WCHAc060115		Moraxellaceae	Moraxellales	Gammaproteobacteria	Pseudomonadota	Bacteria	WP_120385376.1
WP_147395817.1	Acinetobacter sp. WCHAc060115		Moraxellaceae	Moraxellales	Gammaproteobacteria	Pseudomonadota	Bacteria	WP_147395817.1
WP_016168538.1	Acinetobacter tandoii		Moraxellaceae	Moraxellales	Gammaproteobacteria	Pseudomonadota	Bacteria	WP_005402003.1
WP_026441279.1	Acinetobacter tandoii		Moraxellaceae	Moraxellales	Gammaproteobacteria	Pseudomonadota	Bacteria	WP_004897090.1
WP_018680073.1	Acinetobacter tjernbergiae		Moraxellaceae	Moraxellales	Gammaproteobacteria	Pseudomonadota	Bacteria	WP_018680073.1
WP_049173632.1	Acinetobacter ursingii		Moraxellaceae	Moraxellales	Gammaproteobacteria	Pseudomonadota	Bacteria	WP_005086339.1
WP_151721701.1	Acinetobacter ursingii		Moraxellaceae	Moraxellales	Gammaproteobacteria	Pseudomonadota	Bacteria	WP_005402003.1
WP_151732721.1	Acinetobacter ursingii		Moraxellaceae	Moraxellales	Gammaproteobacteria	Pseudomonadota	Bacteria	WP_151732721.1
WP_151829635.1	Acinetobacter ursingii		Moraxellaceae	Moraxellales	Gammaproteobacteria	Pseudomonadota	Bacteria	WP_151829635.1
WP_151832152.1	Acinetobacter ursingii		Moraxellaceae	Moraxellales	Gammaproteobacteria	Pseudomonadota	Bacteria	APD77617.1
WP_151837483.1	Acinetobacter ursingii		Moraxellaceae	Moraxellales	Gammaproteobacteria	Pseudomonadota	Bacteria	WP_151837483.1
WP_159124529.1	Acinetobacter variabilis		Moraxellaceae	Moraxellales	Gammaproteobacteria	Pseudomonadota	Bacteria	WP_005086339.1
WP_061519776.1	Acinetobacter venetianus		Moraxellaceae	Moraxellales	Gammaproteobacteria	Pseudomonadota	Bacteria	WP_061519776.1
WP_068975475.1	Acinetobacter wuhouensis		Moraxellaceae	Moraxellales	Gammaproteobacteria	Pseudomonadota	Bacteria	WP_057073160.1
WP_087554588.1	Acinetobacter wuhouensis		Moraxellaceae	Moraxellales	Gammaproteobacteria	Pseudomonadota	Bacteria	WP_087554588.1
WP_122071873.1	Acinetobacter wuhouensis		Moraxellaceae	Moraxellales	Gammaproteobacteria	Pseudomonadota	Bacteria	WP_122071873.1
WP_130132688.1	Acinetobacter wuhouensis		Moraxellaceae	Moraxellales	Gammaproteobacteria	Pseudomonadota	Bacteria	WP_130132688.1
WP_039709621.1	Actinobacillus pleuropneumoniae		Pasteurellaceae	Pasteurellales	Gammaproteobacteria	Pseudomonadota	Bacteria	WP_006252472.1
WP_005625345.1	Actinobacillus ureae		Pasteurellaceae	Pasteurellales	Gammaproteobacteria	Pseudomonadota	Bacteria	WP_116939020.1
WP_115608570.1	Actinobacillus ureae		Pasteurellaceae	Pasteurellales	Gammaproteobacteria	Pseudomonadota	Bacteria	WP_116939020.1
NCD18191.1	Actinobacteria bacterium		None	None	None	Actinomycetota	Bacteria	NCD18191.1
WP_161475156.1	Acutalibacter muris		Oscillospiraceae	Eubacteriales	Clostridia	Bacillota	Bacteria	WP_161475156.1
WP_166544972.1	Acutalibacter sp. 1XD8-36		Oscillospiraceae	Eubacteriales	Clostridia	Bacillota	Bacteria	WP_161475156.1
WP_146899718.1	Adhaeribacter aerolatus		Hymenobacteraceae	Cytophagales	Cytophagia	Bacteroidota	Bacteria	WP_146899718.1
WP_150091255.1	Adhaeribacter sp. DK36		Hymenobacteraceae	Cytophagales	Cytophagia	Bacteroidota	Bacteria	WP_150091255.1
WP_115375800.1	Adhaeribacter sp. HMF7616		Hymenobacteraceae	Cytophagales	Cytophagia	Bacteroidota	Bacteria	WP_115375800.1
WP_149877055.1	Akkermansia muciniphila		Akkermansiaceae	Verrucomicrobiales	Verrucomicrobiae	Verrucomicrobiota	Bacteria	WP_137652028.1
WP_149889139.1	Akkermansia muciniphila		Akkermansiaceae	Verrucomicrobiales	Verrucomicrobiae	Verrucomicrobiota	Bacteria	EBN2214310.1
WP_149876595.1	Akkermansia sp. BIOML-A17		Akkermansiaceae	Verrucomicrobiales	Verrucomicrobiae	Verrucomicrobiota	Bacteria	KAB4807560.1
WP_092853273.1	Algibacter pectinivorans		Flavobacteriaceae	Flavobacteriales	Flavobacteriia	Bacteroidota	Bacteria	WP_092853273.1
TDY62285.1	Algibacter wandonensis		Flavobacteriaceae	Flavobacteriales	Flavobacteriia	Bacteroidota	Bacteria	WP_133967529.1
WP_133967529.1	Algibacter wandonensis		Flavobacteriaceae	Flavobacteriales	Flavobacteriia	Bacteroidota	Bacteria	WP_133967529.1
WP_142716093.1	Aliifodinibius sediminis		Balneolaceae	Balneolales	Balneolia	Balneolota	Bacteria	WP_142716093.1
WP_136464708.1	Aliishimia ponticola		Paracoccaceae	Rhodobacterales	Alphaproteobacteria	Pseudomonadota	Bacteria	WP_136464708.1
GEN47193.1	Alkalibacillus haloalkaliphilus		Bacillaceae	Bacillales	Bacilli	Bacillota	Bacteria	WP_146818664.1
WP_146818664.1	Alkalibacillus haloalkaliphilus		Bacillaceae	Bacillales	Bacilli	Bacillota	Bacteria	WP_146818664.1
WP_113921895.1	Alkalibaculum bacchi		Eubacteriaceae	Eubacteriales	Clostridia	Bacillota	Bacteria	WP_113921895.1
WP_134245009.1	Alkanindiges illinoisensis		Moraxellaceae	Moraxellales	Gammaproteobacteria	Pseudomonadota	Bacteria	WP_076878867.1
WP_076878867.1	Alkanindiges sp. H1		Moraxellaceae	Moraxellales	Gammaproteobacteria	Pseudomonadota	Bacteria	WP_076878867.1
WP_076879099.1	Alkanindiges sp. H1		Moraxellaceae	Moraxellales	Gammaproteobacteria	Pseudomonadota	Bacteria	WP_001038666.1
TAL27657.1	Alphaproteobacteria bacterium		None	None	Alphaproteobacteria	Pseudomonadota	Bacteria	TAL27657.1
SDJ17172.1	Alteribacillus bidgolensis		Bacillaceae	Bacillales	Bacilli	Bacillota	Bacteria	WP_091588304.1
WP_091588304.1	Alteribacillus bidgolensis		Bacillaceae	Bacillales	Bacilli	Bacillota	Bacteria	WP_091588304.1
WP_014975410.1	Alteromonas macleodii		Alteromonadaceae	Alteromonadales	Gammaproteobacteria	Pseudomonadota	Bacteria	WP_014975410.1
HAN49883.1	Amoebophilaceae bacterium		Amoebophilaceae	Cytophagales	Cytophagia	Bacteroidota	Bacteria	HAN49883.1
HAN49884.1	Amoebophilaceae bacterium		Amoebophilaceae	Cytophagales	Cytophagia	Bacteroidota	Bacteria	HAN49884.1
OBQ15881.1	Anabaena sp. WA113		Nostocaceae	Nostocales	Cyanophyceae	Cyanobacteriota	Bacteria	OBQ15881.1
OBQ16007.1	Anabaena sp. WA113		Nostocaceae	Nostocales	Cyanophyceae	Cyanobacteriota	Bacteria	OBQ16007.1
WP_071064673.1	Andreesenia angusta		Gottschalkiaceae	Tissierellales	Tissierellia	Bacillota	Bacteria	WP_071064673.1
CEH31006.1	Aneurinibacillus migulanus		Paenibacillaceae	Bacillales	Bacilli	Bacillota	Bacteria	WP_052520670.1
GED17723.1	Aneurinibacillus migulanus		Paenibacillaceae	Bacillales	Bacilli	Bacillota	Bacteria	WP_052520670.1
WP_052520670.1	Aneurinibacillus migulanus		Paenibacillaceae	Bacillales	Bacilli	Bacillota	Bacteria	WP_052520670.1
WP_052811663.1	Aneurinibacillus migulanus		Paenibacillaceae	Bacillales	Bacilli	Bacillota	Bacteria	WP_080787495.1
WP_080787495.1	Aneurinibacillus migulanus		Paenibacillaceae	Bacillales	Bacilli	Bacillota	Bacteria	WP_080787495.1
SDH85389.1	Aneurinibacillus thermoaerophilus		Paenibacillaceae	Bacillales	Bacilli	Bacillota	Bacteria	WP_139185042.1
WP_139185042.1	Aneurinibacillus thermoaerophilus		Paenibacillaceae	Bacillales	Bacilli	Bacillota	Bacteria	WP_139185042.1
WP_052947816.1	Aneurinibacillus tyrosinisolvens		Paenibacillaceae	Bacillales	Bacilli	Bacillota	Bacteria	WP_052947816.1
WP_024772319.1	Aquimarina macrocephali		Flavobacteriaceae	Flavobacteriales	Flavobacteriia	Bacteroidota	Bacteria	WP_024772319.1
WP_158250498.1	Aquimarina sp. I32.4		Flavobacteriaceae	Flavobacteriales	Flavobacteriia	Bacteroidota	Bacteria	WP_101448538.1
WP_101448538.1	Aquimarina sp. MAR_2010_214		Flavobacteriaceae	Flavobacteriales	Flavobacteriia	Bacteroidota	Bacteria	WP_101448538.1
WP_045846830.1	Aquitalea magnusonii		Chromobacteriaceae	Neisseriales	Betaproteobacteria	Pseudomonadota	Bacteria	WP_045846830.1
WP_109742270.1	Arcicella aurantiaca		Spirosomaceae	Cytophagales	Cytophagia	Bacteroidota	Bacteria	WP_109742270.1
WP_109745067.1	Arcicella aurantiaca		Spirosomaceae	Cytophagales	Cytophagia	Bacteroidota	Bacteria	WP_109745067.1
WP_109745625.1	Arcicella aurantiaca		Spirosomaceae	Cytophagales	Cytophagia	Bacteroidota	Bacteria	WP_109745625.1
WP_109745682.1	Arcicella aurantiaca		Spirosomaceae	Cytophagales	Cytophagia	Bacteroidota	Bacteria	WP_109745682.1
WP_066355119.1	Arcobacter skirrowii		Arcobacteraceae	Campylobacterales	Epsilonproteobacteria	Campylobacterota	Bacteria	WP_066355119.1
WP_143092894.1	Arsenicibacter rosenii		Spirosomaceae	Cytophagales	Cytophagia	Bacteroidota	Bacteria	WP_143092894.1
WP_051297154.1	Arsenophonus nasoniae		Morganellaceae	Enterobacterales	Gammaproteobacteria	Pseudomonadota	Bacteria	WP_051297154.1
WP_108830525.1	Ascidiaceihabitans donghaensis		Paracoccaceae	Rhodobacterales	Alphaproteobacteria	Pseudomonadota	Bacteria	WP_108830525.1
WP_052599949.1	Aureispira sp. CCB-QB1		Saprospiraceae	Saprospirales	Saprospiria	Bacteroidota	Bacteria	WP_052599949.1
WP_052600107.1	Aureispira sp. CCB-QB1		Saprospiraceae	Saprospirales	Saprospiria	Bacteroidota	Bacteria	WP_052600107.1
WP_052600170.1	Aureispira sp. CCB-QB1		Saprospiraceae	Saprospirales	Saprospiria	Bacteroidota	Bacteria	WP_052600170.1
WP_011154431.1	Avibacterium paragallinarum		Pasteurellaceae	Pasteurellales	Gammaproteobacteria	Pseudomonadota	Bacteria	WP_011154431.1
WP_144573373.1	Azomonas agilis		Pseudomonadaceae	Pseudomonadales	Gammaproteobacteria	Pseudomonadota	Bacteria	WP_144573373.1
WP_083901104.1	Azospirillum sp. B4		Azospirillaceae	Rhodospirillales	Alphaproteobacteria	Pseudomonadota	Bacteria	WP_083901104.1
WP_149271567.1	Azospirillum sp. Sh1		Azospirillaceae	Rhodospirillales	Alphaproteobacteria	Pseudomonadota	Bacteria	WP_149271567.1
WP_089170171.1	Azotobacter		Pseudomonadaceae	Pseudomonadales	Gammaproteobacteria	Pseudomonadota	Bacteria	WP_089170171.1
SEJ50003.1	Azotobacter beijerinckii		Pseudomonadaceae	Pseudomonadales	Gammaproteobacteria	Pseudomonadota	Bacteria	SEJ50003.1
SFL56847.1	Azotobacter beijerinckii		Pseudomonadaceae	Pseudomonadales	Gammaproteobacteria	Pseudomonadota	Bacteria	SEJ50003.1
WP_090625170.1	Azotobacter beijerinckii		Pseudomonadaceae	Pseudomonadales	Gammaproteobacteria	Pseudomonadota	Bacteria	WP_090625170.1
WP_090730438.1	Azotobacter beijerinckii		Pseudomonadaceae	Pseudomonadales	Gammaproteobacteria	Pseudomonadota	Bacteria	WP_089170171.1
WP_090903097.1	Azotobacter beijerinckii		Pseudomonadaceae	Pseudomonadales	Gammaproteobacteria	Pseudomonadota	Bacteria	SEJ50003.1
WP_090903136.1	Azotobacter beijerinckii		Pseudomonadaceae	Pseudomonadales	Gammaproteobacteria	Pseudomonadota	Bacteria	WP_090903136.1
WP_090903362.1	Azotobacter beijerinckii		Pseudomonadaceae	Pseudomonadales	Gammaproteobacteria	Pseudomonadota	Bacteria	WP_090903362.1
WP_090942729.1	Azotobacter beijerinckii		Pseudomonadaceae	Pseudomonadales	Gammaproteobacteria	Pseudomonadota	Bacteria	WP_082045626.1
WP_090944770.1	Azotobacter beijerinckii		Pseudomonadaceae	Pseudomonadales	Gammaproteobacteria	Pseudomonadota	Bacteria	SEJ50003.1
WP_091014093.1	Azotobacter beijerinckii		Pseudomonadaceae	Pseudomonadales	Gammaproteobacteria	Pseudomonadota	Bacteria	WP_089170171.1
WP_091014279.1	Azotobacter beijerinckii		Pseudomonadaceae	Pseudomonadales	Gammaproteobacteria	Pseudomonadota	Bacteria	WP_091014279.1
WP_052264034.1	Azotobacter chroococcum		Pseudomonadaceae	Pseudomonadales	Gammaproteobacteria	Pseudomonadota	Bacteria	WP_052264034.1
WP_082045626.1	Azotobacter chroococcum		Pseudomonadaceae	Pseudomonadales	Gammaproteobacteria	Pseudomonadota	Bacteria	WP_082045626.1
WP_131255255.1	Azotobacter chroococcum		Pseudomonadaceae	Pseudomonadales	Gammaproteobacteria	Pseudomonadota	Bacteria	WP_089170171.1
WP_131301512.1	Azotobacter chroococcum		Pseudomonadaceae	Pseudomonadales	Gammaproteobacteria	Pseudomonadota	Bacteria	MAY75746.1
WP_136887858.1	Azotobacter chroococcum		Pseudomonadaceae	Pseudomonadales	Gammaproteobacteria	Pseudomonadota	Bacteria	WP_089170171.1
WP_165496609.1	Azotobacter chroococcum		Pseudomonadaceae	Pseudomonadales	Gammaproteobacteria	Pseudomonadota	Bacteria	MAY75746.1
WP_152390106.1	Azotobacter salinestris		Pseudomonadaceae	Pseudomonadales	Gammaproteobacteria	Pseudomonadota	Bacteria	WP_090625170.1
WP_033663707.1	Bacillaceae		Bacillaceae	Bacillales	Bacilli	Bacillota	Bacteria	KYQ03685.1
WP_098452621.1	Bacillaceae		Bacillaceae	Bacillales	Bacilli	Bacillota	Bacteria	WP_002144437.1
WP_155894791.1	Bacillaceae		Bacillaceae	Bacillales	Bacilli	Bacillota	Bacteria	OAH55413.1
WP_062187062.1	Bacillales		None	Bacillales	Bacilli	Bacillota	Bacteria	WP_034300737.1
WP_102716611.1	Bacillales		None	Bacillales	Bacilli	Bacillota	Bacteria	WP_102716611.1
OAH54010.1	Bacillus		Bacillaceae	Bacillales	Bacilli	Bacillota	Bacteria	WP_155894789.1
OAH55413.1	Bacillus		Bacillaceae	Bacillales	Bacilli	Bacillota	Bacteria	OAH55413.1
WP_002174974.1	Bacillus		Bacillaceae	Bacillales	Bacilli	Bacillota	Bacteria	WP_002174974.1
WP_014462095.1	Bacillus		Bacillaceae	Bacillales	Bacilli	Bacillota	Bacteria	NGY80782.1
WP_018768185.1	Bacillus		Bacillaceae	Bacillales	Bacilli	Bacillota	Bacteria	WP_003205023.1
WP_029319785.1	Bacillus		Bacillaceae	Bacillales	Bacilli	Bacillota	Bacteria	SDE81765.1
WP_033659126.1	Bacillus		Bacillaceae	Bacillales	Bacilli	Bacillota	Bacteria	KYQ03685.1
WP_033668445.1	Bacillus		Bacillaceae	Bacillales	Bacilli	Bacillota	Bacteria	KYQ03685.1
WP_042978726.1	Bacillus		Bacillaceae	Bacillales	Bacilli	Bacillota	Bacteria	WP_042978726.1
WP_042993035.1	Bacillus		Bacillaceae	Bacillales	Bacilli	Bacillota	Bacteria	KYQ03685.1
WP_057237831.1	Bacillus		Bacillaceae	Bacillales	Bacilli	Bacillota	Bacteria	WP_057237831.1
WP_061114591.1	Bacillus		Bacillaceae	Bacillales	Bacilli	Bacillota	Bacteria	KYQ03685.1
WP_070145960.1	Bacillus		Bacillaceae	Bacillales	Bacilli	Bacillota	Bacteria	WP_070145960.1
WP_088667605.1	Bacillus		Bacillaceae	Bacillales	Bacilli	Bacillota	Bacteria	KYQ03685.1
WP_090979017.1	Bacillus		Bacillaceae	Bacillales	Bacilli	Bacillota	Bacteria	KYQ03685.1
WP_097813200.1	Bacillus		Bacillaceae	Bacillales	Bacilli	Bacillota	Bacteria	SDE81765.1
WP_098113943.1	Bacillus		Bacillaceae	Bacillales	Bacilli	Bacillota	Bacteria	NGY80782.1
WP_098334714.1	Bacillus		Bacillaceae	Bacillales	Bacilli	Bacillota	Bacteria	NGY80782.1
WP_098570665.1	Bacillus		Bacillaceae	Bacillales	Bacilli	Bacillota	Bacteria	EEM91989.1
WP_098655091.1	Bacillus		Bacillaceae	Bacillales	Bacilli	Bacillota	Bacteria	SME16886.1
WP_119878046.1	Bacillus		Bacillaceae	Bacillales	Bacilli	Bacillota	Bacteria	AKM20734.1
WP_127743119.1	Bacillus		Bacillaceae	Bacillales	Bacilli	Bacillota	Bacteria	WP_127743119.1
WP_078409419.1	Bacillus abyssalis		Bacillaceae	Bacillales	Bacilli	Bacillota	Bacteria	WP_051395560.1
WP_139368057.1	Bacillus abyssalis		Bacillaceae	Bacillales	Bacilli	Bacillota	Bacteria	WP_139368057.1
WP_026701680.1	Bacillus aidingensis		Bacillaceae	Bacillales	Bacilli	Bacillota	Bacteria	WP_026701680.1
WP_130068835.1	Bacillus albus		Bacillaceae	Bacillales	Bacilli	Bacillota	Bacteria	WP_098326407.1
WP_071729927.1	Bacillus anthracis		Bacillaceae	Bacillales	Bacilli	Bacillota	Bacteria	SME16886.1
WP_071737412.1	Bacillus anthracis		Bacillaceae	Bacillales	Bacilli	Bacillota	Bacteria	WP_001996258.1
WP_078986245.1	Bacillus anthracis		Bacillaceae	Bacillales	Bacilli	Bacillota	Bacteria	WP_078986245.1
WP_033580889.1	Bacillus aryabhattai		Bacillaceae	Bacillales	Bacilli	Bacillota	Bacteria	NGY80782.1
WP_047749665.1	Bacillus aryabhattai		Bacillaceae	Bacillales	Bacilli	Bacillota	Bacteria	NGY80782.1
WP_048022189.1	Bacillus aryabhattai		Bacillaceae	Bacillales	Bacilli	Bacillota	Bacteria	NGY80782.1
WP_071277326.1	Bacillus aryabhattai		Bacillaceae	Bacillales	Bacilli	Bacillota	Bacteria	SDE81765.1
WP_088568242.1	Bacillus aryabhattai		Bacillaceae	Bacillales	Bacilli	Bacillota	Bacteria	NGY80782.1
WP_098622097.1	Bacillus aryabhattai		Bacillaceae	Bacillales	Bacilli	Bacillota	Bacteria	SDE81765.1
WP_098626671.1	Bacillus aryabhattai		Bacillaceae	Bacillales	Bacilli	Bacillota	Bacteria	NGY80782.1
SDE81765.1	Bacillus aryabhattai B8W22		Bacillaceae	Bacillales	Bacilli	Bacillota	Bacteria	SDE81765.1
WP_063441031.1	Bacillus badius		Bacillaceae	Bacillales	Bacilli	Bacillota	Bacteria	WP_063441031.1
CUB10028.1	Bacillus cereus		Bacillaceae	Bacillales	Bacilli	Bacillota	Bacteria	KYQ03685.1
KYQ03685.1	Bacillus cereus		Bacillaceae	Bacillales	Bacilli	Bacillota	Bacteria	KYQ03685.1
SME16886.1	Bacillus cereus		Bacillaceae	Bacillales	Bacilli	Bacillota	Bacteria	SME16886.1
WP_000026501.1	Bacillus cereus		Bacillaceae	Bacillales	Bacilli	Bacillota	Bacteria	KYQ03685.1
WP_000028157.1	Bacillus cereus		Bacillaceae	Bacillales	Bacilli	Bacillota	Bacteria	WP_000028157.1
WP_000115769.1	Bacillus cereus		Bacillaceae	Bacillales	Bacilli	Bacillota	Bacteria	WP_000115769.1
WP_001054891.1	Bacillus cereus		Bacillaceae	Bacillales	Bacilli	Bacillota	Bacteria	WP_001054891.1
WP_001284020.1	Bacillus cereus		Bacillaceae	Bacillales	Bacilli	Bacillota	Bacteria	SME16886.1
WP_001996258.1	Bacillus cereus		Bacillaceae	Bacillales	Bacilli	Bacillota	Bacteria	WP_001996258.1
WP_002151912.1	Bacillus cereus		Bacillaceae	Bacillales	Bacilli	Bacillota	Bacteria	WP_002151912.1
WP_016082930.1	Bacillus cereus		Bacillaceae	Bacillales	Bacilli	Bacillota	Bacteria	EEM91989.1
WP_016110315.1	Bacillus cereus		Bacillaceae	Bacillales	Bacilli	Bacillota	Bacteria	KYQ03685.1
WP_016119610.1	Bacillus cereus		Bacillaceae	Bacillales	Bacilli	Bacillota	Bacteria	WP_016078810.1
WP_046940477.1	Bacillus cereus		Bacillaceae	Bacillales	Bacilli	Bacillota	Bacteria	WP_046940477.1
WP_061185121.1	Bacillus cereus		Bacillaceae	Bacillales	Bacilli	Bacillota	Bacteria	KYQ03685.1
WP_061529848.1	Bacillus cereus		Bacillaceae	Bacillales	Bacilli	Bacillota	Bacteria	KYQ03685.1
WP_061657570.1	Bacillus cereus		Bacillaceae	Bacillales	Bacilli	Bacillota	Bacteria	WP_127064330.1
WP_061688107.1	Bacillus cereus		Bacillaceae	Bacillales	Bacilli	Bacillota	Bacteria	WP_127064330.1
WP_063259850.1	Bacillus cereus		Bacillaceae	Bacillales	Bacilli	Bacillota	Bacteria	WP_063259850.1
WP_063260165.1	Bacillus cereus		Bacillaceae	Bacillales	Bacilli	Bacillota	Bacteria	WP_063260165.1
WP_063261662.1	Bacillus cereus		Bacillaceae	Bacillales	Bacilli	Bacillota	Bacteria	WP_063261662.1
WP_063263945.1	Bacillus cereus		Bacillaceae	Bacillales	Bacilli	Bacillota	Bacteria	WP_063263945.1
WP_065223299.1	Bacillus cereus		Bacillaceae	Bacillales	Bacilli	Bacillota	Bacteria	WP_065223299.1
WP_074569890.1	Bacillus cereus		Bacillaceae	Bacillales	Bacilli	Bacillota	Bacteria	WP_070180732.1
WP_074569899.1	Bacillus cereus		Bacillaceae	Bacillales	Bacilli	Bacillota	Bacteria	WP_074569899.1
WP_078205439.1	Bacillus cereus		Bacillaceae	Bacillales	Bacilli	Bacillota	Bacteria	WP_088322292.1
WP_078404352.1	Bacillus cereus		Bacillaceae	Bacillales	Bacilli	Bacillota	Bacteria	WP_078404352.1
WP_078421286.1	Bacillus cereus		Bacillaceae	Bacillales	Bacilli	Bacillota	Bacteria	SME16886.1
WP_088028809.1	Bacillus cereus		Bacillaceae	Bacillales	Bacilli	Bacillota	Bacteria	SME16886.1
WP_088053687.1	Bacillus cereus		Bacillaceae	Bacillales	Bacilli	Bacillota	Bacteria	SME16886.1
WP_088064993.1	Bacillus cereus		Bacillaceae	Bacillales	Bacilli	Bacillota	Bacteria	WP_064474319.1
WP_088064996.1	Bacillus cereus		Bacillaceae	Bacillales	Bacilli	Bacillota	Bacteria	WP_064474326.1
WP_088322292.1	Bacillus cereus		Bacillaceae	Bacillales	Bacilli	Bacillota	Bacteria	WP_088322292.1
WP_088349315.1	Bacillus cereus		Bacillaceae	Bacillales	Bacilli	Bacillota	Bacteria	SME16886.1
WP_088363085.1	Bacillus cereus		Bacillaceae	Bacillales	Bacilli	Bacillota	Bacteria	EEM91989.1
WP_089608094.1	Bacillus cereus		Bacillaceae	Bacillales	Bacilli	Bacillota	Bacteria	WP_016078810.1
WP_097833323.1	Bacillus cereus		Bacillaceae	Bacillales	Bacilli	Bacillota	Bacteria	WP_002151912.1
WP_098023103.1	Bacillus cereus		Bacillaceae	Bacillales	Bacilli	Bacillota	Bacteria	WP_070180732.1
WP_098023395.1	Bacillus cereus		Bacillaceae	Bacillales	Bacilli	Bacillota	Bacteria	WP_074569899.1
WP_098208200.1	Bacillus cereus		Bacillaceae	Bacillales	Bacilli	Bacillota	Bacteria	WP_086390039.1
WP_098280302.1	Bacillus cereus		Bacillaceae	Bacillales	Bacilli	Bacillota	Bacteria	KYQ03685.1
WP_098282565.1	Bacillus cereus		Bacillaceae	Bacillales	Bacilli	Bacillota	Bacteria	WP_098282565.1
WP_098305152.1	Bacillus cereus		Bacillaceae	Bacillales	Bacilli	Bacillota	Bacteria	WP_002174974.1
WP_098326407.1	Bacillus cereus		Bacillaceae	Bacillales	Bacilli	Bacillota	Bacteria	WP_098326407.1
WP_098327727.1	Bacillus cereus		Bacillaceae	Bacillales	Bacilli	Bacillota	Bacteria	EEM91989.1
WP_098347912.1	Bacillus cereus		Bacillaceae	Bacillales	Bacilli	Bacillota	Bacteria	EEM91989.1
WP_098398586.1	Bacillus cereus		Bacillaceae	Bacillales	Bacilli	Bacillota	Bacteria	WP_086390039.1
WP_098435143.1	Bacillus cereus		Bacillaceae	Bacillales	Bacilli	Bacillota	Bacteria	WP_147791368.1
WP_098481718.1	Bacillus cereus		Bacillaceae	Bacillales	Bacilli	Bacillota	Bacteria	WP_064474326.1
WP_098537296.1	Bacillus cereus		Bacillaceae	Bacillales	Bacilli	Bacillota	Bacteria	WP_098537296.1
WP_098568847.1	Bacillus cereus		Bacillaceae	Bacillales	Bacilli	Bacillota	Bacteria	WP_074569899.1
WP_098601117.1	Bacillus cereus		Bacillaceae	Bacillales	Bacilli	Bacillota	Bacteria	WP_085313553.1
WP_098631815.1	Bacillus cereus		Bacillaceae	Bacillales	Bacilli	Bacillota	Bacteria	WP_098326407.1
WP_098645864.1	Bacillus cereus		Bacillaceae	Bacillales	Bacilli	Bacillota	Bacteria	WP_000115769.1
WP_098773291.1	Bacillus cereus		Bacillaceae	Bacillales	Bacilli	Bacillota	Bacteria	WP_070145960.1
WP_098775676.1	Bacillus cereus		Bacillaceae	Bacillales	Bacilli	Bacillota	Bacteria	WP_085313553.1
WP_098787649.1	Bacillus cereus		Bacillaceae	Bacillales	Bacilli	Bacillota	Bacteria	KYQ03685.1
WP_098791232.1	Bacillus cereus		Bacillaceae	Bacillales	Bacilli	Bacillota	Bacteria	WP_002174974.1
WP_098794462.1	Bacillus cereus		Bacillaceae	Bacillales	Bacilli	Bacillota	Bacteria	WP_147791368.1
WP_098800513.1	Bacillus cereus		Bacillaceae	Bacillales	Bacilli	Bacillota	Bacteria	WP_002144437.1
WP_098869634.1	Bacillus cereus		Bacillaceae	Bacillales	Bacilli	Bacillota	Bacteria	WP_046940477.1
WP_098906579.1	Bacillus cereus		Bacillaceae	Bacillales	Bacilli	Bacillota	Bacteria	WP_098906579.1
WP_098939952.1	Bacillus cereus		Bacillaceae	Bacillales	Bacilli	Bacillota	Bacteria	WP_098939952.1
WP_113732361.1	Bacillus cereus		Bacillaceae	Bacillales	Bacilli	Bacillota	Bacteria	WP_098213859.1
WP_130777093.1	Bacillus cereus		Bacillaceae	Bacillales	Bacilli	Bacillota	Bacteria	WP_063261662.1
WP_130777118.1	Bacillus cereus		Bacillaceae	Bacillales	Bacilli	Bacillota	Bacteria	WP_130777118.1
WP_136983545.1	Bacillus cereus		Bacillaceae	Bacillales	Bacilli	Bacillota	Bacteria	WP_000115769.1
WP_137026494.1	Bacillus cereus		Bacillaceae	Bacillales	Bacilli	Bacillota	Bacteria	WP_063263945.1
WP_137073729.1	Bacillus cereus		Bacillaceae	Bacillales	Bacilli	Bacillota	Bacteria	WP_070180732.1
WP_141540686.1	Bacillus cereus		Bacillaceae	Bacillales	Bacilli	Bacillota	Bacteria	KYQ03685.1
WP_144641588.1	Bacillus cereus		Bacillaceae	Bacillales	Bacilli	Bacillota	Bacteria	WP_144641588.1
WP_151522031.1	Bacillus cereus		Bacillaceae	Bacillales	Bacilli	Bacillota	Bacteria	SME16886.1
EJV41839.1	Bacillus cereus BAG4X2-1		Bacillaceae	Bacillales	Bacilli	Bacillota	Bacteria	KYQ03685.1
WP_002144437.1	Bacillus cereus group		Bacillaceae	Bacillales	Bacilli	Bacillota	Bacteria	WP_002144437.1
WP_016078810.1	Bacillus cereus group		Bacillaceae	Bacillales	Bacilli	Bacillota	Bacteria	WP_016078810.1
WP_016103985.1	Bacillus cereus group		Bacillaceae	Bacillales	Bacilli	Bacillota	Bacteria	WP_002144437.1
WP_016106943.1	Bacillus cereus group		Bacillaceae	Bacillales	Bacilli	Bacillota	Bacteria	WP_016078810.1
WP_016128106.1	Bacillus cereus group		Bacillaceae	Bacillales	Bacilli	Bacillota	Bacteria	WP_002144437.1
WP_046956785.1	Bacillus cereus group		Bacillaceae	Bacillales	Bacilli	Bacillota	Bacteria	SME16886.1
WP_061529179.1	Bacillus cereus group		Bacillaceae	Bacillales	Bacilli	Bacillota	Bacteria	KYQ03685.1
WP_063538762.1	Bacillus cereus group		Bacillaceae	Bacillales	Bacilli	Bacillota	Bacteria	SME16886.1
WP_097919473.1	Bacillus cereus group		Bacillaceae	Bacillales	Bacilli	Bacillota	Bacteria	EEM91989.1
WP_098059189.1	Bacillus cereus group		Bacillaceae	Bacillales	Bacilli	Bacillota	Bacteria	KYQ03685.1
WP_098213859.1	Bacillus cereus group		Bacillaceae	Bacillales	Bacilli	Bacillota	Bacteria	WP_098213859.1
WP_098512216.1	Bacillus cereus group		Bacillaceae	Bacillales	Bacilli	Bacillota	Bacteria	WP_086390039.1
WP_098834136.1	Bacillus cereus group		Bacillaceae	Bacillales	Bacilli	Bacillota	Bacteria	WP_070180732.1
WP_106080861.1	Bacillus cereus group		Bacillaceae	Bacillales	Bacilli	Bacillota	Bacteria	WP_106080861.1
WP_149216965.1	Bacillus cereus group		Bacillaceae	Bacillales	Bacilli	Bacillota	Bacteria	EEM91989.1
EEL36830.1	Bacillus cereus Rock3-29		Bacillaceae	Bacillales	Bacilli	Bacillota	Bacteria	KYQ03685.1
EEL52931.1	Bacillus cereus Rock4-2		Bacillaceae	Bacillales	Bacilli	Bacillota	Bacteria	KYQ03685.1
WP_034300737.1	Bacillus cihuensis		Bacillaceae	Bacillales	Bacilli	Bacillota	Bacteria	WP_034300737.1
WP_034302611.1	Bacillus cihuensis		Bacillaceae	Bacillales	Bacilli	Bacillota	Bacteria	WP_034302611.1
TRZ39329.1	Bacillus circulans		Bacillaceae	Bacillales	Bacilli	Bacillota	Bacteria	TRZ39329.1
WP_084380538.1	Bacillus cohnii		Bacillaceae	Bacillales	Bacilli	Bacillota	Bacteria	WP_084380538.1
WP_077210379.1	Bacillus dakarensis		Bacillaceae	Bacillales	Bacilli	Bacillota	Bacteria	WP_077210379.1
WP_077210438.1	Bacillus dakarensis		Bacillaceae	Bacillales	Bacilli	Bacillota	Bacteria	WP_077210438.1
WP_077210445.1	Bacillus dakarensis		Bacillaceae	Bacillales	Bacilli	Bacillota	Bacteria	WP_077210445.1
WP_151536954.1	Bacillus depressus		Bacillaceae	Bacillales	Bacilli	Bacillota	Bacteria	WP_151536954.1
WP_150441383.1	Bacillus endozanthoxylicus		Bacillaceae	Bacillales	Bacilli	Bacillota	Bacteria	WP_150441383.1
WP_058005842.1	Bacillus farraginis		Bacillaceae	Bacillales	Bacilli	Bacillota	Bacteria	WP_058005842.1
WP_082799782.1	Bacillus fastidiosus		Bacillaceae	Bacillales	Bacilli	Bacillota	Bacteria	WP_082799782.1
TCN18420.1	Bacillus foraminis		Bacillaceae	Bacillales	Bacilli	Bacillota	Bacteria	TCN18420.1
WP_121614539.1	Bacillus foraminis		Bacillaceae	Bacillales	Bacilli	Bacillota	Bacteria	TCN18420.1
WP_132011443.1	Bacillus foraminis		Bacillaceae	Bacillales	Bacilli	Bacillota	Bacteria	TCN18420.1
WP_129728906.1	Bacillus funiculus		Bacillaceae	Bacillales	Bacilli	Bacillota	Bacteria	WP_129728906.1
WP_129731469.1	Bacillus funiculus		Bacillaceae	Bacillales	Bacilli	Bacillota	Bacteria	WP_129731469.1
WP_129731668.1	Bacillus funiculus		Bacillaceae	Bacillales	Bacilli	Bacillota	Bacteria	WP_129731668.1
WP_148950808.1	Bacillus infantis		Bacillaceae	Bacillales	Bacilli	Bacillota	Bacteria	WP_148950808.1
WP_051348746.1	Bacillus kribbensis		Bacillaceae	Bacillales	Bacilli	Bacillota	Bacteria	WP_051348746.1
TXC78307.1	Bacillus litoralis		Bacillaceae	Bacillales	Bacilli	Bacillota	Bacteria	TXC78307.1
WP_158638697.1	Bacillus litoralis		Bacillaceae	Bacillales	Bacilli	Bacillota	Bacteria	TXC78307.1
WP_075983660.1	Bacillus massilionigeriensis		Bacillaceae	Bacillales	Bacilli	Bacillota	Bacteria	WP_075983660.1
NGY80782.1	Bacillus megaterium		Bacillaceae	Bacillales	Bacilli	Bacillota	Bacteria	NGY80782.1
QDZ82682.1	Bacillus megaterium		Bacillaceae	Bacillales	Bacilli	Bacillota	Bacteria	NGY80782.1
SFH52464.1	Bacillus megaterium		Bacillaceae	Bacillales	Bacilli	Bacillota	Bacteria	SFH52464.1
WP_013060407.1	Bacillus megaterium		Bacillaceae	Bacillales	Bacilli	Bacillota	Bacteria	SDE81765.1
WP_035335996.1	Bacillus megaterium		Bacillaceae	Bacillales	Bacilli	Bacillota	Bacteria	NGY80782.1
WP_043978888.1	Bacillus megaterium		Bacillaceae	Bacillales	Bacilli	Bacillota	Bacteria	NGY80782.1
WP_047933819.1	Bacillus megaterium		Bacillaceae	Bacillales	Bacilli	Bacillota	Bacteria	SDE81765.1
WP_049166423.1	Bacillus megaterium		Bacillaceae	Bacillales	Bacilli	Bacillota	Bacteria	NGY80782.1
WP_050691661.1	Bacillus megaterium		Bacillaceae	Bacillales	Bacilli	Bacillota	Bacteria	NGY80782.1
WP_060746197.1	Bacillus megaterium		Bacillaceae	Bacillales	Bacilli	Bacillota	Bacteria	NGY80782.1
WP_061860004.1	Bacillus megaterium		Bacillaceae	Bacillales	Bacilli	Bacillota	Bacteria	SDE81765.1
WP_075422454.1	Bacillus megaterium		Bacillaceae	Bacillales	Bacilli	Bacillota	Bacteria	NGY80782.1
WP_095380441.1	Bacillus megaterium		Bacillaceae	Bacillales	Bacilli	Bacillota	Bacteria	NGY80782.1
WP_097825395.1	Bacillus megaterium		Bacillaceae	Bacillales	Bacilli	Bacillota	Bacteria	WP_097825395.1
WP_098197428.1	Bacillus megaterium		Bacillaceae	Bacillales	Bacilli	Bacillota	Bacteria	SDE81765.1
WP_098248734.1	Bacillus megaterium		Bacillaceae	Bacillales	Bacilli	Bacillota	Bacteria	NGY80782.1
WP_098325023.1	Bacillus megaterium		Bacillaceae	Bacillales	Bacilli	Bacillota	Bacteria	SDE81765.1
WP_098366463.1	Bacillus megaterium		Bacillaceae	Bacillales	Bacilli	Bacillota	Bacteria	NGY80782.1
WP_098450067.1	Bacillus megaterium		Bacillaceae	Bacillales	Bacilli	Bacillota	Bacteria	SDE81765.1
WP_098476441.1	Bacillus megaterium		Bacillaceae	Bacillales	Bacilli	Bacillota	Bacteria	SDE81765.1
WP_098526700.1	Bacillus megaterium		Bacillaceae	Bacillales	Bacilli	Bacillota	Bacteria	SDE81765.1
WP_098580596.1	Bacillus megaterium		Bacillaceae	Bacillales	Bacilli	Bacillota	Bacteria	SDE81765.1
WP_098599114.1	Bacillus megaterium		Bacillaceae	Bacillales	Bacilli	Bacillota	Bacteria	NGY80782.1
WP_098791361.1	Bacillus megaterium		Bacillaceae	Bacillales	Bacilli	Bacillota	Bacteria	NGY80782.1
WP_098901126.1	Bacillus megaterium		Bacillaceae	Bacillales	Bacilli	Bacillota	Bacteria	WP_057237831.1
WP_098906906.1	Bacillus megaterium		Bacillaceae	Bacillales	Bacilli	Bacillota	Bacteria	WP_057237831.1
WP_108675009.1	Bacillus megaterium		Bacillaceae	Bacillales	Bacilli	Bacillota	Bacteria	NGY80782.1
WP_129542465.1	Bacillus megaterium		Bacillaceae	Bacillales	Bacilli	Bacillota	Bacteria	SDE81765.1
WP_129709847.1	Bacillus megaterium		Bacillaceae	Bacillales	Bacilli	Bacillota	Bacteria	NGY80782.1
WP_137739006.1	Bacillus megaterium		Bacillaceae	Bacillales	Bacilli	Bacillota	Bacteria	SDE81765.1
WP_142167077.1	Bacillus megaterium		Bacillaceae	Bacillales	Bacilli	Bacillota	Bacteria	NGY80782.1
WP_144635811.1	Bacillus megaterium		Bacillaceae	Bacillales	Bacilli	Bacillota	Bacteria	NGY80782.1
WP_144646679.1	Bacillus megaterium		Bacillaceae	Bacillales	Bacilli	Bacillota	Bacteria	SDE81765.1
WP_146274238.1	Bacillus megaterium		Bacillaceae	Bacillales	Bacilli	Bacillota	Bacteria	SDE81765.1
WP_146274525.1	Bacillus megaterium		Bacillaceae	Bacillales	Bacilli	Bacillota	Bacteria	WP_127743119.1
WP_153252974.1	Bacillus megaterium		Bacillaceae	Bacillales	Bacilli	Bacillota	Bacteria	WP_153252974.1
WP_154992586.1	Bacillus megaterium		Bacillaceae	Bacillales	Bacilli	Bacillota	Bacteria	NGY80782.1
WP_161515455.1	Bacillus megaterium		Bacillaceae	Bacillales	Bacilli	Bacillota	Bacteria	SDE81765.1
WP_165574259.1	Bacillus megaterium		Bacillaceae	Bacillales	Bacilli	Bacillota	Bacteria	NGY80782.1
WP_003349827.1	Bacillus methanolicus		Bacillaceae	Bacillales	Bacilli	Bacillota	Bacteria	WP_011161248.1
WP_003352254.1	Bacillus methanolicus		Bacillaceae	Bacillales	Bacilli	Bacillota	Bacteria	WP_011161248.1
WP_011161248.1	Bacillus methanolicus		Bacillaceae	Bacillales	Bacilli	Bacillota	Bacteria	WP_011161248.1
EEK69945.1	Bacillus mycoides		Bacillaceae	Bacillales	Bacilli	Bacillota	Bacteria	AEA19854.1
WP_033716258.1	Bacillus mycoides		Bacillaceae	Bacillales	Bacilli	Bacillota	Bacteria	KYQ03685.1
WP_078177543.1	Bacillus mycoides		Bacillaceae	Bacillales	Bacilli	Bacillota	Bacteria	WP_070145960.1
WP_085313553.1	Bacillus mycoides		Bacillaceae	Bacillales	Bacilli	Bacillota	Bacteria	WP_085313553.1
WP_088038764.1	Bacillus mycoides		Bacillaceae	Bacillales	Bacilli	Bacillota	Bacteria	WP_002144437.1
WP_144481464.1	Bacillus oceanisediminis		Bacillaceae	Bacillales	Bacilli	Bacillota	Bacteria	WP_144481464.1
WP_071718321.1	Bacillus paramycoides		Bacillaceae	Bacillales	Bacilli	Bacillota	Bacteria	WP_002174974.1
WP_144572775.1	Bacillus paramycoides		Bacillaceae	Bacillales	Bacilli	Bacillota	Bacteria	WP_002174974.1
WP_012961253.1	Bacillus pseudofirmus		Bacillaceae	Bacillales	Bacilli	Bacillota	Bacteria	WP_012961253.1
WP_003205023.1	Bacillus pseudomycoides		Bacillaceae	Bacillales	Bacilli	Bacillota	Bacteria	WP_003205023.1
WP_097795819.1	Bacillus pseudomycoides		Bacillaceae	Bacillales	Bacilli	Bacillota	Bacteria	WP_003205023.1
WP_097850019.1	Bacillus pseudomycoides		Bacillaceae	Bacillales	Bacilli	Bacillota	Bacteria	WP_003205023.1
WP_097989689.1	Bacillus pseudomycoides		Bacillaceae	Bacillales	Bacilli	Bacillota	Bacteria	WP_003205023.1
WP_098018161.1	Bacillus pseudomycoides		Bacillaceae	Bacillales	Bacilli	Bacillota	Bacteria	WP_003205023.1
WP_098159034.1	Bacillus pseudomycoides		Bacillaceae	Bacillales	Bacilli	Bacillota	Bacteria	WP_003205023.1
WP_098160943.1	Bacillus pseudomycoides		Bacillaceae	Bacillales	Bacilli	Bacillota	Bacteria	WP_003205023.1
WP_098673611.1	Bacillus pseudomycoides		Bacillaceae	Bacillales	Bacilli	Bacillota	Bacteria	WP_003205023.1
WP_148359631.1	Bacillus simplex		Bacillaceae	Bacillales	Bacilli	Bacillota	Bacteria	WP_148359631.1
WP_155894789.1	Bacillus sp. 37MA		Bacillaceae	Bacillales	Bacilli	Bacillota	Bacteria	WP_155894789.1
WP_018783730.1	Bacillus sp. 95MFCvi2.1		Bacillaceae	Bacillales	Bacilli	Bacillota	Bacteria	WP_003205023.1
WP_098231648.1	Bacillus sp. AFS001701		Bacillaceae	Bacillales	Bacilli	Bacillota	Bacteria	WP_098231648.1
WP_098799023.1	Bacillus sp. AFS040349		Bacillaceae	Bacillales	Bacilli	Bacillota	Bacteria	WP_098799023.1
WP_147791368.1	Bacillus sp. AR18-7		Bacillaceae	Bacillales	Bacilli	Bacillota	Bacteria	WP_147791368.1
WP_149185797.1	Bacillus sp. AY2-1		Bacillaceae	Bacillales	Bacilli	Bacillota	Bacteria	WP_074569899.1
WP_134189471.1	Bacillus sp. BH2		Bacillaceae	Bacillales	Bacilli	Bacillota	Bacteria	AEA19854.1
WP_133964280.1	Bacillus sp. BH32		Bacillaceae	Bacillales	Bacilli	Bacillota	Bacteria	WP_000115769.1
WP_132019231.1	Bacillus sp. BK006		Bacillaceae	Bacillales	Bacilli	Bacillota	Bacteria	NGY80782.1
WP_144458498.1	Bacillus sp. DE0587		Bacillaceae	Bacillales	Bacilli	Bacillota	Bacteria	WP_127743119.1
WP_144499638.1	Bacillus sp. FDAARGOS_235		Bacillaceae	Bacillales	Bacilli	Bacillota	Bacteria	KYQ03685.1
WP_034329871.1	Bacillus sp. FJAT-14578		Bacillaceae	Bacillales	Bacilli	Bacillota	Bacteria	WP_034329871.1
WP_051395560.1	Bacillus sp. FJAT-14578		Bacillaceae	Bacillales	Bacilli	Bacillota	Bacteria	WP_051395560.1
WP_053488056.1	Bacillus sp. FJAT-21351		Bacillaceae	Bacillales	Bacilli	Bacillota	Bacteria	NGY80782.1
WP_066297399.1	Bacillus sp. FJAT-29937		Bacillaceae	Bacillales	Bacilli	Bacillota	Bacteria	WP_066297399.1
WP_100401159.1	Bacillus sp. FJAT-44742		Bacillaceae	Bacillales	Bacilli	Bacillota	Bacteria	WP_100401159.1
WP_078557173.1	Bacillus sp. FJAT-44921		Bacillaceae	Bacillales	Bacilli	Bacillota	Bacteria	WP_078557173.1
WP_100408485.1	Bacillus sp. FJAT-45086		Bacillaceae	Bacillales	Bacilli	Bacillota	Bacteria	WP_100408485.1
WP_006923396.1	Bacillus sp. GeD10		Bacillaceae	Bacillales	Bacilli	Bacillota	Bacteria	WP_006923396.1
WP_070878573.1	Bacillus sp. HMSC76G11		Bacillaceae	Bacillales	Bacilli	Bacillota	Bacteria	WP_070878573.1
WP_116354742.1	Bacillus sp. HNG		Bacillaceae	Bacillales	Bacilli	Bacillota	Bacteria	WP_116354742.1
WP_084065773.1	Bacillus sp. JKS001846		Bacillaceae	Bacillales	Bacilli	Bacillota	Bacteria	EEM91989.1
WP_055991348.1	Bacillus sp. Leaf75		Bacillaceae	Bacillales	Bacilli	Bacillota	Bacteria	SDE81765.1
WP_099301915.1	Bacillus sp. Marseille-P3800		Bacillaceae	Bacillales	Bacilli	Bacillota	Bacteria	WP_099301915.1
WP_071355977.1	Bacillus sp. MUM 116		Bacillaceae	Bacillales	Bacilli	Bacillota	Bacteria	WP_071355977.1
WP_105588061.1	Bacillus sp. MYb209		Bacillaceae	Bacillales	Bacilli	Bacillota	Bacteria	WP_002144437.1
WP_105590171.1	Bacillus sp. MYb56		Bacillaceae	Bacillales	Bacilli	Bacillota	Bacteria	WP_070145960.1
WP_009790771.1	Bacillus sp. NRRL B-14911		Bacillaceae	Bacillales	Bacilli	Bacillota	Bacteria	WP_009790771.1
WP_090991396.1	Bacillus sp. OV322		Bacillaceae	Bacillales	Bacilli	Bacillota	Bacteria	WP_090991396.1
WP_116299300.1	Bacillus sp. RC		Bacillaceae	Bacillales	Bacilli	Bacillota	Bacteria	SDE81765.1
WP_057243434.1	Bacillus sp. Root239		Bacillaceae	Bacillales	Bacilli	Bacillota	Bacteria	WP_057237831.1
WP_147807531.1	Bacillus sp. SH7-1		Bacillaceae	Bacillales	Bacilli	Bacillota	Bacteria	SME16886.1
WP_101168845.1	Bacillus sp. SN10		Bacillaceae	Bacillales	Bacilli	Bacillota	Bacteria	WP_101168845.1
WP_057275346.1	Bacillus sp. Soil531		Bacillaceae	Bacillales	Bacilli	Bacillota	Bacteria	WP_057237831.1
WP_102231161.1	Bacillus sp. UMB0899		Bacillaceae	Bacillales	Bacilli	Bacillota	Bacteria	WP_102231161.1
WP_102232406.1	Bacillus sp. UMB0899		Bacillaceae	Bacillales	Bacilli	Bacillota	Bacteria	WP_102232406.1
WP_101634302.1	Bacillus sp. V5-8f		Bacillaceae	Bacillales	Bacilli	Bacillota	Bacteria	WP_101634302.1
WP_111618388.1	Bacillus sp. YR335		Bacillaceae	Bacillales	Bacilli	Bacillota	Bacteria	WP_111618388.1
WP_127739892.1	Bacillus taxi		Bacillaceae	Bacillales	Bacilli	Bacillota	Bacteria	WP_127739892.1
WP_127742225.1	Bacillus taxi		Bacillaceae	Bacillales	Bacilli	Bacillota	Bacteria	WP_127742225.1
KXO06179.1	Bacillus thuringiensis		Bacillaceae	Bacillales	Bacilli	Bacillota	Bacteria	SME16886.1
PGQ20703.1	Bacillus thuringiensis		Bacillaceae	Bacillales	Bacilli	Bacillota	Bacteria	WP_074569899.1
WP_000026502.1	Bacillus thuringiensis		Bacillaceae	Bacillales	Bacilli	Bacillota	Bacteria	KYQ03685.1
WP_000053769.1	Bacillus thuringiensis		Bacillaceae	Bacillales	Bacilli	Bacillota	Bacteria	WP_000053769.1
WP_001284019.1	Bacillus thuringiensis		Bacillaceae	Bacillales	Bacilli	Bacillota	Bacteria	SME16886.1
WP_023523845.1	Bacillus thuringiensis		Bacillaceae	Bacillales	Bacilli	Bacillota	Bacteria	WP_144641588.1
WP_024927989.1	Bacillus thuringiensis		Bacillaceae	Bacillales	Bacilli	Bacillota	Bacteria	AEA19854.1
WP_030030195.1	Bacillus thuringiensis		Bacillaceae	Bacillales	Bacilli	Bacillota	Bacteria	WP_127064330.1
WP_042973583.1	Bacillus thuringiensis		Bacillaceae	Bacillales	Bacilli	Bacillota	Bacteria	EEM91989.1
WP_050845681.1	Bacillus thuringiensis		Bacillaceae	Bacillales	Bacilli	Bacillota	Bacteria	WP_000115769.1
WP_069356724.1	Bacillus thuringiensis		Bacillaceae	Bacillales	Bacilli	Bacillota	Bacteria	WP_069356724.1
WP_070180732.1	Bacillus thuringiensis		Bacillaceae	Bacillales	Bacilli	Bacillota	Bacteria	WP_070180732.1
WP_070180746.1	Bacillus thuringiensis		Bacillaceae	Bacillales	Bacilli	Bacillota	Bacteria	WP_070180746.1
WP_071731105.1	Bacillus thuringiensis		Bacillaceae	Bacillales	Bacilli	Bacillota	Bacteria	WP_016078810.1
WP_078994885.1	Bacillus thuringiensis		Bacillaceae	Bacillales	Bacilli	Bacillota	Bacteria	SME16886.1
WP_086390039.1	Bacillus thuringiensis		Bacillaceae	Bacillales	Bacilli	Bacillota	Bacteria	WP_086390039.1
WP_086391965.1	Bacillus thuringiensis		Bacillaceae	Bacillales	Bacilli	Bacillota	Bacteria	WP_086391965.1
WP_086403900.1	Bacillus thuringiensis		Bacillaceae	Bacillales	Bacilli	Bacillota	Bacteria	AEA19854.1
WP_087950564.1	Bacillus thuringiensis		Bacillaceae	Bacillales	Bacilli	Bacillota	Bacteria	KYQ03685.1
WP_087969583.1	Bacillus thuringiensis		Bacillaceae	Bacillales	Bacilli	Bacillota	Bacteria	WP_064474326.1
WP_087995932.1	Bacillus thuringiensis		Bacillaceae	Bacillales	Bacilli	Bacillota	Bacteria	WP_000115769.1
WP_088055179.1	Bacillus thuringiensis		Bacillaceae	Bacillales	Bacilli	Bacillota	Bacteria	AEA19854.1
WP_088083096.1	Bacillus thuringiensis		Bacillaceae	Bacillales	Bacilli	Bacillota	Bacteria	WP_085313553.1
WP_088120085.1	Bacillus thuringiensis		Bacillaceae	Bacillales	Bacilli	Bacillota	Bacteria	WP_078986245.1
WP_098033034.1	Bacillus thuringiensis		Bacillaceae	Bacillales	Bacilli	Bacillota	Bacteria	WP_063263945.1
WP_098033727.1	Bacillus thuringiensis		Bacillaceae	Bacillales	Bacilli	Bacillota	Bacteria	WP_070180746.1
WP_098223079.1	Bacillus thuringiensis		Bacillaceae	Bacillales	Bacilli	Bacillota	Bacteria	KYQ03685.1
WP_098224046.1	Bacillus thuringiensis		Bacillaceae	Bacillales	Bacilli	Bacillota	Bacteria	SME16886.1
WP_098282179.1	Bacillus thuringiensis		Bacillaceae	Bacillales	Bacilli	Bacillota	Bacteria	WP_098537296.1
WP_098317031.1	Bacillus thuringiensis		Bacillaceae	Bacillales	Bacilli	Bacillota	Bacteria	WP_046940477.1
WP_098318106.1	Bacillus thuringiensis		Bacillaceae	Bacillales	Bacilli	Bacillota	Bacteria	WP_098282565.1
WP_098328967.1	Bacillus thuringiensis		Bacillaceae	Bacillales	Bacilli	Bacillota	Bacteria	WP_098282565.1
WP_098398896.1	Bacillus thuringiensis		Bacillaceae	Bacillales	Bacilli	Bacillota	Bacteria	KYQ03685.1
WP_098437842.1	Bacillus thuringiensis		Bacillaceae	Bacillales	Bacilli	Bacillota	Bacteria	WP_074569899.1
WP_098437854.1	Bacillus thuringiensis		Bacillaceae	Bacillales	Bacilli	Bacillota	Bacteria	WP_070180732.1
WP_098672652.1	Bacillus thuringiensis		Bacillaceae	Bacillales	Bacilli	Bacillota	Bacteria	KYQ03685.1
WP_098679799.1	Bacillus thuringiensis		Bacillaceae	Bacillales	Bacilli	Bacillota	Bacteria	WP_000115769.1
WP_098829493.1	Bacillus thuringiensis		Bacillaceae	Bacillales	Bacilli	Bacillota	Bacteria	WP_098326407.1
WP_098832606.1	Bacillus thuringiensis		Bacillaceae	Bacillales	Bacilli	Bacillota	Bacteria	WP_088322292.1
WP_098853667.1	Bacillus thuringiensis		Bacillaceae	Bacillales	Bacilli	Bacillota	Bacteria	WP_098853667.1
WP_098855026.1	Bacillus thuringiensis		Bacillaceae	Bacillales	Bacilli	Bacillota	Bacteria	WP_063263945.1
WP_098855309.1	Bacillus thuringiensis		Bacillaceae	Bacillales	Bacilli	Bacillota	Bacteria	WP_070180746.1
WP_098866889.1	Bacillus thuringiensis		Bacillaceae	Bacillales	Bacilli	Bacillota	Bacteria	WP_098866889.1
WP_098867160.1	Bacillus thuringiensis		Bacillaceae	Bacillales	Bacilli	Bacillota	Bacteria	EEM91989.1
WP_103592233.1	Bacillus thuringiensis		Bacillaceae	Bacillales	Bacilli	Bacillota	Bacteria	KYQ03685.1
WP_106103888.1	Bacillus thuringiensis		Bacillaceae	Bacillales	Bacilli	Bacillota	Bacteria	WP_106080861.1
WP_127064330.1	Bacillus thuringiensis		Bacillaceae	Bacillales	Bacilli	Bacillota	Bacteria	WP_127064330.1
WP_141550254.1	Bacillus thuringiensis		Bacillaceae	Bacillales	Bacilli	Bacillota	Bacteria	WP_074569899.1
WP_144502566.1	Bacillus thuringiensis		Bacillaceae	Bacillales	Bacilli	Bacillota	Bacteria	EEM91989.1
WP_144514692.1	Bacillus thuringiensis		Bacillaceae	Bacillales	Bacilli	Bacillota	Bacteria	AEA19854.1
WP_144519640.1	Bacillus thuringiensis		Bacillaceae	Bacillales	Bacilli	Bacillota	Bacteria	WP_144519640.1
WP_151920262.1	Bacillus thuringiensis		Bacillaceae	Bacillales	Bacilli	Bacillota	Bacteria	WP_088322292.1
AFQ30595.1	Bacillus thuringiensis HD-789		Bacillaceae	Bacillales	Bacilli	Bacillota	Bacteria	KYQ03685.1
EEM91989.1	Bacillus thuringiensis IBL 200		Bacillaceae	Bacillales	Bacilli	Bacillota	Bacteria	EEM91989.1
AEA19854.1	Bacillus thuringiensis serovar chinensis CT-43		Bacillaceae	Bacillales	Bacilli	Bacillota	Bacteria	AEA19854.1
EAO57309.1	Bacillus thuringiensis serovar israelensis ATCC 35646		Bacillaceae	Bacillales	Bacilli	Bacillota	Bacteria	KYQ03685.1
OUB29815.1	Bacillus thuringiensis serovar yunnanensis		Bacillaceae	Bacillales	Bacilli	Bacillota	Bacteria	OUB29815.1
WP_000026500.1	Bacillus toyonensis		Bacillaceae	Bacillales	Bacilli	Bacillota	Bacteria	KYQ03685.1
WP_097837974.1	Bacillus toyonensis		Bacillaceae	Bacillales	Bacilli	Bacillota	Bacteria	KYQ03685.1
WP_097859182.1	Bacillus toyonensis		Bacillaceae	Bacillales	Bacilli	Bacillota	Bacteria	KYQ03685.1
WP_098072378.1	Bacillus toyonensis		Bacillaceae	Bacillales	Bacilli	Bacillota	Bacteria	KYQ03685.1
WP_098088567.1	Bacillus toyonensis		Bacillaceae	Bacillales	Bacilli	Bacillota	Bacteria	KYQ03685.1
WP_098163519.1	Bacillus toyonensis		Bacillaceae	Bacillales	Bacilli	Bacillota	Bacteria	WP_002151912.1
WP_098165039.1	Bacillus toyonensis		Bacillaceae	Bacillales	Bacilli	Bacillota	Bacteria	WP_016078810.1
WP_098184084.1	Bacillus toyonensis		Bacillaceae	Bacillales	Bacilli	Bacillota	Bacteria	WP_016078810.1
WP_098227483.1	Bacillus toyonensis		Bacillaceae	Bacillales	Bacilli	Bacillota	Bacteria	KYQ03685.1
WP_098651299.1	Bacillus toyonensis		Bacillaceae	Bacillales	Bacilli	Bacillota	Bacteria	KYQ03685.1
WP_098688007.1	Bacillus toyonensis		Bacillaceae	Bacillales	Bacilli	Bacillota	Bacteria	WP_088322292.1
WP_098689297.1	Bacillus toyonensis		Bacillaceae	Bacillales	Bacilli	Bacillota	Bacteria	KYQ03685.1
WP_098717403.1	Bacillus toyonensis		Bacillaceae	Bacillales	Bacilli	Bacillota	Bacteria	KYQ03685.1
WP_098855946.1	Bacillus toyonensis		Bacillaceae	Bacillales	Bacilli	Bacillota	Bacteria	KYQ03685.1
WP_098954853.1	Bacillus toyonensis		Bacillaceae	Bacillales	Bacilli	Bacillota	Bacteria	WP_098954853.1
WP_099010173.1	Bacillus toyonensis		Bacillaceae	Bacillales	Bacilli	Bacillota	Bacteria	KYQ03685.1
WP_100063687.1	Bacillus toyonensis		Bacillaceae	Bacillales	Bacilli	Bacillota	Bacteria	KYQ03685.1
WP_071392725.1	Bacillus tuaregi		Bacillaceae	Bacillales	Bacilli	Bacillota	Bacteria	WP_071392725.1
WP_064474319.1	Bacillus wiedmannii		Bacillaceae	Bacillales	Bacilli	Bacillota	Bacteria	WP_064474319.1
WP_064474326.1	Bacillus wiedmannii		Bacillaceae	Bacillales	Bacilli	Bacillota	Bacteria	WP_064474326.1
WP_075312760.1	Bacillus wiedmannii		Bacillaceae	Bacillales	Bacilli	Bacillota	Bacteria	WP_070180732.1
WP_075312785.1	Bacillus wiedmannii		Bacillaceae	Bacillales	Bacilli	Bacillota	Bacteria	WP_070180746.1
WP_098148466.1	Bacillus wiedmannii		Bacillaceae	Bacillales	Bacilli	Bacillota	Bacteria	WP_098148466.1
WP_106102820.1	Bacillus wiedmannii		Bacillaceae	Bacillales	Bacilli	Bacillota	Bacteria	WP_064474326.1
WP_106405746.1	Bacillus wiedmannii		Bacillaceae	Bacillales	Bacilli	Bacillota	Bacteria	WP_106080861.1
WP_001281395.1	Bacteria		None	None	None	None	Bacteria	ECS8720006.1
WP_001296720.1	Bacteria		None	None	None	None	Bacteria	EBQ9337378.1
WP_007755890.1	Bacteria		None	None	None	None	Bacteria	KAB4807560.1
WP_016650500.1	Bacteria		None	None	None	None	Bacteria	CAP02992.1
WP_032489526.1	Bacteria		None	None	None	None	Bacteria	WP_012477538.1
WP_113748955.1	Bacteria		None	None	None	None	Bacteria	WP_069108554.1
WP_141092201.1	Bacteria		None	None	None	None	Bacteria	EBQ9337378.1
NCB46666.1	bacterium		None	None	None	None	Bacteria	NCB46666.1
NCO98473.1	bacterium		None	None	None	None	Bacteria	NCO98473.1
RYX86596.1	bacterium		None	None	None	None	Bacteria	RYX86596.1
RYX87755.1	bacterium		None	None	None	None	Bacteria	RYX87755.1
WP_120389742.1	bacterium 1XD42-1		None	None	None	None	Bacteria	WP_120389742.1
RKJ35480.1	bacterium 1XD42-8		None	None	None	None	Bacteria	RKJ35480.1
WP_054043829.1	bacterium 336/3		None	None	None	None	Bacteria	WP_054043829.1
WP_054043883.1	bacterium 336/3		None	None	None	None	Bacteria	WP_054043883.1
WP_082353925.1	bacterium 336/3		None	None	None	None	Bacteria	WP_082353925.1
RWZ78042.1	bacterium AMD02		None	None	None	None	Bacteria	RWZ78042.1
RWZ78050.1	bacterium AMD02		None	None	None	None	Bacteria	RWZ78050.1
OAV74514.1	Bacteroidales bacterium Barb7		None	Bacteroidales	Bacteroidia	Bacteroidota	Bacteria	OAV74514.1
WP_007560598.1	Bacteroides		Bacteroidaceae	Bacteroidales	Bacteroidia	Bacteroidota	Bacteria	KAB4807560.1
WP_057384912.1	Bacteroides		Bacteroidaceae	Bacteroidales	Bacteroidia	Bacteroidota	Bacteria	KAB4807560.1
WP_069108554.1	Bacteroides fragilis		Bacteroidaceae	Bacteroidales	Bacteroidia	Bacteroidota	Bacteria	WP_069108554.1
EKU87309.1	Bacteroides oleiciplenus YIT 12058		Bacteroidaceae	Bacteroidales	Bacteroidia	Bacteroidota	Bacteria	KAB4807560.1
KAA3989062.1	Bacteroides ovatus		Bacteroidaceae	Bacteroidales	Bacteroidia	Bacteroidota	Bacteria	KAB4807560.1
KAA4160140.1	Bacteroides ovatus		Bacteroidaceae	Bacteroidales	Bacteroidia	Bacteroidota	Bacteria	KAB4807560.1
WP_151871091.1	Bacteroides stercoris		Bacteroidaceae	Bacteroidales	Bacteroidia	Bacteroidota	Bacteria	WP_151871091.1
KAB4807560.1	Bacteroides thetaiotaomicron		Bacteroidaceae	Bacteroidales	Bacteroidia	Bacteroidota	Bacteria	KAB4807560.1
KAB4889007.1	Bacteroides thetaiotaomicron		Bacteroidaceae	Bacteroidales	Bacteroidia	Bacteroidota	Bacteria	KAB4807560.1
KAB4984309.1	Bacteroides thetaiotaomicron		Bacteroidaceae	Bacteroidales	Bacteroidia	Bacteroidota	Bacteria	WP_151871091.1
KAB5194199.1	Bacteroides thetaiotaomicron		Bacteroidaceae	Bacteroidales	Bacteroidia	Bacteroidota	Bacteria	WP_151882700.1
WP_129655922.1	Bacteroides thetaiotaomicron		Bacteroidaceae	Bacteroidales	Bacteroidia	Bacteroidota	Bacteria	KAB4807560.1
WP_151855132.1	Bacteroides uniformis		Bacteroidaceae	Bacteroidales	Bacteroidia	Bacteroidota	Bacteria	KAB4807560.1
WP_151880896.1	Bacteroides uniformis		Bacteroidaceae	Bacteroidales	Bacteroidia	Bacteroidota	Bacteria	WP_069108554.1
WP_151882700.1	Bacteroides uniformis		Bacteroidaceae	Bacteroidales	Bacteroidia	Bacteroidota	Bacteria	WP_151882700.1
KAB6521860.1	Bacteroides vulgatus		Bacteroidaceae	Bacteroidales	Bacteroidia	Bacteroidota	Bacteria	EDT8622320.1
WP_134979584.1	Bacteroides vulgatus		Bacteroidaceae	Bacteroidales	Bacteroidia	Bacteroidota	Bacteria	KAB4807560.1
WP_134980052.1	Bacteroides vulgatus		Bacteroidaceae	Bacteroidales	Bacteroidia	Bacteroidota	Bacteria	WP_151871091.1
NBB84857.1	Bacteroidetes bacterium		None	None	None	Bacteroidota	Bacteria	NBB84857.1
RUA34041.1	Bacteroidetes bacterium		None	None	None	Bacteroidota	Bacteria	RUA34041.1
OFX18078.1	Bacteroidetes bacterium GWA2_31_9		None	None	None	Bacteroidota	Bacteria	OFX18078.1
PSR04693.1	Bacteroidetes bacterium SW_8_64_56		None	None	None	Bacteroidota	Bacteria	PSR04693.1
NCB08697.1	Bacteroidia bacterium		None	None	Bacteroidia	Bacteroidota	Bacteria	EKD82882.1
WP_087870796.1	Bathymodiolus platifrons methanotrophic gill symbiont		None	None	Gammaproteobacteria	Pseudomonadota	Bacteria	WP_087870796.1
WP_087871380.1	Bathymodiolus platifrons methanotrophic gill symbiont		None	None	Gammaproteobacteria	Pseudomonadota	Bacteria	WP_087871380.1
WP_167374411.1	Bathymodiolus platifrons methanotrophic gill symbiont		None	None	Gammaproteobacteria	Pseudomonadota	Bacteria	WP_087871380.1
NDF92874.1	Betaproteobacteria bacterium		None	None	Betaproteobacteria	Pseudomonadota	Bacteria	NDF92874.1
WP_011453047.1	Bibersteinia trehalosi		Pasteurellaceae	Pasteurellales	Gammaproteobacteria	Pseudomonadota	Bacteria	MWQ33806.1
KAB7225576.1	Bifidobacterium longum		Bifidobacteriaceae	Bifidobacteriales	Actinomycetes	Actinomycetota	Bacteria	EBN2214310.1
MZN84302.1	Bifidobacterium pseudocatenulatum		Bifidobacteriaceae	Bifidobacteriales	Actinomycetes	Actinomycetota	Bacteria	KAB4807560.1
SFD78519.1	Bosea sp. DSM 18164		Boseaceae	Hyphomicrobiales	Alphaproteobacteria	Pseudomonadota	Bacteria	WP_139219321.1
WP_139219321.1	Bosea sp. DSM 18164		Boseaceae	Hyphomicrobiales	Alphaproteobacteria	Pseudomonadota	Bacteria	WP_139219321.1
MXW84712.1	Boseongicola sp. SB0667_bin_21		Paracoccaceae	Rhodobacterales	Alphaproteobacteria	Pseudomonadota	Bacteria	MXW84712.1
MYI67718.1	Boseongicola sp. SB0673_bin_14		Paracoccaceae	Rhodobacterales	Alphaproteobacteria	Pseudomonadota	Bacteria	MYI67718.1
WP_119734856.1	Brevibacillus laterosporus		Paenibacillaceae	Bacillales	Bacilli	Bacillota	Bacteria	WP_119734856.1
WP_140576666.1	Brevibacillus laterosporus		Paenibacillaceae	Bacillales	Bacilli	Bacillota	Bacteria	WP_140576666.1
WP_158327746.1	Brevibacillus laterosporus		Paenibacillaceae	Bacillales	Bacilli	Bacillota	Bacteria	WP_140576666.1
WP_160555784.1	Brucella melitensis		Brucellaceae	Hyphomicrobiales	Alphaproteobacteria	Pseudomonadota	Bacteria	WP_127743119.1
WP_048024122.1	Burkholderia		Burkholderiaceae	Burkholderiales	Betaproteobacteria	Pseudomonadota	Bacteria	WP_124843887.1
WP_052105379.1	Burkholderia		Burkholderiaceae	Burkholderiales	Betaproteobacteria	Pseudomonadota	Bacteria	WP_124843887.1
WP_059573174.1	Burkholderia		Burkholderiaceae	Burkholderiales	Betaproteobacteria	Pseudomonadota	Bacteria	WP_049098168.1
WP_060320189.1	Burkholderia		Burkholderiaceae	Burkholderiales	Betaproteobacteria	Pseudomonadota	Bacteria	WP_049098168.1
WP_096506413.1	Burkholderia		Burkholderiaceae	Burkholderiales	Betaproteobacteria	Pseudomonadota	Bacteria	WP_049098168.1
WP_105819149.1	Burkholderia		Burkholderiaceae	Burkholderiales	Betaproteobacteria	Pseudomonadota	Bacteria	AEA65601.1
WP_124259784.1	Burkholderia		Burkholderiaceae	Burkholderiales	Betaproteobacteria	Pseudomonadota	Bacteria	WP_049098168.1
WP_124634149.1	Burkholderia		Burkholderiaceae	Burkholderiales	Betaproteobacteria	Pseudomonadota	Bacteria	WP_059792121.1
WP_050810659.1	Burkholderia ambifaria		Burkholderiaceae	Burkholderiales	Betaproteobacteria	Pseudomonadota	Bacteria	WP_049098168.1
WP_100084943.1	Burkholderia ambifaria		Burkholderiaceae	Burkholderiales	Betaproteobacteria	Pseudomonadota	Bacteria	WP_059534516.1
EDT02845.1	Burkholderia ambifaria IOP40-10		Burkholderiaceae	Burkholderiales	Betaproteobacteria	Pseudomonadota	Bacteria	EDT02845.1
EDT40988.1	Burkholderia ambifaria MEX-5		Burkholderiaceae	Burkholderiales	Betaproteobacteria	Pseudomonadota	Bacteria	WP_049098168.1
NGO96575.1	Burkholderia cenocepacia		Burkholderiaceae	Burkholderiales	Betaproteobacteria	Pseudomonadota	Bacteria	AJY03108.1
SOT39862.1	Burkholderia cenocepacia		Burkholderiaceae	Burkholderiales	Betaproteobacteria	Pseudomonadota	Bacteria	WP_124843887.1
WP_109341505.1	Burkholderia cenocepacia		Burkholderiaceae	Burkholderiales	Betaproteobacteria	Pseudomonadota	Bacteria	WP_124843887.1
WP_124678936.1	Burkholderia cenocepacia		Burkholderiaceae	Burkholderiales	Betaproteobacteria	Pseudomonadota	Bacteria	WP_060350591.1
WP_124680488.1	Burkholderia cenocepacia		Burkholderiaceae	Burkholderiales	Betaproteobacteria	Pseudomonadota	Bacteria	WP_049098168.1
WP_124702924.1	Burkholderia cenocepacia		Burkholderiaceae	Burkholderiales	Betaproteobacteria	Pseudomonadota	Bacteria	WP_049098168.1
WP_164531312.1	Burkholderia cenocepacia		Burkholderiaceae	Burkholderiales	Betaproteobacteria	Pseudomonadota	Bacteria	VBQ36045.1
WP_164531410.1	Burkholderia cenocepacia		Burkholderiaceae	Burkholderiales	Betaproteobacteria	Pseudomonadota	Bacteria	WP_164531410.1
WP_049098168.1	Burkholderia cepacia		Burkholderiaceae	Burkholderiales	Betaproteobacteria	Pseudomonadota	Bacteria	WP_049098168.1
WP_060073366.1	Burkholderia cepacia		Burkholderiaceae	Burkholderiales	Betaproteobacteria	Pseudomonadota	Bacteria	WP_059792121.1
WP_060221271.1	Burkholderia cepacia		Burkholderiaceae	Burkholderiales	Betaproteobacteria	Pseudomonadota	Bacteria	WP_049098168.1
WP_124843887.1	Burkholderia cepacia		Burkholderiaceae	Burkholderiales	Betaproteobacteria	Pseudomonadota	Bacteria	WP_124843887.1
AIO22423.1	Burkholderia cepacia ATCC 25416		Burkholderiaceae	Burkholderiales	Betaproteobacteria	Pseudomonadota	Bacteria	WP_049098168.1
WP_059534516.1	Burkholderia cepacia complex		Burkholderiaceae	Burkholderiales	Betaproteobacteria	Pseudomonadota	Bacteria	WP_059534516.1
WP_059895086.1	Burkholderia cepacia complex		Burkholderiaceae	Burkholderiales	Betaproteobacteria	Pseudomonadota	Bacteria	WP_059486430.1
WP_059913780.1	Burkholderia cepacia complex		Burkholderiaceae	Burkholderiales	Betaproteobacteria	Pseudomonadota	Bacteria	WP_049098168.1
WP_060239190.1	Burkholderia cepacia complex		Burkholderiaceae	Burkholderiales	Betaproteobacteria	Pseudomonadota	Bacteria	KVW77416.1
WP_080487033.1	Burkholderia cepacia complex		Burkholderiaceae	Burkholderiales	Betaproteobacteria	Pseudomonadota	Bacteria	AOK57670.1
WP_081074210.1	Burkholderia cepacia complex		Burkholderiaceae	Burkholderiales	Betaproteobacteria	Pseudomonadota	Bacteria	AOK57670.1
WP_047853422.1	Burkholderia contaminans		Burkholderiaceae	Burkholderiales	Betaproteobacteria	Pseudomonadota	Bacteria	WP_047853422.1
KWF35831.1	Burkholderia diffusa		Burkholderiaceae	Burkholderiales	Betaproteobacteria	Pseudomonadota	Bacteria	AOK57670.1
AJW93568.1	Burkholderia gladioli		Burkholderiaceae	Burkholderiales	Betaproteobacteria	Pseudomonadota	Bacteria	WP_042286932.1
KAF1003027.1	Burkholderia gladioli		Burkholderiaceae	Burkholderiales	Betaproteobacteria	Pseudomonadota	Bacteria	KAF1003027.1
WP_042286932.1	Burkholderia gladioli		Burkholderiaceae	Burkholderiales	Betaproteobacteria	Pseudomonadota	Bacteria	WP_042286932.1
WP_160292564.1	Burkholderia gladioli		Burkholderiaceae	Burkholderiales	Betaproteobacteria	Pseudomonadota	Bacteria	WP_047853422.1
AEA65601.1	Burkholderia gladioli BSR3		Burkholderiaceae	Burkholderiales	Betaproteobacteria	Pseudomonadota	Bacteria	AEA65601.1
WP_122945827.1	Burkholderia lata		Burkholderiaceae	Burkholderiales	Betaproteobacteria	Pseudomonadota	Bacteria	WP_124843887.1
WP_151062654.1	Burkholderia latens		Burkholderiaceae	Burkholderiales	Betaproteobacteria	Pseudomonadota	Bacteria	WP_049098168.1
WP_105857530.1	Burkholderia multivorans		Burkholderiaceae	Burkholderiales	Betaproteobacteria	Pseudomonadota	Bacteria	WP_105857530.1
CPH68230.1	Burkholderia pseudomallei		Burkholderiaceae	Burkholderiales	Betaproteobacteria	Pseudomonadota	Bacteria	WP_124843887.1
ONC41689.1	Burkholderia pseudomallei		Burkholderiaceae	Burkholderiales	Betaproteobacteria	Pseudomonadota	Bacteria	AJY03108.1
VBQ36045.1	Burkholderia pseudomallei		Burkholderiaceae	Burkholderiales	Betaproteobacteria	Pseudomonadota	Bacteria	VBQ36045.1
WP_038727754.1	Burkholderia pseudomallei		Burkholderiaceae	Burkholderiales	Betaproteobacteria	Pseudomonadota	Bacteria	WP_038727754.1
WP_038767201.1	Burkholderia pseudomallei		Burkholderiaceae	Burkholderiales	Betaproteobacteria	Pseudomonadota	Bacteria	WP_038727754.1
WP_044359348.1	Burkholderia pseudomallei		Burkholderiaceae	Burkholderiales	Betaproteobacteria	Pseudomonadota	Bacteria	WP_044359472.1
WP_044359472.1	Burkholderia pseudomallei		Burkholderiaceae	Burkholderiales	Betaproteobacteria	Pseudomonadota	Bacteria	WP_044359472.1
WP_050041095.1	Burkholderia pseudomallei		Burkholderiaceae	Burkholderiales	Betaproteobacteria	Pseudomonadota	Bacteria	WP_049098168.1
WP_050868228.1	Burkholderia pseudomallei		Burkholderiaceae	Burkholderiales	Betaproteobacteria	Pseudomonadota	Bacteria	WP_124843887.1
WP_080500784.1	Burkholderia pseudomallei		Burkholderiaceae	Burkholderiales	Betaproteobacteria	Pseudomonadota	Bacteria	AJY03108.1
WP_085538593.1	Burkholderia pseudomallei		Burkholderiaceae	Burkholderiales	Betaproteobacteria	Pseudomonadota	Bacteria	WP_049098168.1
WP_131202147.1	Burkholderia pseudomallei		Burkholderiaceae	Burkholderiales	Betaproteobacteria	Pseudomonadota	Bacteria	AJY03108.1
KGX23810.1	Burkholderia pseudomallei ABCPW 1		Burkholderiaceae	Burkholderiales	Betaproteobacteria	Pseudomonadota	Bacteria	WP_049098168.1
WP_124668428.1	Burkholderia sp. Bp8986		Burkholderiaceae	Burkholderiales	Betaproteobacteria	Pseudomonadota	Bacteria	WP_059534516.1
WP_124668662.1	Burkholderia sp. Bp8986		Burkholderiaceae	Burkholderiales	Betaproteobacteria	Pseudomonadota	Bacteria	WP_124668662.1
WP_059684023.1	Burkholderia sp. FL-7-2-10-S1-D7		Burkholderiaceae	Burkholderiales	Betaproteobacteria	Pseudomonadota	Bacteria	WP_038727754.1
WP_089430171.1	Burkholderia sp. HI2500		Burkholderiaceae	Burkholderiales	Betaproteobacteria	Pseudomonadota	Bacteria	WP_042286932.1
WP_089487578.1	Burkholderia sp. HI2714		Burkholderiaceae	Burkholderiales	Betaproteobacteria	Pseudomonadota	Bacteria	WP_049098168.1
WP_111021675.1	Burkholderia sp. JP2-270		Burkholderiaceae	Burkholderiales	Betaproteobacteria	Pseudomonadota	Bacteria	WP_059792121.1
WP_111021865.1	Burkholderia sp. JP2-270		Burkholderiaceae	Burkholderiales	Betaproteobacteria	Pseudomonadota	Bacteria	WP_049098168.1
AFJ90373.1	Burkholderia sp. KJ006		Burkholderiaceae	Burkholderiales	Betaproteobacteria	Pseudomonadota	Bacteria	KVW77416.1
WP_041494494.1	Burkholderia sp. KJ006		Burkholderiaceae	Burkholderiales	Betaproteobacteria	Pseudomonadota	Bacteria	KVW77416.1
WP_158898425.1	Burkholderia sp. L27(2015)		Burkholderiaceae	Burkholderiales	Betaproteobacteria	Pseudomonadota	Bacteria	WP_158898425.1
WP_136472273.1	Burkholderia sp. LS-044		Burkholderiaceae	Burkholderiales	Betaproteobacteria	Pseudomonadota	Bacteria	WP_049098168.1
KIG04893.1	Burkholderia sp. MR1		Burkholderiaceae	Burkholderiales	Betaproteobacteria	Pseudomonadota	Bacteria	WP_087129013.1
WP_063501265.1	Burkholderia sp. OLGA172		Burkholderiaceae	Burkholderiales	Betaproteobacteria	Pseudomonadota	Bacteria	WP_063501265.1
WP_159003601.1	Burkholderia sp. S1		Burkholderiaceae	Burkholderiales	Betaproteobacteria	Pseudomonadota	Bacteria	WP_159003601.1
EKS72088.1	Burkholderia sp. SJ98		Burkholderiaceae	Burkholderiales	Betaproteobacteria	Pseudomonadota	Bacteria	WP_087649592.1
WP_092006118.1	Burkholderia sp. TNe-862		Burkholderiaceae	Burkholderiales	Betaproteobacteria	Pseudomonadota	Bacteria	WP_092006118.1
SEF11763.1	Burkholderia sp. WP9		Burkholderiaceae	Burkholderiales	Betaproteobacteria	Pseudomonadota	Bacteria	SEF11763.1
WP_091809535.1	Burkholderia sp. WP9		Burkholderiaceae	Burkholderiales	Betaproteobacteria	Pseudomonadota	Bacteria	WP_091809535.1
WP_091809691.1	Burkholderia sp. WP9		Burkholderiaceae	Burkholderiales	Betaproteobacteria	Pseudomonadota	Bacteria	SEF11763.1
WP_060283632.1	Burkholderia stagnalis		Burkholderiaceae	Burkholderiales	Betaproteobacteria	Pseudomonadota	Bacteria	WP_060283632.1
WP_060292410.1	Burkholderia stagnalis		Burkholderiaceae	Burkholderiales	Betaproteobacteria	Pseudomonadota	Bacteria	WP_059486430.1
WP_060350591.1	Burkholderia stagnalis		Burkholderiaceae	Burkholderiales	Betaproteobacteria	Pseudomonadota	Bacteria	WP_060350591.1
WP_150999517.1	Burkholderia stagnalis		Burkholderiaceae	Burkholderiales	Betaproteobacteria	Pseudomonadota	Bacteria	AUF80855.1
KVL31264.1	Burkholderia territorii		Burkholderiaceae	Burkholderiales	Betaproteobacteria	Pseudomonadota	Bacteria	KVF20959.1
KVQ69933.1	Burkholderia territorii		Burkholderiaceae	Burkholderiales	Betaproteobacteria	Pseudomonadota	Bacteria	AOK57670.1
WP_059448535.1	Burkholderia territorii		Burkholderiaceae	Burkholderiales	Betaproteobacteria	Pseudomonadota	Bacteria	WP_049098168.1
WP_059792121.1	Burkholderia territorii		Burkholderiaceae	Burkholderiales	Betaproteobacteria	Pseudomonadota	Bacteria	WP_059792121.1
WP_060024073.1	Burkholderia territorii		Burkholderiaceae	Burkholderiales	Betaproteobacteria	Pseudomonadota	Bacteria	WP_049098168.1
WP_155741381.1	Burkholderia territorii		Burkholderiaceae	Burkholderiales	Betaproteobacteria	Pseudomonadota	Bacteria	KVF20959.1
AIT21866.1	Burkholderia thailandensis E254		Burkholderiaceae	Burkholderiales	Betaproteobacteria	Pseudomonadota	Bacteria	WP_124843887.1
AOK57670.1	Burkholderia ubonensis		Burkholderiaceae	Burkholderiales	Betaproteobacteria	Pseudomonadota	Bacteria	AOK57670.1
KVT53805.1	Burkholderia ubonensis		Burkholderiaceae	Burkholderiales	Betaproteobacteria	Pseudomonadota	Bacteria	WP_047853422.1
KVW77416.1	Burkholderia ubonensis		Burkholderiaceae	Burkholderiales	Betaproteobacteria	Pseudomonadota	Bacteria	KVW77416.1
WP_059486430.1	Burkholderia ubonensis		Burkholderiaceae	Burkholderiales	Betaproteobacteria	Pseudomonadota	Bacteria	WP_059486430.1
WP_059593188.1	Burkholderia ubonensis		Burkholderiaceae	Burkholderiales	Betaproteobacteria	Pseudomonadota	Bacteria	WP_059486430.1
WP_059765221.1	Burkholderia ubonensis		Burkholderiaceae	Burkholderiales	Betaproteobacteria	Pseudomonadota	Bacteria	WP_059486430.1
WP_059933479.1	Burkholderia ubonensis		Burkholderiaceae	Burkholderiales	Betaproteobacteria	Pseudomonadota	Bacteria	WP_059933479.1
WP_060066299.1	Burkholderia ubonensis		Burkholderiaceae	Burkholderiales	Betaproteobacteria	Pseudomonadota	Bacteria	WP_049098168.1
WP_060131473.1	Burkholderia ubonensis		Burkholderiaceae	Burkholderiales	Betaproteobacteria	Pseudomonadota	Bacteria	WP_059486430.1
WP_060138001.1	Burkholderia ubonensis		Burkholderiaceae	Burkholderiales	Betaproteobacteria	Pseudomonadota	Bacteria	WP_059486430.1
WP_060152805.1	Burkholderia ubonensis		Burkholderiaceae	Burkholderiales	Betaproteobacteria	Pseudomonadota	Bacteria	WP_059486430.1
WP_060190994.1	Burkholderia ubonensis		Burkholderiaceae	Burkholderiales	Betaproteobacteria	Pseudomonadota	Bacteria	WP_059486430.1
WP_060332519.1	Burkholderia ubonensis		Burkholderiaceae	Burkholderiales	Betaproteobacteria	Pseudomonadota	Bacteria	WP_060332519.1
WP_063901588.1	Burkholderia ubonensis		Burkholderiaceae	Burkholderiales	Betaproteobacteria	Pseudomonadota	Bacteria	KVW77416.1
WP_076479646.1	Burkholderia ubonensis		Burkholderiaceae	Burkholderiales	Betaproteobacteria	Pseudomonadota	Bacteria	WP_076479646.1
WP_088510954.1	Burkholderia ubonensis		Burkholderiaceae	Burkholderiales	Betaproteobacteria	Pseudomonadota	Bacteria	WP_084910908.1
KVF20959.1	Burkholderia vietnamiensis		Burkholderiaceae	Burkholderiales	Betaproteobacteria	Pseudomonadota	Bacteria	KVF20959.1
KVM41716.1	Burkholderia vietnamiensis		Burkholderiaceae	Burkholderiales	Betaproteobacteria	Pseudomonadota	Bacteria	AJY03108.1
KVS31077.1	Burkholderia vietnamiensis		Burkholderiaceae	Burkholderiales	Betaproteobacteria	Pseudomonadota	Bacteria	KVF20959.1
WP_046425532.1	Burkholderia vietnamiensis		Burkholderiaceae	Burkholderiales	Betaproteobacteria	Pseudomonadota	Bacteria	WP_046425532.1
WP_059475358.1	Burkholderia vietnamiensis		Burkholderiaceae	Burkholderiales	Betaproteobacteria	Pseudomonadota	Bacteria	WP_049098168.1
WP_059578253.1	Burkholderia vietnamiensis		Burkholderiaceae	Burkholderiales	Betaproteobacteria	Pseudomonadota	Bacteria	WP_049098168.1
WP_059896534.1	Burkholderia vietnamiensis		Burkholderiaceae	Burkholderiales	Betaproteobacteria	Pseudomonadota	Bacteria	WP_049098168.1
WP_060081493.1	Burkholderia vietnamiensis		Burkholderiaceae	Burkholderiales	Betaproteobacteria	Pseudomonadota	Bacteria	WP_060081493.1
WP_060081663.1	Burkholderia vietnamiensis		Burkholderiaceae	Burkholderiales	Betaproteobacteria	Pseudomonadota	Bacteria	WP_059792121.1
WP_060092871.1	Burkholderia vietnamiensis		Burkholderiaceae	Burkholderiales	Betaproteobacteria	Pseudomonadota	Bacteria	WP_049098168.1
WP_106919310.1	Burkholderia vietnamiensis		Burkholderiaceae	Burkholderiales	Betaproteobacteria	Pseudomonadota	Bacteria	AJY03108.1
WP_155627909.1	Burkholderia vietnamiensis		Burkholderiaceae	Burkholderiales	Betaproteobacteria	Pseudomonadota	Bacteria	KVF20959.1
WP_155632559.1	Burkholderia vietnamiensis		Burkholderiaceae	Burkholderiales	Betaproteobacteria	Pseudomonadota	Bacteria	KVF20959.1
AJY03108.1	Burkholderia vietnamiensis LMG 10929		Burkholderiaceae	Burkholderiales	Betaproteobacteria	Pseudomonadota	Bacteria	AJY03108.1
NCU94120.1	Burkholderiaceae bacterium		Burkholderiaceae	Burkholderiales	Betaproteobacteria	Pseudomonadota	Bacteria	NCU94120.1
WP_061152631.1	Caballeronia		Burkholderiaceae	Burkholderiales	Betaproteobacteria	Pseudomonadota	Bacteria	WP_061152631.1
SAL82398.1	Caballeronia arvi		Burkholderiaceae	Burkholderiales	Betaproteobacteria	Pseudomonadota	Bacteria	SAL82398.1
WP_061150508.1	Caballeronia arvi		Burkholderiaceae	Burkholderiales	Betaproteobacteria	Pseudomonadota	Bacteria	SAL82398.1
SAL77611.1	Caballeronia choica		Burkholderiaceae	Burkholderiales	Betaproteobacteria	Pseudomonadota	Bacteria	SAL77611.1
WP_087647304.1	Caballeronia choica		Burkholderiaceae	Burkholderiales	Betaproteobacteria	Pseudomonadota	Bacteria	SAL77611.1
WP_087649592.1	Caballeronia choica		Burkholderiaceae	Burkholderiales	Betaproteobacteria	Pseudomonadota	Bacteria	WP_087649592.1
SAL51334.1	Caballeronia concitans		Burkholderiaceae	Burkholderiales	Betaproteobacteria	Pseudomonadota	Bacteria	WP_087129013.1
WP_087129013.1	Caballeronia concitans		Burkholderiaceae	Burkholderiales	Betaproteobacteria	Pseudomonadota	Bacteria	WP_087129013.1
SAK98245.1	Caballeronia glebae		Burkholderiaceae	Burkholderiales	Betaproteobacteria	Pseudomonadota	Bacteria	SAK98245.1
WP_086974041.1	Caballeronia glebae		Burkholderiaceae	Burkholderiales	Betaproteobacteria	Pseudomonadota	Bacteria	SAK98245.1
WP_159462659.1	Caballeronia glebae		Burkholderiaceae	Burkholderiales	Betaproteobacteria	Pseudomonadota	Bacteria	WP_159462659.1
SAK97890.1	Caballeronia hypogeia		Burkholderiaceae	Burkholderiales	Betaproteobacteria	Pseudomonadota	Bacteria	SAK97890.1
WP_061172527.1	Caballeronia hypogeia		Burkholderiaceae	Burkholderiales	Betaproteobacteria	Pseudomonadota	Bacteria	SAK97890.1
WP_075358646.1	Caballeronia sordidicola		Burkholderiaceae	Burkholderiales	Betaproteobacteria	Pseudomonadota	Bacteria	WP_075358646.1
WP_075359001.1	Caballeronia sordidicola		Burkholderiaceae	Burkholderiales	Betaproteobacteria	Pseudomonadota	Bacteria	WP_075359001.1
WP_075359771.1	Caballeronia sordidicola		Burkholderiaceae	Burkholderiales	Betaproteobacteria	Pseudomonadota	Bacteria	WP_075359771.1
WP_086382713.1	Caballeronia sordidicola		Burkholderiaceae	Burkholderiales	Betaproteobacteria	Pseudomonadota	Bacteria	WP_086382713.1
KDR25975.1	Caballeronia zhejiangensis		Burkholderiaceae	Burkholderiales	Betaproteobacteria	Pseudomonadota	Bacteria	KDR25975.1
WP_034473835.1	Caballeronia zhejiangensis		Burkholderiaceae	Burkholderiales	Betaproteobacteria	Pseudomonadota	Bacteria	KDR25975.1
WP_051078921.1	Caballeronia zhejiangensis		Burkholderiaceae	Burkholderiales	Betaproteobacteria	Pseudomonadota	Bacteria	WP_087649592.1
KAA3606619.1	Calditrichaeota bacterium		None	None	None	Calditrichota	Bacteria	KAA3606619.1
TCO07607.1	Camelimonas lactis		Chelatococcaceae	Hyphomicrobiales	Alphaproteobacteria	Pseudomonadota	Bacteria	TCO07607.1
WP_132010843.1	Camelimonas lactis		Chelatococcaceae	Hyphomicrobiales	Alphaproteobacteria	Pseudomonadota	Bacteria	TCO07607.1
WP_149897199.1	Campylobacter fetus		Campylobacteraceae	Campylobacterales	Epsilonproteobacteria	Campylobacterota	Bacteria	WP_149897199.1
AAA23031.1	Campylobacter hyointestinalis		Campylobacteraceae	Campylobacterales	Epsilonproteobacteria	Campylobacterota	Bacteria	AAA23031.1
WP_087696020.1	Campylobacter jejuni		Campylobacteraceae	Campylobacterales	Epsilonproteobacteria	Campylobacterota	Bacteria	WP_005086339.1
WP_087704776.1	Campylobacter jejuni		Campylobacteraceae	Campylobacterales	Epsilonproteobacteria	Campylobacterota	Bacteria	WP_005086339.1
WP_141082302.1	Campylobacter jejuni		Campylobacteraceae	Campylobacterales	Epsilonproteobacteria	Campylobacterota	Bacteria	WP_032072971.1
WP_086307456.1	Campylobacter sp. P0111		Campylobacteraceae	Campylobacterales	Epsilonproteobacteria	Campylobacterota	Bacteria	WP_086307456.1
WP_141082895.1	Campylobacter sp. RM9262		Campylobacteraceae	Campylobacterales	Epsilonproteobacteria	Campylobacterota	Bacteria	WP_141082895.1
WP_016647499.1	Campylobacter ureolyticus		Campylobacteraceae	Campylobacterales	Epsilonproteobacteria	Campylobacterota	Bacteria	WP_016647499.1
WP_024962029.1	Campylobacter ureolyticus		Campylobacteraceae	Campylobacterales	Epsilonproteobacteria	Campylobacterota	Bacteria	WP_024962029.1
HHB93994.1	Campylobacterales bacterium		None	Campylobacterales	Epsilonproteobacteria	Campylobacterota	Bacteria	HHB93994.1
HHD81250.1	Campylobacterales bacterium		None	Campylobacterales	Epsilonproteobacteria	Campylobacterota	Bacteria	HHH51858.1
HHD81546.1	Campylobacterales bacterium		None	Campylobacterales	Epsilonproteobacteria	Campylobacterota	Bacteria	HHD81546.1
HHH51858.1	Campylobacterales bacterium		None	Campylobacterales	Epsilonproteobacteria	Campylobacterota	Bacteria	HHH51858.1
PWL19809.1	Candidatus Aquiluna sp. XM-24bin5		Microbacteriaceae	Micrococcales	Actinomycetes	Actinomycetota	Bacteria	PWL19809.1
WP_119085494.1	Candidatus Cryosericum septentrionale		Candidatus Cryosericaceae	Candidatus Cryosericales	Candidatus Cryosericia	Candidatus Cryosericota	Bacteria	WP_119085494.1
OQA71425.1	Candidatus Dependentiae bacterium ADurb.Bin246		None	None	None	None	Bacteria	OQA71425.1
RWX46806.1	Candidatus Electrothrix aarhusiensis		Desulfobulbaceae	Desulfobulbales	Desulfobulbia	Thermodesulfobacteriota	Bacteria	RWX46806.1
WP_150139706.1	Candidatus Enterovibrio escacola		Vibrionaceae	Vibrionales	Gammaproteobacteria	Pseudomonadota	Bacteria	WP_150139706.1
WP_150140979.1	Candidatus Enterovibrio escacola		Vibrionaceae	Vibrionales	Gammaproteobacteria	Pseudomonadota	Bacteria	WP_150140979.1
WP_150141074.1	Candidatus Enterovibrio escacola		Vibrionaceae	Vibrionales	Gammaproteobacteria	Pseudomonadota	Bacteria	WP_150139706.1
RKZ05378.1	Candidatus Fermentibacteria bacterium		None	None	None	Candidatus Fermentibacteria	Bacteria	RKZ05378.1
WP_006683196.1	Candidatus Glomeribacter gigasporarum		Burkholderiaceae	Burkholderiales	Betaproteobacteria	Pseudomonadota	Bacteria	WP_006683196.1
KJU82529.1	Candidatus Magnetobacterium bavaricum		Nitrospiraceae	Nitrospirales	Nitrospiria	Nitrospirota	Bacteria	KJU82529.1
KJU87365.1	Candidatus Magnetobacterium bavaricum		Nitrospiraceae	Nitrospirales	Nitrospiria	Nitrospirota	Bacteria	KJU87365.1
ETR66541.1	Candidatus Magnetoglobus multicellularis str. Araruama		Desulfobacteraceae	Desulfobacterales	Desulfobacteria	Thermodesulfobacteriota	Bacteria	ETR66541.1
KPA16083.1	Candidatus Magnetomorum sp. HK-1		Candidatus Magnetomoraceae	Desulfobacterales	Desulfobacteria	Thermodesulfobacteriota	Bacteria	KPA16083.1
KJR41120.1	Candidatus Magnetoovum chiemensis		Nitrospiraceae	Nitrospirales	Nitrospiria	Nitrospirota	Bacteria	KJR41120.1
PZN83159.1	Candidatus Methyloumidiphilus alinensis		None	Methylococcales	Gammaproteobacteria	Pseudomonadota	Bacteria	PZN83159.1
TXI33478.1	Candidatus Moranbacteria bacterium		None	None	None	Candidatus Moranbacteria	Bacteria	TXI33478.1
TXI33484.1	Candidatus Moranbacteria bacterium		None	None	None	Candidatus Moranbacteria	Bacteria	TXI33484.1
OQA55058.1	Candidatus Omnitrophica bacterium ADurb.Bin277		None	None	None	Candidatus Omnitrophota	Bacteria	OQA55058.1
OQA55451.1	Candidatus Omnitrophica bacterium ADurb.Bin277		None	None	None	Candidatus Omnitrophota	Bacteria	OQA55451.1
RCL02101.1	Candidatus Tokpelaia sp. JSC188		None	Hyphomicrobiales	Alphaproteobacteria	Pseudomonadota	Bacteria	RCL02101.1
RCL02120.1	Candidatus Tokpelaia sp. JSC188		None	Hyphomicrobiales	Alphaproteobacteria	Pseudomonadota	Bacteria	RCL02120.1
PKK88239.1	Candidatus Wallbacteria bacterium HGW-Wallbacteria-1		None	None	None	Candidatus Wallbacteria	Bacteria	PKK88239.1
PKK88519.1	Candidatus Wallbacteria bacterium HGW-Wallbacteria-1		None	None	None	Candidatus Wallbacteria	Bacteria	PKK88519.1
WP_137795024.1	Carideicomes alvinocaridis		Paracoccaceae	Rhodobacterales	Alphaproteobacteria	Pseudomonadota	Bacteria	WP_137795024.1
WP_089687829.1	Catalinimonas alkaloidigena		Catalimonadaceae	Cytophagales	Cytophagia	Bacteroidota	Bacteria	WP_089687829.1
WP_143017508.1	Catalinimonas alkaloidigena		Catalimonadaceae	Cytophagales	Cytophagia	Bacteroidota	Bacteria	WP_143017508.1
WP_099539390.1	Caulobacter sp. X		Caulobacteraceae	Caulobacterales	Alphaproteobacteria	Pseudomonadota	Bacteria	WP_099539390.1
WP_100297030.1	Caviibacterium pharyngocola		Pasteurellaceae	Pasteurellales	Gammaproteobacteria	Pseudomonadota	Bacteria	WP_100297030.1
WP_166553565.1	Cellulophaga sp. BC115SP		Flavobacteriaceae	Flavobacteriales	Flavobacteriia	Bacteroidota	Bacteria	WP_095168481.1
WP_062059643.1	Cellvibrio sp. OA-2007		Cellvibrionaceae	Cellvibrionales	Gammaproteobacteria	Pseudomonadota	Bacteria	WP_062059643.1
WP_121067619.1	Chachezhania antarctica		Paracoccaceae	Rhodobacterales	Alphaproteobacteria	Pseudomonadota	Bacteria	WP_121067619.1
WP_052526585.1	Chlamydia trachomatis		Chlamydiaceae	Chlamydiales	Chlamydiia	Chlamydiota	Bacteria	WP_052526585.1
HHQ42429.1	Chromatiales bacterium		None	Chromatiales	Gammaproteobacteria	Pseudomonadota	Bacteria	HHQ42429.1
KIA79985.1	Chromobacterium piscinae		Chromobacteriaceae	Neisseriales	Betaproteobacteria	Pseudomonadota	Bacteria	WP_052246903.1
WP_052246903.1	Chromobacterium piscinae		Chromobacteriaceae	Neisseriales	Betaproteobacteria	Pseudomonadota	Bacteria	WP_052246903.1
WP_133698584.1	Chromohalobacter marismortui		Halomonadaceae	Oceanospirillales	Gammaproteobacteria	Pseudomonadota	Bacteria	WP_133698584.1
TXI96084.1	Chryseobacterium cucumeris		Weeksellaceae	Flavobacteriales	Flavobacteriia	Bacteroidota	Bacteria	TXI96084.1
WP_076357715.1	Chryseobacterium joostei		Weeksellaceae	Flavobacteriales	Flavobacteriia	Bacteroidota	Bacteria	WP_050378456.1
WP_076452847.1	Chryseobacterium piscicola		Weeksellaceae	Flavobacteriales	Flavobacteriia	Bacteroidota	Bacteria	WP_050378456.1
WP_076510765.1	Chryseobacterium shigense		Weeksellaceae	Flavobacteriales	Flavobacteriia	Bacteroidota	Bacteria	WP_050378456.1
HAO07638.1	Chryseobacterium sp.		Weeksellaceae	Flavobacteriales	Flavobacteriia	Bacteroidota	Bacteria	HAO07638.1
WP_121490222.1	Chryseobacterium sp. 7		Weeksellaceae	Flavobacteriales	Flavobacteriia	Bacteroidota	Bacteria	WP_050378456.1
WP_133240941.1	Chryseobacterium sp. HMWF035		Weeksellaceae	Flavobacteriales	Flavobacteriia	Bacteroidota	Bacteria	WP_133240941.1
WP_050378456.1	Chryseobacterium sp. Hurlbut01		Weeksellaceae	Flavobacteriales	Flavobacteriia	Bacteroidota	Bacteria	WP_050378456.1
WP_028123670.1	Chryseobacterium tenax		Weeksellaceae	Flavobacteriales	Flavobacteriia	Bacteroidota	Bacteria	WP_028123670.1
WP_155574846.1	Citrobacter sp. JL978		Enterobacteriaceae	Enterobacterales	Gammaproteobacteria	Pseudomonadota	Bacteria	WP_155574846.1
PZU13729.1	Citromicrobium sp.		Sphingomonadaceae	Sphingomonadales	Alphaproteobacteria	Pseudomonadota	Bacteria	PZU13729.1
NCC08589.1	Clostridia bacterium		None	None	Clostridia	Bacillota	Bacteria	NCC08589.1
WP_129600139.1	Clostridiaceae bacterium MJB2		Clostridiaceae	Eubacteriales	Clostridia	Bacillota	Bacteria	WP_129600139.1
WP_129600614.1	Clostridiaceae bacterium MJB2		Clostridiaceae	Eubacteriales	Clostridia	Bacillota	Bacteria	WP_129600614.1
WP_118428871.1	Clostridiales		None	Eubacteriales	Clostridia	Bacillota	Bacteria	WP_118428871.1
WP_118702074.1	Clostridiales		None	Eubacteriales	Clostridia	Bacillota	Bacteria	WP_118702074.1
OKZ97258.1	Clostridiales bacterium 42_27		None	Eubacteriales	Clostridia	Bacillota	Bacteria	OKZ97258.1
EQI14000.1	Clostridioides difficile F501		Peptostreptococcaceae	Eubacteriales	Clostridia	Bacillota	Bacteria	KAB4807560.1
WP_013913692.1	Clostridium acetobutylicum		Clostridiaceae	Eubacteriales	Clostridia	Bacillota	Bacteria	WP_013913692.1
WP_010233465.1	Clostridium arbusti		Clostridiaceae	Eubacteriales	Clostridia	Bacillota	Bacteria	WP_010233465.1
OOM22693.1	Clostridium beijerinckii		Clostridiaceae	Eubacteriales	Clostridia	Bacillota	Bacteria	WP_026887576.1
WP_026887576.1	Clostridium beijerinckii		Clostridiaceae	Eubacteriales	Clostridia	Bacillota	Bacteria	WP_026887576.1
NEZ73683.1	Clostridium botulinum		Clostridiaceae	Eubacteriales	Clostridia	Bacillota	Bacteria	NFI09732.1
NFA44464.1	Clostridium botulinum		Clostridiaceae	Eubacteriales	Clostridia	Bacillota	Bacteria	NFA44464.1
NFD78324.1	Clostridium botulinum		Clostridiaceae	Eubacteriales	Clostridia	Bacillota	Bacteria	NFD78324.1
NFI09732.1	Clostridium botulinum		Clostridiaceae	Eubacteriales	Clostridia	Bacillota	Bacteria	NFI09732.1
NFJ20453.1	Clostridium botulinum		Clostridiaceae	Eubacteriales	Clostridia	Bacillota	Bacteria	NFD78324.1
NFK80622.1	Clostridium botulinum		Clostridiaceae	Eubacteriales	Clostridia	Bacillota	Bacteria	NFI09732.1
NFL43103.1	Clostridium botulinum		Clostridiaceae	Eubacteriales	Clostridia	Bacillota	Bacteria	NFL43103.1
NFM32713.1	Clostridium botulinum		Clostridiaceae	Eubacteriales	Clostridia	Bacillota	Bacteria	NFD78324.1
NFM80548.1	Clostridium botulinum		Clostridiaceae	Eubacteriales	Clostridia	Bacillota	Bacteria	NFI09732.1
NFM98944.1	Clostridium botulinum		Clostridiaceae	Eubacteriales	Clostridia	Bacillota	Bacteria	NFD78324.1
NFO48634.1	Clostridium botulinum		Clostridiaceae	Eubacteriales	Clostridia	Bacillota	Bacteria	NFO48634.1
NFO72304.1	Clostridium botulinum		Clostridiaceae	Eubacteriales	Clostridia	Bacillota	Bacteria	NFO72304.1
NFO82777.1	Clostridium botulinum		Clostridiaceae	Eubacteriales	Clostridia	Bacillota	Bacteria	NFO82777.1
NFR85935.1	Clostridium botulinum		Clostridiaceae	Eubacteriales	Clostridia	Bacillota	Bacteria	NFR85935.1
STE73776.1	Clostridium botulinum		Clostridiaceae	Eubacteriales	Clostridia	Bacillota	Bacteria	STE73776.1
STE73809.1	Clostridium botulinum		Clostridiaceae	Eubacteriales	Clostridia	Bacillota	Bacteria	STE73809.1
WP_011988274.1	Clostridium botulinum		Clostridiaceae	Eubacteriales	Clostridia	Bacillota	Bacteria	NFI09732.1
WP_031942516.1	Clostridium botulinum		Clostridiaceae	Eubacteriales	Clostridia	Bacillota	Bacteria	NFI09732.1
WP_061312331.1	Clostridium botulinum		Clostridiaceae	Eubacteriales	Clostridia	Bacillota	Bacteria	NFI09732.1
WP_061324422.1	Clostridium botulinum		Clostridiaceae	Eubacteriales	Clostridia	Bacillota	Bacteria	NFI09732.1
WP_076046242.1	Clostridium botulinum		Clostridiaceae	Eubacteriales	Clostridia	Bacillota	Bacteria	WP_076046242.1
WP_076178953.1	Clostridium botulinum		Clostridiaceae	Eubacteriales	Clostridia	Bacillota	Bacteria	WP_076046242.1
WP_085321187.1	Clostridium botulinum		Clostridiaceae	Eubacteriales	Clostridia	Bacillota	Bacteria	NFD78324.1
KEH90388.1	Clostridium botulinum C/D str. It1		Clostridiaceae	Eubacteriales	Clostridia	Bacillota	Bacteria	KEH90388.1
WP_146869304.1	Clostridium butyricum		Clostridiaceae	Eubacteriales	Clostridia	Bacillota	Bacteria	WP_146869304.1
WP_160360420.1	Clostridium chromiireducens		Clostridiaceae	Eubacteriales	Clostridia	Bacillota	Bacteria	WP_026887576.1
WP_151553724.1	Clostridium estertheticum		Clostridiaceae	Eubacteriales	Clostridia	Bacillota	Bacteria	WP_151553724.1
WP_151554154.1	Clostridium estertheticum		Clostridiaceae	Eubacteriales	Clostridia	Bacillota	Bacteria	WP_151554154.1
WP_151554155.1	Clostridium estertheticum		Clostridiaceae	Eubacteriales	Clostridia	Bacillota	Bacteria	WP_151554155.1
WP_152753833.1	Clostridium estertheticum		Clostridiaceae	Eubacteriales	Clostridia	Bacillota	Bacteria	WP_151553724.1
WP_152754063.1	Clostridium estertheticum		Clostridiaceae	Eubacteriales	Clostridia	Bacillota	Bacteria	WP_151554155.1
WP_152754086.1	Clostridium estertheticum		Clostridiaceae	Eubacteriales	Clostridia	Bacillota	Bacteria	WP_152754086.1
WP_128609960.1	Clostridium haemolyticum		Clostridiaceae	Eubacteriales	Clostridia	Bacillota	Bacteria	KEH90388.1
WP_015617852.1	Clostridium pasteurianum		Clostridiaceae	Eubacteriales	Clostridia	Bacillota	Bacteria	WP_015617852.1
SQB23424.1	Clostridium perfringens		Clostridiaceae	Eubacteriales	Clostridia	Bacillota	Bacteria	WP_003452690.1
SQC85583.1	Clostridium perfringens		Clostridiaceae	Eubacteriales	Clostridia	Bacillota	Bacteria	SQC85583.1
WP_003452690.1	Clostridium perfringens		Clostridiaceae	Eubacteriales	Clostridia	Bacillota	Bacteria	WP_003452690.1
WP_003464838.1	Clostridium perfringens		Clostridiaceae	Eubacteriales	Clostridia	Bacillota	Bacteria	WP_003464838.1
WP_003475861.1	Clostridium perfringens		Clostridiaceae	Eubacteriales	Clostridia	Bacillota	Bacteria	WP_003475861.1
WP_004456479.1	Clostridium perfringens		Clostridiaceae	Eubacteriales	Clostridia	Bacillota	Bacteria	WP_004456479.1
WP_011591437.1	Clostridium perfringens		Clostridiaceae	Eubacteriales	Clostridia	Bacillota	Bacteria	WP_003452690.1
WP_061416351.1	Clostridium perfringens		Clostridiaceae	Eubacteriales	Clostridia	Bacillota	Bacteria	SQC85583.1
WP_075857506.1	Clostridium perfringens		Clostridiaceae	Eubacteriales	Clostridia	Bacillota	Bacteria	SQC85583.1
WP_110083517.1	Clostridium perfringens		Clostridiaceae	Eubacteriales	Clostridia	Bacillota	Bacteria	WP_110083517.1
WP_111946692.1	Clostridium perfringens		Clostridiaceae	Eubacteriales	Clostridia	Bacillota	Bacteria	SQC85583.1
WP_124228939.1	Clostridium perfringens		Clostridiaceae	Eubacteriales	Clostridia	Bacillota	Bacteria	WP_124228939.1
WP_164788580.1	Clostridium perfringens		Clostridiaceae	Eubacteriales	Clostridia	Bacillota	Bacteria	WP_124228939.1
WP_164801699.1	Clostridium perfringens		Clostridiaceae	Eubacteriales	Clostridia	Bacillota	Bacteria	WP_003452690.1
WP_164804855.1	Clostridium perfringens		Clostridiaceae	Eubacteriales	Clostridia	Bacillota	Bacteria	WP_124228939.1
WP_164967333.1	Clostridium perfringens		Clostridiaceae	Eubacteriales	Clostridia	Bacillota	Bacteria	WP_003452690.1
WP_016209067.1	Clostridium sartagoforme		Clostridiaceae	Eubacteriales	Clostridia	Bacillota	Bacteria	WP_016209067.1
HCQ90390.1	Clostridium sp.		Clostridiaceae	Eubacteriales	Clostridia	Bacillota	Bacteria	HCQ90390.1
WP_047002306.1	Clostridium sp. C8		Clostridiaceae	Eubacteriales	Clostridia	Bacillota	Bacteria	WP_047002306.1
WP_164947336.1	Clostridium sp. FP1		Clostridiaceae	Eubacteriales	Clostridia	Bacillota	Bacteria	WP_164947336.1
WP_164947693.1	Clostridium sp. FP1		Clostridiaceae	Eubacteriales	Clostridia	Bacillota	Bacteria	WP_164947693.1
WP_164951713.1	Clostridium sp. FP2		Clostridiaceae	Eubacteriales	Clostridia	Bacillota	Bacteria	WP_164947693.1
WP_164952039.1	Clostridium sp. FP2		Clostridiaceae	Eubacteriales	Clostridia	Bacillota	Bacteria	WP_164947336.1
WP_164952359.1	Clostridium sp. FP2		Clostridiaceae	Eubacteriales	Clostridia	Bacillota	Bacteria	WP_164952359.1
WP_164952483.1	Clostridium sp. FP2		Clostridiaceae	Eubacteriales	Clostridia	Bacillota	Bacteria	WP_125005036.1
WP_164952538.1	Clostridium sp. FP2		Clostridiaceae	Eubacteriales	Clostridia	Bacillota	Bacteria	WP_164952538.1
WP_143318573.1	Clostridium sp. HBUAS56017		Clostridiaceae	Eubacteriales	Clostridia	Bacillota	Bacteria	WP_143318573.1
WP_051931420.1	Clostridium sp. KNHs214		Clostridiaceae	Eubacteriales	Clostridia	Bacillota	Bacteria	WP_051931420.1
WP_053468130.1	Clostridium sp. L74		Clostridiaceae	Eubacteriales	Clostridia	Bacillota	Bacteria	NFO72304.1
WP_053468238.1	Clostridium sp. L74		Clostridiaceae	Eubacteriales	Clostridia	Bacillota	Bacteria	NFD78324.1
WP_045519484.1	Clostridium sporogenes		Clostridiaceae	Eubacteriales	Clostridia	Bacillota	Bacteria	NFD78324.1
WP_115652621.1	Clostridium sporogenes		Clostridiaceae	Eubacteriales	Clostridia	Bacillota	Bacteria	NFD78324.1
WP_163239264.1	Clostridium sporogenes		Clostridiaceae	Eubacteriales	Clostridia	Bacillota	Bacteria	STE73809.1
WP_163239298.1	Clostridium sporogenes		Clostridiaceae	Eubacteriales	Clostridia	Bacillota	Bacteria	WP_163239298.1
WP_125005036.1	Clostridium tagluense		Clostridiaceae	Eubacteriales	Clostridia	Bacillota	Bacteria	WP_125005036.1
WP_125006614.1	Clostridium tagluense		Clostridiaceae	Eubacteriales	Clostridia	Bacillota	Bacteria	WP_125006614.1
WP_066827431.1	Clostridium tepidiprofundi		Clostridiaceae	Eubacteriales	Clostridia	Bacillota	Bacteria	WP_066827431.1
WP_078025244.1	Clostridium tepidum		Clostridiaceae	Eubacteriales	Clostridia	Bacillota	Bacteria	WP_078025244.1
WP_078025251.1	Clostridium tepidum		Clostridiaceae	Eubacteriales	Clostridia	Bacillota	Bacteria	NFD78324.1
WP_078025277.1	Clostridium tepidum		Clostridiaceae	Eubacteriales	Clostridia	Bacillota	Bacteria	WP_078025277.1
WP_055477442.1	Comamonas thiooxydans		Comamonadaceae	Burkholderiales	Betaproteobacteria	Pseudomonadota	Bacteria	WP_055434601.1
WP_086632528.1	Commensalibacter intestini		Acetobacteraceae	Rhodospirillales	Alphaproteobacteria	Pseudomonadota	Bacteria	WP_086632528.1
EUK17402.1	Commensalibacter sp. MX01		Acetobacteraceae	Rhodospirillales	Alphaproteobacteria	Pseudomonadota	Bacteria	EUK17402.1
HBS51935.1	Coxiellaceae bacterium		Coxiellaceae	Legionellales	Gammaproteobacteria	Pseudomonadota	Bacteria	HBS51935.1
HBY56235.1	Coxiellaceae bacterium		Coxiellaceae	Legionellales	Gammaproteobacteria	Pseudomonadota	Bacteria	WP_004641947.1
TCP07377.1	Crenobacter luteus		Neisseriaceae	Neisseriales	Betaproteobacteria	Pseudomonadota	Bacteria	TCP07377.1
WP_131863211.1	Crenobacter luteus		Neisseriaceae	Neisseriales	Betaproteobacteria	Pseudomonadota	Bacteria	TCP07377.1
WP_136555933.1	Crenobacter sp. GY 70310		Neisseriaceae	Neisseriales	Betaproteobacteria	Pseudomonadota	Bacteria	WP_136555933.1
WP_087142701.1	Crenothrix polyspora		Crenotrichaceae	Methylococcales	Gammaproteobacteria	Pseudomonadota	Bacteria	WP_087142701.1
WP_087144419.1	Crenothrix polyspora		Crenotrichaceae	Methylococcales	Gammaproteobacteria	Pseudomonadota	Bacteria	WP_087144419.1
WP_144200248.1	Cupriavidus campinensis		Burkholderiaceae	Burkholderiales	Betaproteobacteria	Pseudomonadota	Bacteria	WP_144200248.1
WP_149320088.1	Cupriavidus gilardii		Burkholderiaceae	Burkholderiales	Betaproteobacteria	Pseudomonadota	Bacteria	WP_149320088.1
WP_092134832.1	Cupriavidus sp. YR651		Burkholderiaceae	Burkholderiales	Betaproteobacteria	Pseudomonadota	Bacteria	WP_092134832.1
RYF34965.1	Cytophagaceae bacterium		Cytophagaceae	Cytophagales	Cytophagia	Bacteroidota	Bacteria	RYF34965.1
WP_152766826.1	Cytophagaceae bacterium SJW1-29		Cytophagaceae	Cytophagales	Cytophagia	Bacteroidota	Bacteria	WP_152766826.1
HCW08182.1	Cytophagales bacterium		None	Cytophagales	Cytophagia	Bacteroidota	Bacteria	HCW08182.1
PIQ21131.1	Cytophagales bacterium CG18_big_fil_WC_8_21_14_2_50_42_9		None	Cytophagales	Cytophagia	Bacteroidota	Bacteria	PIQ21131.1
PIQ21376.1	Cytophagales bacterium CG18_big_fil_WC_8_21_14_2_50_42_9		None	Cytophagales	Cytophagia	Bacteroidota	Bacteria	PIQ21376.1
WP_155203222.1	Cytophagales bacterium RKSG123		None	Cytophagales	Cytophagia	Bacteroidota	Bacteria	WP_155203222.1
WP_155205445.1	Cytophagales bacterium RKSG123		None	Cytophagales	Cytophagia	Bacteroidota	Bacteria	WP_155205445.1
WP_155206076.1	Cytophagales bacterium RKSG123		None	Cytophagales	Cytophagia	Bacteroidota	Bacteria	WP_155206076.1
NCC26500.1	Deltaproteobacteria bacterium		None	None	Deltaproteobacteria	None	Bacteria	NCC26500.1
PXF56199.1	Deltaproteobacteria bacterium		None	None	Deltaproteobacteria	None	Bacteria	PXF56199.1
OYV96251.1	Deltaproteobacteria bacterium 37-65-8		None	None	Deltaproteobacteria	None	Bacteria	OYV96251.1
WP_084511697.1	Desulfatibacillum aliphaticivorans		Desulfatibacillaceae	Desulfobacterales	Desulfobacteria	Thermodesulfobacteriota	Bacteria	WP_084511697.1
WP_051185121.1	Desulfatiglans anilini		Desulfobacteraceae	Desulfobacterales	Desulfobacteria	Thermodesulfobacteriota	Bacteria	WP_051185121.1
WP_073615475.1	Desulfopila aestuarii		Desulfocapsaceae	Desulfobulbales	Desulfobulbia	Thermodesulfobacteriota	Bacteria	WP_073615475.1
WP_136815718.1	Desulfopila sp. IMCC35006		Desulfocapsaceae	Desulfobulbales	Desulfobulbia	Thermodesulfobacteriota	Bacteria	WP_136815718.1
WP_167496597.1	Desulfopila sp. IMCC35006		Desulfocapsaceae	Desulfobulbales	Desulfobulbia	Thermodesulfobacteriota	Bacteria	WP_136815718.1
WP_043640920.1	Desulfovibrio sp. TomC		Desulfovibrionaceae	Desulfovibrionales	Desulfovibrionia	Thermodesulfobacteriota	Bacteria	WP_043640920.1
WP_025392881.1	Desulfurella acetivorans		Desulfurellaceae	Desulfurellales	Desulfurellia	Campylobacterota	Bacteria	WP_025392881.1
WP_092129859.1	Desulfurella multipotens		Desulfurellaceae	Desulfurellales	Desulfurellia	Campylobacterota	Bacteria	WP_092129859.1
PMP87641.1	Desulfurella sp.		Desulfurellaceae	Desulfurellales	Desulfurellia	Campylobacterota	Bacteria	PMP87641.1
PMP89935.1	Desulfurella sp.		Desulfurellaceae	Desulfurellales	Desulfurellia	Campylobacterota	Bacteria	WP_092129859.1
WP_033568723.1	Dickeya undicola		Pectobacteriaceae	Enterobacterales	Gammaproteobacteria	Pseudomonadota	Bacteria	WP_033568723.1
WP_063965309.1	Domibacillus aminovorans		Bacillaceae	Bacillales	Bacilli	Bacillota	Bacteria	OAH55413.1
WP_157723855.1	Domibacillus aminovorans		Bacillaceae	Bacillales	Bacilli	Bacillota	Bacteria	WP_155894789.1
WP_073712798.1	Domibacillus mangrovi		Bacillaceae	Bacillales	Bacilli	Bacillota	Bacteria	WP_073712798.1
WP_073712902.1	Domibacillus mangrovi		Bacillaceae	Bacillales	Bacilli	Bacillota	Bacteria	WP_073712902.1
WP_050179644.1	Domibacillus robiginosus		Bacillaceae	Bacillales	Bacilli	Bacillota	Bacteria	WP_050179644.1
WP_155442659.1	Duganella ginsengisoli		Oxalobacteraceae	Burkholderiales	Betaproteobacteria	Pseudomonadota	Bacteria	WP_155442659.1
WP_154382694.1	Duganella sp. FT92W		Oxalobacteraceae	Burkholderiales	Betaproteobacteria	Pseudomonadota	Bacteria	WP_154382694.1
WP_139012234.1	Dyadobacter flavalbus		Spirosomaceae	Cytophagales	Cytophagia	Bacteroidota	Bacteria	WP_139012234.1
WP_139013589.1	Dyadobacter flavalbus		Spirosomaceae	Cytophagales	Cytophagia	Bacteroidota	Bacteria	WP_139013589.1
WP_139013599.1	Dyadobacter flavalbus		Spirosomaceae	Cytophagales	Cytophagia	Bacteroidota	Bacteria	WP_138280711.1
WP_138280711.1	Dyadobacter sediminis		Spirosomaceae	Cytophagales	Cytophagia	Bacteroidota	Bacteria	WP_138280711.1
WP_131962643.1	Dyadobacter sp. AR-3-6		Spirosomaceae	Cytophagales	Cytophagia	Bacteroidota	Bacteria	WP_131962643.1
WP_052329358.1	Dyella ginsengisoli		Rhodanobacteraceae	Xanthomonadales	Gammaproteobacteria	Pseudomonadota	Bacteria	WP_052329358.1
WP_116538987.1	Edwardsiella piscicida		Hafniaceae	Enterobacterales	Gammaproteobacteria	Pseudomonadota	Bacteria	EAN6518608.1
WP_035604536.1	Edwardsiella tarda		Hafniaceae	Enterobacterales	Gammaproteobacteria	Pseudomonadota	Bacteria	WP_035604536.1
AFK05716.1	Emticicia oligotrophica DSM 17448		Spirosomaceae	Cytophagales	Cytophagia	Bacteroidota	Bacteria	AFK05716.1
WP_166580086.1	Emticicia sp. ODNR4P		Spirosomaceae	Cytophagales	Cytophagia	Bacteroidota	Bacteria	WP_095168481.1
OED44686.1	Endozoicomonas sp. (ex Bugula neritina AB1)		Endozoicomonadaceae	Oceanospirillales	Gammaproteobacteria	Pseudomonadota	Bacteria	OED44686.1
EEV23326.1	Enhydrobacter aerosaccus SK60		None	Hyphomicrobiales	Alphaproteobacteria	Pseudomonadota	Bacteria	EEV23326.1
WP_108091276.1	Enterobacter cloacae		Enterobacteriaceae	Enterobacterales	Gammaproteobacteria	Pseudomonadota	Bacteria	WP_001038666.1
WP_069368824.1	Enterobacterales		None	Enterobacterales	Gammaproteobacteria	Pseudomonadota	Bacteria	EKT52968.1
WP_000178982.1	Enterobacteriaceae		Enterobacteriaceae	Enterobacterales	Gammaproteobacteria	Pseudomonadota	Bacteria	KIG88450.1
WP_001281399.1	Enterobacteriaceae		Enterobacteriaceae	Enterobacterales	Gammaproteobacteria	Pseudomonadota	Bacteria	WP_137652028.1
WP_001677229.1	Enterobacteriaceae		Enterobacteriaceae	Enterobacterales	Gammaproteobacteria	Pseudomonadota	Bacteria	KIG88450.1
WP_015059933.1	Enterobacteriaceae		Enterobacteriaceae	Enterobacterales	Gammaproteobacteria	Pseudomonadota	Bacteria	EDT8622320.1
WP_028131331.1	Enterobacteriaceae		Enterobacteriaceae	Enterobacterales	Gammaproteobacteria	Pseudomonadota	Bacteria	EBX7886074.1
WP_044596214.1	Enterobacteriaceae		Enterobacteriaceae	Enterobacterales	Gammaproteobacteria	Pseudomonadota	Bacteria	EAM1104056.1
WP_044716251.1	Enterobacteriaceae		Enterobacteriaceae	Enterobacterales	Gammaproteobacteria	Pseudomonadota	Bacteria	WP_137652028.1
WP_049092955.1	Enterobacteriaceae		Enterobacteriaceae	Enterobacterales	Gammaproteobacteria	Pseudomonadota	Bacteria	ECA7112730.1
WP_052935847.1	Enterobacteriaceae		Enterobacteriaceae	Enterobacterales	Gammaproteobacteria	Pseudomonadota	Bacteria	WP_137652028.1
WP_052983812.1	Enterobacteriaceae		Enterobacteriaceae	Enterobacterales	Gammaproteobacteria	Pseudomonadota	Bacteria	EBN2214310.1
WP_053289795.1	Enterobacteriaceae		Enterobacteriaceae	Enterobacterales	Gammaproteobacteria	Pseudomonadota	Bacteria	GCJ08531.1
WP_061371533.1	Enterobacteriaceae		Enterobacteriaceae	Enterobacterales	Gammaproteobacteria	Pseudomonadota	Bacteria	EAM1104056.1
WP_062891653.1	Enterobacteriaceae		Enterobacteriaceae	Enterobacterales	Gammaproteobacteria	Pseudomonadota	Bacteria	EBX7886074.1
WP_077124375.1	Enterobacteriaceae		Enterobacteriaceae	Enterobacterales	Gammaproteobacteria	Pseudomonadota	Bacteria	EBQ9337378.1
WP_077124874.1	Enterobacteriaceae		Enterobacteriaceae	Enterobacterales	Gammaproteobacteria	Pseudomonadota	Bacteria	WP_072739206.1
WP_103927100.1	Enterobacteriaceae		Enterobacteriaceae	Enterobacterales	Gammaproteobacteria	Pseudomonadota	Bacteria	EEN8115545.1
WP_113453119.1	Enterobacteriaceae		Enterobacteriaceae	Enterobacterales	Gammaproteobacteria	Pseudomonadota	Bacteria	EAM1104056.1
WP_116955220.1	Enterobacteriaceae		Enterobacteriaceae	Enterobacterales	Gammaproteobacteria	Pseudomonadota	Bacteria	EAM1104056.1
KAE9698763.1	Enterobacteriaceae bacterium TzEc077		Enterobacteriaceae	Enterobacterales	Gammaproteobacteria	Pseudomonadota	Bacteria	WP_000786840.1
NBK09990.1	Enterococcus asini		Enterococcaceae	Lactobacillales	Bacilli	Bacillota	Bacteria	WP_016252619.1
WP_016252619.1	Enterococcus durans		Enterococcaceae	Lactobacillales	Bacilli	Bacillota	Bacteria	WP_016252619.1
WP_010824145.1	Enterococcus faecalis		Enterococcaceae	Lactobacillales	Bacilli	Bacillota	Bacteria	WP_010824145.1
WP_153548757.1	Epibacterium sp. SM1969		Roseobacteraceae	Rhodobacterales	Alphaproteobacteria	Pseudomonadota	Bacteria	WP_153548757.1
WP_153549341.1	Epibacterium sp. SM1969		Roseobacteraceae	Rhodobacterales	Alphaproteobacteria	Pseudomonadota	Bacteria	WP_153549341.1
WP_090217795.1	Epibacterium ulvae		Roseobacteraceae	Rhodobacterales	Alphaproteobacteria	Pseudomonadota	Bacteria	WP_090217795.1
WP_157844029.1	Epibacterium ulvae		Roseobacteraceae	Rhodobacterales	Alphaproteobacteria	Pseudomonadota	Bacteria	WP_157844029.1
WP_001281406.1	Escherichia		Enterobacteriaceae	Enterobacterales	Gammaproteobacteria	Pseudomonadota	Bacteria	WP_137652028.1
WP_137652028.1	Escherichia albertii		Enterobacteriaceae	Enterobacterales	Gammaproteobacteria	Pseudomonadota	Bacteria	WP_137652028.1
EES7561442.1	Escherichia coli		Enterobacteriaceae	Enterobacterales	Gammaproteobacteria	Pseudomonadota	Bacteria	AER24547.1
EET9802033.1	Escherichia coli		Enterobacteriaceae	Enterobacterales	Gammaproteobacteria	Pseudomonadota	Bacteria	EAQ7844997.1
EEU9561217.1	Escherichia coli		Enterobacteriaceae	Enterobacterales	Gammaproteobacteria	Pseudomonadota	Bacteria	EBK2214592.1
GCJ08531.1	Escherichia coli		Enterobacteriaceae	Enterobacterales	Gammaproteobacteria	Pseudomonadota	Bacteria	GCJ08531.1
GCY56029.1	Escherichia coli		Enterobacteriaceae	Enterobacterales	Gammaproteobacteria	Pseudomonadota	Bacteria	WP_072739206.1
KIG88450.1	Escherichia coli		Enterobacteriaceae	Enterobacterales	Gammaproteobacteria	Pseudomonadota	Bacteria	KIG88450.1
MSL00557.1	Escherichia coli		Enterobacteriaceae	Enterobacterales	Gammaproteobacteria	Pseudomonadota	Bacteria	EDT8622320.1
MSL71844.1	Escherichia coli		Enterobacteriaceae	Enterobacterales	Gammaproteobacteria	Pseudomonadota	Bacteria	EBN2214310.1
NAG37120.1	Escherichia coli		Enterobacteriaceae	Enterobacterales	Gammaproteobacteria	Pseudomonadota	Bacteria	WP_149856623.1
NAJ24542.1	Escherichia coli		Enterobacteriaceae	Enterobacterales	Gammaproteobacteria	Pseudomonadota	Bacteria	EBN2214310.1
NAJ48975.1	Escherichia coli		Enterobacteriaceae	Enterobacterales	Gammaproteobacteria	Pseudomonadota	Bacteria	EBN2214310.1
NAK61135.1	Escherichia coli		Enterobacteriaceae	Enterobacterales	Gammaproteobacteria	Pseudomonadota	Bacteria	EBN2214310.1
OOI26112.1	Escherichia coli		Enterobacteriaceae	Enterobacterales	Gammaproteobacteria	Pseudomonadota	Bacteria	EBX7886074.1
OOJ53706.1	Escherichia coli		Enterobacteriaceae	Enterobacterales	Gammaproteobacteria	Pseudomonadota	Bacteria	KIG88450.1
PHL23415.1	Escherichia coli		Enterobacteriaceae	Enterobacterales	Gammaproteobacteria	Pseudomonadota	Bacteria	WP_137652028.1
PSG79063.1	Escherichia coli		Enterobacteriaceae	Enterobacterales	Gammaproteobacteria	Pseudomonadota	Bacteria	VCX89113.1
QAY42803.1	Escherichia coli		Enterobacteriaceae	Enterobacterales	Gammaproteobacteria	Pseudomonadota	Bacteria	QAY42803.1
SQR14153.1	Escherichia coli		Enterobacteriaceae	Enterobacterales	Gammaproteobacteria	Pseudomonadota	Bacteria	KIG88450.1
TZE86494.1	Escherichia coli		Enterobacteriaceae	Enterobacterales	Gammaproteobacteria	Pseudomonadota	Bacteria	EBN2214310.1
VCX89113.1	Escherichia coli		Enterobacteriaceae	Enterobacterales	Gammaproteobacteria	Pseudomonadota	Bacteria	VCX89113.1
WP_001281405.1	Escherichia coli		Enterobacteriaceae	Enterobacterales	Gammaproteobacteria	Pseudomonadota	Bacteria	WP_137652028.1
WP_021528083.1	Escherichia coli		Enterobacteriaceae	Enterobacterales	Gammaproteobacteria	Pseudomonadota	Bacteria	VCX89113.1
WP_021530847.1	Escherichia coli		Enterobacteriaceae	Enterobacterales	Gammaproteobacteria	Pseudomonadota	Bacteria	WP_149856623.1
WP_023908433.1	Escherichia coli		Enterobacteriaceae	Enterobacterales	Gammaproteobacteria	Pseudomonadota	Bacteria	EBN2214310.1
WP_029976512.1	Escherichia coli		Enterobacteriaceae	Enterobacterales	Gammaproteobacteria	Pseudomonadota	Bacteria	WP_072739206.1
WP_032301120.1	Escherichia coli		Enterobacteriaceae	Enterobacterales	Gammaproteobacteria	Pseudomonadota	Bacteria	EDT8622320.1
WP_032345842.1	Escherichia coli		Enterobacteriaceae	Enterobacterales	Gammaproteobacteria	Pseudomonadota	Bacteria	EBQ9337378.1
WP_032347462.1	Escherichia coli		Enterobacteriaceae	Enterobacterales	Gammaproteobacteria	Pseudomonadota	Bacteria	WP_137652028.1
WP_039052623.1	Escherichia coli		Enterobacteriaceae	Enterobacterales	Gammaproteobacteria	Pseudomonadota	Bacteria	EDT8622320.1
WP_040079591.1	Escherichia coli		Enterobacteriaceae	Enterobacterales	Gammaproteobacteria	Pseudomonadota	Bacteria	EBQ9337378.1
WP_044807807.1	Escherichia coli		Enterobacteriaceae	Enterobacterales	Gammaproteobacteria	Pseudomonadota	Bacteria	WP_137652028.1
WP_044812133.1	Escherichia coli		Enterobacteriaceae	Enterobacterales	Gammaproteobacteria	Pseudomonadota	Bacteria	EBN2214310.1
WP_052510234.1	Escherichia coli		Enterobacteriaceae	Enterobacterales	Gammaproteobacteria	Pseudomonadota	Bacteria	KIG88450.1
WP_053891129.1	Escherichia coli		Enterobacteriaceae	Enterobacterales	Gammaproteobacteria	Pseudomonadota	Bacteria	WP_137652028.1
WP_053891378.1	Escherichia coli		Enterobacteriaceae	Enterobacterales	Gammaproteobacteria	Pseudomonadota	Bacteria	EDT8622320.1
WP_059332412.1	Escherichia coli		Enterobacteriaceae	Enterobacterales	Gammaproteobacteria	Pseudomonadota	Bacteria	EBQ9337378.1
WP_059346586.1	Escherichia coli		Enterobacteriaceae	Enterobacterales	Gammaproteobacteria	Pseudomonadota	Bacteria	EBQ9337378.1
WP_061091970.1	Escherichia coli		Enterobacteriaceae	Enterobacterales	Gammaproteobacteria	Pseudomonadota	Bacteria	EBQ9337378.1
WP_061092017.1	Escherichia coli		Enterobacteriaceae	Enterobacterales	Gammaproteobacteria	Pseudomonadota	Bacteria	ECS8720006.1
WP_061103961.1	Escherichia coli		Enterobacteriaceae	Enterobacterales	Gammaproteobacteria	Pseudomonadota	Bacteria	EBQ9337378.1
WP_062864167.1	Escherichia coli		Enterobacteriaceae	Enterobacterales	Gammaproteobacteria	Pseudomonadota	Bacteria	EBX7886074.1
WP_062864186.1	Escherichia coli		Enterobacteriaceae	Enterobacterales	Gammaproteobacteria	Pseudomonadota	Bacteria	EBQ9337378.1
WP_063268938.1	Escherichia coli		Enterobacteriaceae	Enterobacterales	Gammaproteobacteria	Pseudomonadota	Bacteria	EBQ9337378.1
WP_063268940.1	Escherichia coli		Enterobacteriaceae	Enterobacterales	Gammaproteobacteria	Pseudomonadota	Bacteria	ECS8720006.1
WP_064559924.1	Escherichia coli		Enterobacteriaceae	Enterobacterales	Gammaproteobacteria	Pseudomonadota	Bacteria	WP_064559924.1
WP_072682213.1	Escherichia coli		Enterobacteriaceae	Enterobacterales	Gammaproteobacteria	Pseudomonadota	Bacteria	WP_072739206.1
WP_072739206.1	Escherichia coli		Enterobacteriaceae	Enterobacterales	Gammaproteobacteria	Pseudomonadota	Bacteria	WP_072739206.1
WP_077581255.1	Escherichia coli		Enterobacteriaceae	Enterobacterales	Gammaproteobacteria	Pseudomonadota	Bacteria	EBQ9337378.1
WP_077636321.1	Escherichia coli		Enterobacteriaceae	Enterobacterales	Gammaproteobacteria	Pseudomonadota	Bacteria	WP_077636321.1
WP_086708974.1	Escherichia coli		Enterobacteriaceae	Enterobacterales	Gammaproteobacteria	Pseudomonadota	Bacteria	EAA2620107.1
WP_089423826.1	Escherichia coli		Enterobacteriaceae	Enterobacterales	Gammaproteobacteria	Pseudomonadota	Bacteria	EDA5584861.1
WP_089564651.1	Escherichia coli		Enterobacteriaceae	Enterobacterales	Gammaproteobacteria	Pseudomonadota	Bacteria	WP_149856623.1
WP_089564691.1	Escherichia coli		Enterobacteriaceae	Enterobacterales	Gammaproteobacteria	Pseudomonadota	Bacteria	ECS8720006.1
WP_096319208.1	Escherichia coli		Enterobacteriaceae	Enterobacterales	Gammaproteobacteria	Pseudomonadota	Bacteria	ECS8720006.1
WP_097243250.1	Escherichia coli		Enterobacteriaceae	Enterobacterales	Gammaproteobacteria	Pseudomonadota	Bacteria	EDT8622320.1
WP_097294235.1	Escherichia coli		Enterobacteriaceae	Enterobacterales	Gammaproteobacteria	Pseudomonadota	Bacteria	WP_137652028.1
WP_097541933.1	Escherichia coli		Enterobacteriaceae	Enterobacterales	Gammaproteobacteria	Pseudomonadota	Bacteria	ECS8720006.1
WP_099145512.1	Escherichia coli		Enterobacteriaceae	Enterobacterales	Gammaproteobacteria	Pseudomonadota	Bacteria	WP_149856623.1
WP_102765347.1	Escherichia coli		Enterobacteriaceae	Enterobacterales	Gammaproteobacteria	Pseudomonadota	Bacteria	EBQ9337378.1
WP_102776441.1	Escherichia coli		Enterobacteriaceae	Enterobacterales	Gammaproteobacteria	Pseudomonadota	Bacteria	EDA5584861.1
WP_102833766.1	Escherichia coli		Enterobacteriaceae	Enterobacterales	Gammaproteobacteria	Pseudomonadota	Bacteria	EBQ9337378.1
WP_105313551.1	Escherichia coli		Enterobacteriaceae	Enterobacterales	Gammaproteobacteria	Pseudomonadota	Bacteria	VCX89113.1
WP_106490267.1	Escherichia coli		Enterobacteriaceae	Enterobacterales	Gammaproteobacteria	Pseudomonadota	Bacteria	EBQ9337378.1
WP_106493943.1	Escherichia coli		Enterobacteriaceae	Enterobacterales	Gammaproteobacteria	Pseudomonadota	Bacteria	VCX89113.1
WP_106645311.1	Escherichia coli		Enterobacteriaceae	Enterobacterales	Gammaproteobacteria	Pseudomonadota	Bacteria	EBQ9337378.1
WP_106684597.1	Escherichia coli		Enterobacteriaceae	Enterobacterales	Gammaproteobacteria	Pseudomonadota	Bacteria	VCX89113.1
WP_112041322.1	Escherichia coli		Enterobacteriaceae	Enterobacterales	Gammaproteobacteria	Pseudomonadota	Bacteria	VCX89113.1
WP_112056560.1	Escherichia coli		Enterobacteriaceae	Enterobacterales	Gammaproteobacteria	Pseudomonadota	Bacteria	WP_072739206.1
WP_113394449.1	Escherichia coli		Enterobacteriaceae	Enterobacterales	Gammaproteobacteria	Pseudomonadota	Bacteria	EBQ9337378.1
WP_113411935.1	Escherichia coli		Enterobacteriaceae	Enterobacterales	Gammaproteobacteria	Pseudomonadota	Bacteria	EBQ9337378.1
WP_123123503.1	Escherichia coli		Enterobacteriaceae	Enterobacterales	Gammaproteobacteria	Pseudomonadota	Bacteria	EBX7886074.1
WP_124042729.1	Escherichia coli		Enterobacteriaceae	Enterobacterales	Gammaproteobacteria	Pseudomonadota	Bacteria	VCX89113.1
WP_128458024.1	Escherichia coli		Enterobacteriaceae	Enterobacterales	Gammaproteobacteria	Pseudomonadota	Bacteria	WP_137652028.1
WP_131199700.1	Escherichia coli		Enterobacteriaceae	Enterobacterales	Gammaproteobacteria	Pseudomonadota	Bacteria	EAQ7844997.1
WP_133302008.1	Escherichia coli		Enterobacteriaceae	Enterobacterales	Gammaproteobacteria	Pseudomonadota	Bacteria	EBN2214310.1
WP_136676601.1	Escherichia coli		Enterobacteriaceae	Enterobacterales	Gammaproteobacteria	Pseudomonadota	Bacteria	EBN2214310.1
WP_137464809.1	Escherichia coli		Enterobacteriaceae	Enterobacterales	Gammaproteobacteria	Pseudomonadota	Bacteria	EBQ9337378.1
WP_137502833.1	Escherichia coli		Enterobacteriaceae	Enterobacterales	Gammaproteobacteria	Pseudomonadota	Bacteria	WP_072739206.1
WP_137522408.1	Escherichia coli		Enterobacteriaceae	Enterobacterales	Gammaproteobacteria	Pseudomonadota	Bacteria	EBQ9337378.1
WP_139349099.1	Escherichia coli		Enterobacteriaceae	Enterobacterales	Gammaproteobacteria	Pseudomonadota	Bacteria	EBX7886074.1
WP_139503232.1	Escherichia coli		Enterobacteriaceae	Enterobacterales	Gammaproteobacteria	Pseudomonadota	Bacteria	ECS8720006.1
WP_139552063.1	Escherichia coli		Enterobacteriaceae	Enterobacterales	Gammaproteobacteria	Pseudomonadota	Bacteria	EAQ7844997.1
WP_139552067.1	Escherichia coli		Enterobacteriaceae	Enterobacterales	Gammaproteobacteria	Pseudomonadota	Bacteria	EBQ9337378.1
WP_139578559.1	Escherichia coli		Enterobacteriaceae	Enterobacterales	Gammaproteobacteria	Pseudomonadota	Bacteria	VCX89113.1
WP_139581554.1	Escherichia coli		Enterobacteriaceae	Enterobacterales	Gammaproteobacteria	Pseudomonadota	Bacteria	VCX89113.1
WP_139726532.1	Escherichia coli		Enterobacteriaceae	Enterobacterales	Gammaproteobacteria	Pseudomonadota	Bacteria	WP_072739206.1
WP_139818167.1	Escherichia coli		Enterobacteriaceae	Enterobacterales	Gammaproteobacteria	Pseudomonadota	Bacteria	VCX89113.1
WP_140428503.1	Escherichia coli		Enterobacteriaceae	Enterobacterales	Gammaproteobacteria	Pseudomonadota	Bacteria	WP_149856623.1
WP_143383485.1	Escherichia coli		Enterobacteriaceae	Enterobacterales	Gammaproteobacteria	Pseudomonadota	Bacteria	EDT8622320.1
WP_143395702.1	Escherichia coli		Enterobacteriaceae	Enterobacterales	Gammaproteobacteria	Pseudomonadota	Bacteria	VCX89113.1
WP_143404657.1	Escherichia coli		Enterobacteriaceae	Enterobacterales	Gammaproteobacteria	Pseudomonadota	Bacteria	EBN2214310.1
WP_146664241.1	Escherichia coli		Enterobacteriaceae	Enterobacterales	Gammaproteobacteria	Pseudomonadota	Bacteria	EBN2214310.1
WP_147697226.1	Escherichia coli		Enterobacteriaceae	Enterobacterales	Gammaproteobacteria	Pseudomonadota	Bacteria	EBQ9337378.1
WP_148906381.1	Escherichia coli		Enterobacteriaceae	Enterobacterales	Gammaproteobacteria	Pseudomonadota	Bacteria	WP_072739206.1
WP_148934185.1	Escherichia coli		Enterobacteriaceae	Enterobacterales	Gammaproteobacteria	Pseudomonadota	Bacteria	WP_149856623.1
WP_149856623.1	Escherichia coli		Enterobacteriaceae	Enterobacterales	Gammaproteobacteria	Pseudomonadota	Bacteria	WP_149856623.1
WP_149857413.1	Escherichia coli		Enterobacteriaceae	Enterobacterales	Gammaproteobacteria	Pseudomonadota	Bacteria	WP_137652028.1
WP_153449201.1	Escherichia coli		Enterobacteriaceae	Enterobacterales	Gammaproteobacteria	Pseudomonadota	Bacteria	EBQ9337378.1
WP_156580297.1	Escherichia coli		Enterobacteriaceae	Enterobacterales	Gammaproteobacteria	Pseudomonadota	Bacteria	EDT8622320.1
WP_157904090.1	Escherichia coli		Enterobacteriaceae	Enterobacterales	Gammaproteobacteria	Pseudomonadota	Bacteria	VCX89113.1
WP_160187419.1	Escherichia coli		Enterobacteriaceae	Enterobacterales	Gammaproteobacteria	Pseudomonadota	Bacteria	VCX89113.1
WP_160523313.1	Escherichia coli		Enterobacteriaceae	Enterobacterales	Gammaproteobacteria	Pseudomonadota	Bacteria	WP_149856623.1
WP_160524962.1	Escherichia coli		Enterobacteriaceae	Enterobacterales	Gammaproteobacteria	Pseudomonadota	Bacteria	WP_072739206.1
WP_162754902.1	Escherichia coli		Enterobacteriaceae	Enterobacterales	Gammaproteobacteria	Pseudomonadota	Bacteria	VCX89113.1
WP_162778289.1	Escherichia coli		Enterobacteriaceae	Enterobacterales	Gammaproteobacteria	Pseudomonadota	Bacteria	EDT8622320.1
WP_163355515.1	Escherichia coli		Enterobacteriaceae	Enterobacterales	Gammaproteobacteria	Pseudomonadota	Bacteria	EBQ9337378.1
WP_163424855.1	Escherichia coli		Enterobacteriaceae	Enterobacterales	Gammaproteobacteria	Pseudomonadota	Bacteria	EEN8115545.1
WP_164906543.1	Escherichia coli		Enterobacteriaceae	Enterobacterales	Gammaproteobacteria	Pseudomonadota	Bacteria	EBQ9337378.1
WP_164906873.1	Escherichia coli		Enterobacteriaceae	Enterobacterales	Gammaproteobacteria	Pseudomonadota	Bacteria	WP_004636909.1
WP_164907196.1	Escherichia coli		Enterobacteriaceae	Enterobacterales	Gammaproteobacteria	Pseudomonadota	Bacteria	WP_072739206.1
WP_164907630.1	Escherichia coli		Enterobacteriaceae	Enterobacterales	Gammaproteobacteria	Pseudomonadota	Bacteria	EDT8622320.1
END87291.1	Escherichia coli P0299483.3		Enterobacteriaceae	Enterobacterales	Gammaproteobacteria	Pseudomonadota	Bacteria	WP_137652028.1
EMZ37090.1	Escherichia coli SWW33		Enterobacteriaceae	Enterobacterales	Gammaproteobacteria	Pseudomonadota	Bacteria	WP_077636321.1
ERA31400.1	Escherichia coli UMEA 3899-1		Enterobacteriaceae	Enterobacterales	Gammaproteobacteria	Pseudomonadota	Bacteria	KIG88450.1
WP_016249758.1	Escherichia sp. KTE172		Enterobacteriaceae	Enterobacterales	Gammaproteobacteria	Pseudomonadota	Bacteria	WP_137652028.1
WP_106104943.1	Escherichia sp. R9		Enterobacteriaceae	Enterobacterales	Gammaproteobacteria	Pseudomonadota	Bacteria	VCX89113.1
WP_034782003.1	Exiguobacterium mexicanum		None	Bacillales	Bacilli	Bacillota	Bacteria	EKT52968.1
WP_128255526.1	Falsirhodobacter deserti		Paracoccaceae	Rhodobacterales	Alphaproteobacteria	Pseudomonadota	Bacteria	WP_128255526.1
WP_119327776.1	Fastidiosibacteraceae bacterium SYSU SYW-6		Fastidiosibacteraceae	Thiotrichales	Gammaproteobacteria	Pseudomonadota	Bacteria	WP_119327776.1
WP_166694339.1	Fibrella aestuarina		Spirosomaceae	Cytophagales	Cytophagia	Bacteroidota	Bacteria	WP_166694339.1
KZE67931.1	Fictibacillus phosphorivorans		Bacillaceae	Bacillales	Bacilli	Bacillota	Bacteria	WP_082820587.1
WP_082820587.1	Fictibacillus phosphorivorans		Bacillaceae	Bacillales	Bacilli	Bacillota	Bacteria	WP_082820587.1
WP_090238657.1	Fictibacillus solisalsi		Bacillaceae	Bacillales	Bacilli	Bacillota	Bacteria	WP_090238657.1
WP_090238691.1	Fictibacillus solisalsi		Bacillaceae	Bacillales	Bacilli	Bacillota	Bacteria	WP_090238691.1
WP_124068494.1	Filibacter tadaridae		Planococcaceae	Bacillales	Bacilli	Bacillota	Bacteria	WP_124068494.1
WP_091435338.1	Flavobacterium degerlachei		Flavobacteriaceae	Flavobacteriales	Flavobacteriia	Bacteroidota	Bacteria	WP_091435338.1
WP_026708947.1	Flavobacterium frigidarium		Flavobacteriaceae	Flavobacteriales	Flavobacteriia	Bacteroidota	Bacteria	WP_026708947.1
WP_026708972.1	Flavobacterium frigidarium		Flavobacteriaceae	Flavobacteriales	Flavobacteriia	Bacteroidota	Bacteria	WP_026708972.1
SNA31805.1	Flavobacterium psychrophilum		Flavobacteriaceae	Flavobacteriales	Flavobacteriia	Bacteroidota	Bacteria	SNA31805.1
WP_086440839.1	Flavobacterium psychrophilum		Flavobacteriaceae	Flavobacteriales	Flavobacteriia	Bacteroidota	Bacteria	WP_086440839.1
WP_089082004.1	Flavobacterium psychrophilum		Flavobacteriaceae	Flavobacteriales	Flavobacteriia	Bacteroidota	Bacteria	WP_089082004.1
WP_094138983.1	Flavobacterium psychrophilum		Flavobacteriaceae	Flavobacteriales	Flavobacteriia	Bacteroidota	Bacteria	WP_094138983.1
WP_094146606.1	Flavobacterium psychrophilum		Flavobacteriaceae	Flavobacteriales	Flavobacteriia	Bacteroidota	Bacteria	SNA31805.1
WP_123640111.1	Flavobacterium psychrophilum		Flavobacteriaceae	Flavobacteriales	Flavobacteriia	Bacteroidota	Bacteria	SNA31805.1
WP_123640112.1	Flavobacterium psychrophilum		Flavobacteriaceae	Flavobacteriales	Flavobacteriia	Bacteroidota	Bacteria	WP_123640112.1
WP_116725974.1	Flavobacterium psychrotolerans		Flavobacteriaceae	Flavobacteriales	Flavobacteriia	Bacteroidota	Bacteria	WP_116725974.1
HAH55027.1	Flavobacterium sp.		Flavobacteriaceae	Flavobacteriales	Flavobacteriia	Bacteroidota	Bacteria	HAH55027.1
WP_158727748.1	Flavobacterium sp. I-STPA6A		Flavobacteriaceae	Flavobacteriales	Flavobacteriia	Bacteroidota	Bacteria	WP_158981253.1
WP_158730188.1	Flavobacterium sp. I-STPA6A		Flavobacteriaceae	Flavobacteriales	Flavobacteriia	Bacteroidota	Bacteria	WP_158730180.1
WP_158980748.1	Flavobacterium sp. I-STPP5a		Flavobacteriaceae	Flavobacteriales	Flavobacteriia	Bacteroidota	Bacteria	WP_158730180.1
WP_158981253.1	Flavobacterium sp. I-STPP5a		Flavobacteriaceae	Flavobacteriales	Flavobacteriia	Bacteroidota	Bacteria	WP_158981253.1
WP_116764816.1	Flavobacterium sp. LB2P30		Flavobacteriaceae	Flavobacteriales	Flavobacteriia	Bacteroidota	Bacteria	WP_116725974.1
WP_113989907.1	Flavobacterium tibetense		Flavobacteriaceae	Flavobacteriales	Flavobacteriia	Bacteroidota	Bacteria	WP_113989907.1
WP_026993708.1	Flectobacillus major		Spirosomaceae	Cytophagales	Cytophagia	Bacteroidota	Bacteria	WP_026993708.1
WP_095168481.1	Flectobacillus sp. BAB-3569		Spirosomaceae	Cytophagales	Cytophagia	Bacteroidota	Bacteria	WP_095168481.1
WP_020531120.1	Flexithrix dorotheae		Flammeovirgaceae	Cytophagales	Cytophagia	Bacteroidota	Bacteria	WP_020531120.1
WP_133343725.1	Fluviibacterium aquatile		Paracoccaceae	Rhodobacterales	Alphaproteobacteria	Pseudomonadota	Bacteria	WP_133343725.1
WP_071513678.1	Francisella sp. TX07-6608		Francisellaceae	Thiotrichales	Gammaproteobacteria	Pseudomonadota	Bacteria	WP_071513678.1
MWY17582.1	Francisella tularensis		Francisellaceae	Thiotrichales	Gammaproteobacteria	Pseudomonadota	Bacteria	MWY17582.1
WP_160460542.1	Francisella tularensis		Francisellaceae	Thiotrichales	Gammaproteobacteria	Pseudomonadota	Bacteria	MWY17582.1
WP_083446041.1	Gallaecimonas pentaromativorans		None	None	Gammaproteobacteria	Pseudomonadota	Bacteria	WP_005086339.1
KGQ46981.1	Gallibacterium anatis		Pasteurellaceae	Pasteurellales	Gammaproteobacteria	Pseudomonadota	Bacteria	KGQ46981.1
WP_039088149.1	Gallibacterium anatis		Pasteurellaceae	Pasteurellales	Gammaproteobacteria	Pseudomonadota	Bacteria	WP_039088149.1
WP_039088164.1	Gallibacterium anatis		Pasteurellaceae	Pasteurellales	Gammaproteobacteria	Pseudomonadota	Bacteria	WP_039088164.1
WP_039161497.1	Gallibacterium anatis		Pasteurellaceae	Pasteurellales	Gammaproteobacteria	Pseudomonadota	Bacteria	WP_039161497.1
WP_065231957.1	Gallibacterium anatis		Pasteurellaceae	Pasteurellales	Gammaproteobacteria	Pseudomonadota	Bacteria	WP_065231957.1
WP_065232574.1	Gallibacterium anatis		Pasteurellaceae	Pasteurellales	Gammaproteobacteria	Pseudomonadota	Bacteria	WP_065232574.1
AEC18535.1	Gallibacterium anatis UMN179		Pasteurellaceae	Pasteurellales	Gammaproteobacteria	Pseudomonadota	Bacteria	AEC18535.1
WP_065231379.1	Gallibacterium genomosp. 1		Pasteurellaceae	Pasteurellales	Gammaproteobacteria	Pseudomonadota	Bacteria	WP_065231379.1
TAN83986.1	Gallionella sp.		Gallionellaceae	Nitrosomonadales	Betaproteobacteria	Pseudomonadota	Bacteria	TAN83986.1
WP_000227989.1	Gammaproteobacteria		None	None	Gammaproteobacteria	Pseudomonadota	Bacteria	EAQ7844997.1
WP_004282266.1	Gammaproteobacteria		None	None	Gammaproteobacteria	Pseudomonadota	Bacteria	WP_004282266.1
WP_094963233.1	Gammaproteobacteria		None	None	Gammaproteobacteria	Pseudomonadota	Bacteria	WP_094963233.1
HFD88031.1	Gammaproteobacteria bacterium		None	None	Gammaproteobacteria	Pseudomonadota	Bacteria	HFD88031.1
KAF0190346.1	Gammaproteobacteria bacterium		None	None	Gammaproteobacteria	Pseudomonadota	Bacteria	KAF0190346.1
KAF0190555.1	Gammaproteobacteria bacterium		None	None	Gammaproteobacteria	Pseudomonadota	Bacteria	KAF0190555.1
MYH34572.1	Gammaproteobacteria bacterium		None	None	Gammaproteobacteria	Pseudomonadota	Bacteria	MYH34572.1
TKW62325.1	Gemella sp.		None	Bacillales	Bacilli	Bacillota	Bacteria	TKW62325.1
WP_091303815.1	Gemmobacter aquatilis		Paracoccaceae	Rhodobacterales	Alphaproteobacteria	Pseudomonadota	Bacteria	NBZ88885.1
WP_128490707.1	Gemmobacter intermedius		Paracoccaceae	Rhodobacterales	Alphaproteobacteria	Pseudomonadota	Bacteria	WP_128490707.1
WP_124966867.1	Gemmobacter sp. YIM 102744-1		Paracoccaceae	Rhodobacterales	Alphaproteobacteria	Pseudomonadota	Bacteria	WP_124966867.1
WP_011229476.1	Geobacillus		Bacillaceae	Bacillales	Bacilli	Bacillota	Bacteria	AKM20734.1
WP_050368798.1	Geobacillus		Bacillaceae	Bacillales	Bacilli	Bacillota	Bacteria	AKM20734.1
WP_060476350.1	Geobacillus		Bacillaceae	Bacillales	Bacilli	Bacillota	Bacteria	WP_020961692.1
WP_074044067.1	Geobacillus		Bacillaceae	Bacillales	Bacilli	Bacillota	Bacteria	WP_068895940.1
WP_020961692.1	Geobacillus genomosp. 3		Bacillaceae	Bacillales	Bacilli	Bacillota	Bacteria	WP_020961692.1
WP_066235090.1	Geobacillus jurassicus		Bacillaceae	Bacillales	Bacilli	Bacillota	Bacteria	AKM20734.1
AKM20734.1	Geobacillus sp. 12AMOR1		Bacillaceae	Bacillales	Bacilli	Bacillota	Bacteria	AKM20734.1
WP_081189775.1	Geobacillus sp. 44C		Bacillaceae	Bacillales	Bacilli	Bacillota	Bacteria	OUM83900.1
WP_021322758.1	Geobacillus sp. A8		Bacillaceae	Bacillales	Bacilli	Bacillota	Bacteria	AKM20734.1
ESU70442.1	Geobacillus sp. MAS1		Bacillaceae	Bacillales	Bacilli	Bacillota	Bacteria	ESU70442.1
WP_031213361.1	Geobacillus sp. MAS1		Bacillaceae	Bacillales	Bacilli	Bacillota	Bacteria	ESU70442.1
WP_015863234.1	Geobacillus sp. WCH70		Bacillaceae	Bacillales	Bacilli	Bacillota	Bacteria	OUM83900.1
ADP76525.1	Geobacillus sp. Y4.1MC1		Bacillaceae	Bacillales	Bacilli	Bacillota	Bacteria	ADP76525.1
WP_047758515.1	Geobacillus sp. ZGt-1		Bacillaceae	Bacillales	Bacilli	Bacillota	Bacteria	AKM20734.1
ACA01536.1	Geobacillus stearothermophilus		Bacillaceae	Bacillales	Bacilli	Bacillota	Bacteria	ACA01536.1
KZE95882.1	Geobacillus stearothermophilus		Bacillaceae	Bacillales	Bacilli	Bacillota	Bacteria	AKM20734.1
WP_033017175.1	Geobacillus stearothermophilus		Bacillaceae	Bacillales	Bacilli	Bacillota	Bacteria	WP_020961692.1
WP_049624899.1	Geobacillus stearothermophilus		Bacillaceae	Bacillales	Bacilli	Bacillota	Bacteria	AKM20734.1
WP_087960439.1	Geobacillus thermodenitrificans		Bacillaceae	Bacillales	Bacilli	Bacillota	Bacteria	WP_020961692.1
WP_100660690.1	Geobacillus thermodenitrificans		Bacillaceae	Bacillales	Bacilli	Bacillota	Bacteria	WP_020961692.1
WP_068895940.1	Geobacillus thermoleovorans		Bacillaceae	Bacillales	Bacilli	Bacillota	Bacteria	WP_068895940.1
WP_081130840.1	Geobacillus thermoleovorans		Bacillaceae	Bacillales	Bacilli	Bacillota	Bacteria	WP_020961692.1
PDM40357.1	Geobacillus yumthangensis		Bacillaceae	Bacillales	Bacilli	Bacillota	Bacteria	OUM83900.1
ADY18543.1	Glaesserella parasuis		Pasteurellaceae	Pasteurellales	Gammaproteobacteria	Pseudomonadota	Bacteria	ADY18543.1
MWQ33806.1	Glaesserella parasuis		Pasteurellaceae	Pasteurellales	Gammaproteobacteria	Pseudomonadota	Bacteria	MWQ33806.1
WP_011255126.1	Glaesserella parasuis		Pasteurellaceae	Pasteurellales	Gammaproteobacteria	Pseudomonadota	Bacteria	MWQ33806.1
WP_042905569.1	Glaesserella parasuis		Pasteurellaceae	Pasteurellales	Gammaproteobacteria	Pseudomonadota	Bacteria	MWQ33806.1
WP_075606691.1	Glaesserella parasuis		Pasteurellaceae	Pasteurellales	Gammaproteobacteria	Pseudomonadota	Bacteria	MWQ33806.1
AUI67225.1	Glaesserella sp. 15-184		Pasteurellaceae	Pasteurellales	Gammaproteobacteria	Pseudomonadota	Bacteria	AUI67225.1
WP_119863521.1	Glaesserella sp. 15-184		Pasteurellaceae	Pasteurellales	Gammaproteobacteria	Pseudomonadota	Bacteria	WP_119863521.1
WP_153834897.1	Gracilibacillus thailandensis		Bacillaceae	Bacillales	Bacilli	Bacillota	Bacteria	WP_153834897.1
WP_055434601.1	Gulbenkiania indica		Chromobacteriaceae	Neisseriales	Betaproteobacteria	Pseudomonadota	Bacteria	WP_055434601.1
WP_054287267.1	Gulbenkiania mobilis		Chromobacteriaceae	Neisseriales	Betaproteobacteria	Pseudomonadota	Bacteria	WP_054287267.1
WP_088234136.1	Haematobacter missouriensis		Paracoccaceae	Rhodobacterales	Alphaproteobacteria	Pseudomonadota	Bacteria	WP_088234136.1
WP_158212550.1	Haematobacter missouriensis		Paracoccaceae	Rhodobacterales	Alphaproteobacteria	Pseudomonadota	Bacteria	WP_088234136.1
AKO46145.1	Haemophilus		Pasteurellaceae	Pasteurellales	Gammaproteobacteria	Pseudomonadota	Bacteria	QDF13535.1
WP_005646131.1	Haemophilus		Pasteurellaceae	Pasteurellales	Gammaproteobacteria	Pseudomonadota	Bacteria	WP_005646131.1
WP_049370847.1	Haemophilus		Pasteurellaceae	Pasteurellales	Gammaproteobacteria	Pseudomonadota	Bacteria	WP_049370847.1
WP_078239559.1	Haemophilus		Pasteurellaceae	Pasteurellales	Gammaproteobacteria	Pseudomonadota	Bacteria	WP_078239559.1
WP_005635514.1	Haemophilus haemolyticus		Pasteurellaceae	Pasteurellales	Gammaproteobacteria	Pseudomonadota	Bacteria	HBS51935.1
WP_065246333.1	Haemophilus haemolyticus		Pasteurellaceae	Pasteurellales	Gammaproteobacteria	Pseudomonadota	Bacteria	WP_105903803.1
WP_118782629.1	Haemophilus haemolyticus		Pasteurellaceae	Pasteurellales	Gammaproteobacteria	Pseudomonadota	Bacteria	WP_005646131.1
WP_118789381.1	Haemophilus haemolyticus		Pasteurellaceae	Pasteurellales	Gammaproteobacteria	Pseudomonadota	Bacteria	WP_118789381.1
WP_133499520.1	Haemophilus haemolyticus		Pasteurellaceae	Pasteurellales	Gammaproteobacteria	Pseudomonadota	Bacteria	WP_005646131.1
WP_140450222.1	Haemophilus haemolyticus		Pasteurellaceae	Pasteurellales	Gammaproteobacteria	Pseudomonadota	Bacteria	WP_140450222.1
WP_140524337.1	Haemophilus haemolyticus		Pasteurellaceae	Pasteurellales	Gammaproteobacteria	Pseudomonadota	Bacteria	WP_005646131.1
WP_105903803.1	Haemophilus influenzae		Pasteurellaceae	Pasteurellales	Gammaproteobacteria	Pseudomonadota	Bacteria	WP_105903803.1
WP_105904353.1	Haemophilus influenzae		Pasteurellaceae	Pasteurellales	Gammaproteobacteria	Pseudomonadota	Bacteria	WP_077417497.1
WP_116939020.1	Haemophilus influenzae		Pasteurellaceae	Pasteurellales	Gammaproteobacteria	Pseudomonadota	Bacteria	WP_116939020.1
WP_111313763.1	Haemophilus parahaemolyticus		Pasteurellaceae	Pasteurellales	Gammaproteobacteria	Pseudomonadota	Bacteria	WP_111313763.1
WP_005709711.1	Haemophilus paraphrohaemolyticus		Pasteurellaceae	Pasteurellales	Gammaproteobacteria	Pseudomonadota	Bacteria	WP_078177681.1
WP_078177681.1	Haemophilus paraphrohaemolyticus		Pasteurellaceae	Pasteurellales	Gammaproteobacteria	Pseudomonadota	Bacteria	WP_078177681.1
WP_111354682.1	Haemophilus paraphrohaemolyticus		Pasteurellaceae	Pasteurellales	Gammaproteobacteria	Pseudomonadota	Bacteria	WP_111354682.1
WP_065264888.1	Haemophilus sp. CCUG 66565		Pasteurellaceae	Pasteurellales	Gammaproteobacteria	Pseudomonadota	Bacteria	WP_005646131.1
WP_013768975.1	Haliscomenobacter hydrossis		Haliscomenobacteraceae	Saprospirales	Saprospiria	Bacteroidota	Bacteria	WP_013768975.1
WP_013769153.1	Haliscomenobacter hydrossis		Haliscomenobacteraceae	Saprospirales	Saprospiria	Bacteroidota	Bacteria	WP_013769153.1
QAS54766.1	Halobacillus litoralis		Bacillaceae	Bacillales	Bacilli	Bacillota	Bacteria	WP_128526995.1
WP_128526995.1	Halobacillus litoralis		Bacillaceae	Bacillales	Bacilli	Bacillota	Bacteria	WP_128526995.1
WP_160916922.1	Halobacillus litoralis		Bacillaceae	Bacillales	Bacilli	Bacillota	Bacteria	WP_160916922.1
WP_106478054.1	Halomonadaceae bacterium R4HLG17		Halomonadaceae	Oceanospirillales	Gammaproteobacteria	Pseudomonadota	Bacteria	WP_106478054.1
WP_035599727.1	Halomonas salina		Halomonadaceae	Oceanospirillales	Gammaproteobacteria	Pseudomonadota	Bacteria	WP_035599727.1
PHR01191.1	Halomonas sp.		Halomonadaceae	Oceanospirillales	Gammaproteobacteria	Pseudomonadota	Bacteria	MAC89264.1
BAP60110.1	Halomonas sp. 40		Halomonadaceae	Oceanospirillales	Gammaproteobacteria	Pseudomonadota	Bacteria	BAP60110.1
AJY53638.1	Halomonas sp. Ant2		Halomonadaceae	Oceanospirillales	Gammaproteobacteria	Pseudomonadota	Bacteria	AJY53638.1
WP_096282440.1	Halomonas sp. JB37		Halomonadaceae	Oceanospirillales	Gammaproteobacteria	Pseudomonadota	Bacteria	WP_096282440.1
WP_095623472.1	Halomonas sp. WRN001		Halomonadaceae	Oceanospirillales	Gammaproteobacteria	Pseudomonadota	Bacteria	WP_095623472.1
WP_051412013.1	Halonatronum saccharophilum		Halobacteroidaceae	Halanaerobiales	Clostridia	Bacillota	Bacteria	WP_051412013.1
WP_051412057.1	Halonatronum saccharophilum		Halobacteroidaceae	Halanaerobiales	Clostridia	Bacillota	Bacteria	WP_051412057.1
WP_106161710.1	Hasllibacter halocynthiae		Roseobacteraceae	Rhodobacterales	Alphaproteobacteria	Pseudomonadota	Bacteria	WP_106161710.1
WP_156593896.1	Helicobacter pylori		Helicobacteraceae	Campylobacterales	Epsilonproteobacteria	Campylobacterota	Bacteria	WP_156593896.1
WP_151621798.1	Heliorestis acidaminivorans		Heliobacteriaceae	Eubacteriales	Clostridia	Bacillota	Bacteria	WP_151621798.1
WP_154275622.1	Holdemania massiliensis		Erysipelotrichaceae	Erysipelotrichales	Erysipelotrichia	Bacillota	Bacteria	EBN2214310.1
HCU06516.1	Holosporales bacterium		None	Holosporales	Alphaproteobacteria	Pseudomonadota	Bacteria	HCU06516.1
WP_008287631.1	Hydrogenivirga sp. 128-5-R1-1		Aquificaceae	Aquificales	Aquificae	Aquificota	Bacteria	WP_008287631.1
WP_121922235.1	Hydrogenothermus marinus		Hydrogenothermaceae	Aquificales	Aquificae	Aquificota	Bacteria	WP_121922235.1
RWZ85654.1	Hydrotalea sp. AMD		Chitinophagaceae	Chitinophagales	Chitinophagia	Bacteroidota	Bacteria	RWZ85654.1
WP_119446561.1	Hymenobacter		Hymenobacteraceae	Cytophagales	Cytophagia	Bacteroidota	Bacteria	WP_073285537.1
WP_125423153.1	Hymenobacter		Hymenobacteraceae	Cytophagales	Cytophagia	Bacteroidota	Bacteria	WP_073285537.1
SET97649.1	Hymenobacter actinosclerus		Hymenobacteraceae	Cytophagales	Cytophagia	Bacteroidota	Bacteria	SET97649.1
WP_092773892.1	Hymenobacter actinosclerus		Hymenobacteraceae	Cytophagales	Cytophagia	Bacteroidota	Bacteria	SET97649.1
WP_019949660.1	Hymenobacter aerophilus		Hymenobacteraceae	Cytophagales	Cytophagia	Bacteroidota	Bacteria	WP_019949660.1
OWP61524.1	Hymenobacter amundsenii		Hymenobacteraceae	Cytophagales	Cytophagia	Bacteroidota	Bacteria	WP_126546963.1
WP_088466096.1	Hymenobacter amundsenii		Hymenobacteraceae	Cytophagales	Cytophagia	Bacteroidota	Bacteria	WP_088466096.1
WP_126546963.1	Hymenobacter amundsenii		Hymenobacteraceae	Cytophagales	Cytophagia	Bacteroidota	Bacteria	WP_126546963.1
WP_070739225.1	Hymenobacter coccineus		Hymenobacteraceae	Cytophagales	Cytophagia	Bacteroidota	Bacteria	WP_125440690.1
WP_070739588.1	Hymenobacter coccineus		Hymenobacteraceae	Cytophagales	Cytophagia	Bacteroidota	Bacteria	WP_070739588.1
WP_070742771.1	Hymenobacter coccineus		Hymenobacteraceae	Cytophagales	Cytophagia	Bacteroidota	Bacteria	WP_070742771.1
WP_070744035.1	Hymenobacter coccineus		Hymenobacteraceae	Cytophagales	Cytophagia	Bacteroidota	Bacteria	WP_070744035.1
WP_073112762.1	Hymenobacter daecheongensis		Hymenobacteraceae	Cytophagales	Cytophagia	Bacteroidota	Bacteria	WP_073112762.1
WP_135498431.1	Hymenobacter elongatus		Hymenobacteraceae	Cytophagales	Cytophagia	Bacteroidota	Bacteria	WP_070724166.1
WP_088845626.1	Hymenobacter gelipurpurascens		Hymenobacteraceae	Cytophagales	Cytophagia	Bacteroidota	Bacteria	WP_088845626.1
WP_126696203.1	Hymenobacter gummosus		Hymenobacteraceae	Cytophagales	Cytophagia	Bacteroidota	Bacteria	WP_111480662.1
WP_126696460.1	Hymenobacter gummosus		Hymenobacteraceae	Cytophagales	Cytophagia	Bacteroidota	Bacteria	WP_052381942.1
WP_138081260.1	Hymenobacter jeollabukensis		Hymenobacteraceae	Cytophagales	Cytophagia	Bacteroidota	Bacteria	WP_111480662.1
WP_138081563.1	Hymenobacter jeollabukensis		Hymenobacteraceae	Cytophagales	Cytophagia	Bacteroidota	Bacteria	WP_138081563.1
WP_138082013.1	Hymenobacter jeollabukensis		Hymenobacteraceae	Cytophagales	Cytophagia	Bacteroidota	Bacteria	WP_138082013.1
WP_138082513.1	Hymenobacter jeollabukensis		Hymenobacteraceae	Cytophagales	Cytophagia	Bacteroidota	Bacteria	WP_070724166.1
WP_070724166.1	Hymenobacter lapidarius		Hymenobacteraceae	Cytophagales	Cytophagia	Bacteroidota	Bacteria	WP_070724166.1
WP_070729215.1	Hymenobacter lapidarius		Hymenobacteraceae	Cytophagales	Cytophagia	Bacteroidota	Bacteria	WP_070729215.1
WP_089334117.1	Hymenobacter mucosus		Hymenobacteraceae	Cytophagales	Cytophagia	Bacteroidota	Bacteria	WP_055562858.1
WP_089334494.1	Hymenobacter mucosus		Hymenobacteraceae	Cytophagales	Cytophagia	Bacteroidota	Bacteria	WP_089334494.1
WP_089334509.1	Hymenobacter mucosus		Hymenobacteraceae	Cytophagales	Cytophagia	Bacteroidota	Bacteria	WP_089334509.1
WP_089334510.1	Hymenobacter mucosus		Hymenobacteraceae	Cytophagales	Cytophagia	Bacteroidota	Bacteria	WP_125440690.1
WP_089334525.1	Hymenobacter mucosus		Hymenobacteraceae	Cytophagales	Cytophagia	Bacteroidota	Bacteria	WP_089334525.1
WP_089334532.1	Hymenobacter mucosus		Hymenobacteraceae	Cytophagales	Cytophagia	Bacteroidota	Bacteria	WP_089334532.1
TPG60949.1	Hymenobacter nivis		Hymenobacteraceae	Cytophagales	Cytophagia	Bacteroidota	Bacteria	RZJ94976.1
WP_140469492.1	Hymenobacter nivis		Hymenobacteraceae	Cytophagales	Cytophagia	Bacteroidota	Bacteria	WP_140469492.1
WP_161599625.1	Hymenobacter nivis		Hymenobacteraceae	Cytophagales	Cytophagia	Bacteroidota	Bacteria	RZJ94976.1
WP_033369451.1	Hymenobacter norwichensis		Hymenobacteraceae	Cytophagales	Cytophagia	Bacteroidota	Bacteria	WP_033369451.1
WP_071837815.1	Hymenobacter norwichensis		Hymenobacteraceae	Cytophagales	Cytophagia	Bacteroidota	Bacteria	WP_071837815.1
WP_125440432.1	Hymenobacter perfusus		Hymenobacteraceae	Cytophagales	Cytophagia	Bacteroidota	Bacteria	WP_111480662.1
WP_125440528.1	Hymenobacter perfusus		Hymenobacteraceae	Cytophagales	Cytophagia	Bacteroidota	Bacteria	WP_070724166.1
WP_125440690.1	Hymenobacter perfusus		Hymenobacteraceae	Cytophagales	Cytophagia	Bacteroidota	Bacteria	WP_125440690.1
WP_125440700.1	Hymenobacter perfusus		Hymenobacteraceae	Cytophagales	Cytophagia	Bacteroidota	Bacteria	WP_125440700.1
WP_129919196.1	Hymenobacter persicinus		Hymenobacteraceae	Cytophagales	Cytophagia	Bacteroidota	Bacteria	WP_111480662.1
SDY93986.1	Hymenobacter psychrophilus		Hymenobacteraceae	Cytophagales	Cytophagia	Bacteroidota	Bacteria	WP_092743677.1
WP_092743677.1	Hymenobacter psychrophilus		Hymenobacteraceae	Cytophagales	Cytophagia	Bacteroidota	Bacteria	WP_092743677.1
WP_092743904.1	Hymenobacter psychrophilus		Hymenobacteraceae	Cytophagales	Cytophagia	Bacteroidota	Bacteria	WP_092743904.1
WP_092743968.1	Hymenobacter psychrophilus		Hymenobacteraceae	Cytophagales	Cytophagia	Bacteroidota	Bacteria	WP_092743968.1
WP_073285537.1	Hymenobacter psychrotolerans		Hymenobacteraceae	Cytophagales	Cytophagia	Bacteroidota	Bacteria	WP_073285537.1
WP_073288283.1	Hymenobacter psychrotolerans		Hymenobacteraceae	Cytophagales	Cytophagia	Bacteroidota	Bacteria	WP_070724166.1
WP_073289226.1	Hymenobacter psychrotolerans		Hymenobacteraceae	Cytophagales	Cytophagia	Bacteroidota	Bacteria	WP_073289226.1
WP_073289246.1	Hymenobacter psychrotolerans		Hymenobacteraceae	Cytophagales	Cytophagia	Bacteroidota	Bacteria	WP_149072958.1
WP_125421383.1	Hymenobacter rigui		Hymenobacteraceae	Cytophagales	Cytophagia	Bacteroidota	Bacteria	WP_125421383.1
WP_084447968.1	Hymenobacter roseosalivarius		Hymenobacteraceae	Cytophagales	Cytophagia	Bacteroidota	Bacteria	WP_084447968.1
WP_084448043.1	Hymenobacter roseosalivarius		Hymenobacteraceae	Cytophagales	Cytophagia	Bacteroidota	Bacteria	WP_084448043.1
WP_084448128.1	Hymenobacter roseosalivarius		Hymenobacteraceae	Cytophagales	Cytophagia	Bacteroidota	Bacteria	WP_084448128.1
WP_119657817.1	Hymenobacter rubripertinctus		Hymenobacteraceae	Cytophagales	Cytophagia	Bacteroidota	Bacteria	WP_119657817.1
WP_110980380.1	Hymenobacter sediminis		Hymenobacteraceae	Cytophagales	Cytophagia	Bacteroidota	Bacteria	WP_055562858.1
WP_110980526.1	Hymenobacter sediminis		Hymenobacteraceae	Cytophagales	Cytophagia	Bacteroidota	Bacteria	WP_111480662.1
WP_110980628.1	Hymenobacter sediminis		Hymenobacteraceae	Cytophagales	Cytophagia	Bacteroidota	Bacteria	WP_089334509.1
RZJ93738.1	Hymenobacter sp.		Hymenobacteraceae	Cytophagales	Cytophagia	Bacteroidota	Bacteria	RZJ93738.1
RZJ94760.1	Hymenobacter sp.		Hymenobacteraceae	Cytophagales	Cytophagia	Bacteroidota	Bacteria	RZJ94760.1
RZJ94976.1	Hymenobacter sp.		Hymenobacteraceae	Cytophagales	Cytophagia	Bacteroidota	Bacteria	RZJ94976.1
RZJ95399.1	Hymenobacter sp.		Hymenobacteraceae	Cytophagales	Cytophagia	Bacteroidota	Bacteria	RZK28285.1
RZK25225.1	Hymenobacter sp.		Hymenobacteraceae	Cytophagales	Cytophagia	Bacteroidota	Bacteria	RZK25225.1
RZK27633.1	Hymenobacter sp.		Hymenobacteraceae	Cytophagales	Cytophagia	Bacteroidota	Bacteria	RZK27633.1
RZK28048.1	Hymenobacter sp.		Hymenobacteraceae	Cytophagales	Cytophagia	Bacteroidota	Bacteria	RZK28285.1
RZK28089.1	Hymenobacter sp.		Hymenobacteraceae	Cytophagales	Cytophagia	Bacteroidota	Bacteria	WP_133655865.1
RZK28198.1	Hymenobacter sp.		Hymenobacteraceae	Cytophagales	Cytophagia	Bacteroidota	Bacteria	RZK28198.1
RZK28285.1	Hymenobacter sp.		Hymenobacteraceae	Cytophagales	Cytophagia	Bacteroidota	Bacteria	RZK28285.1
RZK29432.1	Hymenobacter sp.		Hymenobacteraceae	Cytophagales	Cytophagia	Bacteroidota	Bacteria	RZK29432.1
RZK30363.1	Hymenobacter sp.		Hymenobacteraceae	Cytophagales	Cytophagia	Bacteroidota	Bacteria	RZK30363.1
RZK30458.1	Hymenobacter sp.		Hymenobacteraceae	Cytophagales	Cytophagia	Bacteroidota	Bacteria	RZK30458.1
RZK31794.1	Hymenobacter sp.		Hymenobacteraceae	Cytophagales	Cytophagia	Bacteroidota	Bacteria	RZK31794.1
RZK32405.1	Hymenobacter sp.		Hymenobacteraceae	Cytophagales	Cytophagia	Bacteroidota	Bacteria	RZK32405.1
RZK33427.1	Hymenobacter sp.		Hymenobacteraceae	Cytophagales	Cytophagia	Bacteroidota	Bacteria	RZK33427.1
RZK33505.1	Hymenobacter sp.		Hymenobacteraceae	Cytophagales	Cytophagia	Bacteroidota	Bacteria	RZK33505.1
RZK34113.1	Hymenobacter sp.		Hymenobacteraceae	Cytophagales	Cytophagia	Bacteroidota	Bacteria	RZK34113.1
RZK35100.1	Hymenobacter sp.		Hymenobacteraceae	Cytophagales	Cytophagia	Bacteroidota	Bacteria	RZK36915.1
RZK35429.1	Hymenobacter sp.		Hymenobacteraceae	Cytophagales	Cytophagia	Bacteroidota	Bacteria	RZK35429.1
RZK36033.1	Hymenobacter sp.		Hymenobacteraceae	Cytophagales	Cytophagia	Bacteroidota	Bacteria	RZK36033.1
RZK36217.1	Hymenobacter sp.		Hymenobacteraceae	Cytophagales	Cytophagia	Bacteroidota	Bacteria	RZK36217.1
RZK36536.1	Hymenobacter sp.		Hymenobacteraceae	Cytophagales	Cytophagia	Bacteroidota	Bacteria	RZK36536.1
RZK36839.1	Hymenobacter sp.		Hymenobacteraceae	Cytophagales	Cytophagia	Bacteroidota	Bacteria	RZK36839.1
RZK36915.1	Hymenobacter sp.		Hymenobacteraceae	Cytophagales	Cytophagia	Bacteroidota	Bacteria	RZK36915.1
RZK37408.1	Hymenobacter sp.		Hymenobacteraceae	Cytophagales	Cytophagia	Bacteroidota	Bacteria	RZK37408.1
RZK37587.1	Hymenobacter sp.		Hymenobacteraceae	Cytophagales	Cytophagia	Bacteroidota	Bacteria	RZK37587.1
RZK37665.1	Hymenobacter sp.		Hymenobacteraceae	Cytophagales	Cytophagia	Bacteroidota	Bacteria	RZK37665.1
RZK39327.1	Hymenobacter sp.		Hymenobacteraceae	Cytophagales	Cytophagia	Bacteroidota	Bacteria	RZK39327.1
RZK42184.1	Hymenobacter sp.		Hymenobacteraceae	Cytophagales	Cytophagia	Bacteroidota	Bacteria	RZK42184.1
RZK43656.1	Hymenobacter sp.		Hymenobacteraceae	Cytophagales	Cytophagia	Bacteroidota	Bacteria	RZK43656.1
RZK44337.1	Hymenobacter sp.		Hymenobacteraceae	Cytophagales	Cytophagia	Bacteroidota	Bacteria	RZK44337.1
RZK44599.1	Hymenobacter sp.		Hymenobacteraceae	Cytophagales	Cytophagia	Bacteroidota	Bacteria	RZK44599.1
RZK44688.1	Hymenobacter sp.		Hymenobacteraceae	Cytophagales	Cytophagia	Bacteroidota	Bacteria	WP_093835477.1
RZK44781.1	Hymenobacter sp.		Hymenobacteraceae	Cytophagales	Cytophagia	Bacteroidota	Bacteria	RZK44781.1
RZK44910.1	Hymenobacter sp.		Hymenobacteraceae	Cytophagales	Cytophagia	Bacteroidota	Bacteria	RZK44910.1
RZK45105.1	Hymenobacter sp.		Hymenobacteraceae	Cytophagales	Cytophagia	Bacteroidota	Bacteria	RZK45105.1
RZK45311.1	Hymenobacter sp.		Hymenobacteraceae	Cytophagales	Cytophagia	Bacteroidota	Bacteria	RZK45311.1
RZK45313.1	Hymenobacter sp.		Hymenobacteraceae	Cytophagales	Cytophagia	Bacteroidota	Bacteria	RZK45313.1
WP_135437072.1	Hymenobacter sp. 92R-1		Hymenobacteraceae	Cytophagales	Cytophagia	Bacteroidota	Bacteria	WP_135437072.1
AII54277.1	Hymenobacter sp. APR13		Hymenobacteraceae	Cytophagales	Cytophagia	Bacteroidota	Bacteria	WP_081910904.1
AII54558.1	Hymenobacter sp. APR13		Hymenobacteraceae	Cytophagales	Cytophagia	Bacteroidota	Bacteria	WP_052381942.1
WP_052381942.1	Hymenobacter sp. APR13		Hymenobacteraceae	Cytophagales	Cytophagia	Bacteroidota	Bacteria	WP_052381942.1
WP_081910904.1	Hymenobacter sp. APR13		Hymenobacteraceae	Cytophagales	Cytophagia	Bacteroidota	Bacteria	WP_081910904.1
WP_045688148.1	Hymenobacter sp. AT01-02		Hymenobacteraceae	Cytophagales	Cytophagia	Bacteroidota	Bacteria	WP_045688148.1
WP_055562858.1	Hymenobacter sp. AT01-02		Hymenobacteraceae	Cytophagales	Cytophagia	Bacteroidota	Bacteria	WP_055562858.1
WP_055562882.1	Hymenobacter sp. AT01-02		Hymenobacteraceae	Cytophagales	Cytophagia	Bacteroidota	Bacteria	WP_055562882.1
WP_116941991.1	Hymenobacter sp. CCM 8763		Hymenobacteraceae	Cytophagales	Cytophagia	Bacteroidota	Bacteria	WP_116941991.1
WP_116943157.1	Hymenobacter sp. CCM 8763		Hymenobacteraceae	Cytophagales	Cytophagia	Bacteroidota	Bacteria	WP_116943157.1
WP_044517842.1	Hymenobacter sp. DG25B		Hymenobacteraceae	Cytophagales	Cytophagia	Bacteroidota	Bacteria	RZK36915.1
WP_035564462.1	Hymenobacter sp. IS2118		Hymenobacteraceae	Cytophagales	Cytophagia	Bacteroidota	Bacteria	WP_035564462.1
WP_035568013.1	Hymenobacter sp. IS2118		Hymenobacteraceae	Cytophagales	Cytophagia	Bacteroidota	Bacteria	WP_035568013.1
WP_149072010.1	Hymenobacter sp. KIGAM108		Hymenobacteraceae	Cytophagales	Cytophagia	Bacteroidota	Bacteria	WP_111480662.1
WP_149072947.1	Hymenobacter sp. KIGAM108		Hymenobacteraceae	Cytophagales	Cytophagia	Bacteroidota	Bacteria	WP_149072947.1
WP_149072955.1	Hymenobacter sp. KIGAM108		Hymenobacteraceae	Cytophagales	Cytophagia	Bacteroidota	Bacteria	WP_149072955.1
WP_149072958.1	Hymenobacter sp. KIGAM108		Hymenobacteraceae	Cytophagales	Cytophagia	Bacteroidota	Bacteria	WP_149072958.1
WP_149072972.1	Hymenobacter sp. KIGAM108		Hymenobacteraceae	Cytophagales	Cytophagia	Bacteroidota	Bacteria	WP_149072972.1
WP_151080930.1	Hymenobacter sp. MA3		Hymenobacteraceae	Cytophagales	Cytophagia	Bacteroidota	Bacteria	WP_111480662.1
OUJ67866.1	Hymenobacter sp. MIMBbqt21		Hymenobacteraceae	Cytophagales	Cytophagia	Bacteroidota	Bacteria	WP_143436768.1
WP_086596680.1	Hymenobacter sp. MIMBbqt21		Hymenobacteraceae	Cytophagales	Cytophagia	Bacteroidota	Bacteria	WP_086596680.1
WP_086597526.1	Hymenobacter sp. MIMBbqt21		Hymenobacteraceae	Cytophagales	Cytophagia	Bacteroidota	Bacteria	WP_086597526.1
WP_086597555.1	Hymenobacter sp. MIMBbqt21		Hymenobacteraceae	Cytophagales	Cytophagia	Bacteroidota	Bacteria	WP_086597555.1
WP_143436768.1	Hymenobacter sp. MIMBbqt21		Hymenobacteraceae	Cytophagales	Cytophagia	Bacteroidota	Bacteria	WP_143436768.1
WP_111480543.1	Hymenobacter sp. NL		Hymenobacteraceae	Cytophagales	Cytophagia	Bacteroidota	Bacteria	WP_070724166.1
WP_111480662.1	Hymenobacter sp. NL		Hymenobacteraceae	Cytophagales	Cytophagia	Bacteroidota	Bacteria	WP_111480662.1
WP_111480849.1	Hymenobacter sp. NL		Hymenobacteraceae	Cytophagales	Cytophagia	Bacteroidota	Bacteria	WP_059068404.1
WP_133257275.1	Hymenobacter sp. NL		Hymenobacteraceae	Cytophagales	Cytophagia	Bacteroidota	Bacteria	WP_092743968.1
TDN35736.1	Hymenobacter sp. UV11		Hymenobacteraceae	Cytophagales	Cytophagia	Bacteroidota	Bacteria	RZK28285.1
TDN39910.1	Hymenobacter sp. UV11		Hymenobacteraceae	Cytophagales	Cytophagia	Bacteroidota	Bacteria	WP_133655956.1
WP_133655558.1	Hymenobacter sp. UV11		Hymenobacteraceae	Cytophagales	Cytophagia	Bacteroidota	Bacteria	WP_133655558.1
WP_133655865.1	Hymenobacter sp. UV11		Hymenobacteraceae	Cytophagales	Cytophagia	Bacteroidota	Bacteria	WP_133655865.1
WP_133655956.1	Hymenobacter sp. UV11		Hymenobacteraceae	Cytophagales	Cytophagia	Bacteroidota	Bacteria	WP_133655956.1
WP_133655977.1	Hymenobacter sp. UV11		Hymenobacteraceae	Cytophagales	Cytophagia	Bacteroidota	Bacteria	WP_133655977.1
WP_133656278.1	Hymenobacter sp. UV11		Hymenobacteraceae	Cytophagales	Cytophagia	Bacteroidota	Bacteria	WP_133656278.1
WP_133657560.1	Hymenobacter sp. UV11		Hymenobacteraceae	Cytophagales	Cytophagia	Bacteroidota	Bacteria	RZK33427.1
WP_133657806.1	Hymenobacter sp. UV11		Hymenobacteraceae	Cytophagales	Cytophagia	Bacteroidota	Bacteria	WP_133657806.1
WP_133660145.1	Hymenobacter sp. UV11		Hymenobacteraceae	Cytophagales	Cytophagia	Bacteroidota	Bacteria	WP_133660145.1
WP_133660173.1	Hymenobacter sp. UV11		Hymenobacteraceae	Cytophagales	Cytophagia	Bacteroidota	Bacteria	RZK28285.1
WP_166647923.1	Hymenobacter sp. UV11		Hymenobacteraceae	Cytophagales	Cytophagia	Bacteroidota	Bacteria	WP_133655558.1
WP_166648275.1	Hymenobacter sp. UV11		Hymenobacteraceae	Cytophagales	Cytophagia	Bacteroidota	Bacteria	WP_133660145.1
WP_121239008.1	Hymenobacter sp. YR204		Hymenobacteraceae	Cytophagales	Cytophagia	Bacteroidota	Bacteria	WP_070724166.1
WP_121239343.1	Hymenobacter sp. YR204		Hymenobacteraceae	Cytophagales	Cytophagia	Bacteroidota	Bacteria	WP_073285537.1
WP_046246670.1	Hymenobacter terrenus		Hymenobacteraceae	Cytophagales	Cytophagia	Bacteroidota	Bacteria	WP_111480662.1
WP_156176511.1	Hymenobacter terrenus		Hymenobacteraceae	Cytophagales	Cytophagia	Bacteroidota	Bacteria	WP_005265321.1
WP_135533197.1	Hymenobacter wooponensis		Hymenobacteraceae	Cytophagales	Cytophagia	Bacteroidota	Bacteria	WP_135437072.1
WP_144083495.1	Hyphomicrobium nitrativorans		Hyphomicrobiaceae	Hyphomicrobiales	Alphaproteobacteria	Pseudomonadota	Bacteria	WP_144083495.1
AHB47690.1	Hyphomicrobium nitrativorans NL23		Hyphomicrobiaceae	Hyphomicrobiales	Alphaproteobacteria	Pseudomonadota	Bacteria	WP_144083495.1
ODT25838.1	Hyphomicrobium sp. SCN 65-11		Hyphomicrobiaceae	Hyphomicrobiales	Alphaproteobacteria	Pseudomonadota	Bacteria	WP_139219321.1
WP_110942848.1	Inediibacterium massiliense		Clostridiaceae	Eubacteriales	Clostridia	Bacillota	Bacteria	WP_110942848.1
WP_092647778.1	Jannaschia faecimaris		Roseobacteraceae	Rhodobacterales	Alphaproteobacteria	Pseudomonadota	Bacteria	WP_092647778.1
WP_055684140.1	Jannaschia rubra		Roseobacteraceae	Rhodobacterales	Alphaproteobacteria	Pseudomonadota	Bacteria	WP_055684140.1
WP_099376196.1	Janthinobacterium sp. BJB303		Oxalobacteraceae	Burkholderiales	Betaproteobacteria	Pseudomonadota	Bacteria	WP_099376196.1
WP_017879781.1	Janthinobacterium sp. CG3		Oxalobacteraceae	Burkholderiales	Betaproteobacteria	Pseudomonadota	Bacteria	WP_017879781.1
WP_157407092.1	Janthinobacterium sp. CG3		Oxalobacteraceae	Burkholderiales	Betaproteobacteria	Pseudomonadota	Bacteria	WP_157407092.1
WP_133378671.1	Jeotgalibacillus sp. S-D1		Planococcaceae	Bacillales	Bacilli	Bacillota	Bacteria	WP_133378671.1
WP_104221584.1	Kaistia algarum		Kaistiaceae	Hyphomicrobiales	Alphaproteobacteria	Pseudomonadota	Bacteria	WP_104221584.1
STR02606.1	Kingella potus		Neisseriaceae	Neisseriales	Betaproteobacteria	Pseudomonadota	Bacteria	WP_012477944.1
WP_115308514.1	Kingella potus		Neisseriaceae	Neisseriales	Betaproteobacteria	Pseudomonadota	Bacteria	WP_115308514.1
SVN75929.1	Klebsiella pneumoniae		Enterobacteriaceae	Enterobacterales	Gammaproteobacteria	Pseudomonadota	Bacteria	VCX89113.1
SVO34305.1	Klebsiella pneumoniae		Enterobacteriaceae	Enterobacterales	Gammaproteobacteria	Pseudomonadota	Bacteria	VCX89113.1
SVW35712.1	Klebsiella pneumoniae		Enterobacteriaceae	Enterobacterales	Gammaproteobacteria	Pseudomonadota	Bacteria	ECA7112730.1
SWU64774.1	Klebsiella pneumoniae		Enterobacteriaceae	Enterobacterales	Gammaproteobacteria	Pseudomonadota	Bacteria	VCX89113.1
WP_000676688.1	Klebsiella pneumoniae		Enterobacteriaceae	Enterobacterales	Gammaproteobacteria	Pseudomonadota	Bacteria	EEN8115545.1
WP_080870977.1	Klebsiella pneumoniae		Enterobacteriaceae	Enterobacterales	Gammaproteobacteria	Pseudomonadota	Bacteria	WP_004282266.1
WP_080929419.1	Klebsiella pneumoniae		Enterobacteriaceae	Enterobacterales	Gammaproteobacteria	Pseudomonadota	Bacteria	WP_004896760.1
WP_080930723.1	Klebsiella pneumoniae		Enterobacteriaceae	Enterobacterales	Gammaproteobacteria	Pseudomonadota	Bacteria	WP_004282266.1
WP_082229289.1	Klebsiella pneumoniae		Enterobacteriaceae	Enterobacterales	Gammaproteobacteria	Pseudomonadota	Bacteria	WP_004282266.1
WP_094009861.1	Klebsiella pneumoniae		Enterobacteriaceae	Enterobacterales	Gammaproteobacteria	Pseudomonadota	Bacteria	EAM1104056.1
WP_101307347.1	Klebsiella pneumoniae		Enterobacteriaceae	Enterobacterales	Gammaproteobacteria	Pseudomonadota	Bacteria	WP_137652028.1
WP_136865487.1	Klebsiella pneumoniae		Enterobacteriaceae	Enterobacterales	Gammaproteobacteria	Pseudomonadota	Bacteria	ECA7112730.1
WP_136865499.1	Klebsiella pneumoniae		Enterobacteriaceae	Enterobacterales	Gammaproteobacteria	Pseudomonadota	Bacteria	ECA7112730.1
WP_136865500.1	Klebsiella pneumoniae		Enterobacteriaceae	Enterobacterales	Gammaproteobacteria	Pseudomonadota	Bacteria	ECA7112730.1
WP_136865822.1	Klebsiella pneumoniae		Enterobacteriaceae	Enterobacterales	Gammaproteobacteria	Pseudomonadota	Bacteria	ECA7112730.1
WP_142741621.1	Klebsiella pneumoniae		Enterobacteriaceae	Enterobacterales	Gammaproteobacteria	Pseudomonadota	Bacteria	WP_142741621.1
WP_142743365.1	Klebsiella pneumoniae		Enterobacteriaceae	Enterobacterales	Gammaproteobacteria	Pseudomonadota	Bacteria	WP_057979915.1
WP_142761677.1	Klebsiella pneumoniae		Enterobacteriaceae	Enterobacterales	Gammaproteobacteria	Pseudomonadota	Bacteria	EAM1104056.1
WP_142901234.1	Klebsiella pneumoniae		Enterobacteriaceae	Enterobacterales	Gammaproteobacteria	Pseudomonadota	Bacteria	VCX89113.1
WP_142906150.1	Klebsiella pneumoniae		Enterobacteriaceae	Enterobacterales	Gammaproteobacteria	Pseudomonadota	Bacteria	ECA7112730.1
WP_142906646.1	Klebsiella pneumoniae		Enterobacteriaceae	Enterobacterales	Gammaproteobacteria	Pseudomonadota	Bacteria	EBN2214310.1
WP_142909037.1	Klebsiella pneumoniae		Enterobacteriaceae	Enterobacterales	Gammaproteobacteria	Pseudomonadota	Bacteria	WP_149856623.1
WP_142915078.1	Klebsiella pneumoniae		Enterobacteriaceae	Enterobacterales	Gammaproteobacteria	Pseudomonadota	Bacteria	VCX89113.1
WP_142987867.1	Klebsiella pneumoniae		Enterobacteriaceae	Enterobacterales	Gammaproteobacteria	Pseudomonadota	Bacteria	VCX89113.1
WP_142998643.1	Klebsiella pneumoniae		Enterobacteriaceae	Enterobacterales	Gammaproteobacteria	Pseudomonadota	Bacteria	VCX89113.1
WP_150188722.1	Klebsiella pneumoniae		Enterobacteriaceae	Enterobacterales	Gammaproteobacteria	Pseudomonadota	Bacteria	WP_142741621.1
WP_153937068.1	Klebsiella pneumoniae		Enterobacteriaceae	Enterobacterales	Gammaproteobacteria	Pseudomonadota	Bacteria	ECS8720006.1
WP_159196777.1	Klebsiella pneumoniae		Enterobacteriaceae	Enterobacterales	Gammaproteobacteria	Pseudomonadota	Bacteria	WP_103801073.1
WP_161393953.1	Klebsiella pneumoniae		Enterobacteriaceae	Enterobacterales	Gammaproteobacteria	Pseudomonadota	Bacteria	EAM1104056.1
WP_019087597.1	Komagataeibacter europaeus		Acetobacteraceae	Rhodospirillales	Alphaproteobacteria	Pseudomonadota	Bacteria	WP_031943932.1
WP_031943932.1	Komagataeibacter europaeus		Acetobacteraceae	Rhodospirillales	Alphaproteobacteria	Pseudomonadota	Bacteria	WP_031943932.1
WP_082085948.1	Komagataeibacter europaeus		Acetobacteraceae	Rhodospirillales	Alphaproteobacteria	Pseudomonadota	Bacteria	WP_082085948.1
WP_132307099.1	Komagataeibacter saccharivorans		Acetobacteraceae	Rhodospirillales	Alphaproteobacteria	Pseudomonadota	Bacteria	EGE48453.1
WP_165927407.1	Komagataeibacter saccharivorans		Acetobacteraceae	Rhodospirillales	Alphaproteobacteria	Pseudomonadota	Bacteria	EGE48453.1
WP_110557955.1	Komagataeibacter swingsii		Acetobacteraceae	Rhodospirillales	Alphaproteobacteria	Pseudomonadota	Bacteria	EGE48453.1
WP_082071244.1	Komagataeibacter xylinus		Acetobacteraceae	Rhodospirillales	Alphaproteobacteria	Pseudomonadota	Bacteria	GCD51126.1
GAO00955.1	Komagataeibacter xylinus NBRC 13693		Acetobacteraceae	Rhodospirillales	Alphaproteobacteria	Pseudomonadota	Bacteria	NHN90277.1
WP_068475857.1	Labilibacter aurantiacus		Marinilabiliaceae	Marinilabiliales	Bacteroidia	Bacteroidota	Bacteria	WP_068475857.1
WP_101263613.1	Labilibaculum filiforme		Marinifilaceae	Marinilabiliales	Bacteroidia	Bacteroidota	Bacteria	WP_101263613.1
WP_030003155.1	Lachnospiraceae		Lachnospiraceae	Eubacteriales	Clostridia	Bacillota	Bacteria	WP_030003155.1
HBV82036.1	Lachnospiraceae bacterium		Lachnospiraceae	Eubacteriales	Clostridia	Bacillota	Bacteria	HBV82036.1
HBV83952.1	Lachnospiraceae bacterium		Lachnospiraceae	Eubacteriales	Clostridia	Bacillota	Bacteria	HBV83952.1
WP_016284915.1	Lachnospiraceae bacterium A4		Lachnospiraceae	Eubacteriales	Clostridia	Bacillota	Bacteria	WP_016284915.1
WP_042747480.1	Lactobacillus crispatus		Lactobacillaceae	Lactobacillales	Bacilli	Bacillota	Bacteria	KAB4807560.1
WP_133476734.1	Lactobacillus crispatus		Lactobacillaceae	Lactobacillales	Bacilli	Bacillota	Bacteria	WP_133476734.1
EKB60629.1	Lactobacillus crispatus FB077-07		Lactobacillaceae	Lactobacillales	Bacilli	Bacillota	Bacteria	KAB4807560.1
WP_010620824.1	Lactobacillus malefermentans		Lactobacillaceae	Lactobacillales	Bacilli	Bacillota	Bacteria	WP_010620824.1
WP_116954156.1	Lactobacillus mudanjiangensis		Lactobacillaceae	Lactobacillales	Bacilli	Bacillota	Bacteria	EDA5584861.1
VDG19986.1	Lactobacillus salivarius		Lactobacillaceae	Lactobacillales	Bacilli	Bacillota	Bacteria	VCX89113.1
WP_040087925.1	Lactococcus garvieae		Streptococcaceae	Lactobacillales	Bacilli	Bacillota	Bacteria	WP_040087925.1
WP_042219816.1	Lactococcus garvieae		Streptococcaceae	Lactobacillales	Bacilli	Bacillota	Bacteria	EQC55781.1
WP_021215391.1	Lactococcus lactis		Streptococcaceae	Lactobacillales	Bacilli	Bacillota	Bacteria	EQC55781.1
WP_032398613.1	Lactococcus lactis		Streptococcaceae	Lactobacillales	Bacilli	Bacillota	Bacteria	WP_032398613.1
WP_058218473.1	Lactococcus lactis		Streptococcaceae	Lactobacillales	Bacilli	Bacillota	Bacteria	WP_058218473.1
WP_063283417.1	Lactococcus lactis		Streptococcaceae	Lactobacillales	Bacilli	Bacillota	Bacteria	WP_040087925.1
WP_063283820.1	Lactococcus lactis		Streptococcaceae	Lactobacillales	Bacilli	Bacillota	Bacteria	WP_040087925.1
WP_081172604.1	Lactococcus lactis		Streptococcaceae	Lactobacillales	Bacilli	Bacillota	Bacteria	WP_040087925.1
EQC53738.1	Lactococcus lactis subsp. cremoris TIFN6		Streptococcaceae	Lactobacillales	Bacilli	Bacillota	Bacteria	EQC53738.1
EQC55781.1	Lactococcus lactis subsp. cremoris TIFN6		Streptococcaceae	Lactobacillales	Bacilli	Bacillota	Bacteria	EQC55781.1
ABC70160.1	Laribacter hongkongensis		Chromobacteriaceae	Neisseriales	Betaproteobacteria	Pseudomonadota	Bacteria	ABC70160.1
WP_111631669.1	Larkinella arboricola		Spirosomaceae	Cytophagales	Cytophagia	Bacteroidota	Bacteria	WP_111631669.1
WP_134024193.1	Larkinella sp. BK230		Spirosomaceae	Cytophagales	Cytophagia	Bacteroidota	Bacteria	WP_134024193.1
WP_128758873.1	Leeuwenhoekiella		Flavobacteriaceae	Flavobacteriales	Flavobacteriia	Bacteroidota	Bacteria	WP_128758873.1
WP_007281034.1	Lentisphaera araneosa		Lentisphaeraceae	Lentisphaerales	Lentisphaeria	Lentisphaerota	Bacteria	WP_007281034.1
WP_014335299.1	Leuconostoc		Lactobacillaceae	Lactobacillales	Bacilli	Bacillota	Bacteria	WP_014335299.1
WP_147002506.1	Leuconostoc citreum		Lactobacillaceae	Lactobacillales	Bacilli	Bacillota	Bacteria	WP_147002506.1
WP_068853256.1	Leuconostoc lactis		Lactobacillaceae	Lactobacillales	Bacilli	Bacillota	Bacteria	WP_068853256.1
WP_109838905.1	Leucothrix pacifica		Thiotrichaceae	Thiotrichales	Gammaproteobacteria	Pseudomonadota	Bacteria	WP_109838905.1
WP_147930069.1	Lewinella sp. SSH13		Lewinellaceae	Saprospirales	Saprospiria	Bacteroidota	Bacteria	WP_147930069.1
WP_147930842.1	Lewinella sp. SSH13		Lewinellaceae	Saprospirales	Saprospiria	Bacteroidota	Bacteria	WP_147930842.1
WP_099278500.1	Limimaricola cinnabarinus		Paracoccaceae	Rhodobacterales	Alphaproteobacteria	Pseudomonadota	Bacteria	WP_099278500.1
WP_099278647.1	Limimaricola cinnabarinus		Paracoccaceae	Rhodobacterales	Alphaproteobacteria	Pseudomonadota	Bacteria	WP_099278647.1
WP_085896366.1	Limimaricola soesokkakensis		Paracoccaceae	Rhodobacterales	Alphaproteobacteria	Pseudomonadota	Bacteria	WP_085896366.1
EAD2056349.1	Listeria monocytogenes		Listeriaceae	Bacillales	Bacilli	Bacillota	Bacteria	EQC55781.1
EAG8968893.1	Listeria monocytogenes		Listeriaceae	Bacillales	Bacilli	Bacillota	Bacteria	EAG8968893.1
HAB7350312.1	Listeria monocytogenes		Listeriaceae	Bacillales	Bacilli	Bacillota	Bacteria	HAB7350312.1
WP_121646840.1	Listeria monocytogenes		Listeriaceae	Bacillales	Bacilli	Bacillota	Bacteria	WP_016252619.1
WP_089906005.1	Loktanella fryxellensis		Roseobacteraceae	Rhodobacterales	Alphaproteobacteria	Pseudomonadota	Bacteria	WP_089906005.1
WP_056037779.1	Loktanella sp. 3ANDIMAR09		Roseobacteraceae	Rhodobacterales	Alphaproteobacteria	Pseudomonadota	Bacteria	WP_056037779.1
WP_090161200.1	Loktanella sp. DSM 29012		Roseobacteraceae	Rhodobacterales	Alphaproteobacteria	Pseudomonadota	Bacteria	WP_056037779.1
WP_006252472.1	Mannheimia haemolytica		Pasteurellaceae	Pasteurellales	Gammaproteobacteria	Pseudomonadota	Bacteria	WP_006252472.1
WP_021280464.1	Mannheimia haemolytica		Pasteurellaceae	Pasteurellales	Gammaproteobacteria	Pseudomonadota	Bacteria	WP_021280464.1
WP_044428256.1	Mannheimia haemolytica		Pasteurellaceae	Pasteurellales	Gammaproteobacteria	Pseudomonadota	Bacteria	WP_044428256.1
WP_075271240.1	Mannheimia haemolytica		Pasteurellaceae	Pasteurellales	Gammaproteobacteria	Pseudomonadota	Bacteria	WP_006252472.1
WP_075271872.1	Mannheimia haemolytica		Pasteurellaceae	Pasteurellales	Gammaproteobacteria	Pseudomonadota	Bacteria	WP_006252472.1
WP_075281029.1	Mannheimia haemolytica		Pasteurellaceae	Pasteurellales	Gammaproteobacteria	Pseudomonadota	Bacteria	WP_006252472.1
WP_011011116.1	Mannheimia varigena		Pasteurellaceae	Pasteurellales	Gammaproteobacteria	Pseudomonadota	Bacteria	WP_011011116.1
WP_074674858.1	Maribacter dokdonensis		Flavobacteriaceae	Flavobacteriales	Flavobacteriia	Bacteroidota	Bacteria	WP_074674858.1
MAC89264.1	Maricaulis sp.		Maricaulaceae	Maricaulales	Alphaproteobacteria	Pseudomonadota	Bacteria	MAC89264.1
WP_123143482.1	Marichromatium sp. AB32		Chromatiaceae	Chromatiales	Gammaproteobacteria	Pseudomonadota	Bacteria	WP_123143482.1
PLX01384.1	Marinilabiliales bacterium		None	Marinilabiliales	Bacteroidia	Bacteroidota	Bacteria	PLX01384.1
WP_132247019.1	Marinisporobacter balticus		Clostridiaceae	Eubacteriales	Clostridia	Bacillota	Bacteria	WP_132247019.1
WP_165916390.1	Marinisporobacter balticus		Clostridiaceae	Eubacteriales	Clostridia	Bacillota	Bacteria	WP_132247019.1
WP_011783324.1	Marinobacter hydrocarbonoclasticus		Marinobacteraceae	Pseudomonadales	Gammaproteobacteria	Pseudomonadota	Bacteria	WP_011783324.1
WP_151981350.1	Marinobacter sp. EC-HK377		Marinobacteraceae	Pseudomonadales	Gammaproteobacteria	Pseudomonadota	Bacteria	WP_151981350.1
WP_079473968.1	Marinococcus halophilus		Bacillaceae	Bacillales	Bacilli	Bacillota	Bacteria	WP_022795279.1
WP_094908683.1	Marinococcus halophilus		Bacillaceae	Bacillales	Bacilli	Bacillota	Bacteria	WP_022795279.1
WP_022795279.1	Marinococcus halotolerans		Bacillaceae	Bacillales	Bacilli	Bacillota	Bacteria	WP_022795279.1
WP_167240498.1	Massilia sp. CCM 8694		Oxalobacteraceae	Burkholderiales	Betaproteobacteria	Pseudomonadota	Bacteria	WP_167240498.1
WP_167240907.1	Massilia sp. CCM 8694		Oxalobacteraceae	Burkholderiales	Betaproteobacteria	Pseudomonadota	Bacteria	WP_167240907.1
WP_005671612.1	Massilia timonae		Oxalobacteraceae	Burkholderiales	Betaproteobacteria	Pseudomonadota	Bacteria	WP_005671612.1
SMG62838.1	methanotrophic bacterial endosymbiont of Bathymodiolus sp.		None	None	Gammaproteobacteria	Pseudomonadota	Bacteria	SMG62838.1
SCN46628.1	methanotrophic endosymbiont of Bathymodiolus azoricus (Menez Gwen)		None	None	None	None	Bacteria	SCN46628.1
WP_051300345.1	Methylobacter luteus		Methylococcaceae	Methylococcales	Gammaproteobacteria	Pseudomonadota	Bacteria	WP_051300345.1
PPD50721.1	Methylobacter sp.		Methylococcaceae	Methylococcales	Gammaproteobacteria	Pseudomonadota	Bacteria	PPD50721.1
WP_051954246.1	Methylobacter whittenburyi		Methylococcaceae	Methylococcales	Gammaproteobacteria	Pseudomonadota	Bacteria	WP_051954246.1
WP_147941991.1	Methylobacterium sp. WL64		Methylobacteriaceae	Hyphomicrobiales	Alphaproteobacteria	Pseudomonadota	Bacteria	WP_147941991.1
GDX85911.1	Methylococcaceae bacterium		Methylococcaceae	Methylococcales	Gammaproteobacteria	Pseudomonadota	Bacteria	GDX85911.1
TSA40405.1	Methylococcaceae bacterium		Methylococcaceae	Methylococcales	Gammaproteobacteria	Pseudomonadota	Bacteria	TSA40405.1
WP_147774394.1	Methylococcaceae bacterium HT5		Methylococcaceae	Methylococcales	Gammaproteobacteria	Pseudomonadota	Bacteria	WP_147637291.1
OYV15229.1	Methylococcaceae bacterium NSP1-2		Methylococcaceae	Methylococcales	Gammaproteobacteria	Pseudomonadota	Bacteria	OYV15229.1
OYV15545.1	Methylococcaceae bacterium NSP1-2		Methylococcaceae	Methylococcales	Gammaproteobacteria	Pseudomonadota	Bacteria	OYV15545.1
WP_052700784.1	Methylocucumis oryzae		Methylococcaceae	Methylococcales	Gammaproteobacteria	Pseudomonadota	Bacteria	WP_052700784.1
WP_082081891.1	Methylocucumis oryzae		Methylococcaceae	Methylococcales	Gammaproteobacteria	Pseudomonadota	Bacteria	WP_082081891.1
WP_085216798.1	Methylomagnum ishizawai		Methylococcaceae	Methylococcales	Gammaproteobacteria	Pseudomonadota	Bacteria	WP_085216798.1
WP_014133086.1	Methylomicrobium alcaliphilum		Methylococcaceae	Methylococcales	Gammaproteobacteria	Pseudomonadota	Bacteria	WP_014133086.1
WP_014133087.1	Methylomicrobium alcaliphilum		Methylococcaceae	Methylococcales	Gammaproteobacteria	Pseudomonadota	Bacteria	WP_014133087.1
WP_017842857.1	Methylomicrobium buryatense		Methylococcaceae	Methylococcales	Gammaproteobacteria	Pseudomonadota	Bacteria	WP_017842857.1
WP_064037714.1	Methylomonas methanica		Methylococcaceae	Methylococcales	Gammaproteobacteria	Pseudomonadota	Bacteria	WP_064037714.1
WP_026603664.1	Methylomonas sp. 11b		Methylococcaceae	Methylococcales	Gammaproteobacteria	Pseudomonadota	Bacteria	WP_026603664.1
POZ49817.1	Methylovulum psychrotolerans		Methylococcaceae	Methylococcales	Gammaproteobacteria	Pseudomonadota	Bacteria	WP_103975840.1
WP_088619965.1	Methylovulum psychrotolerans		Methylococcaceae	Methylococcales	Gammaproteobacteria	Pseudomonadota	Bacteria	WP_088619965.1
WP_088620643.1	Methylovulum psychrotolerans		Methylococcaceae	Methylococcales	Gammaproteobacteria	Pseudomonadota	Bacteria	WP_088620643.1
WP_103975823.1	Methylovulum psychrotolerans		Methylococcaceae	Methylococcales	Gammaproteobacteria	Pseudomonadota	Bacteria	WP_103975823.1
WP_103975840.1	Methylovulum psychrotolerans		Methylococcaceae	Methylococcales	Gammaproteobacteria	Pseudomonadota	Bacteria	WP_103975840.1
TAL47119.1	Methylovulum sp.		Methylococcaceae	Methylococcales	Gammaproteobacteria	Pseudomonadota	Bacteria	TAL47119.1
WP_166194614.1	Monaibacterium sp. ALG8		Paracoccaceae	Rhodobacterales	Alphaproteobacteria	Pseudomonadota	Bacteria	WP_166194614.1
WP_012477662.1	Moraxella bovis		Moraxellaceae	Moraxellales	Gammaproteobacteria	Pseudomonadota	Bacteria	WP_012477662.1
WP_115368531.1	Moraxella bovis		Moraxellaceae	Moraxellales	Gammaproteobacteria	Pseudomonadota	Bacteria	WP_115368531.1
WP_051226039.1	Moraxella caprae		Moraxellaceae	Moraxellales	Gammaproteobacteria	Pseudomonadota	Bacteria	WP_012477662.1
OAV11396.1	Moraxella catarrhalis		Moraxellaceae	Moraxellales	Gammaproteobacteria	Pseudomonadota	Bacteria	WP_155733425.1
RKL96299.1	Moraxella catarrhalis		Moraxellaceae	Moraxellales	Gammaproteobacteria	Pseudomonadota	Bacteria	WP_155733425.1
RKM13442.1	Moraxella catarrhalis		Moraxellaceae	Moraxellales	Gammaproteobacteria	Pseudomonadota	Bacteria	WP_155733425.1
WP_147379114.1	Moraxella catarrhalis		Moraxellaceae	Moraxellales	Gammaproteobacteria	Pseudomonadota	Bacteria	WP_155733425.1
WP_147379209.1	Moraxella catarrhalis		Moraxellaceae	Moraxellales	Gammaproteobacteria	Pseudomonadota	Bacteria	WP_155733425.1
WP_155733425.1	Moraxella catarrhalis		Moraxellaceae	Moraxellales	Gammaproteobacteria	Pseudomonadota	Bacteria	WP_155733425.1
WP_078277388.1	Moraxella caviae		Moraxellaceae	Moraxellales	Gammaproteobacteria	Pseudomonadota	Bacteria	WP_078277388.1
WP_062498608.1	Moraxella lacunata		Moraxellaceae	Moraxellales	Gammaproteobacteria	Pseudomonadota	Bacteria	WP_012477662.1
WP_062501257.1	Moraxella lacunata		Moraxellaceae	Moraxellales	Gammaproteobacteria	Pseudomonadota	Bacteria	WP_062501257.1
WP_067009053.1	Moraxella nonliquefaciens		Moraxellaceae	Moraxellales	Gammaproteobacteria	Pseudomonadota	Bacteria	WP_005646131.1
AME02447.1	Moraxella osloensis		Moraxellaceae	Moraxellales	Gammaproteobacteria	Pseudomonadota	Bacteria	WP_065252193.1
WP_072092987.1	Moraxella osloensis		Moraxellaceae	Moraxellales	Gammaproteobacteria	Pseudomonadota	Bacteria	WP_065252193.1
WP_101964270.1	Moraxella osloensis		Moraxellaceae	Moraxellales	Gammaproteobacteria	Pseudomonadota	Bacteria	WP_065252193.1
WP_159375900.1	Moraxella osloensis		Moraxellaceae	Moraxellales	Gammaproteobacteria	Pseudomonadota	Bacteria	WP_159375900.1
WP_115265796.1	Moraxella ovis		Moraxellaceae	Moraxellales	Gammaproteobacteria	Pseudomonadota	Bacteria	WP_115265796.1
RKW37643.1	Moraxella sp.		Moraxellaceae	Moraxellales	Gammaproteobacteria	Pseudomonadota	Bacteria	RKW37643.1
RYY79262.1	Moraxellaceae bacterium		Moraxellaceae	Moraxellales	Gammaproteobacteria	Pseudomonadota	Bacteria	WP_032072971.1
WP_141480387.1	Moraxellaceae bacterium AER2_44_116		Moraxellaceae	Moraxellales	Gammaproteobacteria	Pseudomonadota	Bacteria	WP_141480387.1
KIC06796.1	Morococcus cerebrosus		Neisseriaceae	Neisseriales	Betaproteobacteria	Pseudomonadota	Bacteria	WP_082013639.1
WP_082013639.1	Morococcus cerebrosus		Neisseriaceae	Neisseriales	Betaproteobacteria	Pseudomonadota	Bacteria	WP_082013639.1
WP_160331861.1	Mycoplasma hominis		Mycoplasmataceae	Mycoplasmatales	Mollicutes	Mycoplasmatota	Bacteria	WP_004778351.1
WP_159201630.1	Mycoplasma pneumoniae		Mycoplasmataceae	Mycoplasmatales	Mollicutes	Mycoplasmatota	Bacteria	WP_005646131.1
WP_070461298.1	Neisseria		Neisseriaceae	Neisseriales	Betaproteobacteria	Pseudomonadota	Bacteria	WP_070461298.1
WP_079872407.1	Neisseria		Neisseriaceae	Neisseriales	Betaproteobacteria	Pseudomonadota	Bacteria	WP_003711201.1
WP_101120757.1	Neisseria		Neisseriaceae	Neisseriales	Betaproteobacteria	Pseudomonadota	Bacteria	WP_003711201.1
WP_107820196.1	Neisseria bergeri		Neisseriaceae	Neisseriales	Betaproteobacteria	Pseudomonadota	Bacteria	WP_003711201.1
WP_107997493.1	Neisseria cinerea		Neisseriaceae	Neisseriales	Betaproteobacteria	Pseudomonadota	Bacteria	WP_003711201.1
WP_107854403.1	Neisseria elongata		Neisseriaceae	Neisseriales	Betaproteobacteria	Pseudomonadota	Bacteria	WP_107854403.1
BBH58300.1	Neisseria gonorrhoeae		Neisseriaceae	Neisseriales	Betaproteobacteria	Pseudomonadota	Bacteria	WP_012477538.1
BBH60576.1	Neisseria gonorrhoeae		Neisseriaceae	Neisseriales	Betaproteobacteria	Pseudomonadota	Bacteria	WP_012477538.1
QDF13535.1	Neisseria gonorrhoeae		Neisseriaceae	Neisseriales	Betaproteobacteria	Pseudomonadota	Bacteria	QDF13535.1
WP_012477538.1	Neisseria gonorrhoeae		Neisseriaceae	Neisseriales	Betaproteobacteria	Pseudomonadota	Bacteria	WP_012477538.1
WP_048339503.1	Neisseria gonorrhoeae		Neisseriaceae	Neisseriales	Betaproteobacteria	Pseudomonadota	Bacteria	WP_012477538.1
WP_050157652.1	Neisseria gonorrhoeae		Neisseriaceae	Neisseriales	Betaproteobacteria	Pseudomonadota	Bacteria	WP_012477538.1
WP_071236914.1	Neisseria gonorrhoeae		Neisseriaceae	Neisseriales	Betaproteobacteria	Pseudomonadota	Bacteria	WP_012477538.1
WP_082286590.1	Neisseria gonorrhoeae		Neisseriaceae	Neisseriales	Betaproteobacteria	Pseudomonadota	Bacteria	QDF13535.1
WP_104691802.1	Neisseria gonorrhoeae		Neisseriaceae	Neisseriales	Betaproteobacteria	Pseudomonadota	Bacteria	WP_012477538.1
KLS68458.1	Neisseria gonorrhoeae NOR_2011_03-06		Neisseriaceae	Neisseriales	Betaproteobacteria	Pseudomonadota	Bacteria	QDF13535.1
WP_003711201.1	Neisseria lactamica		Neisseriaceae	Neisseriales	Betaproteobacteria	Pseudomonadota	Bacteria	WP_003711201.1
WP_012477129.1	Neisseria lactamica		Neisseriaceae	Neisseriales	Betaproteobacteria	Pseudomonadota	Bacteria	WP_012477129.1
WP_012477426.1	Neisseria lactamica		Neisseriaceae	Neisseriales	Betaproteobacteria	Pseudomonadota	Bacteria	WP_012477129.1
WP_012477924.1	Neisseria lactamica		Neisseriaceae	Neisseriales	Betaproteobacteria	Pseudomonadota	Bacteria	WP_012477924.1
WP_012477944.1	Neisseria lactamica		Neisseriaceae	Neisseriales	Betaproteobacteria	Pseudomonadota	Bacteria	WP_012477944.1
WP_118787708.1	Neisseria lactamica		Neisseriaceae	Neisseriales	Betaproteobacteria	Pseudomonadota	Bacteria	WP_003711201.1
WP_118796782.1	Neisseria lactamica		Neisseriaceae	Neisseriales	Betaproteobacteria	Pseudomonadota	Bacteria	WP_012477944.1
WP_118811136.1	Neisseria lactamica		Neisseriaceae	Neisseriales	Betaproteobacteria	Pseudomonadota	Bacteria	WP_012477924.1
KFJ36499.1	Neisseria lactamica ATCC 23970		Neisseriaceae	Neisseriales	Betaproteobacteria	Pseudomonadota	Bacteria	WP_003711201.1
KFJ37090.1	Neisseria lactamica ATCC 23970		Neisseriaceae	Neisseriales	Betaproteobacteria	Pseudomonadota	Bacteria	WP_003711201.1
CWR04504.1	Neisseria meningitidis		Neisseriaceae	Neisseriales	Betaproteobacteria	Pseudomonadota	Bacteria	WP_003711201.1
CWT76307.1	Neisseria meningitidis		Neisseriaceae	Neisseriales	Betaproteobacteria	Pseudomonadota	Bacteria	WP_003711201.1
RPC45758.1	Neisseria meningitidis		Neisseriaceae	Neisseriales	Betaproteobacteria	Pseudomonadota	Bacteria	WP_012477924.1
WP_002225615.1	Neisseria meningitidis		Neisseriaceae	Neisseriales	Betaproteobacteria	Pseudomonadota	Bacteria	WP_003711201.1
WP_002256423.1	Neisseria meningitidis		Neisseriaceae	Neisseriales	Betaproteobacteria	Pseudomonadota	Bacteria	WP_002256423.1
WP_014582470.1	Neisseria meningitidis		Neisseriaceae	Neisseriales	Betaproteobacteria	Pseudomonadota	Bacteria	WP_002256423.1
WP_033911342.1	Neisseria meningitidis		Neisseriaceae	Neisseriales	Betaproteobacteria	Pseudomonadota	Bacteria	WP_003711201.1
WP_033913495.1	Neisseria meningitidis		Neisseriaceae	Neisseriales	Betaproteobacteria	Pseudomonadota	Bacteria	WP_002256423.1
WP_061450852.1	Neisseria meningitidis		Neisseriaceae	Neisseriales	Betaproteobacteria	Pseudomonadota	Bacteria	WP_002256423.1
WP_079886275.1	Neisseria meningitidis		Neisseriaceae	Neisseriales	Betaproteobacteria	Pseudomonadota	Bacteria	WP_003711201.1
WP_096123412.1	Neisseria meningitidis		Neisseriaceae	Neisseriales	Betaproteobacteria	Pseudomonadota	Bacteria	WP_012477944.1
WP_101120069.1	Neisseria meningitidis		Neisseriaceae	Neisseriales	Betaproteobacteria	Pseudomonadota	Bacteria	WP_003711201.1
WP_101124869.1	Neisseria meningitidis		Neisseriaceae	Neisseriales	Betaproteobacteria	Pseudomonadota	Bacteria	WP_002256423.1
WP_101129597.1	Neisseria meningitidis		Neisseriaceae	Neisseriales	Betaproteobacteria	Pseudomonadota	Bacteria	WP_002256423.1
WP_101294760.1	Neisseria meningitidis		Neisseriaceae	Neisseriales	Betaproteobacteria	Pseudomonadota	Bacteria	WP_003711201.1
WP_118821802.1	Neisseria meningitidis		Neisseriaceae	Neisseriales	Betaproteobacteria	Pseudomonadota	Bacteria	WP_003711201.1
WP_118834618.1	Neisseria meningitidis		Neisseriaceae	Neisseriales	Betaproteobacteria	Pseudomonadota	Bacteria	WP_002256423.1
WP_118836796.1	Neisseria meningitidis		Neisseriaceae	Neisseriales	Betaproteobacteria	Pseudomonadota	Bacteria	WP_002256423.1
WP_118852515.1	Neisseria meningitidis		Neisseriaceae	Neisseriales	Betaproteobacteria	Pseudomonadota	Bacteria	WP_002256423.1
WP_124203711.1	Neisseria meningitidis		Neisseriaceae	Neisseriales	Betaproteobacteria	Pseudomonadota	Bacteria	WP_124203711.1
WP_124213089.1	Neisseria meningitidis		Neisseriaceae	Neisseriales	Betaproteobacteria	Pseudomonadota	Bacteria	WP_124203711.1
WP_127202135.1	Neisseria meningitidis		Neisseriaceae	Neisseriales	Betaproteobacteria	Pseudomonadota	Bacteria	WP_003711201.1
WP_127218594.1	Neisseria meningitidis		Neisseriaceae	Neisseriales	Betaproteobacteria	Pseudomonadota	Bacteria	WP_003711201.1
WP_127264386.1	Neisseria meningitidis		Neisseriaceae	Neisseriales	Betaproteobacteria	Pseudomonadota	Bacteria	WP_002256423.1
[truncated: 818 more rows]

## Sheet: S7
Supplementary Data 7. Pfam families detected from 156 Rep sequences20.
Pfam	Name	Accession	Plasmid
PF01051	Initiator Replication protein	YP_001700720	p1ABSDF
PF01051	Initiator Replication protein	YP_001708679	p1ABAYE
PF01051	Initiator Replication protein	YP_001700728	p2ABSDF
PF01051	Initiator Replication protein	YP_001708702	p3ABSDF
PF01051	Initiator Replication protein	YP_001705694	p3ABSDF
PF01051	Initiator Replication protein	YP_001700748	p2ABSDF
PF01051	Initiator Replication protein	ACX70400	pPH98
PF01051	Initiator Replication protein	YP_001840858	pACICU1
PF01051	Initiator Replication protein	ADM89091	p736
PF01051	Initiator Replication protein	ADM89093	p844
PF01051	Initiator Replication protein	ADM89094	p537
PF01051	Initiator Replication protein	YP_001705678	p3ABSDF
PF01051	Initiator Replication protein	AAT09649	pMAC
PF01051	Initiator Replication protein	YP_001705685	p3ABSDF
PF01051	Initiator Replication protein	BAA97903	F
PF01051	Initiator Replication protein	NP_061424	F
PF01051	Initiator Replication protein	AAF69874	R27
PF01051	Initiator Replication protein	AAB36884	pKM101
PF01051	Initiator Replication protein	BAC41582	pCAR1
PF01051	Initiator Replication protein	ABG56801	pK245
PF01051	Initiator Replication protein	AAB67987	R478
PF01051	Initiator Replication protein	AAA98317	R6K
PF01051	Initiator Replication protein	YP_003546976	pCHQ1
PF01051	Initiator Replication protein	YP_001260151	pSWIT01
PF01051	Initiator Replication protein	AAN76344	pEF1071
PF01051	Initiator Replication protein	AAL05545	pEF418
PF01051	Initiator Replication protein	YP_009074603	pMBB1
PF01051	Initiator Replication protein	CAA11136	pS86
PF01051	Initiator Replication protein	CAA71788	pECB2
PF01051	Initiator Replication protein	AAA98077	pFA3
PF01051	Initiator Replication protein	CAA60390	pIP417
PF01051	Initiator Replication protein	CAA41700	pPS10
PF01051	Initiator Replication protein	AAB59157	pSC101
PF01051	Initiator Replication protein	NP_862684	pKJ50
PF01051	Initiator Replication protein	NP_848158	pNAC2
PF01446	Replication protein	NP_040434	pUB110
PF01446	Replication protein	AAS50176	pBMSa1
PF01446	Replication protein	CAA27141	pUB110
PF01446	Replication protein	AA_NC_002013
PF01719	Plasmid replication protein	AAA25603	pE194
PF01726	LexA DNA binding domain	NP_776231	pGA2
PF02195	ParB-like nuclease domain	YP_001542301	pDSHI04
PF02195	ParB-like nuclease domain	CAA28530	pRiAb
PF02387	IncFII RepA protein family	AAA98176	pMU707
PF02387	IncFII RepA protein family	AAB17112	P307
PF02387	IncFII RepA protein family	AAZ76529	pO113
PF02387	IncFII RepA protein family	AAA98310	R387
PF02387	IncFII RepA protein family	AAN87697	pCTX-M3
PF02387	IncFII RepA protein family	AAA98134	pIE545
PF02387	IncFII RepA protein family	AAS58528	pCD1
PF02407	Putative viral replication protein	NP_613078	p4M
PF02486	Replication initiation factor	NP_943086	pC223
PF02486	Replication initiation factor	AAA26669	pCW7
PF02486	Replication initiation factor	CAA26366	pC221
PF02486	Replication initiation factor	AAA98216	pUB112
PF02486	Replication initiation factor	ABZ01942	pRI
PF02486	Replication initiation factor	YP_492686	pUSA02
PF02486	Replication initiation factor	NP_943086	pC223
PF03090	Replicase family	YP_001840886	pACICU2
PF03090	Replicase family	BAA06292	ColE2
PF03090	Replicase family	BAA06293	ColE3
PF03090	Replicase family	NP_067615	p545
PF03090	Replicase family	BAA78091	pCG1
PF03090	Replicase family	NP_694604	pDOJH10S
PF03090	Replicase family	YP_345164	pREC2
PF03090	Replicase family	NP_862300	pNG2/pCG4 (pCG4)
PF03090	Replicase family	NP_776231	pGA2
PF03090	Replicase family	NP_863188	pNG2/pCG4 (pNG2)
PF03428	Replication protein C N-terminal domain	YP_001542300	pDSHI04
PF03428	Replication protein C N-terminal domain	CAA28532	pRiAb
PF03432	Relaxase/Mobilisation nuclease domain	AAB59134
PF04394	Protein of unknown function, DUF536	CAG43240	pSAS
PF04796	Plasmid encoded RepA protein	YP_001874895	R7K
PF04796	Plasmid encoded RepA protein	YP_001165688	pNL1
PF04796	Plasmid encoded RepA protein	ACT97177	pMOL98
PF04796	Plasmid encoded RepA protein	NP_848150	pNAC3
PF04796	Plasmid encoded RepA protein	AAO18205	pCRY4
PF05732	Firmicute plasmid replication protein (RepL)	AAA98135	pIM13
PF05732	Firmicute plasmid replication protein (RepL)	AAC98833	pSK6
PF06504	Replication protein C (RepC)	ADB23351	RSF1010
PF06970	Replication initiator protein A (RepA) N-terminus	YP_003813101	pSK1
PF06970	Replication initiator protein A (RepA) N-terminus	NP_932180	pUB101
PF06970	Replication initiator protein A (RepA) N-terminus	YP_492687	pUSA03
PF06970	Replication initiator protein A (RepA) N-terminus	AAO52855	pRUM
PF06970	Replication initiator protein A (RepA) N-terminus	NP_932180	pUB101
PF06970	Replication initiator protein A (RepA) N-terminus	BAC54493	EDINA
PF06970	Replication initiator protein A (RepA) N-terminus	ACZ58693	pWBG745
PF06970	Replication initiator protein A (RepA) N-terminus	BAB43870	pN315
PF06970	Replication initiator protein A (RepA) N-terminus	NP_071995	pAM373
PF06970	Replication initiator protein A (RepA) N-terminus	AAA25553	pCF10
PF07042	TrfA protein	AAA16606	RK2
PF07506	RepB plasmid partitioning protein	YP_001542301	pDSHI04
PF07506	RepB plasmid partitioning protein	CAA28530	pRiAb
PF08706	D5 N terminal like	AAC44111	pRN1
PF08706	D5 N terminal like	NP_639791	SCP1(Rep1A)
PF08707	Primase C terminal 2 (PriCT-2)	AII99713	pANS (=pUH24)
PF08708	Primase C terminal 1 (PriCT-1)	YP_001840886	pACICU2
PF08708	Primase C terminal 1 (PriCT-1)	YP_003864107	pWZ1668
PF08708	Primase C terminal 1 (PriCT-1)	CAA35647	pIP501
PF08708	Primase C terminal 1 (PriCT-1)	ABD24335	pBMB67
PF08708	Primase C terminal 1 (PriCT-1)	CAC29157	pRE25
PF08708	Primase C terminal 1 (PriCT-1)	YP_009075935	pAW63
PF08708	Primase C terminal 1 (PriCT-1)	BAA06292	ColE2
PF08708	Primase C terminal 1 (PriCT-1)	BAA06293	ColE3
PF08708	Primase C terminal 1 (PriCT-1)	NP_067615	p545
PF08708	Primase C terminal 1 (PriCT-1)	NP_694604	pDOJH10S
PF08708	Primase C terminal 1 (PriCT-1)	YP_345164	pREC2
PF09250	Bifunctional DNA primase/polymerase, N-terminal	AAC44111	pRN1
PF09250	Bifunctional DNA primase/polymerase, N-terminal	AII99713	pANS (=pUH24)
PF10134	Replication initiator protein A	YP_008532401	pOZ176
PF10134	Replication initiator protein A	YP_001165975	pNL2
PF10134	Replication initiator protein A	YP_003543403	pUT1
PF11800	Replication protein C C-terminal region	YP_001542300	pDSHI04
PF11800	Replication protein C C-terminal region	CAA28532	pRiAb
PF13010	Primase helical domain	AAC44111	pRN1
PF13481	AAA domain	AAA27381	pTF-FC2
PF13538	UvrD-like helicase C-terminal domain	YP_001642333	pGR7
PF13560	Helix-turn-helix domain	NP_851523	pSLA2-L
PF13604	AAA domain	YP_001642333	pGR7
PF13614	AAA domain	YP_001542302	pDSHI04
PF13614	AAA domain	CAA28527	pRiAb
PF13730	Helix-turn-helix domain	YP_008411027	pAG20
PF13730	Helix-turn-helix domain	YP_008998137	pZL1
PF13936	Helix-turn-helix domain	NP_954861	pB264
