# Supplementary material for: Bacteria can maintain rRNA operons solely on plasmids for hundreds of millions of years
Source: Nat Commun. 2023 Nov 14;14:7232. doi: 10.1038/s41467-023-42681-w (PMC10645730; doi:10.1038/s41467-023-42681-w)
Supplement: Supplementary file 5 — Supplementary Data 8 [file 41467_2023_42681_MOESM5_ESM.zip]

Archive with 7 entries (6 files):
- Supplementary_Data_8/
- Supplementary_Data_8/Supplementary_Data_8_sequences.faa
- __MACOSX/Supplementary_Data_8/._Supplementary_Data_8_sequences.faa
- Supplementary_Data_8/Supplementary_Data_8.nwk
- __MACOSX/Supplementary_Data_8/._Supplementary_Data_8.nwk
- Supplementary_Data_8/Supplementary_Data_8_alignment.faa
- __MACOSX/Supplementary_Data_8/._Supplementary_Data_8_alignment.faa
