# Supplementary material for: Bacteria can maintain rRNA operons solely on plasmids for hundreds of millions of years
Source: Nat Commun. 2023 Nov 14;14:7232. doi: 10.1038/s41467-023-42681-w (PMC10645730; doi:10.1038/s41467-023-42681-w)
Supplement: Supplementary file 5 — Supplementary Data 8 [file 41467_2023_42681_MOESM5_ESM.zip › Supplementary_Data_8/Supplementary_Data_8_sequences.faa]

>WP_004661722.1 pTa1 [Oecophyllibacter saccharovorans Ta1]
MSVSKRTVATLIKIDSQPSVTMSNALLRAGHGLTLAEKRVIACAISKLDSRRQLPIGEIL
TTKITAIEYAEIAGCNMRTAYEALQEASKNLFERKITFFNNDLNHQNDSSSKLVQMRWVG
EIHYQEGEGWVEIYWWYKIIPFLTGLKRQFTTYKLHQAHALRSVYSWRLMELLMRFHDTK
TAEYDIDFFSNAMDATEKQRSNFNNIRRRIIEPAVNELTSKGGWDIKWTPIKSGRRVVKL
RFEFKKYNHILKK
>WP_008344542.1 pJb2 [Oecophyllibacter saccharovorans Jb2]
MSTSKRTVATLIKIDSQPSVTMSNALLRAGHGLTLAEKRVIACAISKLDSRRQLPIGEIL
TTKITAIEYAEIAGCNMRTAYEALQEASKNLFERKITFFKNDLNHQNDSSSKLVQMRWVG
EIHYQEGEGWVEIYWWYKIIPFLTGLKRQFTTYKLHQAHALRSVYSWRLMELLMRFHDTK
TAEYDIDFFSNAMDATEKQRSNFNNIRRRIIEPAVNELTSKGGWDIKWTPIKSGRRVVKL
RFEFKKYNHILKK
>WP_231119072.1 pHa5 [Oecophyllibacter saccharovorans Ha5(T)]
MSASKRTVATLIKIDSQPSVTMSNALLRAGHGLTLAEKRVIACAISKLDSRRQLPIGEIL
TTRITAIEYAEIAGCNMRTAYEALREASKNLFERKITFFNNDLNHQNDTSSKLVQMRWVG
EIHYQEGEGWVEIYWWYKIIPFLTGLKRQFTTYKLHQAHALRSVYSWRLMELLMRFHDTK
TAEYDIDFFSNAMDATEKQKSNFNNIRRRIIEPAIKELTSKGGWDIKWTPIKSGRRVVKL
RFEFKKHNHILKK
>AUTU_43610 pAT1 [Aureibacter tunicatorum NBRC 107587(T)]
MKEDSFESFKIVKGDDVEYIGARRVVKSNKIVESRQKFSLTQQRAIILAIAQIKPTDEQL
KPLKVKIADILALPDGKKISGAQYQQVREEIMKLTNSSIDIIKNDQSWVSYGFISQVKKE
ERENFITIKFNEDIKPFLLNLKSTYTSYFVLSVENFRKVHSIRIYELCKQYLKIGSRKIE
YQFLLDMLYLKKSKLYQKYGRFNENVLKPCIKEINETSDIFVEYEPVKDGRKVTHIYLKT
RLKPHSMEEKYERMRLLKSKERKSIQTTSNEDTLKQAPLSLDTAYVRTNVAESKDKVTKK
PAAIVQNVYDKLTQKYTKEKVDFVYELISERDDISNPSGYLIKALREGYFDDQFEVANMQ
RSQASDAIQTSRFEYQDKKDQINIAYDQFRKNLLRRYYENASDEDLEEFIFTYEESENTM
EKRYAQEYIDSSPSPYAKNFFATWLIENHGSDDDKLMLNVKHYAKIEYDFEW*
>AUTU_45800 pAT2 [Aureibacter tunicatorum NBRC 107587(T)]
MAEFDLAKLGDYKIVKSNKLIDSSRQNFSALQMRIITLMCARIRPDDDEFKEYEISMAEI
LDGKSVSGKAYNDVKKAAKGLAESAVHIEDDQGHWKTMSFITMAEGKPGWGYVKLKFSSD
MKPFFLSLKERYTSYLVKNVTSFRKQYTLRIYELCKQYYPNIREREIQIVRLKEIFSLLE
KDDQGNILSEKYRTVAMFHSRIILPSIEEINEYSDIFVSFQQIKKGRKIVAYKFFIEPNP
KYKAYQKIKKHELEIKETEQVIANQNFDEHELVEPQVDDIIVSQNEDEELNTVLFSKSDL
KEIRNECAKRNLDDTFVAFAVKYVEEQHKVKSVNKPKLYILKGLMSGWLLDEFEKNQAEL
KLTARKREKERQRLTIEKLTEQLRETYQNKYLQVINSYSDEEVLSAYSKGDFEESISNPL
YDQYFIELSVAMLDLEGFRKRVKENVRLKTCYNNVVKEYVGIVDKEKYEFLNMGPDEFVE
RELHKLKEQVV*
>AUTU_48190 pAT3 [Aureibacter tunicatorum NBRC 107587(T)]
MLYKDYKIVKSNELINSKSRFTLMQQRVILLMTARIKPTDDDFTTYEIPISEILGLTPNE
KVKGSQYDDVREAAVGLTNSAIYLQKGEKWKSMAFITVAEGEKGKNYITVQFSPQMKPFF
LNLRNNYTSYFLKHVFSFKSAHSIRIYELLAQYYPNIRQRKFDVEYLKDILYVGDKYSRF
FDFKKYVIEASIKEINALSDINVEYELEKRGRKVVAMIFYMSANERTDPKLLEQDRSASS
AIDESEKNEAPQVVEVVESIKAKPHTSQPESSQDGKYQIKPETAQKLAEKYGQEIVDFYI
KCVNDKKEVSNKTGYLITALKNEYFHKEYKSHINTQKRRKLKSDLEREKLNYENRLADIS
KDYELYLKDIKNRLIEEATLDDEAEYLFDLEMSSNSYVKKFIPEWESGKPSELALGFYGT
WLIQNRLTDEEQEICGSLKSYAIWKYDFEIKE*
>AUTU_48600 pAT4 [Aureibacter tunicatorum NBRC 107587(T)]
MKKEIKKPNQLIKASHGMTLQQQRLFMAALSQVNDNDESTIEGVIDLSEICDLKNDYRAY
KQAARKLTGYRIEVENDGAWEYKTLFDSFRGIDYQPIIRYRFGTSVFSEVVMLKKRFTLL
KAKLIFKLKGAYSLRLYELLKIGHGEYDHVDYPVEDLRKMFSIPDHKHKRFDSFKRSVIE
KPIQEINELTDINVKVEYLKKWRKVEKIRFVYQDKQVIDLLGDSNKESNEDIVKIERILK
ELQVSDSFLKSMSQVAFDYKALAVELEFLKDLADALPQEVVTDKVFKIFNKHRQDS*
>AUTU_49440 pAT5 [Aureibacter tunicatorum NBRC 107587(T)]
MALIHESYIRDYKIVKSNKFINSRQPNISLNAQRVLIFAMAMIKPEDHILKAIDVPIRLV
LGKSADDKLQGYDYKKVREAAKELMDLKIEVEGDDGAWEEINFIQKSSGKAGVSYISIKF
SDDVREFLLDLKDNYTSYVLNSVYNFKNPYSLRIYELCKQYLKIGKREISVDKLKFLLSI
ENKHNRWSNFKQNVIDKSCNEINEFSDILISFDEIKTGRKITGLVFYIERQKKPGVELML
NKEISSLDQHADALIASRTDIKNPEAYKAKLINSEDFKKDFERQQIEKESKIRKQALKQK
EKEEKKQAKEKSELYNKYYLDVRKKYIEEFPDSFKAKYVEWVKENGNAEEKKSLQELIEK
REKAPQRCWNLYGTFLIKNFGTEEDLKWLDIEQWWMDNQLNNTVEQSAF*
>AUTU_50100 pAT6 [Aureibacter tunicatorum NBRC 107587(T)]
MNNYFNYKVVKSNKIVNSKQSFSLDQFRMLALLSSKITENDDEFCEHEISILDILGKNSS
DKVSGQQYNRVRQAAEDLINSSISIEFNNVWRAYSLITYAEGAKGRGYVTLKFSSDVKPF
FLNLKKRYTSYFLRDVLMFKHAPSFRIYELMKQYYPQIKVREIEVGRLRELLGFENKYKL
YGNFKTKVLSPAIKEINKLSDISVNFVENKKSKRVISISFHIRKNTSRPHQREIDNCKKT
GSNRFLDEYSYKRLVKKYDSDYLNFCMDYVDGKKDVSNKKGYLLNALRFGYLLPSFNEKK
SKSLKVMKENNRRSLLRRRENLKQKIVNEFDNIRNKVFDKYQMIASDEDLAIFLFELEES
EDFYEKEVFSRFMAKGESNLDIRYFIRWYILNYGNDEEKMIAQANIKLYAKYKYNLEWD*
>AUTU_50240 pAT6 [Aureibacter tunicatorum NBRC 107587(T)]
MDYKIVKSNKLVNAKEGFSLIQQRAILLAFSLIKPGDKQLREMSIDIHDILGLDHNAPIG
GSQLRSVKEQIKPLTNTSISLKDELDEWESINFIAVAKKQRGQNKVTIKFSAEISPYLLD
LKANYTQYLLSNVYKFKSKYSIRLYELCKQYEKIGKRELDLLFLKELLNIENIKTYNVYS
QMKRTVITPAVHEINEFSDLDVSFIEQREGKKVVSIKFQISSKRKPISLDSISILNSQDL
IGEEANTIDQHADALIASRTDIKNPEAYKAKLINSENFKKDFERQQEEKESKIRQQALKQ
KEKEEEKLAKEKSELYNKYYLEVRKKYIQEFPDSFKAKYVEWVNENGNAEEKKSLQELIE
KRDKAPQRCWNMYGTFLIKHFGTEEDQKWLDIEIWWSENQPSTPQQQSIF*
>AUTU_50500 pAT7 [Aureibacter tunicatorum NBRC 107587(T)]
MTLILSPNMLDYKIIKSNKYINSKQSNISINAQKILVFAMAMIKPEDTEFMDIQIPVRLI
LGKGDQVLQGYDYKKVKEAASELMDLRIEIERSDGRWKKINFVSTSEGQDGAPFIKFRFN
DAAKPYLLNLRDNYTQYVLKYVNNFKTNFSFRIYEICRQYLKIGKREISVDRFRMLLNLE
HKHKRWQDLRREVIEKSLKEINEYSDIHVAYEVLKTGRRITDIVFLISPNTNSGFNEKML
GMPIEMQIKSGYHINEAVRGMEEMIPMQEKSDGLEKNSETREEEIARLARIERKKLEEQR
ASVKSELYNQYYLDIRKEYVTNFGMEFKKKYVDWVQEHGNLEERKSLQELIELRDKASQK
CWNFYGTFLIRNYGTSEDRKWLDIDAWWEDNKSIEQGGGEEPF*
>AUTU_50510 pATrrn [Aureibacter tunicatorum NBRC 107587(T)]
MSTPDFSFMKKGNYKLVKKSNKLVNSRNGFSLYQQRIILLMTTLIKDTDETSEYKIPIHD
ILGLERGTKIPTGSYRHIREAAEGLTNSSIRIQEGKRWRALSFITEARGEYGKDYIYIRF
SMEMRPYFLNLKEQFTTYFLHNVYSFKSAYSIRVYELLIQYYPNIKSRKFDLELLKDMLE
VKDRYKRFYDFRKRVIDVAVAEINVYSDIKVKYNLLKKGRAVIGIEFIISGNSRVQIQSE
SDLLDNGDLSLINNTKVDNRIPDSVKKGDISTVMYQKMLSEYNKGLVDYTIQKVDEKKDI
KSVTGYVLRALMGGFYVDEYNAKMGFNKTSEEYYEEYVEVGENDLYDDHIDIDKAKEEYE
KKWSEVLDKYLSGEVEDDLYEYLYDNQDHTMGVVQRYLKEWKEGNPTRNAKINFGAWLIR
KYGSDEEKSMMDYKKYMKDKYGIDV*
>WP_157601246.1 RepA1 pCCBrrn [Persicobacter sp. CCB-QB2]
MDNLTKNFTLLNLQQGMALTGKYTKRIFDYISSIRNFKDHYGKYPYIDLLEFKNLMHLSE
EDYSKFGIFRVRILDKAIKEINKYSDFNVRYTPVKKGRKIIGLTWQISKNPKSKVIFWNT
KECNTSGLRL*
>WP_157601248.1 RepA2 pCCBrrn [Persicobacter sp. CCB-QB2]
MSTIPAEYKNYRIIKHNKLINAKEKLNTLQHRIIVLMSSKIKKGDTHFNTVYFKIRHILG
RGDRDNIGSGYERVRQAAKELVHASLEVENQNGKWAAYSLITVASGNKKEDFITVKFSDE
MKPFFLQLESNYTQYTLSNVYHFQSAYSFRVYELLRQYYPKVSKIAIEYQYLRDLIGLDE
RSYARFSNFKKRVLEVAQKEINQFSDMMIDFELERSGKSVVQITFSMRPNRKVSPSIELP
EQDHGVKDVSYEIIRETQSNTCPLWLSEGVYQGMLSKFGSDLLQFAIQQTEERKHIQKPA
NYLHKGLKEGWLTEEFNQFNQQQERVLFSLEESFATHNNNRRQEIFQQYDSKDLRDEYIL
ELEYNKTYSSHRRLYLHQWESGEISDSALGCYKGWLLKKFGELKDWDKKVFTQEQFKKV*
>WP_072159360.1 RepA3 pCCBrrn [Persicobacter sp. CCB-QB2]
MSKFSEIVASIEKYRLVVKSNDLVNSRQHFNAMQQRIILNALAMIDERKEYGEWIEIRLS
IHDILGKPEGRKVGGSEYRAVKEATIKLTESSVQMERVQPSGKIRWESISFISYATGEEG
SDEVMIRFDPAMKPFLLNLKSNFTTYTLEQVHRFRKVHSIRIYELCKQYFPNIKERRFQL
SEFKYLLTLEDKYPKVSNLVRAVLHPSLEEINNYSDLNIEYKLLPERSRSKKEIVFITRA
NENYKAEYDPKSNLFQPVEMEEHTAPESSKTVDIEPVELESNITKTPEVPVNPVQEAPAG
LPVEDLTPPEKLPQWLSDANFANMARIGGKELVMFALGVIEAKDNIDNKMGYLYQGLKKG
WFEEMFTLHQRKQQEDRKEVERREAEQARMAAQKQEEEHERIIKEVFGKHNYHQRLKMLE
LKDSENERFEYIYTLEFDPEYEGHKLHYLNEWLANTPQNQPFHCIPDGC*
>FUAX_40140 pFA1 [Fulvitalea axinellae DSM 100852(T)]
MGDSLFKNNDYKIVKSNDLVNSRSGFTLTQHRIILLMSSRITNEHKDFHEMRIPIREILG
KKPGENIGTSAYKQVREAARGLTRSSIDIERGNKWKSFSFISVAEGERGVPYITVKFSTE
MRPFFLSLRDNYTSYLLRNVFDFRSAHSLRIYELMKQYYPRIKKRKIDVARLRELLYIQG
KYKNHSMFRKKVIDVAQREINENSDLYIEYEEHKQGRRVAEITFHIRKNEANAEFIPVNG
NQDDVKMLSPDPISVSEPEPKTISIDFDVVEEIIPESEEKLPAWCNKQALNRLFETFGED
YVMYCVKTIGDRGEISNPMGYLIKALKDGYFEGGFKMKKEKALQKARRRQEADTKRQRAK
LKEKISQEFDKYNSEIKARYYNNASDEDKAEYCFMMEMAETEFERKQGRTIERGRPDDIA
KRHFATWLIEKQGTEEERVKLSVQGYAELVHKFDWNDD*
>FUAX_43880 pFA2 [Fulvitalea axinellae DSM 100852(T)]
MSSDEITESFNYKIVKDNKIINARESFTLLQQRIILLMCARIGYDDTEMNEYHVPIREVL
GIPEGKPIGGGYDRVRKAAQGLAHSAIDIEEGDRWASYSFVTVAKGEKGKDFVTIKFSQE
MKPFFLKLKSNYTYYLLKHVYNFSRSRFSLRIYELLIQYFPRIPKRTFKLEKLKDLLYVK
GSYSRFSAFRTKVLEPAISEINEKSDIFVTYEFKREKRKYTDITFFVVKGEHYKAQEDGN
KVEIPEKLSSESQTEKTATKKASAEKTQKNKVSESQTSIDFNQKQPEVSQAKKPHENQKR
QHESQAPQAEKVGNDWLAPTLFSGMVQKYGEGLVRYTIDRINEKPNVKSKLGYLNKALLE
GYYRNEYEDFARKDQLKRAMDRKKTLEEQRKSIESEFHEHYENAKISILKEHDTEDERFE
YMSLVEFTDEYTFERRYLEEWRKSSPSEEARKFYGKWLLKKYGTKEDHDLKAFALTVHDF
KNWK*
>FUAX_46480 pFA3 [Fulvitalea axinellae DSM 100852(T)]
MSEEGIDFQGFKIVKEREVEQVGARRVFKSNRMVESRQRFSLIQQRAIIIAISQIKREDQ
KMGSYKINLSDVLALPPGKKISGAQYKQVREELMKLTKTSIDLIKNDKAWKSYGFISSVE
KKEWANYVNIRFNEEIKPFLLNLKDQYTSYFVKSVEEFRKTHSIRIYELCKQYLTIGHRK
LGFEFLLDMLYLKNSKSYKQYYIFNSSVLKPCVKEINETSDIYIEYEPVRSGRKVTDILF
RFKAKSSERKIEATPRKESEEKPKLRSDAEKASLAQRILPEAGYQRLVGQYGKDKVDYAI
EMISARKEITNPRGYLIKALREGYFDLQFVREKDVSEKRVKAEAQRKEREDRKVTKDKIS
AEYDKFRRELLTRYFENSSEEDLEEFLFEHEISNNSQERKYVKEFASGKPSGLAKNFFAS
WLVSNYGSDEDRTFLSVELYAKSKYDFEWKDPD*
>FUAX_49080 pFA4 [Fulvitalea axinellae DSM 100852(T)]
MENEGKYLNYRIVKSNRFIEARHTAPLTIYHQRIVALMCARIQKDDDTFETMRIPIREIL
DKPEQEKLQGSDYTATKKAASELVSLTIQVQNPDGTWKVRNLISEASGKELTGDYIEMKF
NDDARDLLLNLKDNFTQYYLRYTYRFRKVHSTRIYELLKQYLNIGYREISVENFKMYLGI
EDKYPRFDALKSRVLMPSIAEINELSDLRVDMTLVKKGRKVVSLRFDLGKSDNNVVRDQI
QDVSHEVVDSPENIGPTATTSEAGHDVTSTKVKKEKPSFLTPEKYRRFIKAYGQDRVDFY
VEQVATKESIENPVGYLIKALKDGYFDEAFETEAKKAAKSMEDQRKESQAKAKEKEIREI
EQRIPAEWDLYRKSIFDKYDVDEILEEALFVMDEDELGVSPAILDKIQGLLEEGVDFNQA
LVDNYKLRADFNLIREAYIKANSPEDYGILEAGPVGYAKSKYGIEYRG*
>FUAX_50030 pFA5 [Fulvitalea axinellae DSM 100852(T)]
MDSNVFSLDYKLVKKSNHIINARQNFSLMQQRIILLMCSRIGENDQEFKWTRIPIQEIAG
KTRLNGSDYEKVKRAAMELVECNIELRTGDGGWQKLPFLTTRGHDRKGIVEAKFVEDAKP
FLLGLKERYTAYFLKNVYQLKNVHSLRLYELMAQYFPKIKERRFSLEDFKDLLYIRNCYP
KYSAFKKHVLEKAVSEINATSDLFVTYEERREKRQVLEIIFSIRANGDRALTSATASATV
SATPTAPKTEPVTEDVPHEVVDSVPVAPTLFDSVEEKIPEPEETKEPIRQEAQPPYEDIN
FCSEATFKKLTSRYDEDLVRLAIRAIAERPDIVNPTGYLIKSLSEGYFNDRMEQEKKVAR
EKIKRLEETRRIEELKRIKDRIPEEYDLFRKTMLAKYREKATDDDLAEYLFEIEDHDDMV
VRRIHDDFLSGNEPSSLSKSHFGVWLVKRYGTQKDMEMLDVKNYAMHRYGIDY*
>FUAX_52130 pFA6 [Fulvitalea axinellae DSM 100852(T)]
MKTQTSLEMYKDYKIVKSNELINSKSRFTLMQQRIILLMAARIKITDADFIPYHISISEI
LGLGPNDKVKGQQYNDIREAAVGLTNSAIYLQQGDKWRSMAFISVAEGEKGKNFITVQFS
PQMKPFLLNLKDNYTSYFLKHVFSFRSAHSIRIYELLAQYYPKIRSRKFDLEYLKDMLYV
GDKYNRFFDFKKYVIEVSVKEINALSDIYVEYEVEKKGRKVVGLIFHMSKNVQNVPSEQE
NQEDKMDMTLLPSPPMIPKEKAEKKPKKKKEKPVAPAMEESPAWIVAEQEAGQLSLDLVA
EGKAAAKPATGIKPATIQKLEQKYGKALTDFYVKKVSALDEVANKTGYLITALKSGYYQE
EFEGMSAEADRKRKLAEERERKQSYERKKQEISAEYDEYLKNLKRRLLAEATEDDQAEYL
FDLETSSNSYLKKFIAEWEADQPSETALGFYGTWLIENKLDDSAQELIKSLASYAKAKHG
FEIED*
>FUAX_52850 pFA7 [Fulvitalea axinellae DSM 100852(T)]
MTGTTPQIRDYRIVKSNKVVNSKTLFTATQQKIVALGLYKLRNNPEQYEDIVVYLSEVTA
DADKRGGGYYERIKEGAKGLTGSSIQIENEDGSWESLSFVTHVQGKKGQGYILISFHKRV
LPLLVNMQKEFTQYRYGFIYRMQSCYSIRIYELMIQYYPNIKHRSFTVERFRLLMNLERK
YKKFADFRKNVLDVALKEINALTDINLSYKLKKRGRAFSEIEFVIRANSALTAIKKDRPP
KPKTLELFPPQEENPVRDTNQTQESLELLPVEKEERSTVLSPVLYTRLSGKYGTEYLDFV
IDKVIQKENVKSVPAYVNQALLKDYYKEDFREILTKRERVAEKRRKEEEKAKQKELADKI
SKAYNDFTLTLVEKYAHFVTEDDIHDFIKENSSNVFLKKYGRTLLDGKEDPKALYSLTMW
FVRKYADELFPDDNDAFLVDFDNFTETYTKKTIHAPQKD*
>FUAX_53440 pFA8 [Fulvitalea axinellae DSM 100852(T)]
MGRFVTFFSNLADFTRIGITMLPVKFKNYRIAKSNDVISAQEGFSMLQQRIITLMCAHIQ
PEDDEFKEYKIPIRLILGRKKSESLGGGYQRVREAAEGLTKSAINIETDDRWVSYAFITK
AEGRKGEGFIRVRFSAEMKPFFLSLKRNYTSYFLKNVYNFRKSRFSLRIYELCIQYVPKT
WKRVFDIDKLRHILSIDDKYQRIADLKRFVLDPACSEINGHSDISLEYELLKEGRRFSKV
VFRVSPNEHFVSPPEPGEPAFELNDTEAQVLDEVSDESSELPEWLNEKKASAMAERYGAE
RLAFYVRRIEAKENIESKAGYLYKALKEGYYEQDMKDDRQAREAKQKSDSERKKHQDENR
RTEELKAEFHARYERRKQEVLESHDSEDNRFEYMSDIEFESGYVYEKKFLQEWSAGTPSE
DALKFYGKWLLKRHGEQQDWDLDTFLEIHEI*
>FUAX_54030 pFA9 [Fulvitalea axinellae DSM 100852(T)]
MSRQIPVPERFKLYKVVKSNKVINAKESFSLYQQRIILLICAQIKPEDQDFTEYKIPIRD
IVGLESGKKISSGYKRVRDAARGLTKSSIDIDYGGRWESYAFITVAKGDIKKDYITVKLS
MEMKEFFLNLKDNYTSYLLKNVYAFSKSHYSLRLYELMIQYFPKIRKRKMDIDYLKEMFY
IRDKYKHFPSFKRRVLDVAVDEVNEKSDINITYEIVRVHRVPKAIEFSIAPKSGLVPDTE
STETPLSDGTDPITIPAEDAEAQPPASVSIALPDWLTEKKLYGMVKQYGEEKVAYCIARI
EEKKDVQSKGAYLYKALKEDYYGQEIEAERERKKKQEDADKRRKDKAKQQADKQQLEQRF
HEEYARKKNEAIELHDSEDSRFEYMSDIEFESEYKYERRYLQEWTDNTPSEDALKFYGLW
LLKRHGKKQDWDLDTFLETNKH*
>FUAX_54530 pFA10 [Fulvitalea axinellae DSM 100852(T)]
MDNNGQIDSQQLFDYKITKSNKLINHRSSFSIVQQRAITLAIAQIQPEDHDLKRYRISIR
DVAGIKKGERVGGSVYKHVREQIMQLTKTSIDHINNPDDPQSGFKSTSFIEEVEKHDGKD
YVTIEFSQKAKPLLLNLKERFTTYALRYVLDFEHSYTLRLYELCKQYERIGKRRISIEYF
RELLNLTTKYPGFGKLRTKVIDPAVKEINSLSDMRVSYEPIRQGRAFTDIVFSIRPVEEI
KTNAVQNKGGEGVSVRKTKKAKVRTKKANKSKTEEAKVQPKPPALEFSWDVGPETQPTEE
ELRQKYLADYERYYQEVRTDYLRRATREQKNAFQAHVHENGTIPERNCLERLVSGEADRT
DWNMFATFVIRTQGADQDRRYLDPQAYVQDRLEEHNR*
>FUAX_54870 pFA11 [Fulvitalea axinellae DSM 100852(T)]
MIKEDTEVGEYRVTKSNKILPRKKEPFTLIQQRAIAIAISQIRIEDTELKPQKVEMRRVL
GLGPEESMSGAQYTRTRESLMQLTRTSIEYVRDPNDPGSAFRSVNFISEVNREENSAYVT
IHFAPAVKDFLLGLRSNFTSYSLKYVYDFRSTSSLIVYELCKQYERKGKRIVSLDLFRKY
TVVEDKYPKFSQLRKWVIEPALRDINELSDIRVELETKRKGRAVNTLIFHIRPAAGSRPS
IAEEAERPKPKRKAKPVAVAEPEPVVLEPAEAMEAPVWDVDLPEGEKASEEALERAKDAY
GEYYERSRTEWLRKITREDKVAFAEYAQDPETEGHWRDLLAKLKAGPDMADWKRFAGFVI
MRRGNERERRWLDMDLYLEDWLTEEREPALEDIVGQLVGDF*
>FUAX_55220 pFA11 [Fulvitalea axinellae DSM 100852(T)]
MKIQKITKNNCVITNSRFHILSPAQNTLLAYAMTKAHRSQQHRITVSVDEIRPNPDDRSF
ARLIRQSLSNLLNLTIEVQAHGVWHKYNLLTGVAVLNSSEFQIAFNPDLEDYYMKFDREF
TSYSLLNIMNFRRHHSFKIYDICRQYLRIGKRKMTLQGLRTLTMTENKYPQYKEFKRCVL
TPAIEEINEKTDITVTTVERRKGHSVHDIEFNIKPKPQTKIVADKTVLPKTLHTQTAEYG
TALRPSSHGHTTDRQTAQGHSSDIQTADMQEMKAWAKERYSKKQGINNPGAYIATGLKHG
WLQEEWKEAQSKKARPAEPNSQQASKLQQEEDIRRHIAGWDTERKHIMAKYDVADLIPGT
HEQTIKDGGAKGALLNAKKEQAIITLNNQDGLTLQQGLAGHIARKAKTSV*
>FUAX_55340 pFA12 [Fulvitalea axinellae DSM 100852(T)]
MSMLPDSLGDYRIVKSNEFINQRSGFSLIQQRAIQLAIAQIMPDDDDLKPRKILIRDVLG
LQKGDRISGAQYRNVREQIMQLTKTSIDLINDPNDDESGFDSISFIERVRKYEGKNYVVV
EFSQSVKPFLIKLNKNFTTYSLKWVFDFEHVYSLRIYELCKQYERIGQRVMTVKYLRALL
LIEDKYRDFSLLRKKVLDPAIKEINTLSDIRVDYEPIKRGRAYAELRFSVKSVALTSKNK
QGENVAEATGGPMDRKPKKSRSARTMATAKSEKKKPRKAEAQPESPALEFSWDVGPETQP
TEEELRQKYLADYERYYQEVRTDYLRRATREQKNAFQAHVHENGTIPERNCLERLVSGKA
DRTDWNMFATFVIRTQGADQDRRYLDPQAYVQDRLEEHNRKA*
>FUAX_55970 pFA13 [Fulvitalea axinellae DSM 100852(T)]
MKSAKFPVNSLEFAGNLASLRGIRHFNISFEMKYLISELGEYRVTKSNKLINRKEPFSLI
QQRAVALAISQIQIDDDDFKPYYVSVRNVLGLDEGAHIGGKEYIKTRESVMQLTKTSIDY
IRDPSDPNSAFDSISFIDRVNREEGSGEVAIHFHPAVKELLLKQRANFTSYALKWVFHFS
SAFSLVIYELCKQYERIGERKISVELLRKHVVVPESKQRSFAQFRRRVIAPALKDINSLS
DIRVQVEEKKTGRKISLLIFHIKSAPKSITQPKPTPKPEPKPVKQPETPVETAELPSWDI
DLPKTEISEEGRLEEAREAFGKYYEKSRREWLRKVTREDKIAFQAHVQSEHASSEDKKVF
ERLRGQKADLGDWKYFARFVILLRGSEQEKRWTNMDNFVVDYLAGKAEQEAPKSDEMVW*
>FUAX_56070 pFArrn [Fulvitalea axinellae DSM 100852(T)]
MPIETVKKVTLIQPNQVTNAKYSFSKIQKNILYHVISELQPRMTKGEVKMEETKITLKLR
DIDTNRNYQRVIDECKKMMRKQISYVLNKDNGKSTIVLATTVAAVTHDHGSEEISFILPS
YAMPFFCYYGALGFTSYQKVLALSLKSTYSKRFYELCNRWKDKGGFTIPLKELREMLELE
NKYPKISHFRARVMDPAQKELQEVADVWFEYELSKFKSRSYNRISFKIFQRNAKGEAVRK
DPSKATKKEKYSYVVRFLYLTFPAHHSNKAVEITDALMKMKYLDEVYSRFMRLERDLNLG
KKNRADIERVTRFILKEDFELE*
>TRSA_28170 pTSrrn [Treponema saccharophilum JCM 32279(T)]
MRKSEIVKASENARFLNESNEVSRAFYTCPVMTKKLIVMGLYKIVPVFNPENYRKTDLSN
LGDKFKWTDFSATFTIQEFCNVMGIENGGFQRESIEEAISTATKQTVLIKTLTDTTYLPW
FSRANYNRPTGTIELVFNPFVMRAALDIRRKYSNIELDKVGKLRSFYAIRYYEICRSFYN
TKGKFGNLPGEWHSFELPLDEIREMFQLGDLYKDRTNNFIVRIVKKPLEELNSVGLDFTV
EAEIIRKGGGRKIRGIIFKCREIAPLKQIKAEDTSEARKAKRETNRDKIRMEKARSLPEW
AQVAADVRAAAEDTDTFIPDGLMFDVAVFTEMQRRGIVR*
>WP_060688354.1 JZB09-Plasmid1 [Persicobacter sp. JZB09]
MSVKGSQGTLDIFSREITHSVQEIEKSGGLMGDNKRNKRGDSLVLRNKAIQIIYFAVTEA
QDEIFKHFDRIKGQLDLLPMEDDKHALINREIWQRAYTVRLRRKDFLNEYDSFKTQKQRY
DQAIFDLYQAKIQRWEYSYEEQKMTPRFINAITEIEPVKFDIVDVDGREMPVNIEEVKIH
FSGAFLRTFYGFNKDEKVIKYKYETIFRLKQTYSVFYYTLFRSFISSAEETFNQGELIEV
EMDIEQLKKKVGVAFEVDLKSEHDYERITSDISKNKIGKCVPDDAYPCRLTIDDYPRFND
FKKRSLDPAIKDIVNNTNIEIDYDLLRAGRGNRVYAVNFKIKHQANLLYIEQGGTEEQEV
QVVSASYDEYSPTEVNLILQELNLLGSNKKQLGKWTAQLIDALKKYGMDSIKNFLPATMN
SRSRDKVSFLLKALEMNKVKEDAFEAKPATASIYKASNFRPRTKANFSTIFQKLETLIMS
YEQLLTHEQMEAVAQRMGSFATRPSVEYLQTCFDNELKEIAKAPAPTPEVPNSRPANTTK
PAPLASNEQSFWDNNVKRKAEQEQKVANSELKAKISFEYQGVWDELRSKYLMFFGPTKVE
DFKNYLVNEAPTLERKDVGNLEEMAFEKMNENTLKWYGRFLIRKFYLTEEEKDYAENGVL
AYAERKYNIPRDDFKRM*
>WP_060688933.1 JZB09-Plasmid2 [Persicobacter sp. JZB09]
MNITDRSVAGIKNYKIVKSNKLINSKHTLSPLQWRLILLTAAQIKKDDTEFNECVIGLRE
LFDLKRGDKISDKYNQAREAAVGLTNSSVYIQKGKHWVAFPFVTKAEGKEGEDYIKIRFA
QEMKPFFLQLNAGEYTSYKPINCWGFVSGHSFRLYELLIQYFPNINKRTFKIADFKNLLN
VEEKYKRFSDLKRRVIDPAVHDINSYEPSGMFVDYEIKRRGRSVNEIIFSMSKKGNGLVS
DGAHELMGEVNIKPQTIQPQLNFDQLTAEDVTPVESLSEDEEILAAIGYKAKTKNGMSQA
LEAISHLIRQYGLIQVRKKVRVVQQAKKVENPIGYLTMALKEDYQLRMEPAVNQKADATQ
AAYVENRQKEQEARQAVMLHKKKQESISREFDKFWKDLCFEYLNNNIFGQFPNYVNYLNG
EASAYERKFLQEWNCNKPTTEAKKYFGRWIIGQIGTEEHKRYLNDGVKFYAMKHHKFNWD
QY*
>WP_060689695.1 JZB09-Plasmid3 [Persicobacter sp. JZB09]
MKDIESPEVEIESITTDSEVTRLNLIIRKDNEYIQGMHHSLSVIQHRIILDGVWKVIQCE
QGDMDYAYPVDDGFPYVKLDLRFIAGVESLHELSGAAKRSIRTQLGDLTRTSFNLKYRNR
KSGKDYSADYPIAVGVVGEINRGKSSAVYNGGDLYIRLNDVLVKRFKPDFEKGYFTQYRL
QNVYNLSRGHSWALYDLLRQELNKQKATYLEKVYALEYLVDNLCKGKYRKKNGKIDFNAF
KNKVVIPAVEDINSAEKCDLIIKGLQFIKEGRSVNQILWKIQDSKADVNNPITVYTPSGK
ELPQRPAVNAGIPTVIDNMISELFLNGNYGRKTLTNSIRSLLIQGTEAEWIICVLQRMIE
KRDDIKAKGAYFKKAFEAEKASREGKGFQSSFEFQGNNATKPKAKTPPNDAYPSVAKTQE
KLKAEEERERFSKAYDTALKELKVKYIMEYLFDKNEEYLTYLALEASAYERKFLTEWESR
RPSDMAKGYYGTWLIRNYGNEEDKAFLAGGLDGYIQSFTEVQIVEE*
>WP_060689966.1 JZB09-Plasmid4 [Persicobacter sp. JZB09]
MRISKEVIPLNAKVQKHNDLIKGKHNSLSAMQNKMILFAAINTVRALKGEQEFEFEDPLG
DGKGKFIRLDTRFVAGVKSTSEISGQQMKNMRIQLGDLASTTISLFQEGTENRMFGRQFP
IAVDTLGEIERDGNLKEVRGDGGLYIQLHDHIIDQFKIAYEEGNFTQYMLKNVYFLSKGH
SWALYELCRLELNQKRAAELKVKWNVSVLADRICSNKYRKKDGSLWYSQFKTRVLLPSID
DINIDDNCDIFIELMQEVKSGRSVTDVVLHFGNLDKKQNDGKKESSSSGPAFIPFNTEIE
ALLARIFDKSNIGLKTIRNYIKKDLASGITNEQVCLFLSELETRKDKIKGKAAYYHKMVA
KEELNRKKGQVNLTFGAVENKAQESFQKENNRLKQVKQERADDAKFTEMVRSCFQQELDA
VLLFYLDQTGREFLGQFEDYLKTVSPFKRKQLEGKQFGDEAYDRQYARYLATSSSNPYHQ
ELMHCSLDADKILDLFRRYDRDVIIAKIEESLQLES*
>WP_060690166.1 JZB09-Plasmid5 [Persicobacter sp. JZB09]
MDIENSVLNFRVQKSNKLINSKQEGLTATQNKILLIAANRYVMAQNGELDLPTDERGRQY
VPLFPRDFFGGEKVNGRALQQIKEQLGDLTGISVFLRIQTEEMEEERRIPIASAVRGYRD
RKTKKTVEGKEMQVSLSPEIVEMFIKQWDKGNFTQYLYEKVRDFRVGSAFKLYEVLLQHL
TKNRLQHGQVKFSVEMLGEMLARGSYRNKKNGNLIYSEFKRNVLAKSINDINSNDRCDLE
VTSLEEKRLGRKVQDVFFHVRYKQGRHFKADSAMKDPEVGELSVVTDQLVEKWVRALVAR
FKRIGRSNWHQLVLQLKNEYDNDRIEKNIDYLLCQQQRIKNPQGYLRTAIKENYAESVPQ
TELFAVAPKATKAPVYEAPKPNLEKREWEVHKERIAEEFNQYWKDLCFQYYNQLGEDCLD
DYLEYLQNEAPALERKSLSSWEMQTPSEEAIRFFGRYLIKNFGTPQERLYQVKGLKAYAK
KVYQFDVDAF*
>WP_060690388.1 JZB09-Plasmid6 [Persicobacter sp. JZB09]
MNEKYRLVVKANKLVNSRQHFTATQQRIVLAAISRIDNSDSLLEFKIPIAEILGTTKTGG
REKKLVKDAVRGLMKSSVELETIEDGKVKWEAIGFISYTKIVEGEAEFLIRFDSEMKKFL
LNMKENFTKYLLGNVVNFRKAYSIRIYELCQQFYPKINQRKFDIDKFKFLLGVEEKYKYV
SHLAKKVIDPSLVEINNYSDLFIKYELLPLNRRSKKEIVFTITANPNIKVEIGDNIANKD
KEAEVIDVDYIEEGSNLEVLSKEDYLGKYVDSMPNVKNKSAYYNKLLNDSKFDLQYQEYL
KEQTKQEQENERIINQIKEQEKAKKIELDNEEKRARHFEWCRTLCLSFYDNYDYREFREE
VVDFLRKYYTTILSKIMEEFVAGELSSDTKMRIGKFLLLKFGSPEEIEMFNSQDKWEQFS
IKEDQKLTSKEQERLKLEEELRKIQEKLNSL*
>WP_060690451.1 JZB09-Plasmid7 [Persicobacter sp. JZB09]
MAEVNLEYSIVKSNRLVESRNHFSVVQQRILAVAFSLLQPDQEKFEWIEIPVKSLFTGKI
GKSQYNLVKKAVSEMTELTVYVTGDNGYWRKVSLLEASGYDADRTVKVRFIENARDLLMG
FSGEYTKYLLGNVWSFDSSYSFNVYELCKQYQKVGKRTVSIIFLRERLGLIKHKPGTRGN
SMMLSEEELMKMDTKYPAFKDFEKYVLQAAQRDINTQSDLHIEYEKHKKGRSIVSLTFEI
KANPKYQRPKIESLPKGAVREYGHQDEKEVYVDEYIAKQKSVKNKSAYRKKLMNDPEFED
QFQSSQKQKKEAEKAAQQKAGEQELTLQIEEWKAEFNQLYKSVRLPYCQMANENGELISE
FRSWYQAHGSVTDKRGILERIDAHEMKSSDWLKFGTFMIERMGTEEEKKYFLKANPQAFL
EMKRSQWDAQYGVKITPAKPVFNGFDE*
>WP_071932245.1 JZB09-Plasmid8 [Persicobacter sp. JZB09]
MKLDQYRLVVKSNELVNSRQHFTATQQRIVLAAVARVNDDSDVLQYKIPITEILGENYKA
GGKAYSLVKDAVRGLMNSSVEMEQQNLHGKLVWEAVGFISYTSIVEGEGSFLIRFDPEMK
RFLLNLKGNFTKYFIHNVAKFRKAYSIRIYELCKQYFPRIKERKFEIDYFKFLLGLEGKY
KYISQLVDRVILPSIDEINLNSDLSIDFKLLPENRRSKKEIVFVISGTNKSIAENEEPTI
ISLDKNPITSKNEYIDQYVAEMEGVRNPTAYKSKLMKDDKFDQQYQDYLQEQEQKLIKVE
RLKEAQVSKQNEEKLAKEREEKRALHFEWSKSLCIAYFNKYDYKKYREEVVDFLRENYST
ILNRIMEEFVFGELSVDTQMRIGKFLLLKLGSPEEIELFNNQAKWEQFKESELNQEQQAK
ELEKQKLEEEIRKMTERLKSL*
>WP_060690541.1 JZB09-Plasmid9 [Persicobacter sp. JZB09]
MTEQNQIKVAQSNDLTNGRVDFIPLQIDIFYVMLSKVGENDPWTGKYRTSVQELKNLGGK
SVNHTRIETAIRGNRSENLPALASTFWEVRGENGKWNHKPIFSEIDYDSGRITFQFNEAV
SSFLHNLKGNFTLFELSSIVALKGKHTKKIFQLVSRWSDKKHFIISIKELRELLYLETTL
LRTNDFKRKVLEQSKKEINEKTDLTIDYKEIRVGRKLDSIEFIISQDSISKDAGNKKSKM
VFDGDSWERVKKRLNVEQQEYLKSQVHKALYDAKQNGEVKNDWYVMRSFVQQYLEYFFNF
DIGFKERNWKFNLASYRPK*
>WP_060688668.1 JZB09-Plasmid10 [Persicobacter sp. JZB09]
MNSQYRLVVKSNKLVNSRQHFTATQQRIVLAAISRVSDENDILEYQIPISEILGENYKAG
GKAYSLVKQAVRGLMNSSVEMEKKIDGGKMKWEAIAFISYTSIVEGDGSFIIRFDQEMKR
FLLNLKGNFTKYFLHNVNNFRKSYSIRIYELCKQFYPNINERKFDISHFKFLLGIENKYS
YLSKLVKYVIEPSLLEINTYSDLSIEFELIPLNKRSKKEIVFKIKGNKNLQKYNSSSRNY
GENENELSKECYADQYIADMQGIRNPEAYKIKLMNDDNFEHQYQDFLQGQKQTLKEQEIR
REEVIKQKKEDEKVKFQESKKALHFDWCKSLCLAYYDKFDYREYREEVVDFLRNSYTTIL
PKIMEEFVAGHLTEDTKMRIGKFLLHKFGTSDELQLFNSQIKWEQFTSSGLNKEQIAKDL
ERKKLEDEMKKIAERLKQL*
>WP_084792923.1 JZB09-Plasmid11 [Persicobacter sp. JZB09]
MGTSYIPYGYVLYVERVRLISHGYVLYVKGTSYISKGTPCTQEGTENILMGTFYISILFS
IFQPMEKELVKVHNNFTQNAKYQISEAAKNLLYMVLSVYKQENDVNASYFINLNSFSQFT
GKKFNYSQFKVLAAEMQGKVKDKHTPMIHVEIPGKKISAFPLFKEISYLEEEGTIEVKLN
DVLKPLWDNYTQFTSLNLRHGILLRGKHTKRIFDYVSSLVNFQKAYKKYPQIPIADFKEL
LGLEPNQYAKYNLFRDKVLDLAVREINEKTDLRVAYEEIRRGRKVLSLKWSISREKVSTE
ELQPVQAKLEFPTENKKVFDHGGLMFEEDVYRRMNGELTNRQKNKLFELILVAEDEIDLD
RNDAGQVSAFVDSVWHQVTG*
>WP_060688781.1 JZB09-Plasmid12 [Persicobacter sp. JZB09]
MIDNQIPDLELSIVKSNKLVETRNHLSVLQQRILAVAFSRLKPQQERFDWMEIPMQALFT
SRVGLRQYELVSNALKEMTTLTMDVSAKNGKYWRSVPLLEAEGDEDRRVVRVRFIENARD
LLIDIDTAEGYTSYLLGHVWSFKSSHTFRIYELCKQYLSLGKRKVSVVFLRERLGLIIHP
VGKKNRNNEILEDADLKKLKTRYPRFNDFETKVLKVAQEEINTTSDILIDYEKVRSGRAI
EYIIFKIERNPDYVAENKQVKLKLPKVKPAAKSEQRTLDIPFEEVEKTEKTEKEIYAEQY
IANQKGVKNPEAYKMKLMGDDAFHRQFVQDTETQKVQEAEAERVSQEKQRAQELEELEEK
WAQEYGENYKKVRVPYCQMVNQKPELIDSFREWYMENGSSTGKREVLERIANRKLESGDW
LKFGTYMIATIGTTEEKTWYLSADPRKYIEARREAWRAEQQNTPVKEPIENQAQSPLFTG
FEDL*
>WP_060688820.1 JZB09-Plasmid13 [Persicobacter sp. JZB09]
MQEQEKYFLSRRVTKNNQMINGKAALTAMQYCVFSACVATVEYNSGTFSDAEITINQILG
KDKLSKTDYNHVKTAALGLVDASIKIQEGNKWKGVPLFQYIEGEDGTNVIRFRFNIEMTP
FLLKLKEQGNFTAYKYGYMTLLKKNMYAMRVYELLKQYEAIGERSIQLEEFREILLLAEK
YPKFGELNRTVIKPVLDLLKKTDLIVDLDTKKRGRTVTHLIFKIKQRYKPKPEELALKA*
>WP_060688821.1 JZB09-Plasmid13 [Persicobacter sp. JZB09]
MFSLSNEFINGVFRFSKYQFIVLAALANRISMEDGDFREESFSLRKLAGLGKNEAIGAAY
DRIRNACKQLMKKCVKIQGKKYRVLSVFESSKNQGIIHLKLSNSLKPFFLKLSKCFTKCE
GEALRLLPSGDCIRIYLLLKQFLTLKKRHFDWKELKKKLGFKDRNYEKYKDFKRRVILPS
ICHIRRLGLLALDFTEQHIGRFLDKFVISIKKIVPKVKSPTKSAVQKNTLFPIWLNQERW
QKLMREFDLDYLTYAMKYVQELENVKAPMAYLEKIVFDASFQRQYKVLQSKRKAQEVFNE
QQKALQNQQAWEEHVFELFSQHNTSARKQIFELHHSDQSIEEYLVFLQEHDQKLYNRQYL
QEWEYVSFNFDELSDRVKIAYQGWLLRVHGNPSDFDRILFEKELRKSSYYQQFCERQNA*
>WP_060688850.1 JZB09-Plasmid14 [Persicobacter sp. JZB09]
MEFLDFNIVKANELVNSRNNLSVLQHRIILVALSQITPDQEKFEWVSIPVKDLFNTSIGQ
KQYRLVKKAVKDMTRLAIDITGSDGYWRSVPFLEAEGKDSKGCIRVRFVENARDLLLQLE
RNYTKFILRYTWTFTSSYSFRIYEFCKQYQLIGKRTMEVFELKDRLGLIVYEELGIGRNK
TKRILKEMYQGRFSNFEKNVLEMARDEINRESDIFITYEKHKKGRAIDRITFYIRSNEEA
ISSEEKVPVASLPTANEAVSEVLSLDEQEKEAFALDYMAAKEGIKNESAYKQRLMNSADF
ESQFQQHRQQKRKTRREEAQRNQRKQEQEYQQQMELNYEQYSKSVRVPYLENYTSDDFEG
FKAYLRNHPNRLLVKNQLLRVESGELEKSDWFSFGTYLIKLKGKPEDIKYLDFKVWMRDQ
VEPKPATPKFTGF*
>WP_060688875.1 JZB09-Plasmid15 [Persicobacter sp. JZB09]
MKEDYLDLMIVKSNKLIESKNHFSLIQQRIMSLALAKIPKDQEAFQWMNFGYADLFPEGS
KIGGSQYKLVKSAIANMGSLSIFIQLENGKWHSIPFLQARGDDKTKIIEIKFVEDARDLL
LNLKGNFTKYLVRSISKFESSYSFKIYELCKQYLKVGSRTCSVIFLRQRLGLLVNFEDKG
QTEEELESLLSRGRIKTKYALFNNFNKRILEIAQQEINEHSDIHIEYEKVKKGTSVVAIK
FLISKNASAGDETLTELAEDVQEGSDSVTKDISYEEVSGKEKYVDALMEQKKDKIKNPSA
YKNTLMNSEALEKEYQQKQEENIRAQQEAEQENRLKLQEELIRQMEVRYGEEYKNVRVPY
CKMAGESPGLIMEFRDWYVQHGSTTDKRSILEQIDNGNLSSSAWIKFGTFMIQKQGTTYE
KQYFLSPNPKPWMEMKLKEHQQEQESNNKFSFSGF*
>WP_084792932.1 JZB09-Plasmid15 [Persicobacter sp. JZB09]
MLLTQLNRQGICYTFKKKDLNQSIGNFTKAELQSATRKLQAPINISPLDQNSYKDIVCFP
TCTYEDGNLTIEIHPNVLPYFMDLKEQFTSFSPEVSLMFRSKYSHYFYQSLMQWKSIGSY
TLEIEAFCDKHSLPTTLRNYGNFKQRILTTALSEINEFAQINAQLTKEIKTGRKITAVVI
TYDKYNKSIATSELQTALNHKAENPHAYAQKLKEKQKESTSYTSPKPKIEQPDASHFTNN
QLAHLDQLRPLVEQGQTFEQVRDTAREQYRFNFTEEMWLFLVG*
>WP_060688911.1 RepA2 JZB09-Plasmid16 [Persicobacter sp. JZB09]
MSTIPAEYKNYRIVKHNKLINAKEKLNTLQHRIIALMSSKIMKEDTRFNTVDLKIRHILG
LGDHDTIGGGYERVRRAAEELVRASLEVENQDGKWAAYSLITVASGNTKEDFITVKFSDE
MKPFFLQLESNYTQYTLSNVYHFQSAYSFRVYELLRQYYPKISKRVIEYQHLRDLLGLDK
EQYSRFSNFRKRVLEVAQREINQFSDMMIDFELERSGKSVIQIAFSMKPNRTVAPSNNLP
EQTQNVKDVPYETIQETKPNTCPSWLSEGVYQGMLSKVGSDLLQFAIQHIEKRKHIQNPA
GYLYKGLKEGWLTEEFDQFNQQQKEERERESQEDRIKQQERELLSLEESFATHNNNRRQE
IFQQYDSKDLRDEYILELEYNKTYSSHRRLYLHQWESGEISDSALGCYKGWLLKKFGELK
DWDKKVFTQEQFKKV*
>WP_060688908.1 RepA3 JZB09-Plasmid16 [Persicobacter sp. JZB09]
MSKFSEIVASIEKYRLVVKSNDLVNSRQRFNAMQQRIILNALAMIDERKEYGEWIEIRLS
ISDILGKAEGAKIGGREYRSVKEATIKLTESSVQMERVQPSGKIRWESISFISYATGEEG
SDEVMIRFDPAMKPFLLNLKSNFTTYTLEQVHRFRKVYSIRIYELCKQYFPKITERKFLI
SEFKYLLTLENKYPYISDLVKSVLKPSLAEINSHSDLNIEYKLLPERSRSKKEIVFIIKA
NENYKAEYDPKSNLFQQVEQEEHTAPESSKTVDIEPVELESNITKTPEVPVNPVQEAPAG
LPSEDLTPPEKLPQWLSDANFANMARIGGKELVMFALGVIEAKDNIDNKMGYLYQGLKKG
WFEEMFTLHQQKQQEDRKEVERREAEQARMAAQKQEEEHERIIKEVFGKHNYHQRLKMLE
LKDSENERFEYIYTLEFDPEYEGHKLHYLNEWLANTPSESALSLYSGWLLKKYGKQSDWD
LNAFLKEKGF*
>WP_202814337.1 RepA pAU20rrn [Aureimonas sp. AU20]
MTRTMGEKTVQSLENLGSGSLTPTLPERLSGERWISMHNALNRAGHGLTLSEKRIVATAA
SKLGSYRRLGPGEVPVTRITAAEYAEAFEVDMTTAYEALQGAARALFGRSITFYEAAHRR
RGKPVEPTKVQMRWVGAVKYHSGEGWVELHWWPPLLPYLTGLRKQFTSYQLKQASALRSA
YSWRLLELLTRFEATGRAEYAIEDFALSMDATEKQRADFGKLRTKILEPAVRELCEKDGW
RIDWKPVKAGRRVVKLRFAFSRDAQGRLFE*
>WP_202815009.1 RepA pAUTrrn [Aureimonas ureilytica NBRC 106430(T)]
MSNALTRAGHGLTLAEKRIIAHAASKLDSRRPLAPGEVPQTHLTAAEYAETFDVDLTTAY
EALQSAARTLYERSITFYEAAHRRRGTSLSLAKVQMRWVGSVKYHETEGWVELHWWPALL
PHLTGLKKQFTSHQLKQASALRSVYSWRLLELLTRFGSTGRAEYTVEDFAASMDATEKQQ
ANFAAIRRKIIEPAVRELVEKDGWQIEWKPIKAGRKVKAVRFDFSRDPQGQLL*
>WP_060577704.1 Rep' pAUTrrn [Aureimonas ureilytica NBRC 106430(T)]
MGKTLQVIADRAYDKERSYRPGELVEGRFDDLTNPPGIMALKLYELMFREAGAALAEDRW
HSIDVATINSEPGMRHFTKRELVDLFKELSGAVMEYRSGTKIMVGSLLSIAEIEAEDGPA
VARWKFGEAFRHIAQGSDYWAIIDRSTALSMTSRYAMRLHEMIALRANLSHKASEVFTLL
DLRARFGVPKGKLVTWNSLNQKAVQPAVEEVNRLSRFAVSAVPKKRGRIVVGVEIFWSVR
THAAEIEGEPVASQPSLFVVASDEASSEAPKAPRTRAARKPASDTAVSAKPRQRRSKADA
APPPLAAFPSEGSLHYTAWAEPARRQLPQPTPDLGVVADAFRRWAKGRKMALDHRDILQI
FETWCGKYQVRP*
>WP_082660538.1 Contig [Aureimonas ureilytica NBRC 106430(T)]
MGKTLQVIADRAHDKDRSYRPGELVEGRFDDLTNPPGIVALKLYELMLREAGAALAEDRW
HTLDVAAIKAEAGIKNLTRRELVDLFKELAGAVMEYRSGSKIMVGSLLETAEIETEDGPA
VARWRFGTAFRYLAERSDIWAVIDRSTALSMTSRYGLRLHEMIALRANLDHKTSETFTLP
DLRGRLGVPKGKLTTWNNLNQFALKPAVDEVNRVSRFAVSAVPKKRGRAVVGVEISWSVR
THGAEIEADPAPSRPQLAPTPLEEAISEAKKAPQKRVEPKPAPDTGKAPKTRQRASKAEK
RDHPPGWEFPASGGIRYNEFWSGVARAYLPTPTPDLDMMADKFRAWVIGPSIPLKGPHVL
SAFQRFCSSEKPPK*
>WP_058601079.1 Rep' pNS365rrn [Aureimonas sp. NS365]
MGKTLQVIADRAYDKDRSYRPGELVEGRFADLTNPPGIVALKLYELMFRAAGAALAEDRW
HTLDLAAIKAEAGIKNLTKRELVDLFKELSGAVMEYQSGTKIVVGSLLAIAEIETDDGPV
VARWKFGEAFRHIAQGSDYWAIIDRSTALSMTSRYAMRLHEMIALRANLSHKASETFTLL
DLRARLGVPKGKLERWDMLNRKAIQPAINEVNRISRFAVSAVPKKRGRIVVGVEIFWSVR
THDTEIEGEPVPSRPSLSVIPPEDTPSEAPKASRTRAVRKPASDTAASAKPRQRRSKADA
APPPLAAFPSEGSLHYTAWAEPARRELPQPTPDLAVVADAFRRWAKGRKMALDHRDILQI
FETWCAKYQVRK*
>WP_202982214.1 RepA pNS365rrn [Aureimonas sp. NS365]
MSMSNALTRAGHGLTLAEKRIIAHAASKLDSRRPLAPGEVPQTHLTAAEYAETFDVDLTT
AYEALQSAAKTLYERSITFYEAAHRRRGKSLSLAKVQMRWVGSVKYHEKEGWVELHWWPA
LLPHLTGLKKQFTSHQLKQASALRSVYSWRLLELLTRFGSTGRAEYTVEDFAASMDATEK
QQADFAAIRRKIIEPAVRELVEKDGWQIEWKPIKAGRKVKAVRFDFMRDPQGQLF*
>PEDI_37320 pPD1 [Persicobacter diffluens NBRC 15940(T)]
MSVKGSQGTLDIFSREITHSVQEIEKSGGLMGDNKRNKRGDSLVLRNKAIQIIYFAVTEA
QDEIFKHFDRIKGQLDLLPMEDDKHALINREIWQRAYTVRLRRKDFLNEYDSFKTQKQRY
DQAIFDLYQAKIQRWEYSYEEQKMTPRFINAITEIEPVKFDIVDVDGREMPVNIEEVKIH
FSGAFLRTFYGFNKDEKVIKYKYETIFRLKQTYSVFYYTLFRSFISSAEETFNQGELIEV
EMDIEQLKKKVGVAFEVDLKSEHDYERITSDISKNKIGKCVPDDAYPCRLTIDDYPRFND
FKKRSLDPAIKDIVNNTNIEIDYDLLRAGRGNRVYAVNFKIKHQANLLYIEQGGTEEQEV
QVVSASYDEYSPTEVNLILQELNLLGSNKKQLGKWTAQLIEALKKFGMDSIKNFLPATMN
SRSRDKVSFLLKALEMNKVKEDAFEAKPATASIYKASNFRPRTKANFSTIFQKLETLIMS
YEQLLTHEQMEAVAQRMGSFATRPSVEYLQTCFDNELKEIAKAPAPIPEVPNSRPANASK
PAPMASNEQSFWDNNMKRKAEQEQKVANSELKAKISFEYQGVWDELRSKYLMFFGPTKVE
DFKNYLVNEAPTLERKDVGNLEEMAFEKMNENTLKWYGRFLIRKFYLTEEEKDYAENGVL
AYAERKYNIPRDDFKRM*
>PEDI_42650 pPD2 [Persicobacter diffluens NBRC 15940(T)]
MNITDRSVAGIKNYKIVKSNKLINSKHTLSPLQWRLILLTAAQIKKDDTEFNECVIGLRE
LFDLKRGDKISDKYNQAREAAVGLTNSSVYIQKGKHWVAFPFVTKAEGKEGEDYIKIRFA
QEMKPFFLQLNAGEYTSYKPINCWGFVSGHSFRLYELLIQYFPNINKRTFKIADFKNLLN
VEEKYKRFSDLKRRVIDPAVHDINSYEPSGMFVDYEIKRRGRSVNEIIFSMSKKGNGLVS
DGAHELMGEVNIKPQTIQPQLNFDQLTAEDVTPVESLSEDEEILAAIGYKAKTKNGMSQA
LEAISHLIRQYGLIQVRKKVRVVQQAKKVENPIGYLTMALKEDYQLRMEPAVNQKADATQ
AAYVENRQKEQEARQAVMLHKKKQESISREFDKFWKDLCFEYLNNNIFGQFPNYVNYLNG
EASAYERKFLQEWNCNKPTTEAKKYFGRWIIGQIGTEEHKRYLNDGVKFYAMKHHKFNWD
QY*
>PEDI_46570 pPD3 [Persicobacter diffluens NBRC 15940(T)]
MRISKEVIPLNAKVQKHNDLIKGKHNSLSAMQNKMILFAAINTVRALKGEQEFEFEDPLG
DGKGKFIRLDTRFVAGVKSTSEISGQQMKNMRIQLGDLASTTISLFQEGTENRMFGRQFP
IAVDTLGEIERDGNLKEVRGDGGLYIQLHDHIIDQFKIAYEEGNFTQYMLKNVYFLSKGH
SWALYELCRLELNQKRAAELKVKWNVSVLADRICSNKYRKKDGTLWYSQFKTRVLLPSID
DINIDDNCDIFIELMQEVKSGRSVTDVVLHFGNLDKKQNDGKKESSSSGPAFIPFNTEIE
ALLARIFDKSNIGLKTIRNYIKKDLASGITNEQVCLFLSELEARKDKIKGKAAYYHKMVA
KEELNRKKGQVNLTFGAVENKAQESFQKENNRLKQVKQERADDAKFTEMVRSCFQQELDA
VLLFYLDQTGREFLGQFEDYLKTVSPFKRKQLEGKQFGDEAYDRQYARYLATSSSNPYHQ
ELMHCSLDADKILDLFRRYDRDVIIAKIEESLQLES*
>PEDI_49910 pPD4 [Persicobacter diffluens NBRC 15940(T)]
MDSNTSTVDFYISKSNRIVQAGKRYSLNLFQQRAFNKISELIREGKIVRSVDTGNKVADV
VVRLHIQDVIKSSRLGGTDYAKYVKSISDLPSFLLRMKQVLPDGTIRWSSVSAFPKILGE
DDLKKNRSIVDIQVAGELIQHVIPSQAIEIGGYIQYKASRTFDLKHSYSHSLYEFLRSHA
FRNKKDGVATVLFDLNELAQVLCPGSYQDRKKPMIEVHGIKVHPVKWVEMNRRVLVPSIE
DINGNTNSDLFIERMSPKKTGRAITSLEFTFYLKGEGENDPVYLEDSYRDRLISKITGLS
AFKNEKLLEDIRKRVDAIIESYPVDRLNANLEYMLKKKNIKLPLNYFEKAVEKDFASANN
QKQGTLSFSSADQAQEAYIQRKKEESQEKGNKKLWEQQKQALESQYNQWYDEVRLSYLNS
SNSLRFMTKYLRFLEKEASAYERKFLSEWESGAPGENAQKWFGRYLISQIGKEEEKYYLL
EKGIKVWAAEKHQFDMDLY*
>PEDI_51040 Contig1 [Persicobacter diffluens NBRC 15940(T)]
MAEVNLEYSIVKSNRLVESRNHFSVVQQRILAVAFSLLQPDQEKFEWIEIPVKSLFTGKI
GKSQYNLVKKAVSEMTELTVYVTGDNGYWRKVSLLEASGYDADRTVKVRFIENARDLLMG
FSGEYTKYLLGNVWSFDSSYSFNVYELCKQYQKVGKRTVSIIFLRERLGLIKHKPGTRGN
SMMLSEEELMKMDTKYPAFKDFEKYVLQAAQRDINTQSDLHIAYEKHKKGRSIVSLTFEI
KANPKYQRPKIESLPKGAVREYGHQDEKEVYVDEYIAKQKSVKNKSAYRKKLMNDPEFED
QFQSLQKQKKQAEKAAQQKAGEQELALQIEEWKAEFNQLYKSVRLPYCQMANENSELISE
FRSWYQEHGSVTDKRGILERIDAHEMKSSDWLKFGTFMIERIGTEEEKKYFLKANPQAFL
EMKRSQWDAQYGVKITPAKPVFNGFDE*
>PEDI_51990 Contig1 [Persicobacter diffluens NBRC 15940(T)]
MTLLRHFTLEKNQQYRLIVKSNKLVNSRQHFTATQQRIVLSALARIKENEENLTFQIPMH
EVIGEKEIGGSQIDLVKTALNGLMQSYVEMEKVLEDGKKKWVKISFISRAEGIEGEGQFE
LKFDSEMKEFLLNLKSNFTKYFLHNVSNFRKSYSIRIYELCKQYHPKILERKFTIAEFKF
LLGIESKYPYVSALKKNILDPSLEEINNHSDLFISYELLPENRRSKKEIVFKIASNIALE
DNSNDLDSPKQLESVDNKGIDKDAILSKEEYIDNYMADKPGIRDQGAYKSKLAKDEKFDL
QYREHIRSQEQKIIDEQVKAELKEKERLSKEREVREAAKLDNIRAEHFNWSKSIFLKYFD
RYSYQDYKDEVLHFLRANYTSVLDSIMGELLEGKLSQDTKMRIGKFLFFKLGEPEEIEMV
NDIAKWKKLQEVNSQKLEEEQKFKEQEKRRLEEEIRRMTEQLKSM*
>PEDI_52240 Contig1 [Persicobacter diffluens NBRC 15940(T)]
MTEQNQIKVAQSNDLTNGRVDFIPLQIDIFYVMLSKVGENDPWTGKYRTSVQELKNLGGK
SVNHTRIETAIRGNRSENLPALASTFWEVRGENGKWNHKPIFSEIDYDSGRITFQFNEAV
SSFLHNLKGNFTLFELSSIVALKGKHTKKIFQLVSRWSDKKHFIISIKELRELLYLETTL
LRTNDFKRKVLEQSKKEINEKTDLTIDYKEIRVGRKLDSIEFIISQDSISKDAGNKKGKM
VFDGDSWERVKKRLNVEQQEYLKSQVHKALYDAKQNGEVKNDWYVMRSFVQQYLEYFFNF
DIGFKERNWKFNLASYRPK*
>PEDI_52940 Contig1 [Persicobacter diffluens NBRC 15940(T)]
MDIENSVLNFRVQKSNKLINSKQEGLTATQNKILLIAANRYVMAQNGELDLPTDERGRQY
VPLFPRDFFGGEKVNGRALQQIKEQLGDLTGISVFLRIQTEEMEEERRIPIASAVRGYRD
RKTKKTVEGKEMQVSLSPEIVEMFIKQWDKGNFTQYLYEKVRDFRVGSAFKLYEVLLQHL
TKNRLQHGQVKFSVEMLGEMLARGSYRNKKNGNLIYSEFKRNVLAKSINDINSNDRCDLE
VTSLEEKRLGRKVQDVFFHVRYKQGRHFKADSAMKDPEVGELSVVTDQLVEKWVRALVAR
FKRIGRSNWHQLVLQLKNEYDNDRIEKNIDYLLCQQQRIKNPQGYLRTAIKENYAESVPQ
TELFAVAPKATKAPVYEAPKPNLEKREWEVHKERIAEEFNQYWKDLCFQYYNQLGEDCLD
DYLEYLQNEAPALERKSLSSWEMQTPSEEAIRFFGRYLIKNFGTPQERLYQVKGLKAYAK
KVYQFDVDAF*
>PEDI_53310 Contig1 [Persicobacter diffluens NBRC 15940(T)]
MVSRWSDKKHFIISIKELRELLYLETTLLRTNDFKRKVLEQSKKEINEKTDLTIDYKEIR
VGRKLDSIEFIISQDSISKDAGNKKGKMVFDGDSWERVKKRLNVEQQEYLKSQVHKALYD
AKQNGEVKNDWYVMRSFVQQYLEYFFNFDIGFKERNWKFNLASYRPK*
>PEDI_53320 Contig1 [Persicobacter diffluens NBRC 15940(T)]
MTEQNQIKVAQSNDLTNGRVDFIPLQIDIFYVMLSKVGENDPWTGKYRTSVQELKNLGGK
SVNHTRIETAIRGNRSENLPALASTFWRFEEKTESGTISQYLVKLITILVESPFSLMRRF
HLSYII*
>PEDI_53910 pPD6 [Persicobacter diffluens NBRC 15940(T)]
MRVEALLGLFEVLYKKTSINHTKFPSYHTKFPFYFLHCYPSIFEWKKCVQMKLDQYRLVV
KSNELVNSRQHFTATQQRIVLAAVARVNDDSDVLQYKIPITEILGENYKAGGKAYSLVKD
AVRGLMNSSVEMEQQNLHGKLVWEAVGFISYTSIVEGEGSFLIRFDPEMKRFLLNLKGNF
TKYFIHNVAKFRKAYSIRIYELCKQYFPRIKERKFEIGYFKFLLGLEGKYKYISQLVDRV
ILPSIDEINLNSDLSIDFKLLPENRRSKKEIVFVISGTNKSIAENEETTTISLDKNPITS
KNEYIDQYVAEMEGVRNPTAYKSKLMKDDKFDQQYQDYLQEQEQKLIKVERLKEAQVSKQ
NEEKLAKEREEKRALHFEWSKSLCIAYYNKYDYKKYREEVVDFLRENYTTILNRIMEEFV
FGELSVDTQMRIGKFLLLKLGSPEEIELFNNQAKWEQFKEFELNQEQQAKELEKQKLEEE
IRKMTERLNSL*
>PEDI_54790 pPD7 [Persicobacter diffluens NBRC 15940(T)]
MGTSYIPYGYALYVERVRLISHGYVLYVKGTSYISKGTPCTQEGTENILMGTFYISILFS
IFQPMEKELVKVHNNFTQNAKYQISEAAKNLLYMVLSVYKQENDVNASYFINLNSFSQFT
GKKFNYSQFKVLAAEMQGKVKDKHTPMIHVEIPGKKISAFPLFKEISYLEEEGTIEVKLN
DVLKPLWDNYTQFTSLNLRHGILLRGKHTKRIFDYVSSLVNFQKAYKKYPQIPIADFKEL
LGLEPNQYAKYNLFRDKVLDLAVREINEKTDLRVAYEEIRRGRKVLSLKWSISREKVSTE
ELQPVQAKLEFPTENKKVFDHGGLMFEEDVYRRMNGELTNRQKNKLFELILVAEDEIDLD
RNDAGQVSAFVDSVWHQVTG*
>PEDI_55310 pPD8 [Persicobacter diffluens NBRC 15940(T)]
MIVLSNDFINGTYRLSKMQFMIIFRLAERIRQEDTDFRTESFTLSEFVGLKKGQAIGNLY
EDCREACKFMKGLRLRIGKRTYQVLEFVECPKYKGYIRLRFAKALQPFFLGLKQNFTPVD
FEDVQKMGSGVRIRIYLFLRQHLTLKNRHFDFKKIKAMLGYLPKAYPRFKDFDRRVLQPA
YSDIKKFGLLDVEQEIRFLGRQIDKLVVKIKGAVKKVKKAVVPPTSAKPPMPACNTIPGL
PPWMNARTLEKLRQEYPEDYLMYAVQVVEQKDNVENPMGYFRSLLPREDFQKEFKAHVSE
LAKKQHAIDLQKAAAKEAEWESHVYQLFSERNNACRQQFFEQHHNRQTVEVYLRHLQKGR
NLPHNRRYYQEWMKCQLMFDALPEQSKIAYKGWLVKTYGERGDYDQKFFATEMKNSAYYQ
LFMER*
>PEDI_55350 pPD8 [Persicobacter diffluens NBRC 15940(T)]
MKEDYLDLMIVKSNKLIESKNHFSLIQQRIMSLALAKIPKDQEAFQWMNFGYADLFPEGS
KIGGSQYKLVKSAIANMGSLSIFIQLENGKWHSIPFLQARGDDKTKIIEIKFVEDARDLL
LNLKGNFTKYLVRSISKFESSYSFKIYELCKQYLKVGSRTCSVIFLRQRLGLLVNFEDKG
QTEEELESLLSRGRIKTKYALFNNFNKRILEIAQQEINEHSDIHIEYEKVKKGTSVVAIK
FLISKNASAGDETLTELAEEVQEGSDSVTKDISYEEVSGKEKYVDALMEQKKDKIKNPSA
YKNTLMNSEALEKEYQQKQEENIRAQQEAEQENRLKLQEELIRQMEVRYGEEYKNVRVPY
CKMAGESPGLIMEFRDWYAQHGSTTDKRSILEQIDNGNLSSSAWIKFGTFMIQKQGTAYE
KQYFLSPNPKPWMEMKLKEHQQEQESNNKFNFSGF*
>PEDI_55500 pPD9 [Persicobacter diffluens NBRC 15940(T)]
MIVLSNDFINGTYRLSKMQFMIIFRLAERIRQGDTDFRTESFTLSEFVGLKKGQAIGNLY
EDCREACKFLKGLRLRIGKRTYQVLEFVECPKYMGYIRLRFAKALKPFFLGLKQNFTPVD
FEDVQKMGSGVRIRIYLFLRQHLTLKNRHFDFKKIKAMLGYLPKAYPRFKDFDRRVLQPA
YSDIKKFGLLDVEQEIRFLGRQIDKLVVKIKGAVKKVKKAVVPPTSAKPPMPACNTIPGL
PPWMNARTLEKLRQEYPEDYLMYAVQVVEQKDNVENPMGYFRSLLPREDFQKEFRAHVSE
LAKKQQAIALQKTAAKEAEWEAHVYQLFSERNNACRQQFFEQHHNRQTVEVYLRHLQKGR
NLPHNRRYYQEWMKCQLMFDVLPEQSKIAYKGWLVKTYGERGDYDQKFFATEMKNSAYYQ
LFMER*
>PEDI_55510 pPD9 [Persicobacter diffluens NBRC 15940(T)]
MIDNQIPDLELSIVKSNKLVETRNHLSVLQQRILAVAFSRLKPQQERFDWMEIPMQALFT
SRVGLRQYELVSNALKEMTTLTMDVSAKNGKYWRSVPLLEAEGDEDRRVVRVRFIENARD
LLIDIDTAEGYTSYLLGHVWSFKSSHTFRIYELCKQYLSLGKRKVSVVFLRERLGLIIHP
VGKKNRNNEILEDADLKKLKTRYPRFNDFETKVLKVAQEEINTTSDILIDYEKVRSGRAI
EYIVFKIERNPDYVAENKQVKLKLPKVKPAAKSEQRTLDIPFEEVEKAEKTEKEIYAEQY
IANQKGVKNPEAYKMKLMGDDAFHRQFVQDTETQKVQEAEAERVAQEKQRAQELTELEEK
WAQEYGENYKKVRVPYCQMVNQKPELIDSFREWYMENGSSTGKREVLERIANRKLESGDW
LKFGTYMIATIGTAEEKTWYLSADPRKYVEARREAWRAEQQNTPVKEPIENQAQSPLFTG
FEDL*
>PEDI_55960 pPD10 [Persicobacter diffluens NBRC 15940(T)]
MNYFPKEYSNYRIVKHNKLVNAKEDLSLTQHRIIMLLASRLTKEDISFKEHRINIRDVLG
IKSGDRIGSGYDRVRKAAIGLTNTAIYIEEGDKWISFPLITLAQGNKREDFIRVRFANEM
KPFLLQLKEGNYTQYLLQNVYKLQSVYSVRFYELFQQFYPKIQTRSLSYQRLRELLNLGT
KYQNHYPSFKRRVLEVAINEINEYTDLLVCYEEVRLGRKIDTIIFNISANPSAILKEEDE
LNIRGSMVLEGNTLDIDFENCSTPTEVPESAEATEASDAPVITGNHPSWVKQSAYKAMVQ
KYGQPLVDFAISKIEGKEKVSNPMGYLYKGLKEEWWGTEWERERLGMDSQKKQQERILVM
QSQEEMEEKLKEQFGVNNKRRRKEIFAVHDSEEERSEYVLELEFNEDFKRHRQLYLKFWE
SEEGPNEDALIMYQGWLLKKYGEPKDWDLKIFMNQHLNPV*
>PEDI_56100 RepA1 pPDrrn [Persicobacter diffluens NBRC 15940(T)]
MFNIVKVHNNFAQNAQYNISETGKNILYMVLGMYKENQTVDTVYEIFLKDMALVANKSIN
YHQFKTACEELSGRIKGKSIPTLFVDLPDGKKQSYPFFKMIEYQENEGYIKVVLNDELKP
LWDNLTKNFTLLNLQQGMALTGKYTKRIFDYISSIRNFKDHYGKYPYIDLLEFKNLMHLS
EEDYSKFGIFRVRILDKAIKEINKYSDFNVRYTPVKKGRKIIGLTWQISKNPKKQSDILE
YEGVQYFRSTIVKLNSVAKSLKDETYRMLIKAIHSGEVNHLDPYEVEKFVMETLNKNQ*
>PEDI_56140 RepA3 pPDrrn [Persicobacter diffluens NBRC 15940(T)]
MSKFSEIVASIEKYRLVVKSNDLVNSRQHFNAMQQRIILNALAMIDERKEYGEWIEIRLS
IHDILGKPEGRKVGGSEYRAVKEATIKLTESSVQMERVQPSGKIRWESISFISYATGEEG
SDEVMIRFDPAMKPFLLNLKSNFTTYTLEQVHRFRKVHSIRIYELCKQYFPNIKERRFQL
SEFKYLLTLEDKYPKVSNLVRAVLHPSLEEINNYSDLNIEYKLLPERSRSKKEIVFITRA
NENYKAEYDPKSNLFQPVEMEEHIAPESSKTVDIEPVELESNITKTPEVPVNPVQDAPAG
SPEEDLTPPEKLPQWLSDANFANMARIGGKELVMFALGVIEAKDNIDNKMGYLYQGLKKG
WFEEMFTLHQQKQQEGRKEVERREAEQARMAAQKQEEEHERIIKEVFGKHNYHQRLKMLE
LKDSENERFEYIYTLEFDPEYEGHKLHYLNEWLANTPSESALSLYSGWLLKKYGKQSDWD
LNAFLKEKGF*
>PEDI_57030 Contig5 [Persicobacter diffluens NBRC 15940(T)]
MAQNGELDLPTDERGRQYVPLFPRDFFGGEKVNGRALQQIKEQLGDLTGISVFLRIQTEE
MEEERRIPIASAVRGYRDRKTKKTVEGKEMQVSLSPEIVEMFIKQWDKGNFTQYLYEKVR
DFRVGSAFKLYEVLLQHLTKNRLQHGQVKFSVEMLGKCWPEALIEIRKMVI*
>PEPS_31720 pPP1 [Persicobacter psychrovividus NBRC 101262(T)]
MSIKGTQGTLDIFSREITHSVGEIEKSGGLMGDNKRNKRGDSLVLRNKAIQIIYFAVTEA
QDEIFKHFERIRDQLDMVPSEDAKHMLINREIWQRAYTVRLKRKDFLNEYDSFKTQKQRY
DQAIFDLYQAKIQRWEYSHEEQKMTPRFINAITEIEPVKFDLVEVDGQEMPVNIEEVKIH
FSGAFLRTFYGFNKDEKVIKYKYETIFRLKQTYSVFYYTLFRSFISQSESSFNTGDWIEV
EMDIEQLKKKVGVAFEVDLKSELDYERVTGDISKNKIGKRVPEDAYPCRLTIDDYPRFND
FKKRSLDPAIKDIVNNTNIEIEYDLMRSGRGNKVQSVVFRIRHQASQLVLDPVASATGEV
IQEAQVIQPSAYDEYSPAEVNLVLRELNLLGSNKKQLGKWTSQLIDAIKRYGMEAIKSFL
PAALNSRARDKVSFLLKALEMNQVKEDAFNAKPATASIYKASNFRPRTKSQFADVFNRLE
ELILGYEELLTHEQMEAVAQRMGSFASRPSVQYLQTCLDNELKEIAKAPLPVPDKDAGKP
VAMPQKASGQNPQQANEQSYWNNNLRRKAEDDQKSANRELKAQISLEFQELWDTLRNKYL
MFFGPAKIGDYTHYLDTDAPSLERKDVGDLSNLPFEKFSDNTLKWYGRFLVRRFFLTEED
KDFAENGAPAYAERKHQISREQFRRM*
>PEPS_34490 pPP2 [Persicobacter psychrovividus NBRC 101262(T)]
MELTKDLISLNAKVQKHNDLIKGKQNSLSAMQNKMILYAAINTVRVLKGEQEAHFEEPLG
KGKGKFIKLDSCFIAGVKSSSQISGQQMKNMRIQLGDLASTTISLFQEGTNNRMFGRQFP
IAVDTLGEIERDGNLKEVRGDGGLYLQLHDHIIEQFKIAYEEGNFTQYLLKNVYFLSKGH
SWALYELCRMELNQKHRAELTMTWNVSVLADRICSNKYRKKDGSLWYSQFKTRVLLPSID
DINVDENCDINIELVKEIKKGRSVNEVVLHFGNYAEQTAVPARSSKQQVVLDGEIELILS
RIFDQSKTGLKTIKVYIKKDLAKGISKAQVIDFLTELEVRKDKIKGKAAYYHKMVAQEQL
KPDKAQKTLAFDTKAPDASAAFQQNNQKRQQVQEERVQEEQYTEVIRSLFRQELDTVFLF
YLNEFGDSQLSQFEEYLKVDSPFKRKQLEGKQYGDEVYDRQYARFLAGKGENPYHHDLIT
CSLDADKILALFRKYNRQDILNRAEGTVVL*
>PEPS_39780 pPP3 [Persicobacter psychrovividus NBRC 101262(T)]
MNITDRSVAGIKNYKIVKSNKLINSKHTLSPLQWRLILLTAAQIRKDDTEFNECCIGLRE
LFDLKKGDKISDKYNQAREAAVGLTNSSVYIQKGKHWVAFPFVTKAEGNEGEDFIKIRFA
QEMKPFFLQLNAGEYTAYKPINCWGFVSGHSFRLYELLIQYFPNINKRNFTLDSFKNLLN
VEDKYKRFSDLKRRVIEPAVHDINSYEPSGMFVEYEIKRRGRSVTDIIFYMSKKGNALVS
DAAAAEMGKVNIEEPAANQAALNFDKVSAEEVVPIPNLSEDEEILAAIGFKAKNKAEQQK
ALEAISHLIRQYGLIQVHKKVFVVQQAANVSSPIGYLTMALKDDYQLKEPAKATAKASDA
QSAYVQNKQKEQQARTAKVLHKKKQDAISKEFDKFWKDLCFQYLNENIFGQYPNYVAYLN
SDASAYERKFLEEWNKNKPSAEAKKYFGRWIIGQIGTKEHQAYLKEGVKYYAQKHHDFDW
DAL*
>PEPS_41490 pPP4 [Persicobacter psychrovividus NBRC 101262(T)]
MDKCPVIKALVLNVQMSRIFMLDQEASTVDFYISKSNRIVQASRRYSLNLFQQRAFNKIT
ELIREGKIIRKIDSGNDQVRSDVVVRLHIQDVIRSNRLGGTDYAKYVKSISDLPSFLLRM
KQVLPDGTIKWSSVSAFPKILGEDDLKKKRSTVDIQVAGELIQHVIPNQSIEIGGYIQYK
ASRTFDLKHSYSHSLYEFLRSHAFKNKKNGVANAIFEINELAQILCPGSYQDRKKPKIEV
HGMKIHPIKWVELNRRVLAPSVKDVNENINCDLSIEKYTPIKKGRAVSSVEFSFFLKGEG
EHDPIYLEDTLCDHLIAKITGLTVFKSEKLLQDSRNRVQALIDQYPEERLRSNLDYMLAK
KNIKLPMNYFEKAVMKDYANTKTVQQGQLTFGAPAQVQQEVAQESYVSRKTSENKEKAQL
EAFKARKIAMEQAYNQWYEQVREQYLSSPDSLRLMTKYLRFLENEASAYERKFLQEWEAG
TPSADANKWFGRYLVSQIGTPQEQEFLQKGVKFWARVNHDFNMDEM*
>PEPS_42420 pPP5 [Persicobacter psychrovividus NBRC 101262(T)]
MIEEDKSSELEVESITSDSDITRLNLVIRKDNEYIQGMHHSLSVIQHRIILDAVWKSMLC
EQGEMTYDYPVDDGFPYVKLDLKFISGLDSLHELSGAAKRSIRTQLGDLTRTSFNLKYRN
KKNGKDFSADYPIATGVVGEIGRGKKADYNGGDIYIRLNEVLINRFKPNFDKGYFTQYRL
QNVYNLSRGHSWALYDLLRQELNKRRVAYAELVYELEYLVENLSKGKYRKKNGNIDFNAF
KTRVLLPAVDDINAADKCDLIIRGLNFIKSGRTVSQVKWSIEDKTSAIANKDATVAGVEA
LEVHHNKKDKSAAGLPEAIFNQLSLLFQDGNYGRKSLTNNIKSLLLQHTDPEWIVAVLMR
MVEKRDEIKAKAAYFKKSFAAEKAIREGKGLQGQMSFSPQESTKVTEKNTPQNYSSTQGT
MERLQEQEERERFASMYNEKLNQLKMNYIFEYMVEKVADYVDYLQTDSPVFERKFFSEWE
AKKPSEQAKRFFGTWLIRNFGTAEDKEFLAEGLDGFIQRQVVLA*
>PEPS_43740 pPP6 [Persicobacter psychrovividus NBRC 101262(T)]
MEITTILNQKVQKHNNLIKGKQGSLTAAQNKMIFFAAMSIIDQLKTKGKVDFVNPTGKGK
AQYIRLDPAFIAGAENTNKISGSAFESMRTQLGDLTSTTVNLFEVSEDGERGYSRQIPIA
IDTLGEIDRFSKKKSTIKGDGGLYLQLHDEIIRQFEISYEKGDFTQYLLKNVYFLKKGHS
WALYELCRMELNQRRQKDLQVEWLVDDLANKICKDKYRSKEGKLQYGPFKNRVLKPSIED
INLDDNCDMTIQLLEEKKVGRMITAIVLRIVNEKLVTLSLDKEQSDEANEVTLTPKITEM
LSLIFDQSTNGLKTMKKQILYDLSVNGLQQEQILNFLQEILSRKSEISARTAYYRRMSDN
WLKSQRSGTPTLSFSYDNKAASTQKAFVEQNQKANDLKARKQEWEDQKTKISAEYQQWIE
MTRQKYLTSVKSLSLMPRYLLYLSKSASAYERKFLQEWEQGAPSEDASKWFGRFLIAELG
TEEENHYLKNGLKAFAMDKHHFDLDAY*
>PEPS_44680 pPP7 [Persicobacter psychrovividus NBRC 101262(T)]
MEDFLIVKSRKFATSSNQISLSKVQERALNLISKKINDKDYARLESDLPELSQTTLELTE
SESGKELKALRDMARYDYIVSVNVSDLTESAKPSGDEYKQILSKLMELPQFQVTFLDGQT
LFSGSAFPWVKCKLNDSMEFDSFSTAKIKVAGPLAIHFISDHWKGKGRGGFIAFQNSRTF
FFNVSYSHRLYDLLLSVWNWNIEGPQTVAFDIQEFSYRIAPNVYRLKKNRKGEAVPKIEI
FSNIKTYPVDYSLFKRKALVPAINDINNSPSCDIYLEENFQVKRVGRSISKIMITFGKKK
HLANNEKIYLNADDPVDIILTKLRKDIFYSNQEDYDADRQKVIEMTTGMSPEVVQSALKK
MAGKNRIKYPLAYFEKVLKNEKTNGAQTAFAFPANTAVSQEQRPKQSAIAKNQQSIRKEE
TDQFVVREIELLNQQIRQRYFDRFAFDKEMVDNWLAQASAYEKKTYQQEQFDGMALSFYK
RFLVLENGSAHECMAINLRARREVLEHFIMNSQGTTDKDVLAFIEKVVPLLEAIDQ*
>PEPS_45500 pPP8 [Persicobacter psychrovividus NBRC 101262(T)]
MDITATDKLNFRIIKHNKLINAKEGLTITQHRIVMLLAINLTKEDRNFTEHRINIREVLG
IGPGDRIGSGYDRVRKAAVGLTNSSIYIEEGDDWIAFPLITVARGNKREDFIRVKFASEM
RPFLLQLKEGNYTQYMLKNVYKFQSAYSVRVYELMKQYFPNIKTRPFTYVRLRELLNMGS
KYANHYPSFKRRVLGVAIREINEHSDLWIEFEEIRKSRKIDTLVFTISANPHNKQAMPNI
EVPAEKDTFLSQETVINQEVVEVEAEVVGEQTRWPDWVKTSMVEKMIKMYGPALVTYAVK
KVDQTPAVNNPMGYLYQGLKEKWWEEEYLQPTTDAVETKQVYVRPKPQKVDDQEALINQL
KMEFGAHNKMKRQQVMAQYDGEESRSEYVLELEFNDKLAAHKQRYLRSWESIEGPSEDAL
TMYAGWLLKKYGEQTDWDPQTYIQQRLQEG*
>PEPS_46660 pPP9 [Persicobacter psychrovividus NBRC 101262(T)]
MSIIPSEYKNYRIVKGNKLVNAKEKLTAVQHRIIALMSAKITKEDTNFNEVEIKIKHILG
IAAGEKVGGGYKRVREAAEGLGRVALEVEDDEGNWKVYSLITVAEGNVREDFITVKFSDE
MKPFFLQLNGNYTQYMLGNVYHFQSAYSFRVYELLRQYYPKITQRTFEYNHLRELLGLEP
KRYARFDNFKANVLNVSQREINQYSDMEIDFTLERSNKKVVKIHYTMKQNKKAISEAEVV
ESTIAKPSQEDNMVQKPMLDALASKDKSFPDWFNQTYAENMIKEYGADYLQFCIA*
>PEPS_46700 pPP9 [Persicobacter psychrovividus NBRC 101262(T)]
MKQEYLDLVIVKSNKLIESKNHFSVIQQRIMSIAFGMLRPDQEKFEWIHIPYLDLFDTKT
KKGGSQYQIVKDALREMSALSIFIQQDNGLWESVPFLQAAGDDVAKTVKVRFVENARDLL
LNLTGNFTKYLVKSISKFESSYSFKVYELCKQYVRLKEREETLLFLRERLGVLRGYEDTA
AGRRRLQQDHEENKLNTLYPEFRDFNAKILKVAQREINKHSDIYIEYEKIRQGRSVTSIK
FKIRLNQANIEEEDVVNVSVQKGQSIQAAAPTPPTKTIDIPHQEILSKEEYANQYVEQQK
SVKNPSAYKSKLMKDPNFDEQYQKVAKQTQSKKKAEIAKSEKQQEEQLVEKLKAEYGEEF
KNIRVPYCEMANENVSLLDDFLEWLNANYSGVDRRRLLERVGERELQKSDWIKFGTFMIN
RQGTEYEKRFFMNADPKLYIQMRLAELHSTPKAKPAKKSVFSGF*
>PEPS_46870 pPP9 [Persicobacter psychrovividus NBRC 101262(T)]
MDTNLYLLNKSDLEAQFGVALNSDRIKESASRLMQQVEIRESEERWVYKNIFEAFAYDQG
NISIKLTGFGVQCFMNLKNYTAYNLDAILKFKGNHTAPIFQLIQTWKTIVEMPKLSLTDL
RTYIDAEGVRYDKFLFLRRLIDGSLEETNQSINLNATYTLFKTVRKFTHIQFQFNKYQQK
ENSAELQTALDQADFTNNQNTAIHKMTGVSRVSISKWRNER*
>PEPS_47270 pPP10 [Persicobacter psychrovividus NBRC 101262(T)]
MTFKEQLSISPIVFGNDLSDIFGQMQMCEQRVIAVLISKVRMEDDQFHNYRIPLNIFSPS
EQCSGSLYESYREVFNGLMTKEFRIKGKLIKVLGFLECPKHRGYVNVRLCDDLKDYLLHQ
SQRFTKLSYSIFQNFKSHFTSYFYCLFKNASAKNKKRVMTLKNLKEVLGLSGKYASFSDF
RNRVVLPVLRELKRVLGMEVSFSFEEAYDIEDSRLVFEIDKVSEIDIYKKEKPVVKSTEN
INKAVEKKPAETSPELPTAFSRFFTAKEYADLCKEHEPAYLEYAFKQTNFDQANNKVAYF
RSILTAPNIKGGYEHLKMTKDAKKGVSGGYQQKIQETKTLNMLKTLYEGHYLNIKHTARE
KYDSEELRNTYLRNNLMPKRHVASYRKMYVSWKNGTPTEDAINAYSAWLAVNHYPESEYK
FEPFVEKYYPDYTSLVKG*
>PEPS_47280 pPP10 [Persicobacter psychrovividus NBRC 101262(T)]
MQEQQEKFFLSRRVTKNNQMINGKAALTAMQYCVFSACVATVEYNAGEFADAEITINQIL
GKEKLSKTDYSHVKTAALGLVDASIKIQVGKKWKGVPLFQYIEGEDGTNMIRFRFNVEMT
PFLLKLKEQGNFTAYKYGYLTLLKKNMYAMRVYELLKQHENFGQRKITLEEFREILILSD
KYPRFGELNRTVIKPVLDLLKKTDLLVDFSTIKRGRTVTHLLFKIQQRYKTIKE*
>PEPS_47710 pPP11 [Persicobacter psychrovividus NBRC 101262(T)]
MKEEYLDLMIVKSNSLIESKNYFSLTQQRIISLALAQIPKGQEKFEWMNFPFNDLYPKGS
KIGGTQYKAVKQAIRTMGSLSIFIQKESGEWHNIPFLQARGNDKTRLIEIKFVDDARDLL
LNLSGNFTKYLLRSVSMFESSYSFRIYELCKQHLFKGQRECTMAFLRQRLGLLVAFEDKG
YKDEEIEAMLSSGKVKTKYGLFNNFNKRILEVAQAEINKHSDIWITYEKVKRGKTIHAIK
FFIKPNPNNEHEESTEPVLKQKARGITVDTTFEEVQSKSDYADQVIAEKGSMVKNTEAYK
NKLMKDESFDKEYQEKQQEVEKEKRQKERSKQQKEQQVAMTEWENAYGEEYKKVRVPYCK
MAGTNRDLIKSFRAWYQEKGSIIDKQKILDQIDKRELSSAAWLKFGTFMIEQQGSDYERK
FFLRANPKPWIEFMIQEMAKEQQKEETVQGTFDFSGF*
>PEPS_47800 pPP11 [Persicobacter psychrovividus NBRC 101262(T)]
MEITQKDVFQSHLLTHSRRKWELLDFKIVALLCIQLTVDTNLCHLNKSDLEAQLGVDLNG
DRIKESAKRLMQEVEIRNTEEKWELANVFEKFTYDQGEISIKLTSFGKECFLDLKNYTAY
NLDAILKFKSKHTAPIFQLIQTWKKVGQTRKMSLTDLRAYIDAEGVRYDRFNMLRILIDD
AVAEINRISKLNLSYELFKTGRKFSHIQFKFNKYQQKEISPELQTAIDQQADNPHAYAQS
LKNKQKTETVYTAPKSVKTKPSQGDFSNNELRHMEILKPMIDEGQSFEAVQAVARERYKF
IFTEEMWTYLVG*
>PEPS_47870 RepA1' pPPrrn [Persicobacter psychrovividus NBRC 101262(T)]
MSKSIPQKEIRQHNKFSESIVRKSALSKNIVYLLLNQLSPNDPNEKFYTFSYADLSEKIG
TKVTRENMNSACELLMKPITIKNWEGTTDWKTVFFTDARYNDGLLQLKINPTCRPFFFDL
KEQFTSYSLNTAIALKSKYSKQVYELLMQWKMKGGCTYDKDELCKILGVPKVTQASWTRL
CEKVLDVAQREINEVADIKMKYEGIKRGRGYKKVKFTFTKQKERAQDKALTGEEWLRIEE
AIQSKELLNELIRFIPIMIKDLSRFMKIKNEKFIKRAFTQAFLLQYANFDCGFKEEFDFN
IDAYKPILTN*
>PEPS_47900 RepA2' pPPrrn [Persicobacter psychrovividus NBRC 101262(T)]
MTPDLEVRQHNYFTLARVDHSEIERNIIYALLTMLKKDNSGSGTYTVPVSYLEELSQTKI
KSGRLKLAAEKLQKPIIVHEIEGEEFTSIVFFPYVEYKNRQLTIEIHEKAKPYFFNIIEN
TTRYYVEEALQIRSKYGKRIYELIMSYKRKGSLTIAIDDLRDMLKTPKSFNVWANFRKDV
LDISLSEINRITNLDLKYTPVKKGRRVDELIFEFNVVEHSKPEVPTEEESNDILTGEAKG
FYNEEELAQLTAYFSFVPDAQKSLTYWGTIAFKDYVQRIGDIKNRALFNREFTQGFLNTH
FGTHFKFVKKESFRFDFDMYKPKR*
>AAA23031.1 replicase [Campylobacter hyointestinalis]
MKKTEIKNIANRQIMAQSNKVITAKYELTEAEQKIILLAIAQVDSIKDKKFGTYKITIPE
LEQKIGSKIKQAQLKETCRRLMQRVVYIENGKNWKMFHWISTAEYIDGENTIKFKISDEM
KPFLLQLKGNFTKIELENALKFNGKYTLRFYQFCMQMQNQATKKRTFELSKLYEILQLPE
SLTTSFARFKLKVIEPSINEINTKSDIKANWEISKKIGKKIVEIELNFKSKERLQEQTKQ
AREVKSLKKYIGKQCLYFDYLIIIEQISYNAEQSRYEVIYKDGTGDLCRADFDSIDMLEI
AIKKGKIEANFRKANPELFKKIDSKEEIANLFRDMMK
>AAK13433.1 replication initiator-like protein (plasmid) [Xylella fastidiosa]
MAEMKKLAAQKKGRAKGCDVADLEHPLGNRWVTMSNALTRAGHGLTLAEKRVIAWAVATL
DSRQVLKFGEVPTTRISAMDFAEEFKVDKDTAYDQLKAAAKNLYNRSITFYEPAYKRNGK
PLPPTKVQMRWVGEAKYHEGEGWVELAWWPKLLPHLTGLKKQFTTYQLQQASALRSVYSW
KLLELLTRFNSSGIAEYTVEDFAVSMDATEKQRADFAALRRKMIEPAVKELTEKDGWIIQ
WVPVKAGRKVKALRFTFMRDPQGSLQF
>ABC46390.1 initiator replication protein RepB (plasmid) [Salinibacter ruber DSM 13855]
MARQSLFDDQARVVKSNRLVQSKMNWTKLEHRVVAMLIAQLEKDDKEFEEQRVYIKDIAD
LSGRNGKSLYDQAEEICQKLLDQKIHIRTQTDDGRRRYKGYNCMSSCEYVEGSGYIEAKF
NDDMQPFLLQLKRRFTQYNLKCFMQLSSQHSMRIYELLKMREGIKYLRLGIEELREVLSC
EHSYERFADFKRWVLERARGELWDKTDIYFNYQVEREGQTPVRINFVIKENDSEKEKEGG
SKNEDANETLIQSGQNGERGDIGVEGKADEGETPTFNVFAMVLDEMTQEELDTYSETHIR
EAVSSARQKVDNDRPDDGAANKAIEAYREALRRVRN
>ABC70160.1 replication initiator-like protein (plasmid) [Laribacter hongkongensis]
MRKATAAKQQVRPAHELPTGKLQITMSHALTTAAQGLTLAEKRVMMYAVAKLDSFKADGG
TPSGAVKLVAHDYAEQFGVDPDTAYTQLRQAGKGIFNRYIRFFEPGKKGPEEVMVRWVSS
ARYSPGTGTVTLRFTPEIAPHLLQLKNQFTKYKLAQASALRSIYSWRLLELLSQYQSTGW
RQIELDEFHHAMETPAGYKANFKDCRRWVIEPAVKELREKDGWLIDWTPIKSGRKVTALH
FEFKREPQGHLPLEE
>ABL01445.1 initiator RepB protein (plasmid) [Pelobacter propionicus DSM 2379]
MCLHLTVAQMPGLWHIWLKCARLKQGNKYPEVGTVGGAMGRKPSITRGLQSKNVVVANTL
VRSAQSLSLAEKRIVFAAAAKMGNNFGEVILHASEYAETFDMPVKQAYEQLKNAVEGMRT
RYFTLAVPDREGVMIWKINWLQKIGYDDGKARVGLRFCEDVLPYLCDLTKEFTKYKLKQA
CALRSVHSWRLLELFEQQSSGWLAIKIEDFHHAMESNDSCRNNFAQLKRKIIEPAIKELR
EKDNWLIDFSFTKAGRKVDLLKFTFKKNPQGKLF
>ACA01536.1 Rep (plasmid) [Geobacillus stearothermophilus]
MEPPITQQSNNNSVTKSNILIEASYKLTVTEQKIILYLVSQIHKDDDDFKMYSLPIQHFY
ELLGYRGSPKYSEMRDITRNLMRKILEIKEGKKLKQMSWISYVEYDEHSGRVYLSFDPRL
KPYLLQLKKEFTTYRLKNVMELKSGYSIRIYEILKRWQFINDVEIPLDELRKMVGATDKY
LEYHNFKKRVLASAQKEIMEKTDLSFEYKEVKSGRKVVATRFFIRERPMGEASVISEIPH
ETSGIDVLYSPFLSRFAERGQPLPPKAFARIAVLAQQAFGADWRDELTKMIDDIFGRTDI
REPLAFLTYVLNEKINHMEKGMDHSKGSMEKTRKAMRREKLPDWFAEYQKQFLHDIVQSA
TNGVYEDDEIERKRAELEARLQKYKR
>ACX70400.1 putative replicase, partial [Acinetobacter baumannii]
MLIVKDNALINASYNLELVEQRLILLAIIEARQNGKGINTNDHLIVHASTYIEHFNVEKH
SAYMSLKEACKNLFARQFSYEEINPNGSSTQYTSRWVSKIGYTKKEGTVHIIFAPDVVPL
ITRLEKHFTSYELEQVAQLQSKYATRLYEILIAWRSTGKVPEISLSEFRAKLGVSDSEYK
IISNFKLRVLDVAVSQINKYTDITVTYEQHKKGRTIIGFSFRFKQKQLAKKIESKRDLNT
PDFFIKMTDAQRHLFANKMSEMPEMSSYSQGTES
>ADB42958.1 initiator RepB protein (plasmid) [Spirosoma linguale DSM 74]
METTVQVRQHNAITNARYEYSELQLDIFLYLLSKLRKNQPDGVYEVSVIEMSKLTGKKYD
YQKLRSATEGMGSRMFEIPNETDKKGRQVWRQMWMFDRVDYVHGTGVIEVEFTRTIQPYL
FDLKATFTSFQLYSALRLGSKHAKRIYTLCSQWKDKGRTPEYIIEDLKRMIGLVNEKGDE
EYSPFSMFRKRVLDESVKQINQYTDLQIGYTLEKKGRSFKNITFTIKTQPLAVVLPVENE
AIRVGAAPVGVIDQHYRNARLLLEKWNIKRADVVNQIMNSAELIQEVNKFAYELQTGKVK
VEKNVAGYLLTRLGLKQPKGVKND
>ADB42993.1 initiator RepB protein (plasmid) [Spirosoma linguale DSM 74]
MNININKSDSLQMSQSVSIRQHNAITTARYEYSELQLDLFFYLLSILRKDKTDGVYEIVV
KDLSTLTGKEYKYGYLKKATEEMGSRMFEVSTPKSYEQLWMFQRVKYVIGEGRIEVRLSD
DIKPYLFDLKDNFTSFELYAALRLGSKYAKRLYTLCSQWNDKGETPVYKIPELKKMLSLL
DDKGNEQYKQIGEFKRFVLDEAKKQINEHTDLQIDYTLYKRGRSFQSVSFTIKRQPLAIV
LPVEDKSIKGGATLAGVSDAQYQNARLLLEKWNIKRADVVNQIMNSADLVQEVNKFAYEL
QTGKVKVEKNVAGYLLTRLGLKESKKKNDPV
>ADB43009.1 initiator RepB protein (plasmid) [Spirosoma linguale DSM 74]
MSKNIEIWQDNVLTTARYEMTEAEKNLLYMVVASVRKDDPPTKMYQVSVKEMAEVTGQAE
LKFETYKQATRKLMSRVFETTLTNGDVLQASFIASALYRKGTGIIQIELSQMVRPFYVDL
NTRFTKMQLVAAISLNSTYAKRIYELLCMYKNMKDKTFRRGLTELKTMLWIIDPKTGRDS
YTNWTRFEKAVLEVAAKEINGHTDITFNYKPIYGDRPGRGRKPVVEVEFEVFYQAKPEPA
QLSSLHERLVKQFRLRPDQADTVLATHSVEVITRQLYDIQTKAADGKVKNVGSYTAKVFG
LETKGKEK
>ADP76525.1 initiator RepB protein (plasmid) [Geobacillus sp. Y4.1MC1]
MYDETKPLVFNRLNLVSKSNSLVEARYKLGTMEQKVIAAIASNISPDDKDFQTYTFSIKE
FKELIGSKSKNIYHEIDKVMTRLMQPFNFINAEGKPTKIAWLSKATYNVGEGTVTVRFDP
DLKPFFLFLNEKFTRYKLGNIIHLRRSYSIRIYELLKSYEGLAERTFTLKELRGKLGVED
KYPNWINFRQRVLDPAQEELEEKTDIMFTYEPIKKGRSVEKVKFIIKPNPKNKTLMTNIV
EQLEKVLEKEDVLEIQEKGKELGLTLPKKLVQEWLKYGKENVMELMEFIKHRDDIENKIG
YISSVLRKKAANEEETVDADPVQNKIREVIDYFTPRQGARKVDLLPEWLVQSIALDIFAK
GMTPEEAEQLWEEKGDEIMEEINNRRRKVTT
>ADY18543.1 replication protein (plasmid) [Glaesserella parasuis]
MKKDKLKKYLVQQSNALIETSQKMTLVERRLMYHVLSRINPKQPQQEYVLKVEDFANDFP
QMCKAVIYEQLKEAVQKLFKRDIQQITDRGTTKTFYLLQEQEYKDGEGFLRMKFSDSTMP
LIFELKEKFTTMILENFKFLDSTYSLRLYELLCQYQNQGWRQISVTDLRFFLGCEDTYPE
FKRFKQMVIEPAIKEISEKSNLIVIAEYIRTSRFITDIKFNFYDKQDSSSIINVNVNVNE
KNIKRPSLKRHPNPNNYDFNNENTKIQYQLDCFEWALENYKRLTTYENALKAQNKQLSSK
DLELKKRYSSDIAGIYHEFQSNRWELELLDNLKGNVIDETLEKASRKATTDKQKIDSIID
QRNEQIELEDLII
>AEA19854.1 Initiator RepB protein (plasmid) [Bacillus thuringiensis serovar chinensis CT-43]
MTYVDMSINQDLQIKENNIVSKSNTLIEANSRLNLVEQKMLLCLASNIEPNDRDFKTYTF
PIKQFHDLLGLNGSTKYTELSKITKELLSKVIEIRAGEELIQVSWLSSAIYNRNKGTIDM
RFDPLLKPFLLELSSKFTSYRLANVVKLKSTYAIRIYELLKQYEDLRERTISLENLRYYL
DAMDVYPNYANFKQRVLKPSQKELNQKTDISFEFEEIKLGRKVQKIRFIIRSQKKKDSDL
VHFEKKLDKFQQPNTFEQKIKRFEERCKEKVFPKVFEKWAVHKEIVLEIIEDIRFRSDIE
SPIGYVEFILNSRLKELADKKILNESNQSEDKSNNNLIETNTIIDSVITKYSTSTGAVAT
FLVKDTAIEELVRVVTLEEAEVIWKEREEFIMDKIYRFIKRNRSKKKY
>AEA65601.1 initiator RepB protein (plasmid) [Burkholderia gladioli BSR3]
MAKKQPADPAVSIVDLEPIMMAELDEPALDGDGKVKGTVAMSRALVNSQQGLTLNEKRVM
MAALRSVDSKKSPYLHGQRNGYVCVRVRVDEFAALAALAPRSGEKQATAAYEGLRDGCNS
LQKRTLTYMDGPRKVTLNWVWKAVYHEGEGWAEISFSPDLTPHIFMLQRRFVSYQLEFAR
GLQSIYSWRLLELLMRERDRGRLLITLDDFRKTLEIPDTYRFADIKRRVIDMALSELNKK
ADLVIECRAVKVGRAVNSLDFTFVQNPQRSLELDVAA
>AEC18535.1 replication protein RepA (plasmid) [Gallibacterium anatis UMN179]
MNDMTVWKSNEIVEAGYRLSLGEQRLILLSLGQLDSRDLTQKHVILYAKDFAKAWGVSDK
TAIRDLKLASDRLFDRYITLKNDSKIKKFRWIQSATQYLDGQGAVEFTFSDDILPFLFKL
EHSLGNFTKYELLNVSGFSSVYSFRLYELAVKMRRMTESKILVEELRRILQVDNKYPEYG
EFKRCVISKSLKDINEKSDLLVDIDPIKRGRSIYALRFTIKQKQAQAVSKITKRPPFPHK
NKYGKFVKLERTDPKMSSAEYGNYARDCLKILEDFYSNIEDVPNEDLRNYWVFLETNASN
RSKLGKKQDFLDELNKRGFKLINCELVKND
>AEI51990.1 initiator RepB protein (plasmid) [Runella slithyformis DSM 19594]
MQEKSPKTILQDNAITSARYEMSALEKNIIYIMMAQLKKEDRADVIYYVSVRELMDRTGT
RNSYEDLKRATETLIGRVLQIKRPNGNLLQVSMISSAEYLHGQGIIEIGLDPKIRPFFFD
LKQNFTAFQLHMALSLDSKYAKRIYEMLSQYKDMGMFKIELMELKRRLLLYDEKTGEEQY
KNWSDFEKRILLTAKKEINEKTDLTIDYKATKVGRKFSDIIFSIKISKGTQVKIDFRDDS
AAVFGRLVNEFRLRKDQAILVVERFSLQEINKALYDIRLKMSGNEVKNLGAYTAKVFGLL
>AEI52179.1 initiator RepB protein (plasmid) [Runella slithyformis DSM 19594]
MKPQIVKQDNSITNARYDFTACQLDILFCVMGQIHDNDANDRIYVIYAREIEILTGRQWQ
YTQFKEATENMGSRMFEIETESKYRQFWLFQHVDYIKGQGRIEIMFTRNAINMLKELKNN
FTTYELQSALSMSSKFAKRIYQICSQWKDIGETKRFEIRELKMNLGLIDTKGNEQFTGIG
MFKSRVLDIAMRQINENTDLKVSYKLQGEGNKKRPLKFITFYIVKKNPHILPIEFEKDVN
PDARLQNLVIILDSLGIKSAQIRKTIIGSEDLIKEVFSFNYQLQTGKVKADRNAGGLLLK
KLGLV
>AEI52186.1 initiator RepB protein (plasmid) [Runella slithyformis DSM 19594]
MSKKIRKSYVKEDVRFIKKANELVEARYKFDIWETRIFAITLSMIHPSDADFKEYKINVG
QVIEEFGLSKGGEIYQFLREAALNLQKKIIAIQSERDGLKTELTIPLFTGIERVIDERAK
KDAEKSIWVTFEPRLKPFLLELKARYLIYDIRSILSIKSVHSIRIYELLKQYEKIGSRTF
DIDELKLILGIAPEEYALYGHFKDKVILKAQEDLNANRDTDIKFSFEEIKQGRKVVKIKF
NILTHLPERKQLLDLPLFSTEEGTVQNELSILTADLIPDQTLQQWLSKYTYDDVKTGIVY
TLNRLKAGEKIKNIPAYMAKMISTKGIIDPIEVKRQHRTKLATQQQQQANEIVVLENELE
KVRIGHYEKQKLIVGDIFEQTPEIRLQIIEGLKYSRDWDRKKDDQENLNREHIQTLIFMK
AMQKFPEQFIVINKDFEQKEAELKSKLRSLGWLG
>AER24547.1 replication initiator protein (plasmid) [Pseudomonas chlororaphis subsp. aureofaciens]
MSNLPKPTKPEPKPLRVTKSNTLITASYRLTLNEQRLILAAISKLDPRRPMPKKVSVSAA
DYSDIYGVQLRHAYEQMKVAADELYERDIKTFDGTGMERKRWVDRAKYLDGEGRVELSFT
IHVMPYLTMLYSKVTSYDLRRVACLDSSHSFRLFEMLMQFRKTGWAYIEVEALRVALGLS
DAYQRFNNLRQRVIDPAVEELKTKSNLDVSYELRREGRKVIAIKFTFCDLAQLPLNLELD
PEDLPPLPEYDPAEESEWLVTKPLGELAEAQEAGLLFAVSAEDGEQPD
>AFJ90373.1 Protein involved in initiation of plasmid replication-like protein (plasmid) [Burkholderia sp. KJ006]
MRITAQEFMEAYPQIDPKHAYVDLKKAAADLWECEVEWDDEKLERGKKVKVRRKVRWIYE
EVDTHTPGWIELKFSPSIAPYLLGIEKEFTRYKLRHAADLRSMYSWRLLEMMAQYRDTGV
LMIDYDEFCEAMGAPESCVKDAGQLRRRVIEPAVKELQEKNSLSIDWEAVKLAGRKITGF
KFRFNKDPQGRLF
>AFK05716.1 initiator RepB protein (plasmid) [Emticicia oligotrophica DSM 17448]
MTENVKARGIKFIRKSNNLVEGRYRFDIWEMRIFVKMLTMIQPNDEDFKRYRIYLKDIIS
EFDLEKNNRSYEELKSGAEKLASREIRIPMLSPQGEAMELFTHIASGVKSFLDNRQGKYI
EIDFHPDMKPYLLQLQNKFLMYDARNVLKLPSSFSIRIYELLKQYETIGKRKLTIEELKV
MLDIDDKYSLYANLKKRVILKAQEDLEKYTDIKFTFQEVKRGKSIYEIIFFISKNVDIIN
TRDDAKELEIHSSVTDEDLIVNEIFKVVKKFKGANKSTIEKWVEKYSVEHIQGRINFVLN
QIEKGKEIRNPMGLLQKMMGETNLFDPIQEEKNIKEIQSQRLKEEQEIKLLKTQKEDLLK
QNIKSLDEAKFNLIETLFNEHINLNLIFLDEFRRLREQPNTPFIVELAFDNYETDIEGID
IGSKEELLYNFKMGGSFGAFFLEWFEKRFSTEFQLLYEKFEVRI
>AFN66350.1 replication protein (plasmid) [uncultured bacterium]
MNTDEKNLVVRQSNELIEASYKIASIGEGRLIRMLIAQITPDDEDFKTYRIGITDFSRFF
GLSKESNSVYELIKKSADELAGRRIMLEKNGNWLRLNWLSYAEYAKGSGYIEVRFDKALK
PYLLGLKGYFTQYELEKVVNFKSGYAMRIFELLKKEQFKADGKGYFRRSFEYDELRELLG
IGKKEYPLFADIRRYVVESSVKEINANPDISIIKVDYPKTGRKVSHIVFHCEKAKQLQLD
IDEPSPKLEEVPTRKEHPEYIAELIAIGIDEQTAYRWKRKYSVARLREAIGYTKAMEKAG
RIRDSLPGFLARAVTDNIGATWANEQKKKEAEKVKKDIENQANEQEKKEHLEAEKIVNIK
IWDDFLKRPEEEQNAFIFDLIKDKKTSVDVFEKKGKESPLIRALVIKALKXIQA
>AFN66402.1 plasmid replication initiation protein RepB (plasmid) [uncultured bacterium]
MDLVEIAATENNITMTNVVARASHELKLGEKRLICSALSSLDSMTAKRLFDAHVKNGFSV
RISAQDYAAQFNLDESTAYAQMKESCDLLFERHIRFEEKAKRGVVVRKIRWVSEAKYAKG
EGWVELFFTHQVAPHVLGLRSNFTTYKLKHAAGLDTTYAWKLYECLMSWKSTGRYSVTVE
EFHKVMETPISFQQNFKDLRVRVIEPSVKSINARTDLIVQYSTIKHVRKVVGLEFRFMQN
PQAGLDLTASDTK
>AFQ30595.1 Initiator RepB protein (plasmid) [Bacillus thuringiensis HD-789]
MTYVHMSINQDLQIKENNIVSKSNTLIEANSRLNLVEQKMLLCLASNIEPNDRDFKTYTF
PIKQFHDLLGLNGSTKYTELSKITKELLSKVIEIRAGEELIQVSWLSSAIYNRNKGTIDM
RFDPLLKPFLLELSSKFTSYRLANVVKLKSTYAIRIYELLKQYEDLRERTISLENLRYYL
DAMDVYPNYANFKQRVLKPSQKELNQKTDISFEFEEIKLGRKVHKIRFIIRAQKKKDSDL
VHFEKKLDKFQQPNTFEQKIKRFEERCKEKVFPKVFEKWEEHKEIVLEIIEDIRFRSDID
SPIGYVEFILNSRLKELSDKKILNNSSQNEEESNNKLLEIDTIIDSVISKYSTATGAIAT
FLVKDTAIEELVRVVTLEEAEVIWKEKEEFVMDKIYGLIKRNRNKKRY
>AHB47690.1 replication protein RepB [Hyphomicrobium nitrativorans NL23]
MTSHLSIRTLNAVSMRKISQLIDAGSFEVHEEAKLPSKLLATDMKVTGQPLDPAHMGRII
KPRELVDIIELTPLNRSETILYNQLLANAWNNINTQRIHKVLKASLRGSHQSNDRLEDAF
DKLMAAWAKIRARDPQTGRMSTFRVHLIGTNKEEDREDGYFYYTFPPDLLAVIQQSKAWA
TIKTHIMYALRSKYSIRLYEMIERRIGMYKQHEEFTVDEFRAMLGVPAGKLERFAEFNKH
CLKPALAEVNQLTDFYVDVLAVKRGRAVDKLMVAWHKKSVKELQAAFDERERSRVGREAR
QNRKLETIRFDDENS
>AII54277.1 hypothetical protein N008_20105 [Hymenobacter sp. APR13]
MNAARPVHPLIVQHNALINARFVLNTTESRLFLALLSRIGRDDTQFQVCRIPVRELMAHS
TSNSTYELVRKTLRHFASRTLLIEKLDATARRQTQPDFSILPLLAFAEYKHQEGVVEARF
NDLLMPYLLQLRENFTKAQLTELLKLKSSNAYRVYLLLREYAAFGKRVMAVAELKTILGV
EEEYDRFTNFRARILDPAQSELAQTDMAFTYVLEKQGRTITHICFLFKPTGAALVPAPAP
ETSWEATLLEAGVAAKSLAGIKTQLENGYYDEGYIYFVVAHVRRQAAAGKVKKLAGAVYK
ALLEGYLLEDYRRQLRHGEAGEPGRNPAKPVVAQQERHTLDDVHAMYETMRQRRLIPDES
FEQNLARVWLSAGFRQETDAQGIQWLIKP
>AII54558.1 hypothetical protein N008_21785 (plasmid) [Hymenobacter sp. APR13]
MQLDLFFYLLSKLRKDDTSGVYEIVVKDLSEITGKKYAYNYLRKATEAMGSRMFEVLTEK
SYKQLWMFQHIEYMTGEGRIEVKLSESIRPYLFDLKNNFTSFELLSALRLTSKHAKRIYT
LCSQWKDVGETKKFDLLDFKKMLGLVDAKGNEEYTKVAMFKAKVLDVAVKQINEHTDLSI
SYTLEKKGRAFKNVVFLVEPQAVDVVATLPDLGAAAQSLPGVAAHQVENAGRLLAQLSIT
TPELVSQILASPAHVAACNKFAHDLKTGKHTKSHSLSGLLLTILGIKKASNGPLFDKPAK
AR
>AIO22423.1 initiator Replication family protein (plasmid) [Burkholderia cepacia ATCC 25416]
MSRALVNAQQGLTLNEKRVMMAALRCIDSKKSPYLHGKGNGYVSVRVRADEFAALAALAP
RSGEKQATAAYEGLKEGCASLQKRQLTYMDGPRKVVLNWVWKAVYHEREGWAEVSFSPDL
TPHIFMLQRRFVSYQLEFARGLQSLYSWRLLELLMRERDRGRLLITLEDFRHVLEIPATY
RFADIKRRVIETAVNELNAKADLVISWTPVKLGRAVNSLDFKFIQNPQSRLALDGELPFE
ESSAAATAGN
>AIT21866.1 initiator Replication family protein [Burkholderia thailandensis E254]
MRNDLVVASHGLKTLAEQRIIKSCAAKLDSCRLDQGRYKIKLSAAEYAETFGLDANTAYE
QLKTVARSLLDRTIRREEPTRRGVKVHLDHWVSGITYHEGAAWVELRFSHEATPYLTMLR
GNHTTYMLKQAAGLRSIYSWRLLELLMQFKSTGWRHIDIDEFAMALDVRPSHRSNFAQLR
RWIIEPAVKELVEKDGWSIAWVPIKAGRKVTALRFTFSRARQGRLEL
>AIT41766.1 putative replication protein (plasmid) [Pseudomonas sp. ZM1]
MPESAHGTLTRRLAQLAPSRTPSKASAKRAENYDPDTARVPGERWISMTNALTRAGHGLT
LAEKRIVGCAVSKLDSRKAVRPGDVPVTRITAAEYAEAFGVDMTTAYEQLQDAAKQLYNR
SITFYEAAHKRGGKPLPPTRVQMRWVGQVKYQDGEGWVELHWWPALLPHLTGLKKNFTTY
QLQQASALRSVYSWRLLELLSRFESTGWLEVTIEDFAQSMDATAKQQENFANIRRKIIEP
AVKELTTKDGWLIQWRPIKKGRKVSGLRFDFKRDEQLPLAL
>AJW93568.1 initiator Replication family protein (plasmid) [Burkholderia gladioli]
MRWIYEKADTTTAGWVDLKFSPSIAPYLLGIESEFTKYKLRHAADLRSIYSWRLLEIIAQ
YRDTGVAAILYDEFCQAMGAPDSCVKDSGQLRRRVIEPAVKELQEKNSLAIEWEPVKPAG
RKVASFLFKFKPDPQGRLF
>AJY03108.1 initiator Replication family protein (plasmid) [Burkholderia vietnamiensis LMG 10929]
MSEEIVEERLGSVEDVPPGAAVQIVESAPIEISEIDGDILEPDGRLKGTVAMSRALVNAQ
QGLSLNEKRLMMTALRSIDSKKSPYQHGKSDGYVSVRVRADEFAAVAALAPRSGEKQSAA
AYKGLREACASLYERKLTYMDGKKLVKLRWVWKATYHDGEGWAEICFSPDLTPHIFLLKS
RFVSYQLKFAQGLQSIYSWRLLELLMREKDRGVLLITVDDLRETLEIPETYRFADIKRRV
IDMAIDELNKKADLVIQWQPIKRGRAVQSLRFEFAENPQGRLDV
>AJY53638.1 RepA (plasmid) [Halomonas sp. Ant2]
MAKKPTGQAKYAAANYDADSAERPAGERWVTQHNALIRAGNGLTLSEKRLIAIAASKLNS
YKPQKVGDVPSTRISAAEYAEQFNVDHRTAYEALKAASQHLYSRSITFYEMASRRRGKPL
EPTVVTMRWVGRVHYQRGEGWVELYWWPQLLPYLTGLRNKFTSYQLEQASALRSIYSWRL
LELLKRFADDDGKGWAEYTIEDFATSMDATENQRANFNNIRRRIIEPAVKELTEKDDWKI
EWEPIKSGRRVSRVRFKFQKDNQLRLSI
>AKM20734.1 Replication initiation protein (plasmid) [Geobacillus sp. 12AMOR1]
MQTPAVQPQYNSAVTKSNALIEANYKLSTIEQKIILYIISQIRKDDADFKMYKLPIQEFS
ELLGYRGSPKYTELREITKNLMRKVLEIREGQKLKQLSWVSYVEYDEHSGYVSLAFDPRL
KPYLLQLKREFTTYRLKNVMELKSSYSIRMYELLKRWQYMGEIVIRLDDLRMMVGAGDKY
SEYHNFKKRVLNPARKEISEKTDIMFTYEEIREKRKVAAIRFQIREKVVEPVVVALEEKK
ETQADDRYLQFLAVVQAYDRYITEQQFTKIAVLAQKAFGGNWMDELIQTARRIMQRNDIR
EPIAFLTYFLNEKVQRIQAGIDPNEVTIHSHGGARFVRREIVPDWLRGYEEQLAAESAKS
KEVDEDIEQMRRELEERLKKYKD
>AKN36547.1 hypothetical protein [Vibrio sp. ZF_53]
MSVSHLWCMLRSWSLGLTFMSNLSVYKDNSLIDASYKLNTQAQKLILCCLARLDSRGEIS
KQVTISAIEFAELMGIDPKNSHRELYKAADSLFDAEITIKENGKLSRLRWVQKSVEKHDG
AGEVTLVWSDDVVKYISVLQERFTGYKIRNIALLQSAHSIRVYELLMRFKSTGERAIHLD
DFKSALGVLGKYSDFKAFNRDVLKKSINELNLKTDLTVSCEPIKKGRKVTGLAFSFK
>AKO46145.1 replication protein [[Haemophilus] ducreyi]
MTNDLTVHKANNFVQASYSMTLDEMRILALTLGVFNPKNPSKRGFDFTVADFCKSFPDVN
PDIAYTQVRNAVLKISKRWVTLVDNEHELTEVALIHKRSYFKKEGRFYIEFHDELIPYIS
ELHDNYTKYKLINIGALGSTHAIRLYELCSQYRDTGWRQTSVEDIKSWLSISDKYPLFKD
FKKRVLTPSINEINAKSDLLVDVEPIKRGRTIVALKFTIKSKKSAVKIEQKRPAFPHKNK
YGKFVKLDTQNPKMSNAEYGNYARDCLKILEDFYSDLADVTTEDLRHYWVFLTSNASFRS
KLGKRSDFLNELQNRGYKIVNCELVKV
>AKP74961.2 hypothetical protein PSLF89_1p179 (plasmid) [Piscirickettsia salmonis LF-89 = ATCC VR-1361]
MKSNKLIEAGYKLSLQEQRVLLLCISQINSKNVELSTEYTITAQQYADQYSIALKGAYRE
LKAVINTLYDRSVSVYDKQNDIEISFRWLSEKVYLNKQGTARVRFSERVEPFLTDLKSKF
TSYDLNLIAGIKSSYAIRIYELLKQFGAFGERTVTLDWLKGRLEINDEKSYKMFGSVKQR
ILEPAKSEINRCTDISMDYKPVKTGRKVTHISFIFESKRKDIVRDIKEERVDEKVSVAGF
IKGLNLVIDTLENSENINRDKLSFAYNKFVANGAAIEDYRKLLDYIASHSSSIKDERDIE
SVIGEQLYLGKKKSKPFPRNGSRVTNPLSQSYYHEHNVNDDPVLEAINGDYEVVGD
>ALE67010.1 putative replication initiation protein (plasmid) [Pseudoalteromonas sp. PAMC 21150]
MNNMSVTKSNTLVDASYQLNVQAQKLVLACLGKVDSRSGIPKEMTLTALEYSDLMGIPNA
RRDLYKAADSLFDAVIILKDEHEEVKLRWIQKGVKKLKGEGAVVITWTDEVLKYISSLQN
RFTTYKLRHIAELQSSHSIRLYELLMKFSSTGERVIYLDDFKSALGISDKYPTFKELNRR
VIKASVDELNQRSDLVISYETIKKGRSVAALSFEFKKSAQLKMDL
>ALG88726.1 replication protein (plasmid) [Pectobacterium carotovorum]
MLIVFVIPILCFITITIGTNIVNLIAYKSNALIEASYKLTLQEQRILLMCIGKINPLSKD
PDRTFQLTACEFYLAFPDMGRKHAERHLKEAVDRLWDRTISISWKNNKEEIRWIQRKAKY
FDGEGKLEISFSDYIMPYLTQLTQQFTAIAVKNVSALKRTYSIRIYELLMQFKKTGDRLI
SIDDLRSMLGLEDKYSEFRALNQLVLKPALKELNEKSNLIVSVDTVKKGRNVIALHFRFK
EDNQIRMAI
>AME02447.1 hypothetical protein AXE82_11040 (plasmid) [Moraxella osloensis]
MRIKETEETLFNRRFSFIDEDGLLVKSRWLSQVRYLDNQGEIELSFTPAVVKGISRIDGA
VDFFTQYSLQQTSGLDSAYSTRLYELLVQWKAAKKTPLFELETFRAQLGLQENEYARMFD
FKKRVLDMAVNEINKVTDLKVSYQQIKEGRSIIGFIFTVTLKNKEAPLKDVKRDTNTLDM
FVPMTDSQRYHFAKKLSKLHELSYLAKGEAGRNYDVFAEQIANELSDPERVKFYEKYLVQ
VGFKKSI
>AMK26933.1 Rep (plasmid) [Sphingobium sp. TKS]
MGKTMKVAADRAFDETKTVLPAEVARGVYMQNAPSLQALKLMHLMIGTAGGRMAEDVSHQ
IRLSDIRRIDGMRNHDRASLTPLFQELAAAVMTHDDPEKMIVTIGGLLDEARLDYRHEVS
GDLLVTWWFRRTFRRMAEESNHWAILDRQTVFHLGSKYSVLLFQHIASLTNLDHTNSRTF
TVPELRAVLGIPEGKVKRFADLKKDVLTPAIEEISQLSRFTLTATPRKIGRTVASVEISW
TEKETEAKVDTKRELDRPKLGRKARRDGSVETVSASQAFPEAGSIVYSPWGDVARAELPQ
PRRDLDLVADDFRRWCAGRGIDLTAKNIETTFRGFCRKVEPAR
>AOK57670.1 replication protein (plasmid) [Burkholderia ubonensis]
MSQSPSVEKSEVSVIDLPLTERHVNMSNVLVRAAQGLSLAEKRIMSCCVSKLDSKRLPDL
TKPLVARISALEFAETFGIDPNTAYEELQAAAKGLRDRLIRFEKPGRKGPRIEEMRWVGR
ATYAKGEGWIEVAFWHEVVPHLVALRERFTSYKLSQAAALRSIFSWRLLELFAQFRSTGL
LRIDIEEFAHAMQASESCRKNFKDMRRRIIEPAVKELTEKDGYEIEWSPQKSGRKVVSLE
FRFKMNPQAALF
>APA32337.1 replication protein RepB (plasmid) [Pseudomonas fragi]
MTPDFRSYDTRFPALSTLEYINAVLLLNLCRDRSMSSKKQTIVVKSNKLVEASYRLDLIE
QRVILYAIVEARETQKGLTDGFVTIEAKRFAHSFGMDEGSVYGQLKEAMKALFNRFIVVR
DIHPESGKERVSMVRWISIASYIDGAGAVQLRFATDMLPYITRLETEFTSYRLEKIGRMS
SVHAVRLYELLVQHLSFGKRDIEIAWLKETLGIADAYSRIESLKRSVIEPALIQINEHSD
IRVSYTQRKTGRTVTHLLFSITPEPKLSQKTRKKAKLTDAEVAKHARPGESWAAVHARLN
QTPSALAEGLINTRSVHPS
>APA90308.1 replication protein RepB (plasmid) [Paraburkholderia sprentiae WSM5005]
MSRALVNAQQGLSLNEKRLMMTALRSIDSRKSPYQHGKSDGYVSVRVRADEFAAVAELSP
RSGEKQSAAAYKGLKDACASLYERKLTYMDGKKLVKLRWVWKATYHDGEGWAEICFSPDL
TPHIFMLKSRFVSYQLKFAQGLQSIYSWRLLELLMREKDRGVLFITVDDLRQTLEIPEKY
RFADIKRRVIDTAVVELNEKADLVIRWEPVKRGRAVHSLRFEFSDNPQGRLDV
>APD77617.1 RepB family plasmid replication initiator protein (plasmid) [Acinetobacter larvae]
MDKNQIVKSNQVIEASYQLSAVEQRIVLAAISRIPKSQPITDDELYPVSVNELQLLGVHE
KTAYRDLKEGINRLYERSINLSIDDKSIKIRWVQEIQFLDSQSIIGIRFSKPILPFISNL
SREFTKYALSDIAGINSGYGIRIYELLVQYRQIGKREISVENLRSMLELGKKYPLFADFK
KRVIDTAVDQINECSPLSVSYDQKKTGRKVTHILFSFKEKSKSINHQNEQDKVYKLTDAQ
INMFGNQLSRLHELSHLAAQGESYDVLASRIKEMLRDPIQQKQFIPHLRNLGFKG
>APS71982.1 hypothetical protein AVI56_16880 (plasmid) [Piscirickettsia salmonis]
MKSNKLIEAGYKLSLQEQRVLLLCISQINSKNVELSTEYTITAQQYADQYSIALKGAYRE
LKAVINTLYDRSVSVYDKQNDIEISFRWLSEKVYLNKQGTARVRFSERVEPFLTDLKSKF
TSYDLNLIAGIKSSYAIRIYELLKQFGAFGERTVTLDWLKGRLEINDEKSYKMFGSVKQR
ILEPAKSEINRCTDISMDYKPVKTGRKVTHISFIFESKRKDIVRDIKEERVDEKVSVAGF
IKGLNLVIDTLENSENINRDKLSFAYNKFVANGAAIEDYRKLLDYIASHSSSIKDERDIE
SVIGEQLYLGKKNPNHFLVMGVV
>AQZ19944.1 replication initiator protein (plasmid) [Pseudomonas sp.]
MRSVVAEPAAPKKNVTKSNDLVTAAYKLTLNEQRLLLAAISQIDPRKPMPRPLSITAPDF
SEQYGIPLKQAYEALKEATAALYERDIKTYDGRYKSRFRWVDRVDYLDGGGETKLYFTVH
VQPYLVHLNKSFTTYELKRIAALSSTHSIRLFELLQQFKSTGLYTVSVDAFRDLLELGPS
YERYSNLKLKVIDPAITELREKSGLQIELKTEKKGRSINRLIFKFRDDDQMKLNFPDADA
LVDNTRNL
>ARR57581.1 replication protein RepB (plasmid) [Sphingomonas wittichii DC-6]
MTEPVPIDTARTLTQRGRGNPFDPANYGEIVKPGELVDIVELSPLTLADRRIYNLLIANA
WDRIGEPVIHRIAKSALKGTHQGNERIESSLLRLMGTIAIVTIRKGGKSFKRRVQLLGPS
DESLEKDGFLHYRIPEELIEILRNSEVYARLKTQVMYCFESKYALCLYEMIERRIGLEYK
QSEEFTVAELRGLLNVPEGKLERFADFNKYCLKVAADEINKLCPFYVEFTPIKKGRKVER
VSMMWLPKTSSGRRDAQNLIDQHSIVRRAKLRGGIPEMPVLVDFTLPAAER
>AUF80855.1 initiator RepB protein (plasmid) [Acinetobacter pittii]
MKNSLVVKDNALINASYNLELTEQRLIMLAIINARESGQGITADSKLEIHASDYAKLFNV
SADASYKALREAVNNLFNRQFSYTAEYKKTGKVGIVRSRWVSRIFYVDDLALLEITFAPD
VVPLITRLEEHFTKYEAKQVAHLTSKYATRLYELLIAWREVGKVPQLELSEFRNRLGLVD
SEYTAMSDFKKRVLEPSIKQINEHTDITVTYEQHKKGRIISGFSFKFKQKQQPKVEAKRD
PNTPDFFIKMTDAQRHLFANKMSEMPEMGIYSQGTESYQQFAIRIADMLLEPEKFRELYP
ILEKSGFQA
>AUI67225.1 RepB family plasmid replication initiator protein (plasmid) [Glaesserella sp. 15-184]
MSSELTISKANSFVQASYSMTLDEMRVLALTLGVFDPENPTKRDFEFTVSEFCQHFPDVN
PDIAYTQVQNAIRKISRRWMTLRDDEYVLDEVVFVTDRTYFKKEGRFRIMFHERLMPYIS
ELHGNYTKYQLVQIGAFTSTHSIRLYELCSQYRKTGWRQTSLDDLKDWLQVTGKYDLYAN
FRKWVLEPAISEINAKSDLLVDVEPIKRGRTIVALKFTIKSKKSTVKNEQKRPPFPHKNK
YGQFVKLDRQNPKNSSHEYGLYARDCLKILESFYQKIEDIPNEDLLFYWIFLAGNASNTS
KFGSKKAFSDELKKRGYKIKDCELEKIQ
>AVI39307.1 initiator Replication family protein (plasmid) [Acinetobacter baumannii]
MKTELVVKDNALINASYNLELAEQRLILLSIVKARETGRGITSDSRLEVHASDYMKQFNV
EKSAAYEVLKSASESLFNRYFSYKEQRHDGTEFVVKSRWVSRVAYAPNVAILEVTFAPDV
VPLITRLEQHFTSYQLKQVSQLTSKYAIRLYEMLIAWRNVGKCSFELINLRDSLGIASDE
YKQMGHFKSRVLDASIAQINEYTDIKVTYEQQKNGRTISGFTFKLKPKQVQQEITILDTK
ASLIPSDLTPNQRVTFASKLSKLQELGGKAEPGEEVEAFAKRIELWLEDEKN
>AXA67818.1 replication initiator protein [Pseudomonas oryzihabitans]
MSKVSTSVPDQADPRPIRVTKSNTLITASYRLTLNEQRLILAAISQIDPRKGMPKKISVS
ALLYSEIYGVQLRHAYEQMKETADVLFEREVKTFDGSAVERKRWVDAARYIAGEGRVELS
FTIHVMPYLSRLHTKLTSYDLRRVARLDSSHSFRLFEMLMQFKKTGWAYIEIETLRTALG
LSDAYQRFNNLRQRVIDPAVEELRTKSRLDVTYELKREARRVVAIKFMFKDLAQQLPLNL
GDEELVPLTEIDLPEDPGLLLASAFDDLSEDDPNFTFPIEVDESGGA
>AXH59444.1 replication initiation protein (plasmid) [Pseudomonas amygdali pv. lachrymans str. M301315]
MNMSSMTSSSMHVYKSNELITAGYKLTVNEMRIILCCITQIDRNPNEVITDERMYSFTAR
DFAELCGISLMAAYQELKDSVKKLYERSVRIQIDGKRDRNTRWIQTADYLPGNGRVEVRF
SKDILPYLANLKGNFTKYRLEAVARLSSSHAVRIYELMVESRYKQRNVALLPLENLRFAL
QLDDAYPVYADFRKRVIEPALDQISIYSDLKIVKFEPKRESRKIVAIEIHYVEKDSFGIP
VQEELLGADSGGTVIEGEVVAKAPAAPKKRRANAKITDAEINKAARPGESREQVKARLQR
ELAAA
>AZM39731.1 RepB family plasmid replication initiator protein [Acinetobacter baumannii]
MRDLVVKDNALINASYNLDLVEQRLILLAIVEARESGKGINANNPLEVHAESYINQFNVA
RQTAYQALKDASKDLFARQFSYQEINKRGNIENVLSRWVSEIRYIDAEATVKLIFAPAIV
PLITKLEEQFTKYELQQVSNLSSAYAVRLYELLIAWRSTGKTPVIELEEFRKKIGVLDDE
YTRMGNFKDRVLHLAIDQVNEFTDITVKYEQHKKGRSIYGFSFSFKQKKNVNKPNQEARD
QNTIDIFTKLTDAQRHLFANKLSELPEMSKYSQGTESYPQFAVRIAEMLLDAEKLKELYP
YLVKVGFQTK
>BAP60110.1 putative replication protein (plasmid) [Halomonas sp. 40]
MNTSLVYKANSLVEASYRLSLYEQRIVLACIAQVRRDAPLTDQQLYTVSAQKIANETGVG
LKTAYRHLKAASERLYRREVTLHEAPNGAGGGKVRLTRWVQTVEYREAEGMVALRFGTDM
VPYLSQLSEQFTRYALEDVAKMTSAHAIRLYELLCQWRDAGKRKVSVEWLREALQLEERY
GRIPDLKRWVIQPAIEQINEHSPLWVKWDQCKTGRRVSHLIFTFGEKKTGEIADKPRKPK
RTAPQTKGALYGIPMANIEAKAQPGESYEDAALRILEERRSRSLYRDESPD
>BAT30770.1 replication protein RepA (plasmid) [Aureimonas sp. D3]
MAELTRKPAAKFRVERYDPAAPERPAEERWVSMSNALTRAGHGLTLAEKRIIAHAASKLD
SRRPLAPGEVPQTHLTAAEYAETFDVDLTTAYEALQSAAKTLYERSITFYEAAHRRRGKS
LSLAKVQMRWVGSVKYHEKEGWVELHWWPALLPHLTGLKKQFTSHQLKQASALRSVYSWR
LLELLTRFGSTGRAEYTVEDFAASMDATEKQQADFAAIRRKIIEPAVRELVEKDGWQIEW
KPIKAGRKVKAVRFDFMRDPQGQLF
>BAV67027.1 replication initiation protein (plasmid) [Sphingobium cloacae]
MGDRQQQPARSRRVLQDDQNRSFGPTGPIYNLLIANAWERIGEPVIHRIAKTALKGTHQG
NERIESSLLRLMGTIAIVTIRKGGKSYKRRVQLLGPSDESLEKDGFLHYRIPEELIEILR
NSEVYARLKTQVMYCFESKYALCLYEMIERRIGLEYKQSEEFTIAELRGLLNVPEGKLER
FADFNKYCLKVAQDEINKLCPFWVEFTPIKKGRKVERVSMMWLPKTMSGRRDAQNLIDQH
SIVRRAKLRGDIPEMPVLVDFSAPAAER
>BBH58300.1 replication protein (plasmid) [Neisseria gonorrhoeae]
MADFVREFPEISQDNAYKQIQAAIKRIYDRSVKTEDKDRVTEFRWVSSRTYFKKEGRFRI
AMTDEVMPYLTQLKGQFTQYQLKHIAYFNSVHSIRIYELITQYRSVGSREITVEKLKEWL
QVENKYPRFNSLNQRVLEPAITEINEKSDLVVEVEQIKRGRTIHSLNFVIGSKKRTAQKI
EEVAKRPVFPHKNKYGKFVKLDKQNPKMSNHEYGLWARDCLKILEDHYTDITKVPMKICV
ITGYF
>BBH60576.1 replication protein (plasmid) [Neisseria gonorrhoeae]
MADFVREFPEISQDNAYKQIQAAIKRIYDRSVKTEDKDRVTEFRWVSSRTYFKKEGRFRI
AMTDEVMPYLTQLKGQFTQYQLKHIAYFNSVHSIRIYELITQYRSVGSREITVEKLKEWL
QVENKYPRFNSLNQRVLEPAITEINEKSDLVVEVEQIKRGRTIHSLNFVIGSKKRTAQKI
EEVAKRPVFPHKNKYGKFVKLDKQNPKMSNHEYGLWARDCLKILEDHYTDITKVTNEDLR
NYWVFLAGNDSNRSKLGSKSDFLNELKKRGYKLVDCELVKI
>CAA71788.1 replication initiator protein (plasmid) [Pseudomonas alcaligenes]
MSELVDNKVTQSNRLVEASHTLTLNEKRLVLCAASLIDPRKPLPKDGYLTIRADAFADVF
GLDVRHAYEALDDAASRLFRADIRRYSKGKIVERMRWVFHVKYREGQGCVELGFSPTVLP
HLTMLNREFTSYQLKQIGSLSSFYAVRLYELMSQFLKLGQRECTLDQLRQMLDLGDKYQD
VKNLRVRVLDPALKELNAGTDLAVTAEPRRQGRKIVGFSFTITKNDQLPLNLEAACN
>CAP02992.1 replication protein (plasmid) [Acinetobacter baumannii SDF]
MEIKMMSPSKKELVVKSNQVIEASYQLSSTEQRIVLAAISKISRAEDITDDEIYRVTIDD
LKKLGVHEKTAYRDLKDGVNRLYDRSINLAINDESIKMRWIQSIRFLESKSVVGIRFSKE
ILPFISNLSREFTKYSLSDIAGMSSAYAIRIYELLSQYRSIGKREIPIESLRSMLELGKR
YPLSADLKRWVIDTAVDQINEHSPLNVSYQQIKTGRKVTHIQFTFKEKSKNIEHKSEQND
FYKLTDSQINMFGNQLSRLHEVSHLAQQGESYDDLAIKIKDMLRDRIQQKQLIPHLKNLG
FKA
>CAX49479.1 putative replication initiation protein [Neisseria meningitidis 8013]
MKDACNNLFERQFSFIEKTPKGEKVVRTRWVSQVAYIEQQATVELVFAPNVAPLITMLEK
NFTSYELDQVSSLSSKYAVRLYEIIISWRAAGKTPMFSTMELRERLGVMPDEYQKMELFK
RKVLDFAVKQINDKTDISITYEQHKEGRKIVGFTFSILHKIGSKDIPLENQSELFAGMTD
LEAGTIRVRAEAYIASLIAKGQNVTKAHRLNILKKAVEERWGFEDAAKDNGTKNPENKNA
KVVLNEWEKIPNGTRFKDKDGTIWVKDSGLLRTEETNRWIADSQIARLFPMLTVMVEEGI
>CBH22863.1 Initiator Replication protein (plasmid) [Salinibacter ruber M8]
MASYTDSVTPARAPAMSSETQRVVKHNDLVKARSNLSKIEHRVIAMLIAQLDREDESFDL
QRIHIQDIIAKSGSSSQDLYSRGKEICQRLLNQQIHIQTEEEDGQRVYEGYNALDKIRYA
EGDGYIEARFNDSMKPFLLELKRRFTIYQLEAFMQLGSRYSMRIYELLKMREDLRWLRMG
VERIRTVLSCEDKYSRFGDFRRRVIERAQSEVNGTTDISFTYKVEREGQSPERINFMIEP
QSDSQPEIEPVRPEPDEGPHEVGVSVSEAEGGDIQFNLYAMVLSELSQKRLSELREEKIR
EAIRVGKKRADASNGSRSSAVLASEAVRIASSELKEGD
>CDG90597.1 Replication protein [Xenorhabdus bovienii str. feltiae France]
MTAKTAVAHKADDYGADSVERPAGERWISMTNALTRAGHGLTLSEKRLVACGVSKLDSKK
PRPPFDIPVTRITAMEYAEVFDVTLDTAYDQLQAGAKSLYNRSITFYEPAYRRNGKPLVK
TKVQMRWIGAAKYQAGEGWVELHWWPNLLPHLTGLKRQFTTYQLQQASALRSAYSWKLLE
LLMRFESTGWAEYAIDDFSTSMDATEKQRENFANIRRKIIEPAVKELTEKDGWLIDWKPV
KAGRKVAKLRFDFKRDPQGRLL
>CDL65573.1 unnamed protein product (plasmid) [uncultured bacterium]
MKQEQKYLEIRKNTVVKANDLIQKSRFSLSLQQQKVVLYLISQITPIDEDFKLYEFSIVE
FCKVCGIDYDSGKNYADLKAAIKEIADKSVWIRLANGKQTLVRWIEKPYIDDNSGIVQIK
LDADMKPYLLQLKENFTQYELLWTLNFKSKYTIRLYELVKSIHYHELDTYSREFELEELR
RMLGAETYKTYQTFKVRVLEPAIEEINQYSDKNVSYEPIKNGRSVSKIRLTITTKDTLDR
IKLQSEIEREFGLDQMTLWEEMESKGIV
>CDL65577.1 unnamed protein product (plasmid) [uncultured bacterium]
MKQDSKILDVRHKTVVKANDLIQKSRFSLSVQQQKIVLYLISQITQFDNEFKLYEFSIPE
FCKVCGIDYKSGKNYQDLKAAIKEIADKSVWIKIEEDEETLLRWIEKPYINKKSGTIKIR
LDEDMKPFLLQLKENFTQYELLWTLHFKSKYSIRLYELIKSIHFRELESYTREYKLDELR
RLLDAENYKTYQTFKTRVLIPAIDEINNYSDKNIEYEPIKRGRSVYSIRFTITTKDTVER
LKLQSDIEHEFGLDQMTLWDELESKGLV
>CDL66102.1 unnamed protein product (plasmid) [uncultured bacterium]
MIDEEKNEIKTKQDYWVVKGNALIQQSRFSLSLIEQKTVAYICSMIKPATVETRSKICPD
SPWQLDYTFDIQTYCKICGIDWDNGGNYAYIKKTLQQLRNKSMWLSMSDGSEILVGWLAK
ARTNKKSGVVTVRIDEDLAPYLFDLKKRFTQYQLFNILGMSSAFSIRLYELLKSYAFQKS
VLFDIDELKNLLMVQDVKSYHRFPDFRRYVIEIAMREINEMTDLQISYETMTKGRKVIKI
KFVLSTKSPIEQVMAKKATQLRLEGID
>CDL66918.1 unnamed protein product (plasmid) [uncultured bacterium]
MKEDLYLESRDSIVVKSNDLIQKSRFKLNLQQQKIILFLVSQIKQTDDDFKEYTFDIREF
CRICGLDSIGGTNYETLKSALKELRDKSLYIMIDKNTETLVSWLDHVTFYKDKGLVSVSL
DKAMKPYLLHLHENFTKYELIYTLRMKRKATPRLYELLKSYHYNSLKPYTVEFELDRLRT
LLDSTKKTYDSFKYFRQFVLAPAIEEINEQTDIKVEMQTISYKRTVNAIRFTIEPQKPVD
SFAHAAETDSIFMKKLESKQNQPKQKKQTEQQPKEKSKAGTELIEESQVQPQEAAEKPAQ
TAEHQPEPTDLNPAAQNAEPAGKPKRIQVRIYLKGQKDKPIKTFSSYDRTDIDRKTKEWL
EENSYPLYSTSVGTSFRWEVS
>CEH31006.1 Protein involved in initiation of plasmid replica tion [Aneurinibacillus migulanus]
MLVTKSNGLIEASYKLTTNEQRIILMLAAKVQPEDKEFTRYRIEVDEFVTLLGLKNKGVH
NDIQEIIKGLMKKTFGIKKEKSLLYLHWLASAEYFVGQGYMELEFSPKLKPYLLQLKERF
TTYRLYDVMQLRSVYSIRIYELLKQYAQIGTRFFDLADLKFILGIEKNEYERYGHFKSKV
LKVAQKELAEKTDISFDFEEIKSGRKVAKINFIIQKREVEVQGELPLSEGEPGLISRLRE
FGLTEIQIDHIIKTYDEAYILDNLTIVERDYQSGKVKNLTGYAYKALEQDYRKNKTSLEK
KQEKGRLNNASYIGVPEHIIEQQERQKAMEMQKNEENVESIEDKRKHVEELLVALGEKKG
>CPH68230.1 Protein involved in initiation of plasmid replication-like protein [Burkholderia pseudomallei]
MRNDLVVASHGLKTLAEQRIIKSCAAKLDSCRLDQGRYKIKLSAAEYAETFGLDANTAYE
QLKTVARSLLDRTIRREEPTRRGVKVHLDHWVSGITYHEGAAWVELRFSHEATPYLTMLR
GNHTTYMLKQAAGLRSIYSWRLLELLMQFKSTGWRHIDIDEFAMALDVRPGHRSNFAQLR
RWIIEPAVKELVEKDGWSIAWVPIKAGRKVTALRITFSRARQGRLEL
>CQR83942.1 replication protein (plasmid) [Paracoccus aminovorans]
MARTKREQMALAHKAQGYDVADVERPAGERWVTMSNALTRAGHGLTLAEKRIVAAAVSKL
DSRRVLKPGEVPRTKITAAEYAETFEVDLDTAYDQLQSAAKQLYNRSITFYEPAHKRNGK
PLPPTRVQMRWVGSVKYQDGEGWVELAWWPDLLRHLTGLQRQFTTYQLQQASALRSAYSW
KLLELLMRFESTGWAEYTIEDFAASMDATEKQRENFANIRRKIIEPAVKELTEKDGWLIQ
WQPIKAGRKVKALRFTFMRDPQGQLPL
>CRY98309.1 DNA replication protein, partial [Neisseria meningitidis serogroup B]
VLLTLHGTDKFCIVNNFHTNRNTAYKALKDACNNLFERQFSFIEKTPKGEKVVRTRWVSQ
VAYIEQQATVELVFAPNVAPLITMLEKNFTSYELDQVSSLSSKYAVRLYEIIISWRAAGK
TPMFSTMELRERLGMMPDEYQKMELFKRKVLDFAVKQINDKTDISITYEQHKEGRKIVGF
TFSILHKIGSKDIPLENQSELFAGMTDLEAGTIRVRAEAYIASLIAKGQNVTKAHRLNIL
KKAVEERWGFEDVAKDNGAKNPENKNAKVVLNEWEKISNGTRFKDKDGTIWVKDSGMLRT
EGTNRWIADSQIAKLFPMLTVMVEEGI
>CSF72035.1 replication protein [Shigella sonnei]
MTITAAEYFDSFPDMGRKNAEVQLQEAIDRLWDRSIILKNDEKREEFRWIQYRAQYAKGE
AKARITFSDAVMPYLTQLKGQFTRVVIKNISGLSSSYSIRIYEFLQQFRSTGERIIALND
FRSMLGIENKYKQFRDLNKILIKPCVDELNKKSDLAVTVETIKKGRTVVALHFRFKEDKQ
IKMTI
>CUB10028.1 Replication initiation protein [Bacillus cereus]
MTYVDMSINQDLQIKENNIVSKSNTLIEANSRLNLVEQKMLLCLASNIEPNDRDFKTYTF
PIKQFHDLLGLNGSTKYTELSKITKELLSKVIEIRAGEELIQVSWLSSAIYNKNKGTIDM
RFDPLLKPFLLELSSKFTSYRLANVVKLKSTYAIRIYELLKQYEDLRERTISLENLRYYL
DAMDVYPNYANFKQRVLKPSQKELNQKTDISFEFEEIKLGRKVQKIRFIIRAQKKKDSDL
VHFEKKLDKFQQPNTFEQKIKRFEERCKEKVFPKVFEKWAKHKEIVLEIIEDIRFRSDID
SPIGYVEFILNSRLKELSDKKILNESSQNQEESNNSLIEIDTIIDSVITKYSTSTGAVAT
FLVKDTAIEELVKVVTLEEAEVIWKEQEEFVMDKIYGFIKRNRNKKRY
>CWR04504.1 replication protein [Neisseria meningitidis]
MKDACNNLFERQFSFIEKTPKGEKVVRTRWVSQVAYIEQQATVELVFAPNVAPLITMLEK
NFTSYELDQVSSLSSKYAVRLYEIIISWRAAGKTPMFSTMELRERLGMMPDEYQKMELFK
RKVLDFAVKQINDKTDISITYEQHKEGRKIVGFTFSILHKIGSKDIPLENQSELFAGMTD
LEAGTIRVRAEAYIASLIAKGQNVTKAHRLNILKKAVEERWGFEDVAKDNGAKNPENKNA
KVVLNEWEKISNGTRFKDKDGTIWVKDSGMLRTEGTNRWIADSQIARLFPMLTVMVEEGI
>CWT76307.1 replication protein [Neisseria meningitidis]
MKDACNNLFERQFSFIEKTPKGEKVVRTRWVSQVAYIEQQATVELVFAPNVAPLITMLEK
NFTSYELDQVSSLSSKYAVRLYEIIISWRAAGKTPMFSTMELRERLGVMPDEYQKMELFK
RKVLDFAVKQINDKTDISITYEQHKEGRKIVGFTFSILHKIGSKDIPLENQSELFAGMTD
LEAGTIRVREEAYIASLIAKGQNVTKAHRLNILKKAVDERWGFEDAAKDNGTKNPENKNA
KVVLNEWEKIPNGTRFKDKDGTIWVKDSGLLRTEETNRWIADSQIARLFPMLTVMVEEGI
>EAA2620107.1 replication initiation protein [Salmonella enterica]
MSNVVTRSAQGLSLAEKRIIFCAIAKMSGKYAPVKITAQEYANTFGMPLNQAYQQLKDAA
ENFFNRYISLSIPDRKGKKPEHWKIRWLGAYGYQDGEGYVSLGFTPEVTPYLCDLESNFT
KYKLSQSWALRSGHSWRLLELFEQMRKTNKETGQKLEDGWLSISIEDFWHAMEATETYRK
NFKDLRVKIIEPAIKELTEKDNWLIDWHPVKKGRRVAKLEFYFKKDDQLKLQLRDQV
>EAC1737360.1 RepB family plasmid replication initiator protein [Salmonella enterica]
MSDLIAYKSNTLVEASYKLTLQEQRFLLLCISRLKSGADAELQKTMTITAAEYFDSFPDM
GRKNAEVQLQEAIDRLWDRSIILKDDEKREEFRWIQYRAQYAKGEAKARITFSDAVMPYL
TQLKGQFTRVVIKNISGLSSSYSIRIYELLQQFRSTGERIIALNDFRSMLGIENKYKQFR
DLNKILIKPCITELNKKSDLVVTVETIKKGRTVAALHFRFKEDKQIKMTI
>EAD2056349.1 RepB family plasmid replication initiator protein [Listeria monocytogenes]
MSSIPKNEQNQKQVQMLNELSKRKVVEHNSLITSIAKMDKTPLKMFELAVSCINTEEPPK
DHTVYLSKEELFAFFKVSDNDKHSRFKEAVENMQKQAFFKIKEKKEHGFEFENIVPIPYV
KWTDYHDEVTIRFSPEIMPYLINLKKNFTQHALSDLAELNSKYSIILYRWLSMNYNQYEH
YSVKGGRREEQVEAYRNPSISIRELREMTDTINDYKRFTHFETRVLKEPLEEINEHTSFN
VSYDKIKKGRSIDSIVFHITKKPVARNDFYKLEEQDPIYLQDKANKEQAEELLAGKALKS
KYTKLLLDNMLLSPYEMTDTSLMAGLQAHVYPLYDELKALRGLNGVKDHLSYVRAKQEAY
SKRNIAKYLKKAIEQYLPTVKRQDI
>EAG8968893.1 RepB family plasmid replication initiator protein, partial [Listeria monocytogenes]
MKNKLVVKSNQVIEASYRLSIIEQRVVLSAIAKIPKQVEVSDNEIYTVSVQDLKSLGIHE
KTAYRDLKDAVSRLYERSISLDDGKLTKIRWVQRVDFSDSKSEIAIRFSKDILPFISNVK
ANFTQYLLSEVARMQSAYSIRLYEMLNQYKSKGERSITIDDLRAMLDIGQRYKTTGNLMA
WVVEPAIKEINELTELNITVSA
>EAM1104056.1 RepB family plasmid replication initiator protein [Salmonella enterica]
MSDLIAYKSNALIEASYRLTLQEQRFLLVCISRLKSGEDAPSPDEQKTMTITAAEFHDAF
PDMGRQHAEAKLKEAIDRLWDRSVIIKNEEKREEFRWVQYRAQYLKGEAKVEITFSDAIM
PYLTQLKGQFTRVVVKNVSSLSSTYSIRIYELLQQFRSTGDRIISLDDFRSILELEDKYS
DFKILNRDLIKPAIAELNEKSDLAVTVETVKKGRTVVALRFRFKEDKQIKMAV
>EAN6518608.1 RepB family plasmid replication initiator protein [Salmonella enterica]
MSDLVAYKSNALIEASYKLTLQEQRFLLVCISRLKSGGEAPSPDEQKTMTITAAEFHQAF
PDMGRQHAEAKLKEAIDRLWDRSVIIRDENKREEFRWVQYRGQYLKGEARVEITFSDAIM
PYLTQLKGQFTRVVVKNVSSLSSTYSIRIYELLQQFRSTGDRTIALDDFRSMLDLDDKYA
DFKILNRDLIKPAIAELNEKSDLAVTVETVKKGRKVTALRFRFKEDKQIKMALAG
>EAN8329654.1 RepB family plasmid replication initiator protein [Salmonella enterica]
MSDLVAYKSNALIEASYKLTLQEQRFLLVCISRIKSGVDAPPPEMQKTMTITAAEFYGAF
PDMGRQHAEAKLKEAIDRLWDRSVIIRDENKREEFRWVQYRAQYLKGEAKVEITFSDAIM
PYLTQLKGQFTRVVVKNVSSLSSTYSIRIYELLQQFRSTGDRTIALDDFRSMLELDDKYQ
KFKDLNKLLLKPAIAELNKKSDLTVTVDTVKKGRTVVALRFQFKEDKQIKLAV
>EAO0076982.1 RepB family plasmid replication initiator protein [Salmonella enterica]
MKNALTRAGHGLSLAEKRLVMLALSSLDSKATYIIGQVPTSRVTAADYAELYEVDPNTAY
DQLQAAAKELYNRTITIFEHAAKRKGRSLKSTIRTDMRWVGRCKYHEGEGWVELAWWPEL
MPYVSKVVRGNFTSYQLKQTSALRSVHSWRLLELLLRFESTGWAEYTIEDFCTSMDATQK
QKENFAKIRTQIIEPAVKELTEKDRWIIDWQPIKAGRKVAKLRFTFKRDPQERLL
>EAO57309.1 Plasmid replication initiation protein [Bacillus thuringiensis serovar israelensis ATCC 35646]
MQIKENNIVSKSNTLIEANSRLNLVEQKMLLCLASNIEPNDRDFKTYTFPIKQFHDLLGL
NGSTKYTELSKITKELLSKVIEIRAGEELIQVSWLSSAIYNRNKGTIDMRFDPLLKPFLL
ELSSKFTSYRLANVVKLKSTYAIRIYELLKQYEDLRERTISLENLRYYLDAMDVYPNYAN
FKQRVLKPSQKELNQKTDISFEFEEIKLGRKVHKIRFIIRAQKKKDSDLVHFEKKLDKFQ
QPNTFEQKIKRFEERCKEKVFPKVFEKWEEHKEIVLEIIEDIRFRSDIDSPIGYVEFILN
SRLKELSDKKILNNSSQNEEESNNKLLEIDTIIDSVISKYSTATGAIATFLVKDTAIEEL
VRVVTLEEAEVIWKEKEEFVMDKIYGLIKRNRNKKRY
>EAO9158261.1 replication initiation protein [Salmonella enterica]
MSDLIAYKSNTLIEASYKLTLQEQRFLLVCISRLKSGDNTPPPDEQKTITITASEFYDSF
PDMGRQNAEKQLQEAIDRLWDRTITIWNNDNSKREKFRWIQYQAEYLKGEAVVEITFSDA
IMPYLTQLKGQFTRIFLKEVSRLSSTYSIRIYELLQQFRSTGDRTISLDDFRSMLELDGK
YADFKILNRDLIKPAIAELNEKSDLIVTVETVKKGRSVIALRFKFKEDKQIRMKYK
>EAO9256472.1 replication initiation protein [Salmonella enterica]
MSDLVAYKSNALIEASYKLTLQEQRFLLVCISRLKSGGEAPSPDEQKTMTITAAEFHQAF
PDMGRQHAEAKLKEAIDRLWDRSVIIRDENKREEFRWVQYRGQYLKGEARVEITFSDAIM
PYLTQLKGQFTRVVVKNVSSLSSTYSIRIYELLQQFRSTGDRTIALDDFRSMLDLDDKYA
DFKILNRDLIKPAIAELNEKSDLAVTVETVKMGRKVTALRFRFKEDKQIKMALAG
>EAQ7844997.1 RepB family plasmid replication initiator protein [Salmonella enterica]
MVDLIAYKSNALVEASYKLTLQEQRFLLLCISRLQSGVDAPPPELQKTMTITAVEFFNSF
PDMGRNHAEEKLQEAIDRLWDRSIILKDGEKREEFRWIQYRAQYLKGEAKVQITFADAVM
PYLTQLKGQFTKVVIKNISNLSKSYSIRIYEILQQFRNTGERMISLDDFRSMLQLEDKYK
DFKTLNRSLIKPAIAELNQKSDLVVTVETIKKGRTVVALHFRFKEDKQIKMTI
>EAS2000447.1 RepB family plasmid replication initiator protein [Salmonella enterica]
MCSLVAYKSNALIEASYKLTLQEQRVLLMCIGKLNPTDNTSGKRFELTAEEFFLAFPDMN
RSHAERRLQEAIDRLAERWILLRCNTENREIRWIQEKAKYFDGEGKIEIVFADSIMPYLT
QLTQQFTAITVKNVSSLKSTYSIRIYELLMQFKKTGDRLISLDDFRSMLGIDNKYKTFKS
LKQLLLNPAIKELNEKSDLIVSVDLIKKGREVVALHFKFREDKQIKINL
>EAT3263372.1 RepB family plasmid replication initiator protein [Salmonella enterica]
MSNVVTRSAQGLSLAEKRIIFCAIAKMSGKYAPVKITAQEYASTFGMPLNQAYQQLKDAA
ENFFNRYISLSIPDRKGKKPEHWKIRWLGAYGYQDGEGYVSLGFTPEVTPYLCDLESNFT
KYKLSQSWALRSGHSWRLLELFEQMRKTNKETGQKLEDGWLSISIEDFWHAMEATETYRK
NFKDLRVKIIEPAIKELTEKDNWLIDWHPVKKGRRVAKLEFYFKKDDQLKLQLRDQV
>EAV5731507.1 replication initiation protein [Salmonella enterica]
MSDLIAYKSNALIEASYKLTLQEQRFLLVCISRLKSGEDAPSSDEQKTMTITAAEFHEAF
PDMGRQHAEAKLREAIDRLWDRSVIIRDENKREEFRWVQYRGQYLKGEARVEITFSDAIM
PYLTQLKGQFTRVVVKNVSSLSSTYSIRIYELLQQFRSTGDRTIALDDFRSMLDLDDKYA
DFKILNRDLIKPAIAELNEKSDLTVAVETVKKGRKVTALRFRFKEDKQIKMALAG
>EBA4400347.1 replication initiation protein [Salmonella enterica]
MQNSLIRAGHGLSLPEKRIVMMAVSMLDSRKSYRPGDVPTTRITAAEYAALAECEMNTAY
EALQDAAKQLYHRSITFYEPAHKRRGKDVEPTKVQMRWVGQVHYQKGEGWVELYWWPKLL
PYLTNIKKQFTSYQLKQASALRSAYSWRLLELLLRFEKTGVAEYTIEDFAVSMDATPKQR
ENFAAIRRKIIEPAVKELNDKDGWVIQWQPIKAGRKVAKVRFTFKRDPQGRLL
>EBB0594811.1 replication initiation protein [Salmonella enterica]
MVDLIAYKSNALVEASYKLTLQEQRFLLLCISRLQSGVDAPPPELQKTMTITAVEFFNSF
PDMGRNHAEEKLQEAIDRLWDRSIILKDGEKREEFRWIQYRAQYLKGEAKVQITFADAVM
PYLTQLKGQFTKIVIKNISNLSKSYSIRIYEILQQFRNTGERMISLDDFRSMLQLEDKYK
DFKTLNRALIKPAVAELNQKSDLAVTVETIKKGRTVVALHFRFKEDKQIKMTI
>EBC2777314.1 replication initiation protein [Salmonella enterica]
MSDLIAYKSNALVEASYKLTLQEQRFLLLCISRLKSGSDAELQKTMTITAAEYFDSFPDM
GRKNAEVQLQEAIDRLWDRSIILKDDEKREEFRWIQYRAQYAKGEAKARITFSDAVMPYL
TQLKGQFTRVVIKNISGLSSGYSIRIYELLQQFRSTGERIIALNDFRSMLGIENKYKQFR
DLNKILIKPCITELNKKSDLVVTVETIKKGRTVVALHFRFKEDKQIKMTI
>EBE4568777.1 replication initiation protein [Salmonella enterica]
MSDLIAYKSNALIEASYRLTLQEQRFLLVCISRLKSGEDAPSPDEQKTMTITAADFHDAF
PDMGRQHAEAKLKEAIDRLWDRSVIIKNEEKREEFRWVQYRAQYFKGEAKVEITFSDAIM
PYLTQLKGQFTRVVVKNVSSLSSTYSIRIYELLQQFRSTGDRTIAIDDFRTMLAVEDKYQ
QFKDLNKMIIKPAIAELNEKSDLAVTVETVKKGRTVVALRFRFKEDKQIKMAV
>EBE7048545.1 replication initiation protein [Salmonella enterica]
MSDLIAYKSNALVEASYKLTLQEQRFLLLCISRLKSGADAELQKTMTITAAEYFDSFPDM
GRKNAEVQLQEAIDRLWDRSIILKNDEKREEFRWIQYRAQYAKGEAKARITFSDAVMPYL
TQLKGQFTRVVIKNISGLSSSYSIRIYEFLQQFRSTGERIIALNDFRSMLGIENKYKQFR
DLNKVLIKPCVDELNKKSDLAVTVETIKKGRTVVALHFRFKEDKQIKMAI
>EBE8912552.1 replication initiation protein [Salmonella enterica]
MSDLIAYKSNALIEASYKLTLQEQRFLLVCISRLKSGESAPHPDEQKKMIITASEFYEAF
PDMGRQHAEAKLKEAIDRLWDRSIIIRDDDKREEFRWVQNRVQYLKGEGKVQITFSDSVM
PYLTQLKGQFTKVIIKNVSSLSSTHSIRIYELLQQFRSTGDRTISIDDFRSMLNLSDKYK
DFKSLNRALIKPAIAELNEKSDLAVTVETVKNGRSVVALRFKFKEDKQIRMKYK
>EBE9377958.1 replication initiation protein [Salmonella enterica]
MSDLIAYKSNALVEASYKLTLQEQRFLLLCISRLKSGADAELQKTMTITAAEYFDSFPDM
GRKNAEVQLQEAIDRLWDRSIILKNDEKREEFRWIQYRAQYAKGEAKARITFSDAVMPYL
TQLKGQFTRVVIKNISGLSSSYSIRIYEFLQQFRSTGERIIALNDFRSMLGIENKYKQFR
ELNKILIKPCVDELNKKSDLAVTVETIKKGRTVVALHFRFKEDKQIKMTI
>EBF8150926.1 replication initiation protein [Salmonella enterica subsp. enterica]
MSDLIAYKSNALIEASYKLTLQEQRFLLVCISRLKSGEDCPSPDEQKTMTITAAEFHDAF
PDMGRQHAEARLKEAIDRLWDRSVIIKNEEKREEFRWVQYRAQYFKGEAKVDITFSDAIM
PYLTQLKGQFTRVVVKNVSSLSSTYSIRIYELLQQFRSTGDRTIAIDDFRTMLAVEDKYQ
QFKDLNKMIIKPAIAELNEKSDLVVTVETIKKGRTVVALHFRFKEDKQIKMTI
>EBG3748884.1 replication initiation protein [Salmonella enterica]
MSNALTRAGHGLTLAEKRIVAAAVSKLDSRRMIRPAEMLTTRITAAEYASLADCGMATAY
EALQDAAKQLFERKVTFYEPAHKRRGRALEATKVQMRWVGQVHYQKGEGWVELGWWPKLL
PYLTGLKRQFTSYQLAQASALRSVYSWRLLELLTRFESNGWAEYTIEDFCEAMDATEKQR
ANFNNIKRRIIEPAVKELVGKDGWLIQWRPVKAGRKVAAVRFEFKRDDQLKLPV
>EBG6050210.1 replication initiation protein [Salmonella enterica]
MQNALIRAGQGLSLSEKRLAMLAVSMLDSRKNYRAGDLPTTRITAAEYAETYGVDINTAY
DQLQSSAKQLYNRSITFFEPAYKRNGKPLKPIQINMRWVGECRYHEGEGWVELYWWPRLL
PYLTGIRKQFTSYQLQQASALRSVYSWRLLELLLRFESTGMAEYTIEDFKASMDAPPSLS
DFGQVKRRIIEPAVKELNDKDGWVIDWQPIKAGRKVAKVRFTFKRDPQGRLL
>EBH2659681.1 replication initiation protein [Salmonella enterica]
MSDLVAYKSNALIEASYKLTLQEQRFLLVCISRLKSGEAAPSPDEQKTMIITATEFHDAF
PDMGRQHAEAKLREAIDRLWDRSVIIRDENKREEFRWVQYRAQYLKGEAKVEITFSDAIM
PYLTQLKGQFTRVVVKNVSSLSSTYSIRIYELLQQFRSTGDRTISLDDFRSILDLDEKYA
DFKILNRALIKPAIAELNEKSDLTVTVETVKNGRKVIALRFRFKEDKQIKLAV
>EBK2214592.1 replication initiation protein [Salmonella enterica subsp. enterica serovar Schwarzengrund]
MNLVAYKSNALIEASYKLTLQEQRILLMCIGKLNPLAENPDKTFQLTANEFYLAFPDMGR
KHAERHLKDAVDRLWDRTISISWKSNKEEIRWIQRKAKYFDGEGKLEISFSDYIMPYLTQ
LTQQFTAIAVKNVSALKRTYSIRIYELLMQFKKTGDRLITVDDFRSMLGLEDKYSEFRAL
NQLVLKPAVKELNEKSDLIVSVDTVKSGRAVVALHFQFKEDKQIKMAI
>EBN2214310.1 replication initiation protein [Salmonella enterica]
MSDLIAYKSNALVEASYKLSLQEQRFLLVCIGRLNSLKEATVESQKTMTITAEEFFNNFP
DMGRKHAEEKLQEAIDRLWDRSIILKDDEKREEFRWIQYRAQYAKGEAKARITFSDAVMP
YLTQLKGQFTRVVIKNISGLSSSYSIRIYELLQQFRSTGERIIALNDFRSILGIENKYKQ
FRDLNKILIKPCVDELNKKSDLVVTVETIKKGRTVVALHFRFKEDKQIKMTI
>EBQ9337378.1 replication initiation protein [Salmonella enterica subsp. enterica serovar Kentucky]
MTSSPLIAYKSNALVEASYKLTLQEQRFLLLCISRLNSGTDVASPELQKTMTITAEEYFD
SFPDMGRKNAEVQLQEAIDRLWDRSIILKDDEKREEFRWIQYRAQYARGEGKAQITFSDA
VMPYLTQLKGQFTRVVIKNISNLSRSYSIRIYELLQQFRSTGERIIALDVFKSSLMLDGK
YKDFKTLNRDLIKPCVDELNKKSDLVVTVETIKKGRTVVALHFRFKEDKQIKMTI
>EBU1457740.1 replication initiation protein, partial [Salmonella enterica]
DSFPDMGRKNAEVQLQEAIDRLWDRSIILKDDEKREEFRWIQYRAQYARGEGKAQITFSD
AVMPYLTQLKGQFTRVVIKNISNLSRSYSIRIYEILQQFRSTGERIIALDDFKSSLMLDG
KYKDFKTLNRDLIKPCVDELNKKSDLAVTVETIKKGRTVVALHFRFKEDKQIKMTI
>EBX7886074.1 replication initiation protein [Salmonella enterica subsp. enterica serovar Agona]
MSDLIAYKSNALVEASYKLTLQEQRFLLLCISRLKSGVDAASSELQKNLIITAEEYFNSF
PDMGRKNAEIQLQEAVDRLWDRSILLKDDEKREEFRWIQRRAQYLKGEAKVQITFSDSVM
PYLTQLQGQFTKVIIKNISRLSRSYSIRIYELLQQFRSTGERIISLDDFRSMLDICDKYQ
TYKSLNQQLLKPCIDELNLKSDLLVTVETIKKGRTVVALHFRFKEDKQIKVPS
>EBY1626310.1 replication initiation protein, partial [Salmonella enterica subsp. enterica serovar Kentucky]
ENFFNRYISLSIPDRKGKKPEHWKIRWLGAYGYQDGEGYVSLGFTPEVTPYLCDLESNFT
KYKLSQSWALRSGHSWRLLELFEQMRKTNKETGQKLEDGWLSINIEDFWHAMEAPETYRK
NFKDLRVKIIEPAIKELTGKDNWLIDWHPVKKGRRVVKLEFYFKKDDQLKLQLREQV
>EBY7415685.1 RepB family plasmid replication initiator protein [Salmonella enterica subsp. enterica serovar Alachua]
MKNGLVVKDNALINASYNLELTEQRLIMLAIINARESGQGITADSKLEIHASDYAKLFNV
SIDASYKALREAVNNLFNRQFSYTAEYKRTGKTGIVRSRWVSRIFYVDDLALLEITFAPD
VVPLVTRLEEHFTSYQAKQVAHLTSKYATRLYELLIAWREVGKVPQIEIGEFRNRLGLLD
DEYTAMHNFKKRVLEPSIQQINEHTDITVTYEQHKKGRLISGFSFKLKQKQQPKIEKQVD
PKRDPNTPDFFIHMTDSQRHLFANKLSEMPEMSEYSQASESYQQFSVRIAEMLLDPEKFR
TFYPLLTQLGFKP
>EBZ5922449.1 RepB family plasmid replication initiator protein [Salmonella enterica subsp. enterica serovar Kentucky]
MSDLIAYKSNALIEASYKLTLQEQRFLLVCISRLKSGEDAPSPDEQKTMTITAAEFHDAF
PDMGRQHAEAKLKEAIDRLWDRSVIIKNEEKREEFRWVQYRAQYFKGEAKVDITFSDAIM
PYLTQLKGQFTRVVVKNVSSLSSTYSIRIYELLQQFRSTGDRTIAIDDFRTMLAVEDKYQ
QFKDLNKMIIKPAIAELNEKSDLVVTVETIKKGRTVVALHFRFKEDKQIKMKI
>ECA2558579.1 RepB family plasmid replication initiator protein [Salmonella enterica subsp. enterica serovar Poona]
MSDLIAYKSNTLIEASYKLTLQEQRFLLVCISRLKSGDNTPPPDEQKTITITASEFYDSF
PDMGRQNAEKQLQEAIDRLWDRTITIWNNDNSKREKFRWIQYQAEYLKGEAVVEITFSDA
IMPYLTQLKGQFTRIFLKEVSRLSSTYSIRIYELLQQFRSTGDRTISLDDFRSMLELDGK
YADFKILNRDLIKPAIAELNEKSDLIVTVETVKKGRSVVALRFKFKEDKQIRMKYK
>ECA7112730.1 RepB family plasmid replication initiator protein [Salmonella enterica subsp. enterica serovar Infantis]
MTNALTRAGHGLTLAEKRLVTCAVSKLDSKKPLRPYEVPVTRITAAEYAEVFEVSLDAAY
MQLQDGAKHLYNRSITFYEAAHRRNGKPLPPTRVQMRWIGSAKYQEGEGWVELHWWPDLL
RHLTGLKRQFTSYQLKQASALRSAYSWKLLELLMRFEQNGWAEYTIEDFCASMDATEKQR
ENFAKVRTKIIEPAVKELVEKDGWLIEWKPVKAGRKVAKLRFDFKRDPQGRLL
>ECE0381363.1 replication initiation protein, partial [Salmonella enterica subsp. enterica]
SGEDSPSPDEQKTMTITAAEFHDAFPDMGRQHAEARLKEAIDRLWDRSVIIKNEEKREEF
RWVQYRAQYFKGEAKVEITFSDAIMPYLTQLKGQFTRVVVKNVSSLSSTYSIRIYELLQQ
FRSTGDRTIAIDDFRTMLAVEDKYQQFKDLNKMIIKPAIAELNEKSDLVVTVETIKKGRT
VVALHFRFKEDKQIKMTI
>ECE5246097.1 replication initiation protein [Salmonella enterica]
MTSNPLIAYKSNALVEASYKLTLQEQRFLLLCISRLNSGTDVASPELQKTMTITAAEYFD
SFPDMGRKNAEVQLQEAIDRLWDRSIILKDDEKREEFRWIQYRAQYARGEGKAQITFSDA
VMPYLTQLKGQFTRVVIKNISNLSRSYSIRIYEILQQFRSTGERIIALDDFKSSLMLDGK
YKNFKTLNRDLIKPCVDELNKKSDLAVTVETIKKGRTVVALHFRFKEDKQIKMTI
>ECF0167385.1 RepB family plasmid replication initiator protein [Salmonella enterica subsp. enterica serovar Kentucky]
MTSTPLIAYKSNALVEASYKLTLQEQRFLLLCISRLNSGTDVASPELQKTMTITAAEYFD
SFPDMGRKNAEVQLQEAIDRLWDRSIILKDDEKREEFRWIQYRAQYARGEGKAQITFSDA
VMPYLTQLKGQFTRVVIKNISNLSRSYSIRIYEILQQFRSTGERIIALDDFKSSLMIDSK
YKDFKTLNRDLIKPCVDELNKKSDLAVTVETIKKGRTVVALHFRFKEDKQIKMTI
>ECK8704317.1 replication initiation protein, partial [Salmonella enterica subsp. enterica serovar Heidelberg]
LKGEAKVQITFADAVMPYLTQLKGQFTKVVIKNISNLSKSYSIRIYEILQQFRNTGERMI
SLDDFRSMLQLEDKYKDFKTLNRALIKPAVAELNQKSDLAVTVETIKKGRTVVALHFRFK
EDKQIKMTI
>ECM1156934.1 replication initiation protein [Salmonella enterica subsp. enterica serovar Newport]
MSDLIAYKSNALIEASYKLTLQEQRFLLVCIGRLNPRDENPQKTLTISAAELFDAFPDMG
KQNAETILKEAIDRLWDRSIIIRDDTVREEFRWIQYRAQYLTGEAKAKITFSDAIMPYLT
QLKGQFTRVVIKNVSSLSSAYSIRIYEMLQQFRSTGERTIALDDFRSMLDIEGKYKTFKS
LNQLLLKPSIQELNEKSDLTVSVEPIKQSRKVVALRFRFKEDRQIKLNV
>ECM5860787.1 replication initiation protein, partial [Salmonella enterica subsp. enterica serovar Typhimurium]
DSFPDMGRKNAEVQLQEAIDRLWDRSIILKDDEKREEFRWIQYRAQYAKGEARAQITFSD
AVMPYLTQLQGQFTRVVIKNISRLSRSYSIRIYELLQQFRSTGERIIALDDFRSMLDIEH
KYQTYKSLNQQLLRPCIDELNKKSDLVVTVETIKKGRTVVALHFRFKEDKQIKMTI
>ECS8720006.1 replication initiation protein [Salmonella enterica]
MSDLIAYKSNALIEASYKLTLQEQRFLLVCISRLKSGEDAPLPDEQKTMTITAAEFHDAF
PDMGRQHAEAKLKEAIDRLWDRSVIIKNEEKREEFRWVQYRAQYFKGEAKVEITFSDAIM
PYLTQLKGQFTRVVVKNVSSLSSTYSIRIYELLQQFRSTGDRTIAIDDFRTMLAVEDKYE
QFKDLNKMIIKPAIAELNEKSDLAVTVETVKRGRTVVALRFRFKEDKQIKMALAG
>ECT1023452.1 replication initiation protein [Salmonella enterica]
MSDLVAYKSNALIEASYKLSLQEQRFLLVCISRIKSGVDAPSPEMQKTMTITSAEFYDAF
PDMGRQHAETKLKEAIDRLWDRSVIIRDENKREEFRWVQYRAQYLKGEAKVEITFSDAIM
PYLTQLKGQFTRVVVKNVSSLSSTYSIRIYELLQQFRSTGDRTIALNDFRSMLDLDDKYQ
QFKDLNKLLLKPAIAELNEKSDLTVTVETVKKGRTVVALRFQFKEDKQIKLAV
>ECY5541042.1 replication initiation protein, partial [Salmonella enterica subsp. enterica serovar Typhimurium]
FPDMGRQHAEAKLKEAIDRLWDRSVIIKNEEKREEFRWVQYRAQYFKGEAKVEITFSDAI
MPYLTQLKGQFTRVVVKNVSSLSSTYSIRIYELLQQFRSTGDRTISLDDFRSILELEDKY
SDFKILNRDLIKPAIAELNEKSDLAVTVETVKKGRTVVALRFRFKEDKQIKMAV
>ECZ6619934.1 replication initiation protein [Salmonella enterica]
MSDLIAYKSNALIEASYKLTLQEQRLLLVCISRLKSGENAPHPDKQKTMTITALEFYEAF
PDMGRQHAEEKLKEAIDRIWDRSIIIKDDDRREEFRWVQNRVQYLKGEGKVQITFSDSVM
PYLTQLKGQFTRVIVKNVSSLSSAYSIRIYELLQQFRNTGDRTIFLNDFRTMLAVDNKYH
QFKDLNKMIIKPAIAELNEKSDLAVTFETIKEGRTVVALRFKFKEDKQIRIKNKQIR
>ECZ6620000.1 replication initiation protein [Salmonella enterica]
MTMTVSLRGKNVVMSNAISRAAQSLSLAEKRIIFAAIAQMGGKYAPVRITAQEYANTFGM
PLKQAYSQLKEASENFFNRYIRFKLNEVSEIDVDVWKIRWLGAYKYNDGEANVLLHFTPQ
VMPYLCELEDNFTKYQLSQACALRSVHSWRLLELFEQMNTNKENNGWLSISLEDFHHAME
SPDSYKTTFGLLRKYMIEPAVKELTEKDHWMIDWKPIKKGRKVVRLEFWFRKEK
>EDA5441855.1 replication initiation protein [Salmonella enterica subsp. enterica serovar Typhimurium]
MTSNPLIAYKSNALVEASYKLTLQEQRFLLLCISRLNSGTDVASPELQKTMTITAAEYFD
SFPDMGRKNAEVQLQEAIDRLWDRSIILKDDEKREEFRWIQYRAQYARGEGKAQITFSDA
VMPYLTQLKGQFTRVVIKNISNLSRSYSIRIYEILQQFRSTGERIIALDDFKSSLMLDGK
YKDFKTLNRDLIKPCVDELNKKSDLAVTVETIKKGRTVVALHFRFKEDKQIKITI
>EDA5584861.1 replication initiation protein [Salmonella enterica subsp. enterica serovar Agona]
MSDLIAYKSNALIEASYKLTLQEQRFLLVCISRLKSGEDSPSPDEQKTMTITAAEFHDAF
PDMGRQHAEARLKEAIDRLWDRSVIIKNEEKREEFRWVQYRAQYFKGEARVDITFSDAIM
PYLTQLKGQFTRVVVKNVSSLSSTYSIRIYELLQQFRSTGDRTIAIDDFRTMLAVEDKYQ
QFKDLNKMIIKPAIAELNEKSDLVVTVETIKKGRTVVALHFRFKEDKQIKMTI
>EDA6160396.1 replication initiation protein [Salmonella enterica subsp. enterica serovar Derby]
MTSNTLIAYKSNALVEASYKLTLQEQRFLLLCISRLNSGTDVASPELQKTMTITAAEYFD
SFPDMGRKNAEVQLQEAIDRLWDRSIILKDDEKREEFRWIQYRAQYARGEGKAQITFSDA
VMPYLTQLKGQFTRVVIKNISNLSRSYSIRIYEILQQFRSTGERIIALDDFKSSLMLDGK
YKDFKTLNRDLIKPCVDELNKKSDLAVTVETIKKGRTVVALHFRFKEDKQIKMTI
>EDB4561673.1 replication initiation protein [Salmonella enterica subsp. enterica serovar Enteritidis]
MTSNPLIAYKSNALVEASYKLTLQEQRFLLLCISRLNSGTDVASPELQKTMTITAAEYFD
SFPDMGRKNAEVQLQEAIDRLWDRSIILKDDEKREEFRWIQYRAQYARGEGKAQITFSDA
VMPYLTQLKGQFTRVVIKNISNLSRNYSIRIYEILQQFRSTGERIIALDDFKSSLMLEGK
YKDFKTLNRDLIKPCVDELNKKSDLAVTVETIKKGRTVVALHFRFKEDKQIKMTI
>EDC8747731.1 RepB family plasmid replication initiator protein [Salmonella enterica subsp. enterica serovar Infantis]
MTSNPLIAYKSNALVEASYKLTLQEQRFLLLCISRLNSGTDVASPELQKTMTITAEEYFD
SFPDMGRKNAEVQLQEAIDRLWDRSIILKDDEKREEFRWIQYRAQYARGEGKAQITFSDA
VMPYLTQLKGQFTRVVIKNISNLSRSYSIRIYEILQQFRSTGERIIALDDFKSSLMLDGK
YKDFKTLNRDLIKPCVDELNKKSDLAVTVETIKKGRTVVALHFRFKEDKQIKMTI
>EDE5329402.1 RepB family plasmid replication initiator protein [Salmonella enterica subsp. enterica serovar Newport]
MTSNPLIAYKSNALVEASYKLTLQEQRFLLLCISRLNSGTDVASPELQKTMTITAAEYFD
SFPDMGRKNAEVQLQEAIDRLWDRSIILKDDEKREEFRWIQYRAQYARGEGKAQITFSDA
VMPYLTQLKGQFTRVAIKNISNLSRSYSIRIYEILQQFRSTGERIIALDDFKSSLMLDGK
YKDFKTLNRDLIKPCVDELNKKSDLAVTVETIKKGRTVVALHFRFKEDKQIKMTI
>EDG4965763.1 RepB family plasmid replication initiator protein [Salmonella enterica subsp. enterica serovar Derby]
MVDLIAYKSNALVEASYKLTLQEQRFLLLCISRLQSGVDAPPPELQKTMTITAVEFFNSF
PDMGRNHAEEKLQEAIDRLWDRSIILKDGEKREEFRWIQYRAQYLKGEAKVQITFADAVM
PYLTQLKGQFTKVVIKNISNLSKSYSIRIYEILQQFRNTGERMISLDDFRSMLQLEDKYK
DFRTLNRALIKPAVAELNQKSDLAVTVETIKKGRTVVALHFRFKEDKQIKMTI
>EDH3917194.1 RepB family plasmid replication initiator protein [Salmonella enterica subsp. enterica serovar Bareilly]
MTNALTRAGHGLTLAEKRLVTCAVSKLDSKKALRPYEVPVTRITAAEYAEVFEVSLDAAY
MQLQDGAKHLYNRSITFYEAAHRRNGKPLPPTRVQMRWIGSAKYQEGEGWVELHWWPDLV
KHLTGLKRQFTSYQLKQASALRSAYSWKLLELLMRFEQNGWAEYTIEDFCTSMDATEKQR
ENFAKVRTKIIEPAVKELVEKDGWLIEWKPIKAGRKVAKVRFEFKRDPQGRLL
>EDH6485966.1 replication initiation protein [Salmonella enterica subsp. enterica serovar Schwarzengrund]
MKDNLVVKHNDLVTASYAMTRHEQNLLLSCISQIDSRKRLDEGQVFTLTVEQARDLFYNG
NDQYNAYRDLKTASERLFERKIRLQLDNGKELLTRFVQSVIFDPEAGAVNIRFATDIYPY
LSELEKNFTKYRLANIVQLTSVYAVRLYELLICWLGQGLHNKEFDIDDFRRLMGIDDKYS
QFGELKKRVIVPALEQINEFTDHDIRVSYRKVGRVFRFIAFSFNAKDVKQAKIGGSTTKT
EKRPKQAKKGQNERDDKTVDMFTQMTDKQIAMFSRKLAELPELSHFATGEAGRSYEAFAE
MIASELRSPLQKIKYMPYLEKVGFKG
>EDI1879882.1 replication initiation protein [Salmonella enterica subsp. enterica serovar Stanley]
MSELIACKSNALTEASYKLSLQEQRFLLVCVSRIDSRVGAAPPETQKTMTITAAEFHEAF
PDMGRQNAEAKLKEAIDRLWDRSIIIKNAEKREEFRWVQYRAQYFKGEAKVEITFSDAIM
PYLTQLKGQFTKVVVKNVSSLSSTYSIRIYELLQQFRSTGDRTIGIEDFRAMLGLDGKYK
TFKSLNQLLITPAIAELNEKSDLAVTVETVKKGRTVVALRFRFKEDKQIKMPV
>EDP0727690.1 replication initiation protein, partial [Salmonella enterica subsp. enterica serovar Reading]
EKREEFRWIQYRAQYAKGEARAQITFSDAVMPYLTQLQGQFTRVVIKNISRLSRSYSIRI
YELLQQFRSTGERIIALDDFRSMLDIEHKYQTYKSLNQQLLRPCIDELNKKSDLAVTVET
IKKGRTVVALHFRFKEDKQIKMTI
>EDQ3844461.1 replication initiation protein [Salmonella enterica subsp. enterica]
MSDLIAYKSNALIEASYKLTLQEQRFLLVCISRLKSGEDAPSPDEQKTMTITAAEFHDAF
PDMGRQHAEAKLKEAIDRLWDRSVIIKNEEKREEFRWVQYRAQYFKGEAKVEITFSDAIM
PYLTQLKGQFTRVVVKNVSGLSSTYSIRIYELLQQFRSTGDRTIAIDDFRTMLAVEDKYE
QFKDLNKMIIKPAIAELNEKSDLAVTVSTVKKGRTVVALRFRFKEDKQIKMALAG
>EDT02845.1 initiator RepB protein [Burkholderia ambifaria IOP40-10]
MNKKVKQPPEHAQVEIVEIEPLLIEPLDEPPLDGDGRVKGTVAMSRALVNAQQGLTLNEK
RVMMAALRCIDSKKSPYLHSKGNGYVSVRVRADEFAALAALAPRSGEKQATAAYEGLKEG
CASLQKRQLTYMDGPRKVVLNWVWKAIYHEREGWAEISFSPDLTPHIFMLQRRFVSYQLE
FARGLQSLYSWRLLELLMRERDRGRLLITLEDFRSVLEIPSTYRFADIKRRVIETAVNEL
NAKADLVVSWTPVKLGRAVNSLDFQFVQNPQSRLALDGEMAVA
>EDT1658801.1 replication initiation protein [Salmonella enterica subsp. enterica serovar Braenderup]
MKNPLVRAAHNLTLPEMRLIKIGLSKVNSRKVYRIGDMPMSRVTAAEYAEIAECDMSTAY
QALQDAAKHLFDRKITMYTAAHNRKGQPIKSIRTDMRWVGEARYHEGEGWVELHWWHRII
EFISGIERHFTEYQLSQAVALRSVYSWRLLELVLAKFEDTGWAEYTIEDFCMAMEATEKQ
SSDFAKIRTKIIEPAVKELTEKGDWLIDWKPIKAGRRVAKVRFEFKRNPQGRLL
>EDT40988.1 initiator RepB protein [Burkholderia ambifaria MEX-5]
MSRALVNAQQGLTLNEKRVMMAALRCIDSKKSPYLHGKGNGYVSVRVRADEFAALAALAP
RSGEKQATAAYEGLKEGCASLQKRQLTYMDGPRKVVLNWVWKAVYHEREGWAEVSFSPDL
TPHIFMLQRRFVSYQLEFARGLQSLYSWRLLELLMRERDRGRLLITLEDFRHVLEIPATY
RFADIKRRVIETAVNELNAKADLVISWAPVKLGRAVNSLDFKFIQNPQSRLALDGELPFE
QSSAAATAGS
>EDT8622320.1 replication initiation protein [Salmonella enterica subsp. enterica serovar Anatum]
MSDLIVYKSNALVEASYKLTLQEQRFLLLCIGRLKSGADAESPKLQKTMTITAAEYFDSF
PDMGRKNAEVQLQEAIDRLWDRSIILKDDEKREEFRWIQYRAQYAKGEARAQITFSDAVM
PYLTQLQGQFTRVVIKNISRLSRSYSIRIYELLQQFRSTGERIIALDDFRSMLDIEHKYQ
TYKSLNQQLLRPCIDELNKKSDLVVTVETIKKGRTVVALHFRFKEDKQIKMTI
>EDU4388087.1 replication initiation protein [Salmonella enterica subsp. enterica serovar Norwich]
MTSNPLIAYKSNALVEASYKLTLQEQRFLLLCISRLNSGTDVASPELQKTMTITAAEYFD
SFPDMGRKNAEVQLQEAIDCLWDRSIILKDDEKREEFRWIQYRAQYARGEGKAQITFSDA
VMPYLTQLKGQFTRVVIKNISNLSRSYSIRIYEILQQFRSTGERIIALDDFKSSLMLDGK
YKDFKTLNRDLIKPCVDELNKKSDLAVTVETIKKGRTVVALHFRFKEDKQIKMTI
>EDV6071883.1 replication initiation protein, partial [Salmonella enterica subsp. enterica]
QRFLLLCISRLKSGADAELQKTMTITAAEYFDSFPDMGRKNAEVQLQEAIDRLWDRSIIL
KNDEKREEFRWIQYRAQYAKGEAKARITFSDAVMPYLTQLKGQFTRVVIKNISGLSSSYS
IRIYEFLQQFRSTGERIIALNDFRSMLGIENKYKQFRDLNKILIKPCVDELNKKSDLAVT
VETIKKGRTVVALHFRFKEDKQIKMTI
>EEA9060579.1 replication initiation protein, partial [Salmonella enterica subsp. enterica]
CIGRLKSGADAESPKLQKTMTITAAEYFDSFPDMGRKNAEVQLQEAIDRLWDRSIILKDD
EKREEFRWIQYRAQYAKGEARAQITFSDAVMPYLTQLQGQFTRVVIKNISRLSRSYSIRI
YELLQQFRSTGERIIALDDFRSMLDIEHKYQTYKSLNQQLLRPCIDELNKKSDLVVTVET
IKKGRTVVALHFRFKEDKQIKMTI
>EEE9867662.1 RepB family plasmid replication initiator protein [Salmonella enterica subsp. enterica serovar Javiana]
MSDLIAYKSNALIEASYKLTLQEQRFLLVCISRLKSGENAPHPDEQKTIVITAVEFYEAF
PDMGRQNAEAKLREAIDRLWDRSIIIRDDDKREEFRWVQNRVQYLKGEGKVQITFSDSVM
PYLTQLKGQFTKVIIKNVSSLSSTHSIRIYELLQQFRSTGDRTISIDDFRSMLNLSDKYK
DFKALNRALIKPAIAELNEKSDLAVTVETVKNGRSVVALRFKFKEDKQIRIKYK
>EEG1681759.1 replication initiation protein [Salmonella enterica subsp. enterica serovar Anatum]
MSDLIAYKSNALVEASYKLTLQEQRFLLLCISRLKSGADAELQKTMTITAAEYFDSFPDM
GRKNAEVQLQEAIDRLWDRSIILKDDEKREEFRWIQYRAQYAKGEAKARITFSDAVMPYL
TQLKGQFTRVVIKNISGLSSSYSIRIYELLQQFRSTGERIIALNDFRSMLGIENKHKQFR
DLNKILIKPCVDELNKKSDLAVTVETIKKGRTVVALHFRFKEDKQIKMTI
>EEH2506757.1 replication initiation protein [Salmonella enterica]
MTSTPLIAYKSNALVEASYKLTLQEQRFLLLCISRLNSGTDVASPELQKTMTITAAEYFD
SFPDMGRKNAEVQLQEAIDRLWDRSIILKDDVKREEFRWIQYRAQYARGEGKAQITFSDA
VMPYLTQLKGQFTRVIIKNISNLSRSYSIRIYEILQQFRSTGERIIALDDFKSSLMIDSK
YKDFKTLNRDLIKPCVDELNKKSDLAVTVETIKKGRTVVALHFRFKEDKQIKMTI
>EEH4119093.1 replication initiation protein [Salmonella enterica subsp. enterica]
MSDLVAYKSNALIEASYRLTLQEQRFLLVCISRIKSGVDAPSPEMQKTMTITSAEFYDAF
PDMGRQHAEAKLKEAIDRLWERSVIIRDENKREEFRWVQYRAQYLKGEAKVEITFSDAIM
PYLTQLKGQFTRVVVKNVSSLSSTYSIRIYELLQQFRSTGDRTIALDDFRSMLDLDDKYQ
QFKDLNKLLLKPAISELNEKSDLKVTVETVKKGRTVVALRFKFKEDKQIKLAV
>EEH6398785.1 replication initiation protein [Salmonella enterica]
MSDLIAYKSNALIEASYKLTLQEQRFLLVCISRLKSGEDSPSPDEQKTMTITAAEFHDAF
PDMGRQHAEARLKEVIDRLWDRSVIIKNEEKREEFRWVQYRAQYFKGEAKVDITFSDAIM
PYLTQLKGQFTRVVVKNVSSLSSTYSIRIYELLQQFRSTGDRTIAIDDFRTMLAVEDKYQ
QFKDLNKMIIKPAIAELNEKSDLVVTVETIKKGRTVVALHFRFKEDKQIKMTI
>EEH68415.1 initiator RepB protein [Acinetobacter sp. ATCC 27244]
MTSIYLSYIRKINGFVLNKNHVVKSNQVIEASYQLSAVEQRIVLAAISRIPKNQPITDDE
LYPVSVDELKQLGVHEKTAYRDLKEGINRLYERSINLSIDDKSIKMRWVQEIQFLDSQSV
IGIRFSKPILPFISNLSREFTKYALSDIAGINSGYGIRIYELLVQYRQIGKREISVESLR
TMLELGKKYPLFADFKKRVIDTAIDQINEYSPLKVTYEQKKTGRKVTHIIFSFKEKSKSI
THTSKDFYQLSDAQINLFGNQLSRLHELSHLASEGESYEILAAKIKDMLRNPHQQQQFLP
HLKNLGFKA
>EEI5989586.1 RepB family plasmid replication initiator protein [Salmonella enterica subsp. enterica serovar Typhimurium]
MSDLIAYKSNALIEASYKLTLQEQRFLLVCISRLKSGEDSPSPDEQKTMTITAAEFHDAF
PDMGRQHAEARLKEAIDRLWDRSVIIKNEEKREEFRWVQYRAQYFKGEAKVDITFSDAIM
PYLTQLKGQFTRVVVKNVSSLSSTYSIRIYELLQQFRSTGDRTIAIDDFRTMLAVEDKYQ
QFKDLNKMIIKPAIAELNEKSDLVVTVETIKKGRTVVALHFRFKEDKQIKITI
>EEK69945.1 Initiator RepB protein [Bacillus mycoides]
MTYVDMSINQDLQIKENNIVSKSNTLIEANSRLNLVEQKMLLCLASNIEPNDRDFKTYTF
PIKQFHDLLGLNGSTKYTELSKITKELLSKVIEIRAGEELIQVSWLSSAIYNRNKGTIDM
RFDPLLKPFLLELSSKFTSYRLANVVKLKSTYAIRIYELLKQYEDLRERTISLENLRYYL
DAMDVYPNYANFKQRVLKPSQKELNQKTDISFEFEEIKLGRKVQKIRFIIRAQKKKDSDL
VHFEKKLDKFQQPNTFEQKIKRFEERCKENVFPKVFEKWAAHKEIVLEIIEDIRFRSDID
SPIGYVEFILNSRLKELSDKKILKESNQNEDKSNKNLLEIDTIIDSVITKYSTSTGAVAT
FLVKDTAIEELVKVVTLDEAEAIWKEQEAFVMDKIYRFIKRNRSKKRY
>EEL36830.1 Initiator RepB protein [Bacillus cereus Rock3-29]
MTYVDMSINQDLQIKENNIVSKSNTLIEANSRLNLVEQKMLLCLASNIEPNDRDFKTYTF
PIKQFHDLLGLNGSTKYTELSKITKELLSKVIEIRAGEELIQVSWLSSAIYNRNKGTIDM
RFDPLLKPFLLELSSKFTSYRLANVVKLKSTYAIRIYELLKQYEDLKERTISLENLRYYL
DAMDVYPNYANFKQRVLKPSQKELNQKTDISFEFEEIKIGRKVQKIRFIIRAQKKKDSDL
VHFEKKLDKFQQPNTFEQKIKRFEERCKEKVFPKVLEKWAEHKEIVLEIIEDIRFRSDID
SPIGYVEFILNSRLKELSDKKILNESSQNEEESNNKLLEIDTIIDSVITKYSTATGAIAT
FLVKDTAIEELVRVATLEKAEAIWKEQEEFIMDKIYGLIKRNRSKKRY
>EEL52931.1 Initiator RepB protein [Bacillus cereus Rock4-2]
MTYVDMSINQDLQIKENNIVSKSNTLIEANSRLNLVEQKMLLCLASNIEPNDRDFKTYTF
PIKQFHDLLGLNGSTKYTELSKITKELLSKVIEIRAGEELIQVSWLSSAIYNRNKGTIDM
RFDPLLKPFLLELSSKFTSYRLANVVKLKSTYAIRIYELLKQYEDLKERTISLENLRYYL
DAMDVYPNYANFKQRVLKPSQKELNQKTDISFEFEEIKIGRKVQKIRFIIRAQKKKDSDL
VHFEKKLDKFQQPNTFEQKIKRFEERCKEKVFPKVLEKWAEHKEIVLEIIEDIRFRSDID
SPIGYVEFILNSRLKELSDKRILNESSQNEEESNNKLLEIDTIIDSVITKYSTATGAIAT
FLVKDTAIEELVRVVTLEEAEAIWKEQEEFIMDKIYGLIKRNRSKKRY
>EEM91989.1 Initiator RepB protein [Bacillus thuringiensis IBL 200]
MYVGMPENQDLQIKENNIVSKSNTLIEANSRLNLVEQKILLCLASNIEPNDRDFKTYTFS
IKHFHNLLGLNGSTKYSELSKITKELLSKVIEIRTGEELIQVSWLSSAIYNRNKGTIDMR
FDPLLKPFLLELSSKFTSYRLANVIKLKSTYAIRIYELLKQYEDLKERTISLENLRYYLD
AMDIYPNYANFKQRVLKPSKKELNQNTDISFEFEEIKLGRKVQKIKFIICGQKKKDNNLV
HFEKNLDKFQQPNTFEQKIKRFEERCKEKVFPKVLKKWEAHKEIVLEIIEDIRFRPDITS
PIGYIEFILNSRLKKLSEKEITNQSIQIEKNSHNKILEIENIIDLVISKYSTSTGTVATF
LVKDTAIEKLVSVVTLEEAEAIWIKHETFIMDKIYEYIKKNRRKKRY
>EEN8115545.1 replication initiation protein [Salmonella enterica subsp. enterica serovar Newport]
MKGKKPESITMTLNLRGKNIVMSNAITRAAQSLSLAEKRIIFAAIAKMGGQYSPIKITAE
EYANTFGMPLKQAYSQLKIAADNFFNRYISFRINEVSETDVDVWKIRWLGAYKYNEGEAH
VVLSFTPQVTPYLCELEENFTKYQLSQACGLRSVHSWRLLELFEQMNTHKDNNGWLSISL
DDFYHAMETPESYKKTFGLLRERVIEPAVKELTEKDNWIIQWKPLKRGKKVVRLEFWFQK
DEQSITHSDSYNC
>EES7561442.1 replication initiation protein, partial [Escherichia coli]
MSNLPKPTKPEPKPLRVTKSNTLITASYRLTLNEQRLILAAISKLDPRRPMPKKVSVSAV
DYSDIYGVQLRHAYEQMKVAADELYERDIKTFDGSGMERKRWVDRAKYLDGEGRVELSFT
IHVMPYLTMLYSKVTSYDLRRVACLDSSHSFRLFEMLMQFRKTGWAYIEVEALRVALGLS
DAYQRFNNLRQRVIDPAVEELKTKSNLDVSYELRREGRKVIAIKFTFCDLAQLPLNLELD
PEDLPPLPEYDPAEESEWLITKPLGELAEAQEAGLL
>EET9802033.1 replication initiation protein [Escherichia coli]
MVDLIAYKSNALVEASYKLTLQEQRFLLLCISRLQSGVDAPPPELQKTMTITAVEFFNSF
PDMGRKHAEEKLQEAIDRLWDRSIILKDGEKREEFRWIQYRAQYLKGEAKVQITFADAVM
PYLTQLKGQFTKVVIKNISNLSKSYSIRIYEILQQFRNTGERMISLDDFRSMLQLEDKYK
DFKTLNRSLIKPAIAELNQKSDLAVTVETIKKGRTVVALHFRFKEDKQIKMTI
>EEU9561217.1 replication initiation protein [Escherichia coli]
MNLVAYKSNALIEASYKLTLQEQRILLMCIGKLNPLAENPDKTFQLTANEFYLAFPDMGR
KHAERHLKDAVDRLWDRTILISWKSNKEEIRWIQRKAKYFDGEGKLEISFSDYIMPYLTQ
LTQQFTAIAVKNVSALKRTYSIRIYELLMQFKKTGDRLITVDDFRSMLGLEDKYSEFRAL
NQLVLKPAVKELNEKSDLIVSVDTVKNGRAVVALHFHFKEDKQIKMAI
>EEV23326.1 initiator RepB protein [Enhydrobacter aerosaccus SK60]
MKKELIVKDNALINASYSLELTEQRIILLAILKARENKTPHNQELIVTAQSYITAFNVHR
NTAYKTLKTACDNLFTRQFTYQRYNSNGNVEVVKTRWVQSVIYAENESYIKIKFTDEILP
LVTMLEKHFTSYELQQVSSLKSVHSIRLYELLIQYRTVGKIEISLDDLRLKLGINESEYP
RMDNFKNRVLDVGIQQINEHSDITVKYNQVKTGRQITGFIFTFKQKPSKATAQQIKRDDT
TGDLFSANGMSDKQIAVFSRKLSELPELGNFAPIGASAEQFAQIIGDELRNPLLQVKYID
YLKKLGFKSK
>EEY91401.1 initiator RepB protein [Acinetobacter junii SH205]
MLVVKDNALINASYNLELVEQRLILLAIIEARETGKGINANDALTIHASSYIQNFNVQKH
TAYGALKDACRDLFSRQFSYQELSPKGNVINQTSRWVSQIGYIQEEGSVQLIFAPAVVPL
ITQLEQQFTSYDLEQVSTLKSKYATRLYEILISWRSVGKTPMIGLEELRGKLGLGVNDYK
LLANFKLRVLELALEQINEHTDIFVKYEQHKKGRSIIGFSFKFKQKQQSKIEKPIDQKRD
PKTVDMFTGKTDTETKNIARAVVKDTSPPANPLLHRASRITTSIITHKLHERFKHGDEGL
SSTLKRIQGEIMEGGEETADYWQSKLEDFGINFD
>EFW82814.1 replication protein [Pseudomonas savastanoi pv. glycinea str. race 4]
MALVKKPTPSAKATAKRSENYDASIERVPGERWITMGNALTRSGQGLTLAEKRVVGCALS
KMDSRKAVPIGTIPTTRINATEYAEAFGIDLDTAYNQLQSAANQLYKRSITFYQAASSRQ
GKPLPPTRVQMRWVGRVHYQKGEGWVELYWWPELLPQLTGLRKKFTSYQLQQASALRSIY
SWRLLELLTRFQDTGWLEITIEDFAQSMDATEKQMANFAAIRRRIIEPAVKELTEKDGWL
IDWRAIKKGRKVAMLRFDFKKNNQLRLEV
>EGE48453.1 Replication protein [Acetobacter pomorum DM001]
MHNLPNHPHGRNTGMSAELKTKTRRKLGSKTAEKAVTSYDTADLDRPAGERWITMSNALT
RAGHGLSLSEKRIVAMAAATLDSRKALKPGEAPTTRISAADYAETYGVDLDTAYDQLQAA
AKALYNRSITFYVPAYRRNGKPLPPTQVQMRWVGEAHYHKGEGWIELFWWHKVLPYLTGL
KKNFTSYQLQQTSALRSIYSWKLLELMTQYASTGWMEFTIEDFGASMDATDKQKADFAAI
RRKIIEPAVRELTEKDGWLIEWKPIKKGRKVAKLRFDFKRNPQPRLL
>EIJ37028.1 initiator RepB protein [Thiothrix nivea DSM 5205]
MFSMKPKAAAVTSLQVIRKSNELIEARYRLSIWEQRLVLTLLTQISPKDEDFKRYKIGIS
DLANLWELDGNYANAIYEEVQNAADSLVGRTIQLSDDPAISETVSWLSYVKYRRGSGEVE
MEFHSSLKPYLLQLQKHFTQYQLGHVVNFKKQYTIRIYELLKMEAFKATGGSFSKTFKYT
ELRVLLALDEKEYKMFNDFKKRIIDPSVQEICAHTDLNIVDVRYGKTSRKITDITFVVKV
RPADEAITLELEMEEPPKEHPIVEILINLGFASETARKYKTRFGVKCIERNIAYAKAKQE
AGLVKDFPSYLNQAIKEDMGGAWEIAQAKQEQDNAEKQAQAARREQQAELAHLQKLAEQA
GIPLETLLPKKRKGGEQPENSSKP
>EJG16531.1 initiator RepB domain protein (plasmid) [Acinetobacter baumannii OIFC143]
MITNLEKHFTSYELEQVSSLTSVYAIRLYELLIAWRSTGKVTMVELEELRLKLGIEPNEY
KRMGQFKEKVLHLAIDQINKYTDIKAEYEQHKRGRSIIGFSFKFKQKQQPKKLDSKRDPN
TPDFFIRMTDAQRHLFGNKLAHDARVQSEYSHLIGTGSYEDFAKLLADMLAEEQHFKMFY
PLLVEHGYKA
>EJU56179.1 initiator repB protein family [Neisseria meningitidis 93004]
MKDACNNLFERQFSFIEKTPKGEKVVRTRWVSQVAYIEQQATVELVFAPNVAPLITMLEK
NFTSYELDQVSSLSSKYAVRLYEIIISWRAAGKTPMFSTMELRERLGVMPDEYQKMELFK
RKVLDFAVKQINDKTDISITYEQHKEGRKIVGFTFSILHKIGSKDIPLENQSELFAGMTD
LEAGTIRVRAEAYIASLIAKGQNVTKAHRLNILKKAVDERWGFEDAAKDNGTKNPENKNA
KVVLNEWEKIPNGTRFKDKDGTIWVKDSGLLRTEETNRWIADSQIAKLFPMLTVMVEEGI
>EJU68514.1 initiator repB protein family [Neisseria meningitidis 98008]
MKDACNNLFERQFSFIEKTPKGEKVVRTRWVSQVAYIEQQATVELVFAPNVAPLITMLEK
NFTSYELDQVSSLSSKYAVRLYEIIISWRAAGKTPMFSTMELRERLGVMPDEYQKMELFK
RKVLDFAVKQINDKTDISITYEQHKEGRKIVGFTFSILHKIGSKDIPLENQSELFAGMTD
LEAGTIRVRAEAYIASLIAKGQNVTKAHRLNILKKAVEERWGFEDVAKDNGAKNPENKNA
KVVLNEWEKISNGTRFKDKDGTIWVKDSGMLRTEGTNRWIADSQIARLFPMLTVMVEEGI
>EJV41839.1 hypothetical protein IEA_05601 [Bacillus cereus BAG4X2-1]
MTYVDMSINQDLQIKENNIVSKSNTLIEANSRLNLVEQKMLLCLASNIEPNDRDFKTYTF
PIKQFHDLLGLNGSTKYTELSKITKELLSKVIEIRAGEELIQVSWLSSAIYNRNKGTIDM
RFDPLLKPFLLELSSKFTSYRLANVVKLKSTYAIRIYELLKQYEDLKERTISLENLRYYL
DAMDVYPNYANFKQRVLKPSQKELNQKTDISFEFEEIKIGRKVQKIRFIIRAQKKKDSDL
VHFEKKLDKFQQPNTFEQKIKRFEERCKEKVFPKVLEKWAEHKEIVLEIIEDIRFRSDID
SPIGYVEFILNSRLKELSDKKILNESSQNEEESNNKLLEIDTIIDSVITKYSTATGAIAT
FLVKDTAIEELVRVATLEEAEAIWKEQEEFIMDKIYGLIKRNRSKKRY
>EKB60629.1 hypothetical protein HMPREF9249_02641, partial [Lactobacillus crispatus FB077-07]
MKTKQQKNNSVTVVNKDQIQSYIMTTAKYDFSVYEKRILYRIVEMAQGELQGVRFATDCK
KIEHTLFDTVHITMPIASLLNGESDENYTRVKQALLSLQKKIFTYEDEKEWISISIIALP
KIKKRSSVVSFQIDSHIWDCCLDFSKGFRKYELATAMKFKSVYSMRFYELLSGQKTKLIY
PLEQLKEMFKVQDKYAKTNDFVRKVIEPAKNELDELSPYTFEWSANKEGKKIVSFNFYPI
FKPEHRDAELYKKELQKQTGLSWDLGRQVISYLKTSLEFSDKEIKNNRDLFVTAQMELPD
IMTELAILRGKS
>EKD81529.1 hypothetical protein ACD_39C01767G0004 [uncultured bacterium]
MDKRLVVKSNFLVEASYKLSAIEQKIILSLSTKIKREDQEFKKYTFNLGELSSFLGLNTN
ADYAYLQETTRALLSKVLILKKENSVLQTHWFESVEYFEKTGTVSMCFSPDLKPFMLQLR
ENFTKFQLKYAIQLKSRFSIRTYELLKQYESIGTREFLLTDLKEMLGVGPEDYPLYGNFK
AKVLLVAQKELQAKTDIAFDFEEIKVGRSVGRLRFTIHPQEVPLGRETPDISIGKQDFMD
EKLNQLVALLPQAYQDKYSVRKLLQEAVEKNDFDYVMRNIIYSNDRSNAMNPANSPGKGS
NYRVYLAKALRDDYGLAYLEDQQVKKEAEQLKQKTFAEAEKQKQREKNQIDQERENREKA
RVFISSYAPETLESYAEAARKRLSPDSLARYHHKDPIGLFEFKRRLEDVVMEHTGLRQPQ
PGTASELPKNNPTGPEISINAA
>EKD82580.1 hypothetical protein ACD_39C01204G0007 [uncultured bacterium]
MDHKLVRKSNFLIEASYKLSLVEQRIVMILASKIKPADDEFKKYQLNIKEFADFLELKNK
NEYSHIQTVTKRLLTRAFSIKMPDALLQIGWLSSAKYYDGQGIVELCFDPQLKPYLLQLK
DRFTSYKLKNVIQLRSSFSIRIYELLKQYEKLGERTFLLDNLRECLGLEDSQYKLYGDFK
RKILLVAQAELAEKTDLSFEFEEIKVARRVGKIRFYITSQMPLKAIEELDLSDMNSIVID
PQLFQLFELLPPAFHNKQSIRKAIEKAYQKHGFDYVMRNIVYTNDRSNAVQPGLANDKGG
NYRAYLGKALNDDYGLAYMEDQQIKKEAEQLKQKTFAEAEQEKQREKNQIDQERENREKA
RVFMDSFTPATMQQLEEEARSRLSPDALERYNNKHYTGIFEFKRKLEEVVMEHTGIIKAA
SKPEQAAEAA
>EKD82882.1 hypothetical protein ACD_39C01029G0003 [uncultured bacterium]
MEHKLIRKSNLLIEASYKLTLVEQRIVMILASMIKQEDDEFKKYQLNIKEFASLLDLKNK
DEYSHVQSVTKKLLTRAFTIKMPGALLQIGWLSSAKYLDGQGIVELCFDPQLKPYLLQLK
DRFTSYRLRNVIQLRSSFSIRIYELLKQYEKLGERTFLLETLREYLGLEESQYKLYGDFK
RKIILVAQTELSEKTDLSFEFEEIKVSRRVGKIRFIIQSQMPTKAIEEIDLNDMNKVVID
PQLFQLFGLLPQQFQSKQSIRKLVEKAYQQNGFDYVMRNIIYANDRSNALKSGFAGDKGS
NYRAYLGKSLNDDYGLAYLEDLQVKQEAEKVKQKTFAEAEKQKQREMNQIDQERENRAKA
RVFIDSYPPEALQQFEEEAKKRMTPESLERYLRKDVIGKFEFKRRLEDVVMEHVGLKPKP
ETSSVAQEPEKQLETAG
>EKD83257.1 replication initiator protein [uncultured bacterium]
MPYQMVRKANSLIEATYKLSAIEQKIVLYLVSTITPSDDDFKPYQFKIKKFFEFIGHSET
NYTWLEENLLSLKNRNLRIVYENEKGKKVILNVNWLSSSKYVEGSGSVELRFDPNMKPFL
LQLKSRFTNYHLSNVVQLKSQFSIRLYELLKQYEKIGKRAFGLYDLRCILGIDEDQYQQY
TDFRKRVILAAQAELAEKTDICFTFKETRVSRKVDVITFLIKANALKPLLVFDEAEIITS
EIESELASLLDLLPEIYKNQKSIRKMLEESITRHGFEYAMRNIVYTNEKSNAAKLDPTGK
RGNYRAYLNKALNNDYGLAYMEDMQAKQEANEIRQKTLDEVEKQTQRELNQIDRERENRE
KARVFISSYTSETLQKFEEEARKRMSPESLARYLRKDVIGNFEFKRRLEDIVMEHTGICK
PQTEAKSELPENKPEEKEQETAAE
>EKD84093.1 hypothetical protein ACD_39C00250G0002 [uncultured bacterium]
MKYQMVRKANSLIEATYKLSAIEQKIVLYLVSTITPSDDDFKPYQFKIKNFFEFIGQSET
NYTWLEENLLSLKNRNLRIVYENEDGKKVILNVNWLSSSKHVEGSGCVELRFDPNMRPFL
LQLKSRFTNYHLSNVVQLKSQFSIRIYELLKQYEKIGKRAFGLYDLRSILGIEEDQYQQY
TDFRKRVILAAQAELEEKTDICFTFKETRVSRKVDVITFLIKANILKPQLMFDEAEIIMS
ESDIESELASLIDLLPGAYKSRKSINKILEDSIIKHGFEYVMRNIVYTNEKSNAVKLDPT
GKRGNYRAYLNKALNNDYGLAYMEDVQARKEADEIRQKTLDEVEKEKQRDLHQIDREREN
RSKARVFISSYTSEILQQFEEEAKKRMSQESLERYLRKDVIGNFEFKRRLEDVVMEHVGL
RQPQPEAAPEGPVKDSEFLAMSANKA
>EKF45656.1 hypothetical protein W9I_03841 [Acinetobacter nosocomialis Ab22222]
MILAIIVARKSGDLSWSIDHWNGKPVQIPAESYEVTFNVTRQASYLALKEAAKNLFERRF
SYQEERAKGIAHKTSRWVSDIAYIDSTATVEITFSPVVLPLITNLEKHFTSYEIEQVSNL
NSPYAVRLYELIISWRSIRKTPMIDLKDFRNRIGVLENEYQRMELFKRRVLEPAISQINT
HTDIIAKYEQHKRGRSIIGFSFSFKQKEDTSTKVINTKNPSYFFSKMTDSQRHFFANKLS
ELPEMGSYSQGTESYQQFAIRIVEMLKDAQKFEELFPYLQKVGFKTA
>EKS72088.1 replication protein [Burkholderia sp. SJ98]
MAGKAESYSAITDRPAGDRWISMSNALTRAGQGLTLAEKRIVAAAVSKLDSRRLPQVGEL
PVTRITAAEYADTFHVDANTAYEQLQSAAKTLYNRTITFYEAAHRRNGAPLPPTKVQMRW
VGVIKYQVGEGWVELHWWPALLPHLTALKGQFTTYQLQQASALRSIYSWRLLELLTRFKS
TGWAEYDIEDFAAAMDATEKQRQNFNNIKRRIIEPAVAELNEKDGWIIQWEQIKAGRKVK
AVRFTFARDPQGRLEI
>EKT52968.1 hypothetical protein OO7_16305 (plasmid) [Providencia sneebia DSM 19967]
MSELIAYKSNALIEASYKLTLQEQRLLLMCIGKLNPQDQAPQKAFKITSGDFYLAFPDMG
KSNAERHLKEAIDKLADRWIYIQNNNERRRIRWIQEEAEYFDGEGKIEIVFADSIMPYLT
QLQGQFTKIVIKNVSTLKSVYSIRLYELLMQFKVIGDRLISIDDFRSMLGLDEKKYATFK
SLNQWVIKPAIKELNQKSNLSVSVDTVKKGRSVFALHFHFKEDQQIKMMLED
>EKU87309.1 hypothetical protein HMPREF9447_05520 [Bacteroides oleiciplenus YIT 12058]
MKTKQQKNNSVTVVNKDQIQSYIMTTAKYDFSVYEKRILYRIVEMAQGELQGVRFATDCK
KIEHTLFDTVHITMPIASLLNGESDENYTRVKQALLSLQKKIFTYEDEKEWISISIIALP
KIKKRSSVVSFQIDSHIWDCCLDFSKGFRKYELATAMKFKSVYSMRFYELLSGQKTKLIY
PLEQLKEMFKVQDKYAKTNDFVRKVIEPAKNELDELSPYTFEWSANKEGKKIVSFNFYPI
FKPEHRDAELYKKELQKQTGLSWDLGRQVISYLKTSLEFSDKEIKNNRDLFVTAQMELPD
IMTELAILRGKSRTKTNPKGWIINALKGKIKDK
>ELW78137.1 initiator RepB protein [Acinetobacter baumannii WC-A-92]
MSTSKKELVVKSNQVIEASYQLSSTEQRIVLAAISKISRAEDITDDEIYRVTIDDLKKLG
VHEKTAYRDLKDGVNRLYDRSINLAIDDESIKMRWIQSIRFLESKSVVGIRFSKEILPFI
SNLSREFTKYSLSDIAGMSSAYAIRIYELLSQYRSIGKREISIESLRSMLELGKRYPLSA
DLKRWVIDTAVVQINEHSPLNVSYEQIKTGRKVTHIHFTFKEKSKSIEHKSEQNNFYKLT
DSQINMFGNQLSRLREVSHLAQQGESYDDLAIKIKDMLRDPIKQKQLIPHLKNLGFKA
>EMZ37090.1 hypothetical protein C827_04561 [Escherichia coli SWW33]
MNANERIEVLKKREYLVVKGNELIQKNRFELSLTEQKTIAFICSMIKPIDVKDNVNRVPY
QLEYEFNIRDYCKVCGIDYDNGKNYADIKAILKHLRDRSMWLTLPDGSESLVGWLAKVNT
NKKSGVVKIKIDEDLVPYLFDLGQKFTQYQLYNILAMRSAFSVRIYELMKSYSYQKFKVF
DLEDLKRLLGVENIKSYKEFAPFRQKVLEVAQREINELTDLMIRYEPIKKGNKVIKINFF
IEQKNPIERMLAGTTANDRLNNITKK
>END87291.1 initiator Replication family protein [Escherichia coli P0299483.3]
MTLQEQRFLLLCISRLKSGADAELQKTMTITAAEYFDSFPDMGRKNAEVQLQEAIDRLWD
RSIILKNDEKREEFRWIQYRAQYAKGEAKARITFSDAVMPYLTQLKGQFTRVVIKNISGL
SSSYSIRIYEFLQQFRSTGERIIALNDFRSMLGIENKYKQFRDLNKILIKPCVDELNKKS
DLAVTVETIKKGRTVVALHFRFKEDKQIKMTI
>ENU79255.1 hypothetical protein F975_02947 [Acinetobacter sp. ANC 3789]
MLNMNNSDMKNELVVKDNALINASYNLELTEQRLILLAIVSARENGQGITSETVIRINAR
DYAQRFGITNETAYEALKNANNTLFERKFSYREYRSDENKEFIVKSRWISKIAYADNHGV
IELTFAPDVVPLITRLEKHFTSYQLKQVSQLTSKYAIRLYEILISWREVGKTPVVTIEDF
REKIGLDDSEYQRMDNLKRIVIEPAIKQINLYTDIQVEYEQFKTGRTITGFQFKFKAKPI
KDVIDDKDQDTPDLFSGLTEKQIRLFANKLAYDDEFATKHAEVGESYGDLEIRLITKLND
IDFQIKHMNDLKRVGFNIK
>ENU82077.1 hypothetical protein F975_00012, partial [Acinetobacter sp. ANC 3789]
YDVLTTNYDRYIFVIYYKNNGFILDKNQIVKSNQVIEASYQLSAVEQRIVLAAICRIPKS
QEITDDVLYPVSVHELQLLGVHEKTAYRDLKEGINRLYDRSINLTIENKSIKMRWVQEIQ
FLDSQGTIGIRFSKPILPFISNLSREFTKYALSDIAGINSGYGIRIYELLVQYKSIGKRE
LSVESMRKMLELGTKYPLFADFKKRVIDTAVEQINEYSPLEVKYEQKKTGRKVTHICFSF
KEKARKISQLNPDSSTDKFYKLTDSQINMFGNQLCQLPELSHLAVGNQSYEALASKIKEM
LRDPVQQKQFIPHLKNLGFKP
>ENV48820.1 hypothetical protein F954_00210 [Acinetobacter brisouii ANC 4119]
MLNMKNSDMKNELVVKDNALINASYNLELTEQRLILLAIVSARENGQGITSETVIRINAR
DYAQRFGITNETAYEALKNANNTLFERKFSYREFRPNENKEFIVKSRWISKIAYADNHGV
IELTFAPDVVPLITRLEKHFTSYQLKQVAQLTSKYAIRLYEILISWREVGKTPVVTIADF
REKIGLDDSEYQRMDNLKRIVIEPAIKQINLYTDIQVEYEQFKTGRTITGFQFKFKAKPI
KDVIDPDKDQENPDLFNGLTEKQIRLFANKLAYDDEFASKHAEVGESYGDLEIRLITKLK
DIDFQIKYIDDLKRVGFNIK
>ENV48963.1 hypothetical protein F953_03674 [Acinetobacter junii CIP 107470]
MKDNALMNASYNLETSEQRLILLAIMNARETGQGITADSKLEIHASDYAKHFNVSTDAAY
KVLKDAVNNLFERKFSYVAEYKKTGKTGIVRSRWVSRVFYVDTLAILEITFAPDVVPLVT
RLEEHFTSYQLKQVSQLTGKYAIRLYELLIAWREVGKTPQIELPEFRNRVGVEDNEYQRM
ELFKRRVLEPSIKQINEHTDITVTYEQHKKGRAISGFSFRFKQKPQTKEIETKRDPNTAD
LFTKMTDAQRHLFGNKLAHDARVQSDYSHLVGTGSYEEFGKLLAEMLAEEQHFKMFYPLL
VEHGFK
>EOC23200.1 initiator Replication family protein [Neisseria meningitidis M13265]
MLEKNFTSYELDQVSSLSSKYAVRLYEIIISWRAAGKTPMFSTMELRERLGMMPDEYQKM
ELFKRKVLDFAVKQINDKTDISITYEQHKEGRKIVGFTFSILHKIGSKDIPLENQSELFA
GMTDLEAGTIRVRAEAYIASLIAKGQNVTKAHRLNILKKAVEERWGFEDVAKDNGAKNPE
NKNAKVVLNEWEKISNGTRFKDKDGTIWVKDSGMLRTEGTNRWIADSQIAKLFPMLTVMV
EEGI
>EPR82851.1 DNA replication protein [Acinetobacter gerneri MTCC 9824]
MLAIINARESGQGITADSKLEIHASDYAKLFNVSADASYKALREAVNNLFNRQFSYTAEY
KKTGKVGIVRSRWVSRIFYVDDLALLEITFAPDVVPLITRLEEHFTKYEAKQVAHLTSKY
ATRLYELLIAWREVGKVPQLELSEFRNRLGLVDSEYTAMSDFKKRVLEPSIKQINEHTDI
TVTYEQHKKGRIISGFSFKFKQKQQPKVEAKRDPNTPDFFIKMTDAQRHLFANKMSEMPE
MGKYSQGTESYQQFAIRIADMLLEPEKFRELYPILEKSGFQP
>EQC53738.1 hypothetical protein LLT6_01300 [Lactococcus lactis subsp. cremoris TIFN6]
MCSLKEIEKRKIVEHNDLITSVAKMDKTPLKIFELAVSCIDTENLPKDNTIYLSKEELFT
FFDVSDNGKHTRFKEAIKVMQKEAFFEIREEAGKGFKFKSIVPIPYVEWTDYHDEVKIEF
HREIMPYLIELKKNFTQYALSDVMELNSKYSIILYKWLSMNYNQYEHYSAKGGRRVNQVE
SYRNPSITVKELREITDTIHEYKDMSNFTKRVLDNSLKEINHHTSFNVTYDKIKKGRSID
SIVFHIEKKPVAKNEYYKQEEQDPVGSVAKF
>EQC55781.1 RepB protein [Lactococcus lactis subsp. cremoris TIFN6]
MSSIPKNEQNQKQVQMLNELSKRKVVEHNSLITSIAKMDKTPLKMFELAVSCINTEEPPK
DHTVYLSKEELFAFFKVSDNDKHSRFKQAVENMQKQAFFKIKEKKEHGFEFENIVPIPYV
KWTDYHDEVTIRFSPEIMPYLINLKKNFTQHALSDLAELNSKYSIILYRWLSMNYNQYEH
YSVKGGRREEQVEAYRNPSISIRELREMTDTINDYKRFTHFETRVLKEPLEEINEHTSFN
VSYDKIKKGRSIDSIVFHITKKPVARNDFYKLEEQDPIYLQDKANKEQAEELLAGKALKS
KYTKLLLDNMLLSPYEMTDTSLMAGLQAHVYPLYDELKALRGLNGVKDHLSYVRAKQEAY
SKRNIAKYLKKAIEQYLPTVKRQDLS
>EQD08428.1 initiator Replication family protein [Neisseria meningitidis NM151]
MKDTCNNLFERQFSFIEKTPKGEKVVRTRWVSQVAYIEQQATVELVFAPNVAPLITMLEK
NFTSYELDQVSSLSSKYAVRLYEIIISWRAAGKTPMFSTMELRERLGMMPDEYQKMELFK
RKVLDFAVKQINDKTDISITYEQHKEGRKIVGFTFSILHKIGSKDIPLENQSELFAGMTD
LEAGTIRVRAEAYIASLIAKGQNVTKAHRLNILKKAVEERWGFEDVAKDNGAKNPENKNA
KVVLNEWEKISNGTRFKDKDGTIWVKDSGMLRTEGTNRWIADSQIAKLFPMLTVMVEEGI
>EQI14000.1 UNVERIFIED_ORG: initiator Replication family protein [Clostridioides difficile F501]
MKTKQQKNNSVTVVNKDQIQSYIMTTAKYDFSVYEKRILYRIVEMAQGELQGVRFTTDCK
KIEHTLFDTVHITMPIASLLNGESDENYTRVKQALLSLQKKIFTYEDEKEWISISIIALP
KIKKRSSVVSFQIDSHIWDCCLDFSKGFRKYELATAMKFKSVYSMRFYELLSGQKTKLIY
PLEQLKEMFKVQDKYAKTNDFVRKVIEPAKNELDELSPYTFEWSANKEGKKIVSFNFYPI
FKPEHRDAELYKKELQKQTGLSWDLGRQVISYLKTSLEFSDKEIKNNRDLFVTAQMELPD
IMTELAILRGKSRTKTNPKGWIINALKGKIKDK
>ERA31400.1 hypothetical protein H000_03734 [Escherichia coli UMEA 3899-1]
MTKKNVDQPMTMTVSLRGKNVVMSNAISRAAQSLSLAEKRIIFAAIAQMGGKYAPVRITA
QEYANTFGMPLKQAYSQLKEASENFFNRYIRFKLNEVSEIDVDVWKIRWLGAYKYNDGEA
NVLLHFTPQVMPYLCELEDNFTKYQLSQACALRSVHSWRLLELFEQMNTNKENNGWLSIS
LEDFHHAMESPDSYKTTFGLLRKYMIEPAVKELTEKDHWMIDWKPIKKGRKVVRLEFWFR
KEN
>ESU70442.1 replication initiation protein [Geobacillus sp. MAS1]
MEDERMQTPAVQPQYNSAVTKSNALIEANYKLSTIEQKIILYIISQIRKDDADFKMYKLP
IQEFSELLGYRGSPKYTELREITKNLMRKVLEIREGQKLKQLSWVSYVEYDEHSGYVSLA
FDPRLKPYLLQLKREFTTYRLKNVMELKSSYSIRMYELLKRWQYMGEVVIRLDDLRMMVG
AGDKYSEYHNFKKRVLNPAKKEIAEKTDIMFTYEEIREKRKVARMYELLKRWQYMGEVVI
RLDDLRMMVGAGDKYSEYHNFKKRVLNPAKKEIAEKTDIMFTYEEIREKRKVAAIRFQIR
EKVVEPVVVALEEKKEAQADDRYLQFLAVVQAYDRYITEQQFTKIAVLAQKAFGGNWMDE
LIQTARRIMQRNDIREPIAFLTYFLNEKVQRIQVGINPNEVTIHSHGGARFVRREIVPDW
LRGYEEQLAAESAKSKEVDEDIEQMRRELEERLKKYKD
>ETR66541.1 initiator RepB protein [Candidatus Magnetoglobus multicellularis str. Araruama]
MNHEEVTDLNKSIEKSLIVKSNKIIEARYKLKSMEIKLIMILISLIDKEDKDFKEYTIKV
QDLSDILNLKTKNIYEKVRSITKSLRERTLEIEDHEKLIQVGWLSSAVYLKKEGKVKLRF
DPDLKPYLLQLKDNFTKYQLKYILNLSCEYSPRFYSLLKQYEPIGSRSFDYHELREILKI
EDHQYKLYGDFKRYVLKVSQREIDKFTDIKFDFKEIKKGKKVVGLDFSIYSKRKLIEVSN
DFSGKVIEALKSLGLNKKDIDTILVNHKIEVVQQTLDNYNALPIEKLNRIKNPAGYFLEM
LPEPGEDCQPSKAFMREKEAEKKLERENKENERKRLLDGINKEFNDLKDHKREMAIKKLS
DNEIKTLKDEFLKNTTDFIRGQAKEKSGFERLSVKSAFNKFLNEKFLNPYELDFIKFARK
KGYKVKLNVYGKYELI
>ETR80680.1 initiator Replication family protein [Acinetobacter baumannii CI79]
MSTSKKELVVKSNQVIEASYQLSSTEQRIVLAAISKISRAEDITDDEIYRVTIDDLKKLG
VHEKTAYRDLKDGVNRLYDRSINLTIDDESIKMRWIQSIRFLESKSVVGIRFSKEILPFI
SNLSREFTKYSLSDIAGMSSAYAIRIYELLTQYRSIGKREISIEALRGMLELGKRYPLSA
DLKRWVIDTAVDQINEHSPLNVSYEQIKTGRKVTHIHFTFKEKSKSIEHKSKQNNFYKLT
DSQINMFGNQLSRLHEVSHLAQQGESYDDLAIKIKDMLRDPIQQKQLIPHLKNLGFKA
>EUK17402.1 hypothetical protein COMX_10410 (plasmid) [Commensalibacter sp. MX01]
MNNLPSKNIIISNSVTRAGQGLSLSEKRILFSGLAQLNGKNDFIELHAEEFSKIFKITPS
VAYRQLKEATKNIFNRYLTWQIENEQSIGLRTTRWIITYDYFDTEGYVRFKFNELLFPYL
FELQSHFTKYKLQQACALRSIYSWRLLELFEQQKQMNKDGYRWLKISVDDFNHAMEISEG
YKKTFGLLRKKIIEPAIKELSEKDNWIIEWKPIKNGRKVVMLEFKFSHHPEKFL
>EXA57255.1 initiator Replication family protein [Acinetobacter baumannii 348935]
MKQFNVDKHAAYEGLKNAASNLFERKFSYKGIHEGTQQEKIVKSRWVSKIAYVDSAGIVE
LTFAPDVIPLITQLEKSFTAYELKQISSLTSKYAIRLYELLIQWRSVGKTPLFELDDFRF
KLGLAEGEYTKMANFKVRVLDAALNQINELTDIIASYEQHKNGRVISGFSFTFTTKHQPK
EVTNSKAKKLTDKQIQFFANKLAHYDPFASQKAAVGESYADLEKRLLTELQDTEIVRKYA
DVLKELGLEA
>EXH07726.1 initiator Replication family protein [Acinetobacter sp. 1245593]
MAQLGALCISNLCATKPFSYQTIDEKTGKSKKVISRWVQNISYIDDAATLEVTFTMDVVP
LITRLEKQFTSYQLKQVTQLTGKYAIRLYELLIAWREVGKTPIFEVSDFRSKLGLTSDDY
PRLDTFKRRVLESAVKQINEHTDIIVKVEQHKEGRSISGFSFSFKQKRNPNKVIERKKDP
NTLDIFSRITDAQRHLFANKLSELPEMGKYSQGTESYQQFAIRIAEMLQDPAKFQELHPY
LEKVGYR
>EYD75940.1 initiator RepB protein [Rubellimicrobium mesophilum DSM 19309]
MGDILTLELTPRGDEAIKPAELIQVRGHEPLTLNARRMITLLWHNAHMQGVEEGRRYTVE
IDALKPAGHKGYEMIEEGIEQLMRTLLVVQLPSGKTRRVQFLGGNDLDSPDRPAGVLTYS
FDAMLIEILEKSSVWGKIALPVLMAFTSKYAISLYENASQFVNLAYKTSTEFTLEEFRSM
LGVPEDKYPAFGEFNKHVLKPAVAEVNALASFGLSVAPVKQGKKVVRVKVGWYRKSIEEL
KVAYAEVQRPKIGRRARILGTVEHVLAPSPSEGRLRRRSPKAS
>EZI46384.1 initiator Replication family protein, partial [Acinetobacter baumannii 25442_7]
MDVVPLITRLEKQFTSYQLKQVTQLTGKYAIRLYELLIAWREVGKTPIFEVSDFRSKLGL
TSDDYPRLDTFKRRVLESAVKQINEHTDIIVKVEQHKEGRSISGFSFSFKQKRNPNKAIE
LKKDPNT
>GAO00955.1 replication initiator [Komagataeibacter xylinus NBRC 13693]
MLAVSKLDSRAPAPTSIVPRTKITAAEYAETFSVDARTAYEALQDAAKHLYNRSITFFEP
AYTRAGKPLKPIRNDMRWVGRCKYHENEGWVELSWWPDLLPSLMGLKKQFTTYKLQQANA
LRSAYSWRLLELLLHYRDSGMAEYTIEDFCASMDATDKQKANFNNIRRRIIEPAVKELVE
KDGWLIQWTPIKAGRKVSRLRFEFRKNPQPDLFPPS
>GAR12884.1 replication initiation protein [Salmonella enterica]
MQYRAQYFKGEAKVEITFSDAIMPYLTQLKGQFTRVVVKNVSSLSSTYSIRIYELLQQFR
STGDRTISLDDFRSILELEDKYSDFKILNRDLIKPAIAELNEKSDLAVTVETVKKGRTVV
ALRFRFKEDKQIKMAV
>GAR44180.1 replication initiation protein [Salmonella enterica]
MQYRAQYLKGEAKVEITFSDAIMPYLTQLKGQFTRVVVKNVSSLSSTYSIRIYELLQQFR
STGDRTISLDDFRSILELEDKYSDFKILNRDLIKPAIAELNEKSDLAVTVETVKKGRTVV
ALRFRFKEDKQIKMAV
>GCD51126.1 initiator RepB protein [Acetobacter pasteurianus subsp. pasteurianus LMG 1262 = NBRC 106471]
MTDLSAKTTVSRKTYATIPKHDPQVTMSNALVRAGHGLTLAEKRIVMLAVSKLDSRAPTP
VPTSLVPRTKITAAEYAETFSVDARTAYEALQDAAKHLFDRKITFFEPAYTRAGKPLKPI
RNDMRWVGRCKYHENEGWVELSWWPDLLPSLMGLKNQFTTYKLQQANALRSAYSWRLLEL
LMHYRDSGIAEYTIEDFCASMDATEKQKADFNNIRRRIIEPAVKELVEKDGWLIQWTPIK
AGRKVSRLHFEFRKNPQPDLFPPS
>GCD60621.1 initiator RepB protein [Acetobacter pasteurianus NBRC 3277]
MSAELKTKTRRKLGSKTAEKAVTSYDIADLDRPAGERWITMSNALTRAGHGLSLSEKRIV
AMAAATLDSRKALKPGEAPTTRISAADYAETYGVDLDTAYDQLQAAAKALYNRSITFYVP
AYRRNGKPLPPTQVQMRWVGEAHYHKGEGWIELFWWHKVLPYLTGLKKNFTSYQLQQTSA
LRSIYSWKLLELMTQYASTGWMEFTIEDFGASMDATDKQKADFAAIRRKIIEPAVRELTE
KDGWLIEWKPIKKGRKVAKLRFDFKRNPQPRLL
>GCJ08531.1 replication protein [Escherichia coli]
MEKKKPAQHALENYDATALERPSGERWVTMQNALIRAGQGLSLSEKRLAMLAVSMLDSRK
NYRAGDLPTTRITATEYAETYGVDINTAYDQLQSSAKQLYNRSITFFEPAYKRNGKPLKP
IQVNMRWVGECRYHEGEGWVELYWWPRLLPYLTGIRKQFTSYQLQQASALRSVYSWRLLE
LLLRFESTGMAEYTIEDFKASMDAPPSLSDFGQVKRRIIEPAVKELNDKDGWVIQWQPIK
AGRKVAKVRFTFKRDPQGRLL
>GCY56029.1 replication protein [Escherichia coli]
MTITAAEYFDSFPDMGRKNAEVQLQEAIDRLWDRSIILKDDEKREEFRWIQYRAQYARGE
GKAQITFSDAVMPYLTQLKGQFTRVVIKNISNLSRSYSIRIYEILQQFRSTGERIIALDD
FKSSLMLDGKYKDFKTLNRDLIKPCVDELNKKSDLAVTVETIKKGRTVVALHFRFKEDKQ
IKMTI
>GDX85911.1 hypothetical protein LBMAG43_19530 [Methylococcaceae bacterium]
MSDINSLTVVKHNRIIDAEYSMSVCEQRVLLTCIAKIDSIKTLNPERIFTVSVDDIIDLV
DVARGSAYQHLKKTCDALFTNVVNIEIPGEDGILKTRWVDAVKYIDKASKIELRFTPEMV
PFLTQLSRDFTKYKLVHVLKFKSAYSYRLYELICRWGNGEHTFTVEWLREKFQLFDKYER
VVDFKNNVIDVAVGEINATSDIKVTYEQIKKGRNIVAFRFIYTRKRHRNTTKTISNSVPA
QITQSEKCDITGEIDIDIVLFNDNEKLLAKNSLAKVPEASQHIILKMFKSALAKGDVKYP
LRYLTGLVSKSLSGDLDITAFEREATPNNTLEKQTRRAKKVRETFAKHTNKITDRLAQDG
HVFIKGEGTVVQSEFEALGLIDKALRTNTKSITLSELMDKALLQENLRKENEIIQKKVNR
EYDEKQPKDVVDVPIVAMSEKEIATRQKILELEAQLIATGEFTGVNTMAIGEDEMDGLAE
LESVLQNFKQISEKKK
>GED17723.1 hypothetical protein AMI01nite_57140 [Aneurinibacillus migulanus]
MSLGKTNDKLLVTKSNGLIEASYKLTTNEQRIILMLAAKVQPEDKEFTRYRIEVDEFVTL
LGLKNKGVHNDIQEIIKGLMKKTFGIKKEKSLLYLHWLASAEYFVGQGYMELEFSPKLKP
YLLQLKERFTTYRLYDVMQLRSVYSIRIYELLKQYAQIGTRFFDLADLKFILGIEKNEYE
RYGHFKSKVLKVAQKELAEKTDISFDFEEIKSGRKVAKINFIIQKREVEVQGELPLSEGE
PGLISRLREFGLTEIQIDHIIKTYDEAYILDNLTIVERDYQSGKVKNLTGYAYKALEQDY
RKNKTSLEKKQEKGRLNNASYIGVPEHIIEQQERQKAMEMQKNEENVESIEDKRKHVEEL
LVALGEKKG
>GEN47193.1 hypothetical protein AHA02nite_29690 [Alkalibacillus haloalkaliphilus]
MNSEHLVTKSNNLIEARHRHSLTTREQKIILTAVSMIQPDDDDFKTYEIEIREFHNLLGL
EGREYYTQTKEVIRGLMSKVIEIPRKDGGWLICNWASHVEYIEGQGRIEFGFDPKLKPYL
LQLKQAFTSYRLSNILSLKSAYAIRLYELMKKWQYLGKWKVSVDQLKEMLGIPKEKYKQY
GHLKNRVINYAIQELNTKTDIKVSFEEVRKSRRVDKLIFTIGHIQSKELQVEQKSGSDIS
QDLLQELNQLSKGYEINLDAFNRLSRMATSVFGDKKDEELKHLTRMINQRIELYQDIKNP
VGLMIHLLTEKEKLKKEGIYVQGFEHGDLSSSSEVLPKWFKESQESKELESTTLTSQELK
ELENFFHKNK
>HAB7350312.1 TPA_asm: RepB family plasmid replication initiator protein, partial [Listeria monocytogenes]
VAAGELLDMRFQPGRSSLSLRAAKLLHALVRAAGADAGLPKVHRIALSKLNYDHHLSKEE
VLDIVREMFGVIVELQVVNSKGKRATKVGPLLSDVERDEEKDGELRYELSPVLRATLKNS
NHWAVLSRKAVMSFQSRYSLRLYELLSRRVGLERVTSEYFTTDDIRAVFGVPHNKLPRWQ
DLKANVIEPAIVEVSQLTGLMVKYQPVKTGRSVVGINLVWREKDAQARKAASRELDRSSI
GRAARRTGTVEAIVDQAPSSDLAAALESLGRSLAGKLR
>HAD4035135.1 TPA_asm: RepB family plasmid replication initiator protein, partial [Salmonella enterica subsp. enterica serovar Typhimurium]
MSDLIAYKSNALIEASYKLTLQEQRFLLVCISRLKSGEDSPSPDEQKTMTITAAEFHDAF
PDMGRQHAEARLKEAIDRLWDRSVIIKNEEKREEFRWVQYRAQYFKGEAKVDITFSDAIM
PYLTQLKGQFTRVVVKNVSSLSSTYSIRIYELLQQFRSTGDRTIAIDDFRTMLAVEDKYQ
QFKDLNKMIIKPAIAELNEKSDLVVTVETIKKGRTVVALHFRFK
>HAF0953102.1 TPA: replication initiation protein [Salmonella enterica subsp. enterica serovar Derby]
MSDLIAYKSNALIEASYKLTLQEQRFLLVCISRLKSGEDSPSPDEQKTMTITAAEFHDAF
PDMGRQHAEARLKEAIDRLWDRSVIIKNEEKREEFRWVQYRAQYFKGEAKVDITFSDAIM
PYLTQLKGQFTRVVVKNVSSLSSTYSIRIYELLQQFRSTGDRTIAIDDFRTMLAVKDKYQ
QFKDLNKMIIKPAIAELNEKSDLVVTVETIKKGRTVVALHFRFKEDKQIKMTI
>HAF8524067.1 TPA: replication initiation protein, partial [Salmonella enterica]
RIYDRSVKTEDKDRVTEFRWVSSRTYFKKEGRFRIAMTDEVMPYLTQLKGQFTQYQLKHI
AYFNSVHSIRIYELITQYRSVGSREITVEKLKEWLQVENKYPRFNSLNQRVLEPAITEIN
EKSDLVVEVEQIKRGRTIHSLNFVIGSKKRTAQKIEEVAKRPVFPHKNKYGKFVKLDKQN
PKMSNHEYGLWARDCLKILEDHYTDITKVTNEDLRNYWVFLAGNDSNRSKLGSKSDFLNE
LKKRGYKLVDCELVKI
>HAG2404931.1 TPA: replication initiation protein [Salmonella enterica]
MSDLIAYKSNTLIEASYKLTLQEQRFLLVCISRLKSGDNIPPPDEQKTITITASEFYDSF
PDMGRQNAEKQLQEAIDRLWDRTITIWNNDNSKREKFRWIQYQAEYLKGEAVVEITFSDA
IMPYLTQLKGQFTRIFLKEVSRLSSTYSIRIYELLQQFRSTGDRTISLDDFRSMLELDGK
YADFKILNRDLIKPAIAELNEKSDLVVTVETVKKGRSVVALRFKFKEDKQMRMKYK
>HAH55027.1 TPA: hypothetical protein DCM02_07010 [Flavobacterium sp.]
MRNKNKTVNSSLVKQSNALINASYQVSLAEKRIILYMLTKIHKDDENFKPYRMNIKEFLA
EIGTDTNNLYERAKQATKELLNRVLEIKTSTGLLQITFLSSAEYYNKEGYVELSFDPKLK
PYLLQLKECFTTYAIENILSLKSIHSMRIYELLKQFQSLKERTFKLRELKYILGLQDQYF
NDYTSFKRRVILQAQKELEKSTDISFDFEEIKLGRKIDSIKFIIKNQPQLEQPEPELEIK
EKPKETIIENTKQNIILNKLLDLGVENTKALNFIQIKDLDTLDQQIEYAEKQYKTKKVHS
NLGGYLVSIIEKDANVKNDYDKKLQEKEKQQKELEKQKEEKEKLLIQEYETEFQEERNTK
LAQLMPDINEEILKEYYSDRKEKMFVFDSKGNFKFESAVRLFKGQIARENNIEYSDEAFK
KWVKQNKNIELGQKTVNGLSQWVIIGKQLTLL
>HAK76449.1 TPA: initiator RepB protein [Runella sp.]
MEESTTLKTLIQDNAITSARYEMSALEKNIIYIMMAQLKKEDTSDVNYYVSVRELMERTG
TRNSYEDLKRATETLIGRVLQIKRPNGNLLQVSMISSAEYMHGQGIIEIGLDPKIRPFFF
DLKQNFTTFQLHMALSLDSKYAKRIYEMLSQYKDIGVFKIELLELKRRLLLYDDKTGEEQ
YKNWSDFEKRILLTAKKEINEKTDLTISYNAKKVGRKYSDIEFTITRIRGAQTKIDFQDE
SAVVFGRLINEFRLRKDQAIQIVEKFSQSEIHKTLYDIKLKVASNEVKNIGAYTAKVFGL
G
>HAN49883.1 TPA: hypothetical protein DCQ08_02585 [Amoebophilaceae bacterium]
MEDKLIKQHNFLTTARYEMSALEKNIVYMLIAQLDDVDPWGAKYEVSIRTLQEKKGVRVR
RERALSAAKKLISRGITIYHEDQKEFISIAILSSANYGQGDKKDYLILEFDRKLFPFLVN
LKQRFTIYRLQAALELKSKYSKRMYEMLSQFKDTGIMRTSLKELKTRLGLIDVDTGEERY
TEFKLFTGKVLDVAQRELAQHTEILFSYTARKTGKKYTDLEFKISYAPLLRESKKANTPT
QNVSVESISSSPKKEKYPYPDLKGEALGHYLRLTRELGWLDKKTAYKVVTSIPILHLGNH
IDRLYFNIRAGKARDPSEFFKALLAEKNGGAKSFEINKKSEKKEIFPDAEASIRGVCCRK
LAIEFDVDLFMISRISTQMTPNTLRDFLDKISEEITHTEIPEGAKGNYLLKRLKEEFKIL
L
>HAN49884.1 TPA: initiator RepB protein [Amoebophilaceae bacterium]
MDKKYIKQHNAIIEARYDISALEKNIIYMLLAQLKEEDPPEKTYYDIDFSELEQRLDQKI
LIKSLVKAAEALVFRVYTIQKEDGGVLYTSLISSVQNLPKHNMIQIGVSSMAKPYLLALK
NNYTEFQLDMALRLKSKYAKRIYEMLSQHREKGTMEISVEELKYRLALKDPKTGKELYEP
WSMFKEHVLTVPQEELSKYTDIRFTYTTLKTGKKYTDLVFKIDHSKSP
>HAO07638.1 TPA: hypothetical protein DCQ50_11735 [Chryseobacterium sp.]
MKLDDNKKSIRKIKQSVILPGCTELYQPNRLTNSKYKSFTLMQSRILVTLIKELQEAILA
SMNGKDWKQMNLFPADEPGLIRVPLRLKDIAKPRQYQEVYEATLQLAKVSIRLPSSISKQ
YYSISSLFPRVELPKRVGVNSIIYVDIFKTAARTLIEIDKTGNGRPGFFTKYLYEVAMSA
SNKYTYKLYMIIASWKQKGGFKISLQELKSQLGIMEYEYPEYCDFKKRVLLPAQKDLEYK
SDCWFNCGVAGFEERNQQKKVIWLHFKIIVPAADHVVKEKSDYIKYLLRSYFQFTDDDFK
PLEHFFPKLITTNTIERVLLKLQDLKEYIGQTKRAKEPIYNIPRYVTKALLNQF
>HAO14450.1 TPA: replication initiation protein [Tenacibaculum sp.]
MFTGLSEPKGKKIHVKGKKIHVKGKKIHVKKRLQRKDYFFFLYFCFMDTALIQDNRITSA
RYELTLLEKRILYVLIKDIRNKYVSKGNVNTTLFDDMIINISSTNLLSQIKETNPKSVKN
ALRKLNSRVFECDNGVPESDPEHEWLIVNFINYGKWKKQGGIEFQVSKEILPFFVELTKN
FTEYSLVVAMSLKSKWSQRFYEICCQWKNAGGTILNLKDLRKQFELTDKYVKYNTLKKYV
ISAAHKELKELYKKGECDVYFEFSELKESRSVEALRLKIISKDKNTEVAKDVDITHIVRE
QLYSIFEVEKKPKNKEKIQKLISFLILNTEKLYTVYGKIQYTKDKKPRSEWQKYLRAVFN
SEYDFQNL
>HBS51935.1 TPA: RepB family plasmid replication initiator protein [Coxiellaceae bacterium]
MNDELTVHKANNFVQASYSMTLDEMRILSLTLGVFNPKNPYKRGFDFTVAEFCKHFPEVN
PDIAYTQVRNAVLKISKRWVTLVDNEHELTEVALIHKRSYFKKEGRFYIEFHDELIPYIS
ELHDNYTKYQLVNIGAFSSTHSIRLYELCSQYRDTGWRQTSLNDLKEWLQVSDKYERYNN
FNQRVLTPAIDEINAKSDLLVSVEPIKRGRSIVSLKFTIKSKKSAVKIEQKRPAFPHKNK
YGSFVKFDAKNPKFSSHEYAIYAKDCLLKLDSFYEVIDDVPLDDLVHYAKFLAVNESHKS
KFGKERDIWAELKKRGYKLSLYELVEIPKNQIDFVE
>HBV82036.1 TPA: hypothetical protein DEB74_04390 [Lachnospiraceae bacterium]
MSIRNPKRKEFLKVQKQNKQYYSIVKKSNAIIQKARYSFSLQQQKILCYLITNLSDTDTH
ETEKKFDIKTFYDFMEVDSKNYDRVRENLKALRDKSWFIMEKDGTETSVSFLTKVRTNKR
NGTATVFFDKDILPYLQDLREKYTTYKLYYIMTMKSQYSIRLYELFKSVLGKTNWYFSIE
DLKKIFMCTSKSYDRINNFKSRVIEPAIQEINEKTDIWVDYEYEIEGRKVVGLDCTITYK
SADEKLEVDRQIKLELSEQ
>HBV83952.1 TPA: hypothetical protein DEB74_14425 [Lachnospiraceae bacterium]
MNSDEKIEIEKKREYLVVKGNELIQQNRFELSLQEQKTVAFICSMIKPIEIKDQINGVPF
QLEYEFNIRDYCKVCGIDYDAGKNYADIKAVLKHLSDRSMWLDDGNEEVLVRWLSKVRTN
KKSGIAKIKLDEDLVPYLFNLGQKFTQYQLYNILAMKSAFSVRIYELLKSYAFQKSKTFE
IDELKRLLEVENIKSYIRFPDFRRKVLEKAQEEINELTDLNIYFEPLTKGRKVVKIKFRI
DQKNPIERMLAGATANDRLNDINRETDLE
>HBY56235.1 TPA: RepB family plasmid replication initiator protein, partial [Coxiellaceae bacterium]
MRDLVVKDNALINASYNLDLVEQRLILLAIVEARDSGRGINANDPLEVHAESYVNQFNVA
RQTAYQALKDACKDLFVRQFSYQEINKRGNVENVLSRWVSEIRYIDDEATVKLIFAPAIV
PLITRLEEQFTKYELQQISNLSSAYAVRLYELLIAWRSTGQTPIIELAEFRQKIGVLDDE
YTRMGNFKDRVLNLAIAQINEHTDINVQCQQHKKGRNISGFSFTFKLKKVVIAHSKEQTA
LEIFSKFTDAQCHLFASKLSELPDMNKYSQGTESYSQFAVRISEMLRDPQKFEELLPYLK
KVGFNT
>HCQ90390.1 TPA: RepB family plasmid replication initiator protein [Clostridium sp.]
MDKNQVVKSNQVIEASYQLSAVEQRIVLAAISRIPKNQPITDDELYPVSVNELQLLGVHE
KTAYRDLKEGINRLYERSINLSVDDKSIKMRWVQEVQFLDSQSVIGIRFSKPILPFISNL
SREFTKYALSDIAGINSGYGIRIYELLVQYRQIGKREISVDNLRTMLELGKKYPLFADFK
KRVIDTAVDQINEYSPLRVTYEQKKTGRKVTHITFSFKEKTKSIGQESTDIPKEFYKLTD
AQINMFGNQLSRLHELSHLAREGESYEILASKIKEKLRDPKQQKQFLPYLQNLGFKP
>HCU06516.1 TPA: hypothetical protein DIC42_02900 [Holosporales bacterium]
MLVIQLKVSKDNALIDASYRLSLTEMQIVLYGIGLINPTQPEFPLNYRIDIKKFADMFNR
SHGQIYQEVKEAIVKRFWERDFSYLDEKGRTVTLRWLTKMVHEDKSGYIEIKFSEEIQPY
LHQLQGNFTTYYIDKIAKFKSIYSVRLYEYSIMYLNKNKMDAGRLPILISEIKNKLGLDN
KYNRFCDFKIRVLEKAKNEINESSDIKFDYKIIKLGRSPYKIEFIISRKEKQKHPIDNKN
YKHNKISTTALEAAKKLVLSSGTGWDLYVIEQQFYDFIKIKGKPDNLEGAFIGFVNSKIK
NKP
>HCW08182.1 TPA: hypothetical protein DGG95_12550 [Cytophagales bacterium]
MLQDLDKRTTSMSDKNLTVCKANALIEASYRLTLNEQRVISACIAQINSVAPLLTTDKFE
LSAKDFAKLFSFSEKRAYGELQDIAKSLYQRSLTINNPDPAQPKLKKLETRWISTIGYIP
EDGKIFLHFSPYILPYLSELKGQFTKYELHQISGMKCIYAYRLYELLMQWKRTGKREIEI
DWLKKQFELDSSYDRMFDLKKRVIDPAIKDINEHSNYQVSWTQRKTGRKVTHLIFEFSEK
KEKKAEKAKPKKENSKDKNTADLFHGLTEKQIELFSSKLANDSEFGSRYAKIGEDMNSFL
KRISCSFLIS
>HDZ82043.1 TPA: RepB family plasmid replication initiator protein [Roseobacter sp.]
MGKTTEVAADRAYDQTKTVLPAEVARGVYMQNAPSLRALKLMHLMIGTAGGRMADEVQHT
MRLSDIRKIDGMAHHDRTSITPLFGELSAATLIHDDKEKMRVSIGGIIDDAQIDYREESA
TGDLVVSWFFGRAFQRMARDSNHWTILDRQTVFHLGSKYSVLLFQHISSLTNLQHITSKT
FTVPELRALLGLVEGKHKRFAELNRWAIKPAIEEISQLSRLTLTATPNKIGRTVASVTIS
WEEKEQTQKQSTKAELDRPKVGRKARRDGTAETPVTAFPDFGSVKDTQPWDRIARDNAPR
IDGRHVPDLRVLADTFRKWCGEKSIPLDMRNIEKTFTTWCKSYSPG
>HFD88031.1 TPA: RepB family plasmid replication initiator protein [Gammaproteobacteria bacterium]
MKTDPIQNLTVTKANDLVEASYRLTLNEQRLILLSIAHLDSRRPPPQGLMTIKASDYADQ
YGLDLKHAYEAMEEAAEALYERDIKRIQGGMRERIRWVYHVRYHKGEGMVTLGFSPYVLP
YLTQLHRQFTSYNLKQISNLRSVYSIRLYEMLKQYQSTGYFIISIQDFRDRLELGNKYER
YTNLKARVIQPAVDELSIKANLEIQWRTEREGRKFTRLVFEFRERDQQQLPLEA
>HHB93994.1 TPA: RepB family plasmid replication initiator protein [Campylobacterales bacterium]
MANDLIVKDNRLIQAKYNLTKTQIKFIAFMASHIKKDDIDFFTYSIKLNDILARLDIDRT
NWKQLGRTLQDLITKVILIQNGDDIMEAISFLSYFKITAKDDLVEYRFDKAMKPFLLQLK
SNFTKLSLEKIMNFDSQYSIRMYEIIEQKANVLDKYKNKHLISFEMDLQEIKEILTGEYN
IKLAKVVIKKSYHSYGNFKKRVLDFAYKELKEKGDYYFEYEPIKTGRTYTSIKFTIIKNG
EKIKKDFHEKKKNMLLTGKEKNLAMEQIRRIIERKGNTIKDKLKYEQKLFQLYLRGELKY
DKDLEAIRKEMEEKELSELLNRK
>HHD81250.1 TPA: RepB family plasmid replication initiator protein, partial [Campylobacterales bacterium]
MANTTDLTTRDYSRQSHLIVNSKYAMTSNEINLVLVLLTAIDKKDEDFKDYIFTKKELEK
KTGKKWDSQQLQKTVDGLFEKPIRIREGENKWKRFNWFSYFEYDNGTITCRFDKALKPYL
LELKERFVISDIKHLLPMKSTYSKRIYLLLKEYSKIGHRSFNVEKLREILQTPKSLNLYS
NFRTKVLKRAETDINKFTDLEVKLSEKKRGRKIVEITYTIKKNTTDLKSFIQVIRELYTN
KVLFHTKD
>HHD81546.1 TPA: RepB family plasmid replication initiator protein [Campylobacterales bacterium]
MKNRNLSERNYSRQTHVLVNAKYALNINEIDIILTLLTEVYKEDKDFKDYNFTLADFNKK
TKKTLTSRDLNTCVKSLMSKPLELMVSEQNWIIVNWFSYFEYNKGLISCRFDKRLKPFLL
DIKERFVISDLRHILAMRSSYAKRIYLLLKEYSKIGKRTFDVEELQTILKVPKSLKTYSN
FKMKVLIRAKKDIDKFSDIKIELEEIKQLRKVVKITFVIKKNDTDLKTFIQIIRELHPNQ
DLYEYGGRMIRCSDKGLLYWAGTLHNLSKENAKKAWEHLHENR
>HHH51858.1 TPA: RepB family plasmid replication initiator protein, partial [Campylobacterales bacterium]
MANTTDLTTRDYSRQSHLIVNSKYAMTSNEINLVLVLLTAIDKKDEDFKDYIFTKKELEK
KTGKKWDSQQLQKTVDGLFEKPIRIREGENKWKRFNWFSYFEYDNGTITCRFDKALKPYL
LELKERFVISDIKHLLPMKSTYSKRIYLLLKEYSKIGHRSFNVEKLREILQTPKSLNLYS
NFRTKVLKRAETDINKFTDLEVKLSEKKRGRKIVEITYTIKKNTTDLKSFIQVIRELYTN
KVLFHTKDNKPIMCSTKGLLYYGDEENITINKKESQKLWEYLHENRENLLVFKISLEEGK
KHFYLSSMRYFKEYIKENFANQEIIKLKKRSTDSVLIIS
>HHQ42429.1 TPA: RepB family plasmid replication initiator protein [Chromatiales bacterium]
MDNERPSVPSVLDNKVAMRNVVARAAHGLSLTEKRIVMAAISKLDSRLPRAHYLPPERRR
LRVHASEYAELAGVDQKLAYRDLMAACERLFHRYVRFEVETPRGLKEIKRRWIESVTYHH
GEGWCEVTIASEILRHLVELRERFLVYRLRQAEGLRSLYSWRLLEFLLSHSKGEKGSVMV
AVEDLKKALEIPPKYRWYDVRRKVIEPAARELALKDGWEICWEIAEKRGKAVAAIRFTWS
RSPQRDLLRES
>KAA3606619.1 replication initiation protein [Calditrichaeota bacterium]
MYKNNKITKSNSFIEARYKLSLAEQRLVLSVISQIEPDDEDFNTYSINVSDFVELAGVRN
KNAYSQMKKITDSLQTKLIIINKGDSELRATWFSTAEYFKGKGYVEVEISPKLKPYLLKL
KERFTTYKLRTVMQLKSIYSIRIYELLKQYEKIGKRVFVVEELKEKLGVEKKYSLYGDFK
KKILQVAEKELAEKTDIYFTFKEVKEGRKVTFIDFTILPTKLGESVSEGKISEMDSEVVL
DLISFGMNKEISLEILHKKWTFLQNRSVKDSYNSELQFADYIRAQISYVNEKMKKGTAKD
PVPYLLKAIKEGYANVDEFLKTKRERELKRLNFEIEKLKEELINFKNRLTLEIELAIEEM
VTENPELVDEAVIHLRKIDNSSVKLRYNNSFSALENYKKKTPIRLAVNEFLENRFPESFH
KPVEKYEKNVRKVNRHILEFEERMNYLKDKLGKRQTKLF
>KAA3989062.1 replication initiation protein, partial [Bacteroides ovatus]
MMKTKQQKNNSVTVVNKDQIQSYIMTTAKYDFSVYEKRILYRIVEMAQGELQGVRFATDC
KKIEHTLFDTVHITMPIASLLNGESDENYTRVKQALLSLQKKIFTYEDEKEWISISIIAL
PKIKKRSSVVSFQIDSHIWDCCLDFSKGFRKYELATAMKFKSVYSMRFYELLSGQKTKLI
YPLEQLKEMFKVQDKYAKTNDFVRKVIEPAKNELDELSPYTFEWSANKEG
>KAA4160140.1 replication initiation protein, partial [Bacteroides ovatus]
MMKTKQQKNNSVTVVNKDQIQSYIMTTAKYDFSVYEKRILYRIVEMAQGELQGVRFATDC
KKIEHTLFDTVHITMPIASLLNGESDENYTRVKQALLSLQKKIFTYEDEKEWISISIIAL
PKIKKRSSVVSFQIDSHIWDCCLDFSKGFRKYELATAMKFKSVYSMRFYELLSGQKTKLI
YPLEQLKEMFKVQDKYAKTNDFVRKVIEPAKNELDELSPYTFEWSANKEGKKIVSFNFYP
IFKPEHRDAELYKKELQKQTGLSWDLGRQV
>KAB4807560.1 replication initiation protein [Bacteroides thetaiotaomicron]
MMKTKQQKNNSVTVVNKDQIQSYIMTTAKYDFSVYEKRILYRIVEMAQGELQGVRFATDC
KKIEHTLFDTVHITMPIASLLNGESDENYTRVKQALLSLQKKIFTYEDEKEWISISIIAL
PKIKKRSSVVSFQIDSHIWDCCLDFSKGFRKYELATAMKFKSVYSMRFYELLSGQKTKLI
YPLEQLKEMFKVQDKYAKTNDFVRKVIEPAKNELDELSPYTFEWSANKEGKKIVSFNFYP
IFKPEHRDAELYKKELQKQTGLSWDLGRQVISYLKTSLEFSDKEIKNNRDLSVTAQMELP
DIMTELAILRGKSRTKTNPKGWIINALKGKIKDK
>KAB4889007.1 replication initiation protein, partial [Bacteroides thetaiotaomicron]
MMKTKQQKNNSVTVVNKDQIQSYIMTTAKYDFSVYEKRILYRIVEMAQGELQGVRFATDC
KKIEHTLFDTVHITMPIASLLNGESDENYTRVKQALLSLQKKIFTYEDEKEWISISIIAL
PKIKKRSSVVSFQIDSHIWDCCLDFSKGFRKYELATAMKFKSVYSMRFYELLSGQKTKLI
YPLEQLKEMFKVQDKYAKTNDFVRKVIEPAKNELDELSPYTFEWSANKEGKKIVSFNFYP
IFKPEHRDAELYKKELQKQTGLSWDLGRQVISYLKTSLEFSDKEIKNNRDLFVTAQMELP
DIMTEVDILRGKSRTKTNRKGW
>KAB4984309.1 replication initiation protein, partial [Bacteroides thetaiotaomicron]
MAKKDQKKRDIILSQDNALTTARYKFDLIEKRALYCIIRNIRANYIEREDGQRTLFENLI
ITIKEEELQKCGDNTKMKNIYDALKRLRNRDVEINNEKMWLSIGFVNYVKHIKNKSYFEV
EVSKEVLPYYVELAQNFTSYSMTVAIALKSTFTQRFYELCCQYQNKGFFFYTVNELREMF
MLENKYPRSFDFKKWVLETPAKELK
>KAB5194199.1 replication initiation protein, partial [Bacteroides thetaiotaomicron]
MEKKDKKQRDIVLSQDNALTTARYKFDLIEKRALYSIIRNIRAQYIENENGRRDLFDDLI
ITIHEEELKKCGDNTKMQNIYDALKRLRNRDIEINNEKMWLSIGFVNYVKHIKNKSYFEV
QVSKEVLPYYVELAQNFTSYSMTVAIALKSTFSQRFYELCCQYRNAGFFFYTVEKLREMF
MLEKKYKRGCDFKRRVLDDPQKEL
>KAB6521860.1 replication initiation protein, partial [Bacteroides vulgatus]
LQEAIDRLWDRSIILKDDEKREEFRWIQYRAQYAKGEARAQITFSDAVMPYLTQLQGQFT
RVVIKNISRLSRSYSIRIYELLQQFRSTGERIIALDDFRSMLDIEHKYQTYKSLNQQLLR
PCIDELNKKSDLAVTVETIKKGRTVVALHFRFKEDKQIKMTI
>KAB7225576.1 replication initiation protein, partial [Bifidobacterium longum]
VQLQEAIDRLWDRSIILKNDEKREEFRWIQYRAQYAKGEAKARITFSDAVMPYLTQLKGQ
FTRVVIKNISGLSSSYSIRIYEFLQQFRSTGERIIALNDFRSMLGIENKYKQFRDLNKIL
IKPCVDELNKKSDLAVTVETIKKGRTVVALHFRFKEDKQIKMTI
>KAE9698763.1 RepB family plasmid replication initiator protein, partial [Enterobacteriaceae bacterium TzEc077]
ILEVTFAPDVVPLITRLEKHFTSYQLKQVAQLTSKYAIRLYEFLIAWRSTGKTPIISLSE
FREKLGLDINEYQKMINFKNRVLEPAIKQINELTDIYVKYEQYKTGRSISGLSFTFKQKK
AESLSQKKDLNTLDLFTKMTDAQRHMFASKLSQLPEMSKYSQGTESYQQFSVRIAEMLQD
PEQIKELYPHLKKVGYIPSNNKDTVNG
>KAF0190346.1 initiator RepB protein [Gammaproteobacteria bacterium]
MESKKQTRMMRERTDLPMGDRNVNMSNALARGAHSLSLAEKRIIAIALAKTDSIPAHELF
LGARNGWGVILNAKEYAETYDVDTNTAYEQLKHSAQALLDRKWKIVEPSQTRAGRTVTME
GNWVSRIKYEDGAGYVEVSFTPHVAPHLLALRNHFTTYKLKQAAALRSVYAWRLFECLQS
WRDKGRWSPTITEFHSAMDAPASCQANFKDLRIRIIEPAVKELREKDNLAIEWEPKKAGR
KVTGLMFKFKPEPQGKLDL
>KAF0190555.1 plasmid replication protein [Gammaproteobacteria bacterium]
MAETALKVTKSNALVEASYRLTLNEQRLVILSLAHIDSRKPIPAEIRITAEEFSETYQIP
IHKAYEELREATDNLYERDIQTYDGREKERFRWVEKVKYHNGKGYVTINFTRSVAPYISM
IHRNFTSYPMNNVSSLRSVYSIRLFEMLMQYKSTGILIIDVEEFKERLEITEKYPRFYDL
KRRIIDPAVNELETKSELIIKWRPNLKKGKSIVQLRFEFKPAQQLRLDLPPDKKVPAMPT
EQGIDEYDEERHAATA
>KAF1003027.1 Replication initiation protein [Burkholderia gladioli]
MEDKTPPKSKHQAATPKAKTRALTTYAGDLERPPGDRWITMTNALTRAGHGLTLAEKRIV
MCAVSKLDSRRVLPPGTVPTTRITAAEFSELFGVDANTAYEQLQAAAKQLYTRSITFYEM
ASKRRGKAIEPPRATVRWIGRASYQKGEGWVELAWWPELLPHLVGIQKQFTTYQLKQASA
LRSVYSWRLLELLTRFESTGKAEYTIEDFCASMDAPPSLRIDFGQVKRRIIEPALKELRE
KDGWLIQWEAVKAGRKAKAVRFTFMRNPQGSLDL
>KAF1013123.1 Replication initiation protein [Acinetobacter bereziniae]
MSLVVKDNSLINASYTLGLVEQRLILLAIIEARETGKGIDAETFLEIHAQHYADRFHVDV
KNTYAMLSDAVMTLFNRQVTYMTIDEKRNKPEKRVVRWVSGISYVEGAGVVKLRFAPEIV
PLITRLEQNFTSYELMQVANLNLYATRLYELLVSWRSAGKTPIIEINEFRSKLGLTETEY
KAMGDFKKRVLDPAIKQINKHTDITMKVEQHKTGRSITGFSFKFSPKAKIEKITDSKRDP
NTPDFFIKMTDAQRHLFANKMSEMPEMSRYSQGTESYQQFAIRIADMLLQPEKFRKLYPV
LEKSGYKP
>KAF1018078.1 Replication initiation protein [Acinetobacter bereziniae]
MKKDLVVKDNALINASYNLDLVEQRLILLTILAARESNTPTHKDLTIHVDSYINHFNVHR
NTAYQALQDASRNLFERRFSYQKLTAKGNIENVTSRWVQRVSYVENEALVRIRFSDDVEP
LITNLEKHFTSYELEQVSNLTSVYAIRLYELLIAWRSTGKVAMIGLDELRSKLGVEPNEY
KKMVNFKSRVLDAAIDQINEHTDIKAEYEQYKKGRSIVGFSFSFKQKAKPKSVKQQRDPD
TLDMFCDMSDAQIKTYSSILSKVHSISDLAGNKDYSAFAVWIGNILRDPSSVREETAKRV
FKALRTETDFKG
>KAF1018079.1 Replication initiation protein [Acinetobacter bereziniae]
MKNSLIVKDNALINASYNLELTEQRLVMLAIISARELGQGITADSKLEIHASDYAKLFNV
SADASYKALREAVNNLFNRQFSYTAEYKRTGKVGIVRSRWVSRIFYVDDLALLEITFAPD
VVPLITRLEEHFTKHEAKQVAHLTSKYATRLYELLIAWREVGKVPQLELSEFRNRLGLLD
NEYTAMSDFKKRVLEPSIKQINEHTDITVTYEQHKKGRIISGFSFKFKQKKTAKN
>KAF1018574.1 Replication initiation protein [Acinetobacter bereziniae]
MTNNNKLVVKDNALIDASFNLSLIEQRIMLLAIVGARESSNLTSDTPIEVFVSDYVHQFK
VDSNNAYGLLREAAKTLKRREFSYLDRYKGQEALTTANWVNKVTYVDANGLIVLYLNNEV
ISLISRLSEQFTKYHIEQVSDFKSKYSIRLYELLIKWLNVTKTEKYSINDLRAKLGLDAT
EYSTMSNFKSNVLDRAVSEINKHTNITVDYDQFKKGRVITDIQFSIKSKAIPAQHDLTKI
SKATFHQMTDAQINMFGNHLSRLPEFSNLANGNESYESLAAKIKEMLRDPIQQKQFLPYL
KNLGFKA
>KCX81751.1 initiator Replication family protein [Acinetobacter baumannii 6112]
MDVVPLITRLEKQFTSYQLKQVTQLTGKYAIRLYELLIAWREVGKTPIFEVSDFRSKLGL
TSDDYPRLDTFKRRVLESAVKQINEHTDIIVKVTS
>KCX87052.1 initiator Replication family protein [Acinetobacter baumannii 6112]
MDVVPLITRLEKQFTSYQLKQVTQLTGKYAIRLYELLIAWREVGKTPIFEVSDFRSKLGL
TSDDYPRLDTFKRRVLESAVKQINEHTDIIVKVEQHKEGRSISGFSFSFKQKRNPNKVIE
RKKDPNTLDIFSRITDAQRHLFANKLSELPEMGKYSQGTESYQQFAIRIAEMLQDPAKFQ
ELHPYLEKVGYR
>KDR25975.1 replication protein [Caballeronia zhejiangensis]
MSAPNTGESAPMAEVTAVRLGDKWVTTANDLTRAAHRLTLGEKRLIAACIAQVKSDSPLP
ATTDRTRKTYTVTAAEYAELYDVSRDTAYEQMRANQKTLWAKEIQTIKPNGKEGRKVRWV
QEIAYNDGEASVTLMWSDAVCQVLFNLSEQFTTYKLKHAARFTTKYAWTLFEMLAMWRKA
GRFSMDVDTFRDKLEVSATARANYKELRVRVIEPSLREIREKCGIVVTVEERKRGRRVAE
LAFSWEPDPQGTLAF
>KDR96795.1 putative replication initiator protein (plasmid) [Peptoclostridium litorale DSM 5388]
MDLYKDNYVVKANQFIQAKGRLGVLEQKLLATLISEIRMEDEDFKKYRLDIKEVGEFIGL
NSGEVYTKIREAIRSLKKKSIEIERYNPDTQRLEWETFGLIGYTKIIEGIGYITIRIDPE
LKPYLLAIKGEETPFTKYLVKNILKLNSSYSIRIYELLKQYEKKRSREFKLEELKDLLDV
TEEKSYKRFDNFERRILKKAEEEINAKTDIKISYKKEKTGRKISEIIFKIIPKEEDEDQK
VLEALTSSNERDEIRQKCGLAESNFSDKQVMELYTKSVEITDNLNDMFNITPYKYISKGY
EIMLKQKDVKYKFSYLKKLLEKGKATIITELIEEGI
>KDS65658.1 initiator Replication family protein [Parabacteroides distasonis str. 3999B T(B) 6]
MTTAKYDFSVYEKRILYRIVEMAQGELQGVRFATDCKKIEHTLFDTVHITMPIASLLNGE
SDENYTRVKQALLSLQKKIFTYEDEKEWISISIIALPKIKKRSSVVSFQIDSHIWDCCLD
FSKGFRKYELATAMKFKSVYSMRFYELLSGQKTKLIYPLEQLKEMFKVQDKYAKTNDFVR
KVIEPAKNELDELSPYTFEWSANKEGKKIVSFNFYPIFKPEHRDAELYKKELQKQTGLSW
DLGRQVISYLKTSLEFSDKEIKNNRDLFVTAQMELPDIMTELAILRGKSRTKTNPKGWII
NALKGKIKDK
>KEH90388.1 replication protein (plasmid) [Clostridium botulinum C/D str. It1]
MDQNYLVTKSNFFIMNSSYDLSLEEQKIILTLASMVQPSDEEFKPYFFKVSDFIKLLGIK
NKSQYREVPKLTKELMKKVFEIRQDKKILQVAWLSSAEYEEGSGLVELQFSPKLKPYMLK
LNKLYTSYKLANILSMKSKYSPRVYEILKCNEFKKEKYIEIEIEILRKLLKAENIYPRYN
DFKRFILAKAQKELNKLTDISFEFEEIKTGRKVTTLRFYIESKEIQCKDNDIIKVPELIE
NSQEVKQDETSITIDEVDDMTEESKESDETIFIKNLFDNKLSDIDCTKILAVAKGDLDKI
KEAYNIAMQQPKINNLCGFIIACIKDNYTVPITITNINKNEQVDMFNNYEQRQYDWPDLE
KKLLGWDSEESNNINPKEELQCFLDSLQENGIDGKPFRYYTIDFDTYEIPGTLKGDLVAF
KFKIENNIISLIDPRINKVIASKK
>KEQ30813.1 hypothetical protein N180_21030, partial [Pedobacter antarcticus 4BY]
MELQQLPKDKVIMQHNMITSGRYDFTACQLDILFLLLASLEKDDDKEKKYNLYAKDIESI
TGREWHYNQLQQATEDMGSRMFTIETERSLKQIWLFSGFEYMKGKGYFTASVSPEARPYL
FELKNNFTIFQLKSVLSCSSKYAKRLYTLACQWRAVGKITIEIAKLKEMLYLKDPKNKVP
EQFTEVNAFRKNVLEISKQQINTHTDITFDYELHKKGRSFHSITIYVNYNRVNTKEVDIQ
TSLTYQKAVSTVEAYGISKAYAELIAQKYMPEFEALIEQIKKQKNKSQIEDPAAY
>KFJ36499.1 replication protein [Neisseria lactamica ATCC 23970]
MKDACNNLFERQFSFIEKTPKGEKVVRTRWVSQVAYIEQQATVELVFAPNVAPLITMLEK
NFTSYELDQVSSLSSKYAVRLYEIIISWRAAGKTPMFSTMELRERLGVMPDEYQKMELFK
RKVLDFAVKQINDKTDISITYEQHKEGRKIVGFTFSILHKIGSKDIPLENQSELFAGMTD
LEAGTIRVRAEAYIASLIAKGQNVTKAHRLNILKKAVEERWGFEDAAKDNGVKNPENKNA
KVGLTEWEKISNGTRFKDKDGTIWVKDSGMLRTEGTNRWIADSQIARLFPMLTVMVEEGI
>KFJ37090.1 replication protein [Neisseria lactamica ATCC 23970]
MKDACNNLFERQFSFIEKTPKGEKVVRTRWVSQVAYIEQQATVELVFAPNVAPLITMLEK
NFTSYELDQVSSLSSKYAVRLYEIIISWRAAGKTPMFSTMELRERLGVMPDEYQKMELFK
RKVLDFAVKQINDKTDISITYEQHKEGRKIVGFTFSILHKIGSKDIPLENQSELFAGMTD
LEAGTIRVRAEAYIASLIAKGQNVTKAHRLNILKKAVEERWGFEDAAKDNGVKNPENKNA
KVGLTEWEKISNGTRFKDKDGTIWVKDQVCLGLKGQTGG
>KGB24820.1 Replication protein [Acetobacter pomorum]
MSAELKTKTRRKLGSKTAEKAVTSYDTADLDRPAGERWITMSNALTRAGHGLSLSEKRIV
AMAAATLDSRKALKPGEAPTTRISAADYAETYGVDLDTAYDQLQAAAKALYNRSITFYVP
AYRRNGKPLPPTQVQMRWVGEAHYHKGEGWIELFWWHKVLPYLTGLKKNFTSYQLQQTSA
LRSIYSWKLLELMTQYASTGWMEFTIEDFGASMDATDKQKADFAAIRRKIIEPAVRELTE
KDGWLIEWKPIKKGRKVAKLRFDFKRNPQPRLL
>KGQ46981.1 replication protein [Gallibacterium anatis]
MVNDLVVVKANSLIEASYRLSIDEVRILALTIGTMDPKSNQKVFDFTVADFVREFPEISL
DNAYKQIQAAIKRIYDRSVHTEDESRVTEFRWVSSRTYFKKEGRFRIVMTDEVMPYLTQL
KGQFTPYQLKNIAYFNSVHAIRIYELCMQYKMLGERKISIDDLKKWLQIENRYSAFFDFK
KRVLTPAINEINEKSDLLVEVEQIKQGRSIIALKFIITPKAHSTRQIYGVFEEIKRPQVA
KGSKAEGDWATENYNLAIKQLRNEGILKTRFVEDSLRDLPSEWLKVLMKYTTIINHALTR
EIADELNKRDRL
>KGX23810.1 initiator Replication family protein [Burkholderia pseudomallei ABCPW 1]
MMAALRCIDSKKSPYLHGKGNGYVSVRVRADEFAALAALAPRSGEKQATAAYEGLKEGCA
SLQKRQLTYMDGPRKVVLNWVWKAVYHEREGWAEVSFSPDLTPHIFMLQRRFVSYQLEFA
RGLQSLYSWRLLELLMRERDRGRLLITLEDFRHVLEIPATYRFADIKRRVIETAVNELNA
KADLVISWTPVKLGRAVNSLDFKFIQNPQSRLALDGDLPFEEPSAAETAED
>KHD17787.1 replication protein RepB [Paraburkholderia sacchari]
MGSAEVEPLGADVQIVESTAIEIPELDEDIVEGDGRVKGTVAMSRALVNAQQGLSLNEKR
LMMTALRSIDSKKSPYQHGKSDGYVSVRVRADEFAAVADLAARSGEKQSAAAYRGLKEAC
ASLYERKLTYMDGKKLVKLRWVWKAEYHDGEGWAQICFSPDLTPHIFLLQRRFVSYELKF
AQGLQSIYSWRLLELLMREKDRGTLLITVDDLRETLEIPETYRFADIKRRVIDMAVDELN
EKADLVIQWQPVKRGRAVYSLRFEFVENPQGRLDV
>KIA79985.1 hypothetical protein QR66_12915 [Chromobacterium piscinae]
MTVSKSNKLIKASYSLTTLEQRLLLCCIAQVNPMRTAKAQRNLFRVSMADYKATFPDSAQ
RGALYSDIRDAVNRLYERDMRIKEGRKTTRVRWVQSVTYHDGEGWVELHFSELVAPYLTL
LGKKFTAFKVEQIAGLRSAYSIRIFELLMQFQDTGWWEVDLAEFRETLELPYERFADIKR
RVIDVAVQEISTKSNLLVTCKPIKQGRAVARLRFEFEQDPQGKFEA
>KIC06796.1 replication protein RepB [Morococcus cerebrosus]
MANVVTRAAHSLSLAEKRILMAGIARLGGKNEMVKITAAEYAETYDVSLNTAYDQLKAAV
ENIFDRYLQFQVWEGKKEGVERIRWIDAYKYFDKEGYVRFGFGNQIFPYLFELSGQFTQY
QLKQAAALRSLHSWRLLELFEQMRGNDKDGWLSMPIEEFWHAMESPESYRKNFQLLRKRI
IEPAVKELTEKDGWLIEWEAVKSGRRVASLRFRFERNPQGGLFSQDVAPLPKQKAQTSAK
K
>KIG04893.1 initiator RepB protein [Burkholderia sp. MR1]
MSNALTRAGQGLTLAEKRIVAAAVSKLDSRRAPPGGETPVTRITAAEYAETFHVDPNTAY
EQLQAAAKTLYSRSITFYEAAHRRNGAPLPPTKVQMRWVGIVKYQIGEGWVELHWWPDLL
PHLTALKGQFTTYQLQQASALRSIYSWRLLELLTRFKSTGWAEYDIEDFATAMDATEKQR
ENFNNIKRRIIEPAVAELNAKDGWIIEWEPIKSGRKVKAVRFTFERDPQGRLL
>KIG88450.1 replication protein [Escherichia coli]
MMTKKNVDQPMTMTVSLRGKNVVMSNAISRAAQSLSLAEKRIIFAAIAQMGGKYAPVRIT
AQEYANTFGMPLKQAYSQLKEASENFFNRYIRFKLNEVSEIEVDVWKIRWLGAYKYNDGE
ANVLLHFTPQVMPYLCELEDNFTKYQLSQACALRSVHSWRLLELFEQMNTNKENNGWLSI
SLEDFHHAMESPDSYKTTFGLLRKYMIEPAVKELTEKDHWMIDWKPIKKGRKVVRLEFWF
RKEN
>KIX16141.1 hypothetical protein SY26_19620 [Paracoccus sp. 228]
MARPRKDTPAMKLPVSGNVTMHNTLISASHGLNLGEKRLVAMAVAKLSPKAVALPGKPVR
ISAVDFAKQFGLDPTTAYEQLRDAQENLFNRYIRHIEHYGPSGQKTEVIKMRWITSISYK
NGDGEVALAFAPEIAQFLVQLKKHFTSYQLSKAAALRSTYSWRLFENLERFRETGVWEVD
MDRFHAIMETPKSYRRNFNDARRFVIDPALAELAAKTNITAEVEPIRRGRKIDRLRFTFE
NVSQMKLAL
>KJR41120.1 DNA replication protein [Candidatus Magnetoovum chiemensis]
MKDRENKQIVTKSNQLNEARYRLTITEQRLILTMVAMIQPDDEDFQPYRIKISDFLELID
IKNQQVYSEAKKITKGLMEKVLTIEKENSCLQISWFSSAEYFDGQGYVELCFDPKLKPYL
LRIKQCFVSYQLRNVIRLKSSYSVRVYELLKQYEKIGVRHFLVKDLREILGILPTEYKKY
NNFKKDILLIAQREINNNTDIIFEFKEIKTARKITELEFLIKTKPKIKEKPSVVVNISPE
ELENLDDYEKKLFDRLLGYFQLSREQALEVLNVLLVNNGKEWVEARLAYCKEYYDDECQK
DKKCKIGALTYKALSEDWQVGNSLFDEERKEKEEAEQIKKQEAVKRDLSEKEKQKALDLK
VQEVIGGLSAQELEKDFIYWVSKHKSWNFFYHLKYRRGMLAPEVQEKFKIPLAAYVQEKF
APLFEGILTALC
>KJU82529.1 initiator RepB protein [Candidatus Magnetobacterium bavaricum]
MTRRRKENALVVKSNDLIEARYDLTLTEQRVILYMVSMIEPKDDDFKTYRITVSEFAEIM
EIDRSDAYRQIRLVTESLISNVIRIYKTETNSYLSTSWLSSSHYFVGEGYVELRFDPGLK
PYLLNMKERFTSYKLTAVARLNSSYSIRIYEILKQYQKIGIRTFTITDLRTILGVDDKEY
PFYWNFKAKVILVAQRELVKSTDISFTFKETKTGRKVTGIVFTIITNPTEPPDAIPPKKS
KTLSTDPINVTPTPQQPLKPSKKSKSAPTQIVDVIPITPTLRVETTIQPEPIGAKSSKPR
QESIAKPINTADSNSSTVGTTAKPQHDPVDIASLLDL
>KJU87365.1 Initiator Rep protein domain protein [Candidatus Magnetobacterium bavaricum]
MAKNKNNIETSNVVKSNHIVESHYHLTLREQRLILYMISTIKSNDVDFKPYRIAVSDFAA
MMDIIDDGAYKAVKGITKGLIEKVLEIKTPTGLLQISWLSSAHYYEGKGYVELRFDPGLK
PYLLHLQERFTSYDLENVVRLNSIYSIRIYELLLQYWRIGERTFKITELRKILGIKDSEY
DRYNDFKKRVILTAQKELAKSTDISFDFIETKTGRKVTGIVLTIKKDTEPTDTALPEMSY
TPSTDPINVTPTPQQPLKPSKKSKSAPTQIVDVIPITPTLRVETTIQPEPIGAKSSKPRQ
ESIAKPINTAASNSSTVGTTAKPQQDPADIAALLDLLPPEHKGKKTITDAITKAYKDRGK
DYVIYNIRYSNANCKDKSKYRAYLNKALKENWGEGLAEDIESNKKREAVKKQEINRNKSE
IINEKELHQRAVDYIAKLTVHERKKLEDEAFKKLHIEQQNKIKTGDLFALKDLSNTMEDI
VMELLAAQDG
>KLS68458.1 replication protein [Neisseria gonorrhoeae NOR_2011_03-06]
MGQSLFYVHLDDMTNDLTVHKANNFVQASYSMTLDEMRILALTLGVFNPKNPSKRGFDFT
VADFCKSFPDVNPDIAYTQVRNAVLKISKRWVTLVDNEHELTEVALIHKRSYFKKEGRFY
IEFHDELIPYISELHDNYTKYKLINIGALGSTHAIRLYELCSQYRDTGWRQTSVEDIKSW
LSISDKYPLFKDFKKRVLTPSINEINAKSDLLVDVEPIKRGRTIVALKFTIKSKKSAVKI
EQKRPAFPHKNKYGKFVKLDTQNPKMSNAEYGNYARDCLKILEDFYSDLADVTTEDLRHY
WVFLTSNASFRSKLGKRSDFLNELQNRGYKIVNCELVKV
>KPA16083.1 initiator RepB protein [Candidatus Magnetomorum sp. HK-1]
MSELVDKALIIKSNKIIEARYKLNPVETKIIMILISLIEPNDSDFKGFKVKVKDVAKLIG
LKSTNKYSRLKAITGKLVEKKLDIEEEDGLLQVGWLSSAKYYDNDGMIKFTFDPQLKPYL
LELKGNFTSYLLKNILSLVNEYSPRIYALLKQYELIGKRKIKLNNLRLILGVKDSQYELY
GSFKKHVLKVSQKDIARNTDIQFEFEEVKTGRKVTSLIFKIYSNKVVKTIEYNSELIESL
KFLGLKMKDIDSIFKDHKIEVVQQVLDNYHSQSDEKLQSIKNPAGFFLTMLPNPGEECPP
SKAYLKKKEVKKRSIREKVHEENIKIIGELRKKFTIFKDVKREKIMKDFSDSEHNVLKDE
FLKKTSPFIKAQARNGFNKESVKAPFNKFLNEKFLKSDELDFIKFAEKESFKVKKNLHGE
YVLISKVGS
>KPC16873.1 putative replication protein [Pseudomonas amygdali pv. lachrymans]
MSSMTSSSMHVYKSNELITAGYKLTVNEMRIILCCITQIDRNPNEVITDERMYSFTARDF
AELCGISLMAAYQELKDSVKKLYERSVRIQIDGKRDRNTRWIQTADYLPGNGRVEVRFSK
DILPYLANLKGNFTKYRLEAVARLSSSHAVRIYELMVESRYKQRNVALLPLENLRFALQL
DDAYPVYADFRKRVIEPALDQISIYSDLKIVKFEPKRESRKIVAIEIHYVEKDSFGIPVQ
EELLGADSGGTVIEGEVVAKAPAAPKKRRANAKITDAEINKAARPGESREQVKARLQREL
AAA
>KPW51287.1 hypothetical protein ALO82_200190 [Pseudomonas syringae pv. broussonetiae]
MALVKKTTPSAKATAKRSENYDASDASIERVPGERWITMGNALTRSGQGLTLAEKRVVGC
ALSKMDSRKAVPIGTIPTTRINATEYAEAFGIDLDTAYNQLQSAANQLYKRSITFYQAAS
SRQGKPLPPTRVQMRWVGRVHYQKGEGWVELYWWPELLPQLTGLRKKFTSYQLQQASALR
SIYSWRLLELLTRFQDTGWLEITIEDFAQSMDATEKQMANFAAIRRRIIEPAVKELTEKD
GWLIDWRAIKKGRKVAMLRFDFKKNNQLRLEV
>KQD80106.1 replication protein, partial [Acinetobacter baumannii]
MTSIYLSYIRKINGFVLNKNHVVKSNQVIEASYQLSAVEQRIVLAAISRIPKNQPITDDE
LYPVSVDELKQLGVHEKTAYRDLKEGINRLYERSINLSIDDKSIKMRWVQEIQFLDSQSV
IGIRFSKPILPFISNLSREFTKYALSDIAGINSGYGIRIYELLVQYRQIGKREISVESLR
TMLELGKKYPLFADFKKRVIDTAIDQINEYSPLKVTYEQKKTGRKVTHIIFSFKEKSKSI
THTSKDFYQLSDAQINLFGNQLSRLHEP
>KQN96858.1 hypothetical protein ASF12_22580 [Paenibacillus sp. Leaf72]
MNESAVQMEIEFGEPARVSPDYIVTKSNILIETPLYLDLHENRLVFAMIALIQPDDEQFN
TVVLRVKSMAEILEIDEKNYYKKVKLVVDRLLSKTLTINENNGDTTLKVNWLSAARYHNK
KGIVELEFSPQLRPYLLQLKKDFTKYKLGNVLLLRSKYSIKMYELLKRYLKIGKRRFTLE
QLRYLLEIEPDKLTHYGHFKSRVLLKAQEELARKTDISFDFEETKIGNRVTSITCLIKED
RKIKLLDPEDSDTGIDETTPLEFLKRFGVHKSVALELIQLYGEERVKDNIRYVYETKRNE
DVDNISGYIVRAIRENYVCSSGGFSEEDELDMHTSILQLNERIRRHIHFYGRLKQLHDPP
PDLETEMGENILEEINKSLSARKELGRRPLTLEDFDDNYARDVFKFISEMQ
>KRI47905.1 DNA replication protein [Acinetobacter pittii]
MNASYNLDLVEQRLILLAIVEARGSGRGINANDPLEVHAESYINQFNVARQTAYQALKDA
CKDLFARQFSYQEINKRGNVENVLSRWVSEIRYIDDEATVKLIFAPAIVPLITRLEEQFT
KYELQQISNLSSAYAVRLYELLIAWRSTGQTPVIELTEFRNKIGVLDDEYTRMGNFKDRV
LNLAIAQINEHTDITVKYEQHKKGRNISGFSFSFKQKKVVTANANSKSSNTLDLFSKMTD
AQRHLFANKLSELADMSKYSQGTESYAQFAIRIAEMLQNQEKFEELLPYLKKVGFNAK
>KTQ94159.1 replication protein [Aureimonas ureilytica]
MSMSNALTRAGHGLTLAEKRIIAHAASKLDSRRPLAPGEVPQTHLTAAEYAETFDVDLTT
AYEALQSAAKTLYERSITFYEAAHRRRGKSLSLAKVQMRWVGSVKYHEKEGWVELHWWPA
LLPHLTGLKKQFTSHQLKQASALRSVYSWRLLELLTRFGSTGRAEYTVEDFAASMDATEK
QQADFAAIRRKIIEPAVRELVEKDGWQIEWKPIKAGRKVKAVRFDFMRDPQGQLF
>KVF20959.1 hypothetical protein WJ07_20180 [Burkholderia vietnamiensis]
MGNPKPQRAKPNASPHAWSMQSDLHLSERHVTLRNDLVAASHGLKTLAEQRVVKSCAAKL
DSVRLDQGRYKITLSAAEYAETFRIDPNTAYEQLKVVSKSLFDRVIRREEPTTRGIKVHL
DHWVSGITYHEGEARIELRFSHEATPYLTMLRGNHTTYLLKQAAGLRSIYSWRLLEMLMQ
FKDTGWKRIDLEDFAKAMDAKPSHVKNFKDLRRWVIEPAVAELTDKDGWKINWQPIKSGR
KVSALRFDFKRDPQGRLDINNCG
>KVL31264.1 hypothetical protein WS97_23415 [Burkholderia territorii]
MGNPKPQRAKPNASPHAWSMQSDLHLSERHVTLRNDLVAASHGLKTLAEQRVVKSCAAKL
DSVRLDQGRYKITLSAAEYAETFRIDPNTAYEQLKVVSKSLFDRVIRREEPTKRGIKVHL
DHWVSGITYHEGEARIELRFSHEATPYLTMLRGNHTTYLLKQAAGLRSIYSWRLLEMLMQ
FKDTGWKRIDLEDFAKAMDAKPSHVKNFKDLRRWVIEPAVAELTDKDGWKINWQPIKSGR
KVSALRFDFKRDPQGRLDINNCG
>KVM41716.1 replication protein RepB [Burkholderia vietnamiensis]
MSRALVNAQQGLSLNEKRLMMTALRSIDSKKSPYQHGKSDGYVSVRVRADEFAAVAALAP
RSGEKQSAAAYKGLREACASLYERKLTYMDGKKLVKLRWVWKATYHDGEGWAEICFSPDL
TPHIFLLKSRFVSYQLKFAQGLQSIYSWRLLELLMREKDRGVLLITVDDLRETLEIPETY
RFADIKRRVIDMAIDELNKKADLVIQWQPIKRGRAVQSLRFEFAENPQGRLDV
>KVQ69933.1 replication protein [Burkholderia territorii]
MSQSPSVEKSETSVIDLPLTERHVNMSNVLVRAAQGLSLAEKRIMSCCVSKLDSKRLPDL
TKPLVARISALEFAETFGIDPNTAYEELQAAAKGLRDRLIRFEKPGRKGPRIEEMRWVGR
ATYAKGEGWIEVAFWHEVVPHLVALRERFTSYKLSQAAALRSIFSWRLLELFAQFRSTGL
LRIDIEEFAHAMQASESCRKNFKDMRRRIIEPAVKELTEKDGYEIEWSPQKSGRKVVSLE
FRFKMNPQAALF
>KVS31077.1 hypothetical protein WK34_07595 [Burkholderia vietnamiensis]
MGNPKPQRAKPNASPHAWSMQSDLHLSERHVTLRNDLVAASHGLKTLAEQRVVKSCAAKL
DSVRLDQGRYKITLSAAEYAETFRIDPNTAYEQLKVVSKSLLDRVIRREEPTKRGIKVHL
DHWVSGITYHEGEARIELRFSHEATPYLTMLRGNHTTYLLKQAAGLRSIYSWRLLEMLMQ
FKDTGWKRIDLEDFAKAMDAKPSHVKNFKDLRRWVIEPAVAELTDKDGWKINWQPIKSGR
KVSALRFDFKRDPQGRLDINNCG
>KVT53805.1 replication protein RepB [Burkholderia ubonensis]
MSRALVNAQQGLTLNEKRVMMAALRCIDSKKSPYLHGRGNGYVSVRVRADEFAALAALAP
RSGEKQATAAYEGLKEGCASLQKRTLTYMDGPRKVILNWVWKAVYHEGEGWAEISFSPDL
TPHIFMLQRRFVSYQLEFARGLQSLYSWRLLELLMRERDRGRLLITLADFRTVLEIPETY
RFADIKRRVIETAVNELNAKADLVITWTPVKLGRAVNSLDFKFDQNPQSRLDLDEAVEVA
>KVW77416.1 hypothetical protein WK99_27875 [Burkholderia ubonensis]
MCQDNHKNVRMSENELSEIERPESYERSVTVRNELVRRIQRMKLSEKRLLALAIAKCNPK
PKLFLHRATAIDPTIGAAPGWTVRITAQEFMEAYPQIDPKHAYVDLKKAAADLWECEVEW
DDEKLERGKKVKVRRKVRWIYEEVDTHTPGWIELKFSPSIAPYLLGIEKEFTRYKLRHAA
DLRSMYSWRLLEMMAQYRDTGLLVIDYDEFCEAMGAPESCVKDAGQLRRRVVEPAIKELK
EKNGLAIEWEAVKLAGRKITGFKFRFNKDPQGRLF
>KWF35831.1 replication protein [Burkholderia diffusa]
MSQSPSVEKSEVSVIDLPLTERHVNMSNVLVRAAQGLSLAEKRIMSCCVSKLDSKRLPDL
TKPLVARISALEFAETFGIDPNTAYEELQAAAKGLRDRLIRFEKPGRKGPRIEEMRWVGR
ATYAKGEGWIEVAFWHEVVPHLVALRERFTSYKLSQAAALRSIFSWRLLELFAQFRSTGL
LRIDIEEFAHAMQASESCRKNFKDMRRRIIEPAVKELTEKDGYEIEWNPQKSGRKVVSLE
FRFKMNPQAALF
>KWU29482.1 replication protein RepB [Vibrio parahaemolyticus]
MSNLSVSKSNCLVDASYKLNAQAQKLVLACLAKLDSRSEIPKEVRLSASEFAELMCIDMK
NAHREMYKAADALFKSSIVLRDDQEEVELYWIQKKAKKLKGEGVVTLTWSDDVLKYISQL
QNRFTKYKLRNIANLQSAHSIRLYELLMRFNSTGERGIYLQDFKSALGISDKYPLFKDLN
KRVIKPAVAELNQRSDLIIKYETIKKGRTVTGLAFSFKQNPQIKMEV
>KXO06179.1 initiator RepB protein [Bacillus thuringiensis]
MPDRKDLQIKENNIVSKSNTLIEANSRLNLVEQKILLCLASNIEPNDWDFKTYTFSIKHF
HDLLGLNGSTKYSELSKITKELLSKVIEIRTGEELIQVSWLSSAIYNRNKGTIDMRFDPL
LKPFLLELSNKFTSYRLANVIKLKSTYAIRIYELLKQYEDLKERTISLENLRYYLDAMDI
YPNYANFKQRVLKPSQKELDQKTDISFEFEEIKLGRKVQKIKFIIYSQKKKDNNLVHFEK
NLDKFQQPNTFEQKIKRFEERCKEKVFPKVLKRWEAHKEIVLEIIEDIRFRSDISSPIGY
VEFTLNSRLKELSDKEITNKISHYEKSSHNDTVLEIDSIINLVISKYSTATGAVATFLVK
DTAIEKLVRIVTLEEAEAIWIEHETFVMDKIYEYIKNNIRKKRY
>KXV02386.1 replication protein [Acetobacter cerevisiae]
MPKHDPQVTMSNALVRAGHGLTLAEKRIVMLAVSKLDSRAPTPAPTSLVPRTKITAAEYA
ETFSVDARTAYEALQDAAKHLFDRKITFFEPAYTRAGKPLKPIRNDMRWVGRCKYHENEG
WVELSWWPDLLPSLMGLKKQFTTYKLQQANALRSAYSWRLLELLMHYRDSGIAEYTIEDF
CASMDATEKQKADFNNIRRRIIEPAVKELVEKDGWLIQWTPIKAGRKVSRLRFEFRKNPQ
PDLFPPS
>KXV70761.1 replication protein [Acetobacter malorum]
MTVETAVSRKNHAVIPKHDPQVTMSNALVRAGHGLTLAEKRIVMLAVSKMNSRAPVPPAT
SLPRTKITAAEYAEIAKCGMPTAYEALQDAAKHLFERKITFFEPAYTRAGKPLKPIRNDM
RWVGQCRYYENEGWVELIWWPPILPSLMGLKKQFTTYKLQQANALRSAYSWRLLELLMHY
RDSGLAEYTIEDFCASMDATEKQKANFNNIKRRIIEPAVKELVEKDGWLIQWTPIKAGRK
VSRLRFEFRKNPQPDLFPPP
>KXV71281.1 replication protein [Acetobacter malorum]
MTSYDAADLDRPSGERWITMSNALTRAGHGLSLSEKRIVAMAAATLDSRKALKPGEAPTT
RISAADYADTYRVDLDTAYDQLQAAAKALYNRSITFYVPAYRRNGKPLPPTQVQMRWVGE
AHYHKGEGWIELFWWHKVLPYLTGLKKNFTSYQLQQTSALRSIYSWKLLELMTQYASTGW
MEFTVEDFGASMDATDKQRADFGKIRTKIIEPAVRELTEKDGWLIEWKPIKKGRKVAKLR
FDFKRNPQPRLL
>KYQ03685.1 Plasmid replication initiation protein [Bacillus cereus]
MTYVDMSINQDLQIKENNIVSKSNTLIEANSRLNLVEQKMLLCLASNIEPNDRDFKTYTF
PIKQFHDLLGLNGSTKYTELSKITKELLSKVIEIRAGEELIQVSWLSSAIYNRNKGTIDM
RFDPLLKPFLLELSSKFTSYRLANVVKLKSTYAIRIYELLKQYEDLKERTISLENLRYYL
DAMDVYPNYANFKQRVLKPSQKELNQKTDISFEFEEIKLGRKVQKIRFIIRSQKKKDSDL
VHFEKKLDKFQQPNTFEQKIKRFEERCKEKVFPKVFEKWEEHKEIVLEIIEDIRFRSDID
SPIGYVEFILNSRLKELSDKKILNNSSQNEEESKNNKLLEIDTIIDSVISKYSTATGAIA
TFLVKDTAIEELVRVVSLEEAEAIWKEKEEFVMDKIYGLIKRNRNKKRY
>KZA75786.1 Replication initiation protein [Acinetobacter baumannii]
MTSIYLSYNRKINGFVLNKNHVVKSNQVIEASYQLSAVEQRIVLAAISRIPKNQPITDDE
LYPVSVDELKQLDVHEKTAYRDLKEGINRLYERSINLSIDDKSIKMRWVQEIQFLDSQSV
IGIRFSKPILPFISNLSREFTKYALSDIAGINSGYGIRIYELLVQYRQIGKREISVESLR
TMLELGKKYPLFADFKKRVIDTAIDQINEYSPLKVTYEQKKTGRKVTHIIFSFKEKSKSI
THTSKDFYQLSDAQINLFGNQLSRLHELSHLASEGESYEILAAKIKDMLRNPHQQQQFLP
HLKNLGFKA
>KZA78039.1 Replication initiation protein [Acinetobacter baumannii]
MPLITRLEEQFTKYELQQISNLSSSYAVRLYELLIAWRSTGQTPIIELAEFRQKIGVLDD
EYTRMGNFKDRVLNLAIAQINEHTDINVQCQQHKKGRNISGFSFNFKLKKVVIAHNKEQA
ALEIFSKFTDAQRHLFASKLSELPEMNKYSQGTESYSQFAVRISEMLRDPQKFEELLPYL
KKVGFNTK
>KZE67931.1 hypothetical protein AWM68_17305 [Fictibacillus phosphorivorans]
MGEPKKNLITKSNSLIEANYKLGELEQKIIWLLASRIQPSDKEFKTYTLRIKEFTDLLGL
TSKSKYSEIEQITLGLMQKVFQIKTEYKTEQISWLSYVAYNKKSGTVDLRIDPSLKPFLI
ELKECFTSYRIENILQLKGQYTIRIYEMLKQYEKIKERTFKVDEIKEKLCVGDMYPQYGS
FKQRVLKPAQKELKKKTDISFELEEIKTGRKVDTVKFIIKKNKNSMKSHQLSLFEGQKDE
DIKHSLQKHGIQVSDATLNKWAEYDKERVIEVINYTSEQDNIHNPIGLITYLLENEWRPE
VNVESKDSPVTKEMKRFQEELVNSTLPYYLMENDFLEQLTQNLDVSKDEAASLLNEYKDM
FSADVISELKKKRKKKSWR
>KZE95882.1 Replication initiation protein [Geobacillus stearothermophilus]
MQTPAVQPQYNSAVTKSNALIEANYKLSTIEQKIILYIISQIRKDDADFKMYKLPIQEFS
ELLGYRGSPKYTELREITKNLMRKVLEIREGQKLKQLSWVSYVEYDEHSGYVSLAFDPRL
KPYLLQLKREFTTYRLKNVMELKSSYSIRMYELLKRWQYMGEVVIRLDDLRMMVGAGDKY
SEYHNFKKRVLNPAKKEIAEKTDIMFTYEEIREKRKVAAIRFQIREKVVEPVVVALEEKK
EAQADDRYLQFLAVVQAYDRYITEQQFTKIAVLAQKAFGGNWMDELIQTARRIMQRNDIR
EPIAFLTYFLNEKVQRIQVGIDPNEVTIHSHGGARFVRREIVPDWLRGYEEQLAAERAKS
KEVDEDIEQMRRELEERLKKYKD
>KZZ27856.1 hypothetical protein A3753_30270 [Sulfitobacter sp. HI0082]
MSLADIRKIDGMDNHTSASITPLFAELAAAVLIHDDTEKKRVRIGGMVDDAEIDYREEST
TGHLVVSWYFGRTFRRMAQDSNHWAILDRQAVFHLGSKYSVLLFQHIASLQNLKHKTSKR
FTVSELRAVFGIPEGKLTRFSNFNTWAIKAAVDEINSDLTRLHLTVTYHKVGRTVAEVEI
AWEVKADLTKVKDELDRPKIGRKARRDGTAETPVTAFPVSGSVKDTQPWDRIARDNAPRL
DGRHVPDLRVLADTFRKWCVEKSIPLDTANIEKTFTTWCKSYSAR
>KZZ27901.1 hypothetical protein A3753_30140 [Sulfitobacter sp. HI0082]
MGKTTQVAADRAYDQTKTVLPAEVAQGVYMQNAPGLAALKLMHLMIGTAGGRMADDVQHT
MSLADIRKIDGMDNHTRASITPLFAELAAAVLIHDDTEKKRVRIGGMVDDAEIDYREEST
TGHLVVSWYFGRTFRRMAQDSNHWAILDRQAVFHLGSKYSVLLFQHIASLQNLKHKTSKR
FTVSELRAVFGIPEGKLTRFSNFNTWAIKAAVDEINSDLTRLHLTVTYHKVGRTVAEVEI
AWEVKADLTKVKDELDRPKIGRKARRDGTAETPVTAFPVSGSVKDTQPWDRIARDNAPRL
DGRHVPDLRVLADTFRKWCVEKSIPLDTANIEKTFTTWCKSYSAR
>KZZ27911.1 hypothetical protein A3753_30010 [Sulfitobacter sp. HI0082]
MGKTIQVAADRAYDQTKTVLPAEVAQGVYMEHAPSLRALKLMHLMIGTAGGRMADDVTHQ
MRLSDVNKIDGMQNHTRKTIVPLFAELRAATIIHDDTEKMRVTIGGLLDEATIDYRHEVS
GDILISWGFGRTFRRMAQESNHWAILDRQAVFHLGSKYSVLLFQHIASFQNLKHVTSKRF
SIAEIRAVLGVPDGKLAEFSNLNLRALKPAICDINSDLTRLHLTATYHKIGRTVVEVEIA
WEVKEDLAKVKREQDHSKVGRKARRDGTAETPVLSFPEHGTIRDTPTWDRIARDNAPKLD
GGHVPDLRKLADAFRKWCGEKSIPLDTASIEKTFTTWCKSYSPR
>MAC89264.1 RepB family plasmid replication initiator protein [Maricaulis sp.]
MGKTTQVAADRAYDQSKTVLPAEVAQGVYMQHAPSLAALKLMHLMIGTAGGRMADDVRHE
FRLSAIKKIDGMDNHTRKSIVPLFQELAAAVLTVDDPIKMTTTIGGLMDGARIDYRHEVS
GDVMVTWYFGRTFREMAAESNHWAILDRQAVFHLGSKYSVLLFQHIASLQNLKHVTSKRF
TVPDLRAMFGMSDGKFSRFADLNKHIIKPVIAEINSDITRLHLTVTYHKVGRTVAEVEIA
WEVKADLTKVKDEQERPKVGRKARRDGTAETPVTAFPDFGSVKDSQPWDRIARDNAPRID
GRHVPDLRKLADTFRKWCGEKSIPLDGSSIEKTFTTWCKSYSAR
>MAU43465.1 replication protein RepB [Yangia sp.]
MAQRPASPKPYRTIEARPNAESLIKPGELVDLVEVTPLTLADRRIYNQLLENAWDAIDKP
VTHVISKSDLRGSHNSNDRVGETIERLMSAIVKVRVTRDGEDAIERVQLLGGNIETTRRD
GLLEYEIPQRLRRIIKDSTVFARLQREVMFALSSKYALTLYEMIQKRGNLRYRSSEKFSL
EDLRGILGVSKGKLTSWSNLKLRAIDPALAEVNALSDYVVEIAPLKTGRRVTHVELRWWR
KDEGGSAQVERELSFSKVGRKARISGSEEVVTEPKVRPAWLDARGPALRTETYETARLRY
PGYDIYHVEGEWRAWAKDREEARDPDRAFLAFFRTFVEKNPL
>MAY75746.1 replication initiator protein [Phycisphaerae bacterium]
MAWLSLMKSVTVEPGSRKNVTKSNDLVMAAYKLTLNEQRLLLAAISQIDPRKPMPRPISI
TAQDFSEQYGIPLKHAYEALKEATSALYERDIKTFDGRYKSRFRWVDRVDYLDGGGETKL
FFTVHVQPYLVHLNQRFTTYELKRIADLTSTHSIRLFELLQQFRSTGFYRVSVAEFRELL
ELGPSYERYSNLKLKVIDPAIAELREKSGLLVELKTEKKGRAINRLTFTFRDDDQMKLNF
PDLVDNSRNP
>MBB05022.1 replication protein RepB [Pseudooceanicola sp.]
MAKPSTRYRTVDARPSKESLVKPGELVDLIEVTPLTLTDRRIYNQLLENAWEAIDKPVLH
VIAKADLRGSHNSNDRIGESIERLMSAIVRVEAVWDGQAAIERVQLLGGNLEMSRADGLF
EYEIPPRLRKIISNSTIFARLQREVMFALSSKYALTLYEMVQKRGNLRWRSSEKFSLDAL
RGVLGVPKGKLTSWSNLRLRAVDPAVSEVSALSDYMVEILPIKTGRSVTHVELKWWRKDG
EATGKAERALQFASPGRHAKAKGTAEELASPKPRPDWLTRRGAALRTETYETAKLRHPGY
DIYYVEGEWRAWAATKEPAADPDRAFLAFFRKFADANPI
>MBP64133.1 RepB family plasmid replication initiator protein [Planctomycetaceae bacterium]
MGKTTQVAADRAYDQTKTVLPAEVAQGVYMQHAPSLAALKLMHLMIGTAGGRMADDVRHE
FRLSAIKKIDGMDNHTRKSIVPLFQELAAAVLTVDDPVKMTTTIGGLMDGARIDYRHEVS
GDVMVTWYFGRTFREMAAESNHWAILDRQAVFHLGSKYSVLLFQHIASLQNLKHVTSKRF
TVPDLRAMFGMSDGKFSRFADLNKHIIKPVIAEINSDITRLHLTVTYHKVGRTVAEVEIS
WEVKEDLTKVKDEQDRPKVGRKARRDGTTETPVTVFPAFGSVKDTQPWDRIARDNAPRID
GRHVPDLRVLADTFRKWCGEKSIPLDTASIEKTFTTWCKSYSAR
>MBT28532.1 hypothetical protein CMO01_02645 [Thalassobius sp.]
MSKSNPNLVVKSNKLINARLNNLTLSQFRFFEVLVAQLDKDQPDFVKQRVYLRDFVENIG
TKNKNEYQRAREITKSLMKHVIEIFEDPKIRQVNLFHEIVYDKDLPYIEAIFHPRLVPYL
LQLKEKFTSYDIRNVLPLSSVYAMQMYQLLKQYSNLGGRTFKLEELKKVLGVEDLYERYY
DFKRRILLPSQKDLDKHCDITFTFKEIRKGRKIDSIKFKIFPRENRLSIDAGSDRHIVAE
PTTVFNLLRTLGLKENQIIDTLKEHDEQKVLEIAKYTHHKLNTGEIKNPAAYFLKLIKED
AEVTVKANFKKKEKQQEADSEEIKRKIESFKEEFEIARTDTGKKLADNASVNELKKFEAY
VSGNPYLRKKLMLDGKINPESDEYIFWLSNFLLPEFEPAFVAWVAEQKGYQVRREQGDEY
KIVGQQKKLF
>MBT29084.1 hypothetical protein CMO01_05415 [Thalassobius sp.]
MLHLQIQPFTLMIDNSHFIMTNEIVTIPGNRKLIVKSNYLVNAEYNLSPIEMKIIYLMAM
QVKKGDEDFKTYRMRIRDFQDIVGVDSDALYVRMEEIVQRLMKRIVRVRHDNGDLDQFPF
LARASHKNKKGIIELKFAPDLKPHLIDLKERFTSFYDYNVLSLKSTHSMRIYELLKQYEK
IGYRVEKVARIKQMLGIETKYRSYNYFKKRVIEQAQKDLTNHCDISFAFSEIKEGRKVDS
IKFVIKRQKKIEFFNNRHWNPDEEHEALVSQMIEIGITEKEAAAFVREYSKAELEEKIQY
TKDRFKEGKIRNPGAYLKTLIIDEVEVVSPIEKELAESELEKKTKQEEIKRQREREKVLL
EQFTAEYDAFRENLTNNLVENANEQDWKDFISYAKKNSYVRSRLFKNGEIDLKNKDTHFW
FRVFIADERLPERDQDFMEWVAKQKGYYLQGEDGNFRITGKQSSLF
>MBT29654.1 hypothetical protein CMO01_08315 [Thalassobius sp.]
MSIKKNSLIVKSNDLINSRYSLSVSEMRLILLMVSQVSKDDEDFKTYRVQIKDFIESTGK
KKNSQNLYSRAKEYSKQLMKRVLEIPQENGTHLQVTFLSSALYYPGQGYVDLRFDPSLKP
YLLQLKSRFTSYDIRNVLSLRSFHSIRIYELLKQYEKIGNRTFKVDELKEILNIADNYSN
YNLFKRRVIEQAQKELTKNCDITFQFQEIKLGRKVVEVKFTIIQQRSNLNEIIPILSPTQ
STQDPDLIKEELMQMGISGEDAKLIVDQQKKDPVYLRELIQETQRKFEAGKVKNTGAYLA
KLISTEAQVSSKYQKQAVETQKKKEVEQSTKRNNKSNDKKLIKALKEEYEEYIHFQEEKA
IKSANNTQIEAFEKQVKSNIGMSRILIKKGRLDKEHDLYKVFFGGFLLPRDENDFEKWVL
NNKGFQIKKDLNSDEDYVILAKQKSIF
>MBT29793.1 hypothetical protein CMO01_09050 [Thalassobius sp.]
MTKSNPHLVVKSNRLINAKLNGLTLSQIKLIEVLIAQLDKSQDGFHRQRVYLRDFAESVG
TKNKNEYQRARFITKSMMKHVIEIYDDKEGLTQVNLFYKIHYPKDKPYIEAIFHPDLLPF
LLQLKEQFTSYDIRNTLPLSSLYAIRIYQFLKQYLPIGERRFSVDELKEILGVEQKYKQY
YDFKKNVLLIAQKELNEHCDLTFQFKEIKKGRRVEFVKFIIKPKNKFVNASRLSSEEVVT
IVDELIAMGIAKKQASEYASTFDEQFLREAITYAKERYEKGHVKNLGAYLNTLIENEVKV
EAPWSKEQEQEANDKKKQEAALKKQKLMEEKLIATLEQEYQEFIESQIKQLVDNASNRDW
EDFYNYVSKNPMIKGRVIKEGKMDREDDNTIFWFRIFISDRLQHNDEKDFIKWAMSKKGY
QLRKEGESYKVVARQNQLF
>MBT29809.1 hypothetical protein CMO01_09130 [Thalassobius sp.]
MSVKGKTNSANSSLIVKSNYLVNARYSYTPLEMKIVYLMVRQIKPGDDVFTTYHLNIREF
QRDCNLSGNSLHEYMVKVLKRLMSKVIEVRDENNNVELFPLITYSKHRSQEGTIALTFVP
QMQPHLLDLKERFTSFYDANVLALNSQYSMRIYEMLKQYETIGKRKITVDNMRHMLMLEN
KYESYNLFKRKVIEKARKDLDKHCDIGFTYQEFKTGRKITSIEFYIHKRRVKEDTPKIDE
QTGTLELELLDMGITQAQVNKYLYDEKKDEKLLRELIDETKRRYELGKVKNPAAYLVHLI
ETDASVKPKFVQEEEQKKATKTKAEKPVSRALDEKRQAQLIDKLLSAFKTVRKQYIKEQI
AEFTEKDWEDFGNMITDSKYASLVSKVRKNGEVNRKLAETSVLMTIFLSNRTLPEQDHFV
DWVHQEHGYQLEAKGDDFVFKQA
>MBT29888.1 hypothetical protein CMO01_09535 [Thalassobius sp.]
MSTSNPHLIVKSNKLINAHLNGLTLTQLRFLEILVAQLDRGQSEFSKQKVYLNDFVKDIG
TNNKNEYQRAREVTKSMMKHVIEIFDDDEGLKQRNIFHSVDFPKGKSYVEVVFHPHLRPY
LLQLKEKFTAYDIRNTLHLNSVYAVQLYQLLKQYHRIGTREFELKELKKILGVDNKYKLY
ADFKKRVLISSQKELKANCDITFTFREKKRGRKVSAILFHIKSQLKKRDEELLDELETTI
SDTETLEKILMEMGLTNRQIEECLTKYTSEKLWEIVEYTRERFSAGQVENPAAYLMALLK
KEVTIQMHPLSENNGNDKNGKTHKKPTNDVQFVQELEIIDKYKSEFEELRRATYEKLVQN
ATPEDIKRFESYARRIPFLKSKFFNEGKLDLNHPDFDTWLGSHLAPDFDESFINWMKEQN
GYHLKKTDGDTYKIVGKQNSLF
>MBT30523.1 hypothetical protein CMO01_12765 [Thalassobius sp.]
MEIKFKVNRTVRKSNKLINYRDKLGLTALQQKLFLFSVTELKKKDDFERLLSFDMRDFFG
KKRLTTRDYEAVRNAAAQLVRTSISIKTDDGKWAELSLYSKIEGEQGSSVIHFKFNNELR
PYLVNLRGNFTSYLYDNVVHFKSGYSVRIYELLVRHLGWQHVYEVSVDYLKELLGITQVK
TYKTFPKFREKVLDKARDEINAFSDLTISYDTVKKGRSIRSIRFYILSKEKIDQELKDIE
NDDKQDVKFIRADKKSEDQEAQSQSPVEDFKARAARLVTRLKTYGFTHKQAIDVVKATEA
TMESGIWKILYDLKLAIADNKIKNPKSYLLKVFKEEYGLDFTVTYEIEDM
>MBT31665.1 hypothetical protein CMO01_18570 [Thalassobius sp.]
MILCVSRKSIVMDNPEKVGSGSLIVKSNYLVNAEYRLTPIEMKIIYLMAMQVRKGDEDFK
TYQLRIKDFQEDLGLKDNHALYERMIEIVKRLMTRVVQIRHDNGNVEQFPFITWSMHKHK
EGTIGIIFVPKLKPHMIDLKERFTSFYDYNVLSLRSQYSMRIYELIKQYERIGKRTIAVA
DLRRMLRLQDKYRSYNMFKKKVIEQAKKDLDKNCDVSFEFTERKQGRKITEIDFIIKKKR
LPKQIKSNTMRKEGIKDVVLAFEELGLNEKQADYYLNEEGREPEYLMELIEETRKGYKAG
RVKNPSAYLVSLIERNANTKTEMQILKEKEEQINEVFKNSEIERREKETAMIESWREEYE
VERDSRGEKLLTSATGRDIDTFRGYVKNNPYLRKKLLLENNLNTGHKEFSFWFKNFLLPE
YESDFIQWIHVNKGFSIVARNGEYHITGKQESLF
>MBT31953.1 hypothetical protein CMO01_20025 [Thalassobius sp.]
MQMSIVEHPAARRQPAVIKANSLIEAKYKLSAREQKVLLFLISKLDSKSSNPGYVYQTHV
DEIMQVLKDSGIKWGDAYTCFTEIIMLLKSKPISIHSDGELIMANWLGTVSLVEKSGVVK
FSFDSLIAPFIFEIKKNFTKYPLRHVIKLRSTYSIRIYELLKQYARIGERKFDLMELRQV
LGIEDDLYPRFFDFKKRVIEPAQKEIAEHTDIEFTFKKIKHKRTIVGIYFKIIFSDDSAA
TYYETGADEVSNDSPTPTQQEPKNKPSENNPKFSDKTDREKRLIERLEELKLDDWQIERI
MTEVGAAAETGIWKLVNEIKMDNRDGKVKSNLGAYAAKRFDQFYALGFFE
>MBT33906.1 hypothetical protein CMO01_29945 [Thalassobius sp.]
MEDRKNNTLVTKGNDLINARYKLSPTENKLYLLAIAQIEPNDKDFQRYVVPVKKFIKMTG
TSSKNVYEQIREVSESLVARRLEIPREGGGFLHIGFVSSAEYKPKKGCVEILIDPKLKPY
LLDLKQRFTIYDIRSVLGMRSQFSIRIYELLKSFELIGERVFELMDLRDMLGIEPEKYKK
YGMFKKRVLDPAKDELKWNFDNPDKKCDLWFKYEELKTGRKVTSIKFYIYNKDRSKQELL
NDPNFELKEEMKEMGLTEKQVIKYIDKEQKDVELIKAHINDTKEGYKAGKIKNQAAYLIT
LLERNAQPKSVFQKEPDLEKTQQTELNRKKSDAYQKEAAIIIQLKEQFEDFRSVLAQTKI
NDLSEDEWKAFEEYAEKNKLFTSKFIKNGKINRDKAKTSMLMTAFIGLKLPDYNLQFKEW
CFSKYGYQLEEIEGKMRILGKQKTMFG
>MBT48482.1 replication protein RepB [Acinetobacter sp.]
MKQALVDRADRTDELVASGRQVDMVFKAGQKALSLRAQKLWHLLVKDAGVKLADNTTHTM
ALSDLYQTGLGHMTLAERIDTLRELQTTLVEVTAPSAKVKGRMRVISGPLLDYVARDEDD
RGDLEWSFSRVLRTVFANSDHWAVLSRRAVMAFESRYSLRLYELIALRAGLNHKTTETFS
LDDLRARLGVPVGKLTSWIHLRQRALDPAIAEVNQLAGFRVTYEPLKSGRSVASVRLSWQ
VKSAPDRTATKRELDGSKVGRKARRDGSVEQVAAPAIEFPTGSIRHTPFGAIALANLPHP
ARDIDMVANDFRAWAQRDTKPLRGDQVTAMFAGFCRRQKPAN
>MBV36126.1 replication protein RepB [Rickettsiales bacterium]
MARKAAQTGSSYRTLEARPNADTLIKPGELVDLVEVTPLTLVDRRIYNQLLEHAWDNIDK
PVTHVVAKSALRGSHNSNDRVGESIERLMTAIVRVAVTHDGEPAVERVQLLGGNVETLRR
DGLLEYEIPARLRRILKNSTVFARLQREVMFALTSKYALTLYEMVQKRGNLRWRASERFL
LSELRGILGVPKGKLTTWSNLRLRAIEPAVKEVSQLSDYLVEVVPVKTGRSVTHVELRWW
KKDGAGQKAAERELQFSKVGRKSRGAGQTEAIVPDAASRATLPEGKPRPAWLDRHGPPLE
EATYSTARLRHPGFDVYAIEAEWRSWAKGKAPANDPDRAFLAFMRKFAEANPL
>MSL00557.1 RepB family plasmid replication initiator protein, partial [Escherichia coli]
IILKDDEKREEFRWIQYRAQYAKGEARAQITFSDAVMPYLTQLQGQFTRVVIKNISRLSR
SYSIRIYELLQQFRSTGERIIALDDFRSMLDIEHKYQTYKSLNQQLLRPCIDELNKKSDL
AVTVETIKKGRTVVALHFRFKEDKQIKMTI
>MSL71844.1 RepB family plasmid replication initiator protein, partial [Escherichia coli]
RWIQYRAQYAKGEAKARITFSDAVMPYLTQLKGQFTRVVIKNISGLSSSYSIRIYEFLQQ
FRSTGERIIALNDFRSMLGIENKYKQFRDLNKILIKPCVDELNKKSDLAVTVETIKKGRT
VVALHFRFKEDKQIKMTI
>MWQ33806.1 RepB family plasmid replication initiator protein [Glaesserella parasuis]
MFVIETFKKEFFMKKEKNNKKDNKNRHLVQQSNALIETTQKMSLVERRLMYHVLSRINPK
KPQQEYVLRVEDFAQDFPQMGSGTIYNQLKDAVVSLFKRSIQLLTERGTTKIFYLLQEQE
YKDGEGYLRMKFSDSTMPLIFDLKEKFTTMVLENFKFLDSVHSLKLYELLYQYKSQGWRE
ITVEDLRFFFGCEDTYPDFKLFKQKVIEPAMKEISEKSDLLVQAEYLRTGRFVTSVKFFF
VEKTDRQIIDAECEFAEVKNLTKKQPLRPALKRHPNPRKFDLDDYKSAEPTSRREYIKLK
FAWAVENYKRITGYEKALKEYDSKMTLKAKDQELKSNYVKIMAECYDEYLRYAFTWGGTG
VLDEIKEDLTSK
>MWY17582.1 replication initiation protein [Francisella tularensis]
MVIFCQYNNKIRLVSMKHKLIVKSNEVVEAGYELTTNEQRLILLGISMISKGEEIDPTAG
YEITAQEFAEAYNIHPKTAYRELKEATSRLYERSIVIRTDKQTMKVRWANMIITDNPYFP
EVMSDEQWKRVVIFFSPQIVPYLANLKANFTKYLQSDISNVTGAYTIRFYEFICQYRSIG
KREISIADLRFMLSIGNKYPLFYDFKKRVIDPAIKEINEKTPMQISYEQKKKGKTVVSIL
LKFKEKSQEKQDKNNRDPNVIDMFTGQTDNETKTIPSWQTKGLSDGQIKKIGVNKQEFID
ANSGKISPNDRRGYDEIFEDWKPQLKDPSTVNQFNKVQELLDRQRLS
>MXW84712.1 replication initiation protein [Boseongicola sp. SB0667_bin_21]
MAKTIEVAADRARRGDDTVTITPREIAKSYHVANAPGADALKLFNQLIRAAGERMGDDVE
HTARLADLNADKGTRNHSRQHIQPLMLELAGAVLCYDDTNNQRLSLASLIPEMHVNYRHE
DTGHILIAWRFGASFRKMAKKSHHWAEIDRMTLLALRSKYSVLLFQHMSALFKLTKVDSE
TFTVQDLRDAIGVPKGKLKRFSHLNDQALKPAIKEINLISRFTLTASLHKKGRTVTAVMI
SWAEKPAMQKRKAKAELDRHSTGRKHRLAGTDERIAEHPPFPDNPKMFRHSNFWVQVYHD
AGCRADMTMTAQGFINWTVATGKPRSPQLFFNFCKGENTRRGIQ
>MYH34572.1 replication initiation protein [Gammaproteobacteria bacterium]
MTKTTQVAADRDHDEANSVLPAEVARGVYIENPPSAEALKLMHLLIGTAGGRMADDVRHD
LRLADIKAVEGMRNHSRASLRTLFAELAGAVLIFDDTETQCEIIGGFLDRAKLDYRHEVS
DDLLVAWWFGGAFREMAAASCHWAILDRQTVFALTSKYSILLFQHIASLVNLENVNSKSF
AVPELRAVLGVPDGKMPYFKSLNQRALKPAIAEINRTSPRLALAATPNKIGRKVVSVTIS
WTEKPLAEKREGKAELDRHSAGRRHRQAGTAERIAEHPPFPDSIHSFRGGFWETVYRDAG
CKADMEGSIPAGGEMTL
>MYI67718.1 RepB family plasmid replication initiator protein [Boseongicola sp. SB0673_bin_14]
MGGAATSAAVHLAGQPIEALGEVSLDEPDRQEEHIGTIVPQATIDYRDETNGDLVIRWRF
GEVFRRLPAESDLHTKLDSAALLAMRSRYAIALLRYCSTHFEKTRTNRQEFTVGHLRQVL
GVREGKLSTFSNLKKWALSPAIQEINATSRWTLEAVPHKTGRSVTSVTISWTEKPQSGKR
AAKAELDRHSAGRRQRQAGTAERPADHPPLPASRDDFRDSIWEQAYHDAGCWADVQKTLD
GFRVWTERTGKPQTPTLFFSFCKGENERKGI
>MZN84302.1 RepB family plasmid replication initiator protein, partial [Bifidobacterium pseudocatenulatum]
MMKTKQQKNNSVTVVNKDQIQSYIMTTAKYDFSVYEKRILYRIVEMAQGELQGVRFATDC
KKIEHTLFDTVHITMPIASLLNGESDENYTRVKQALLSLQKKIFTYEDEKEWISVSIMAL
PRIKKRSSVVSFQIDSHIWDCCLDFSKGFRKYELATAMKFKSVYSMRFYELLSGQKTKLI
YPLEQLKEMFKVQDKYAKTNDFVRKVIEPAKNELDELSPYTFEWSANKEGKKIVSFNFYP
IFKPEHRDAELYKKELQKQTGLSWDLGRQVISYLKTSLEFSDKEIKNNRDLFVTAQMELP
DIMTELAILRGKSRTKTNPKGWII
>NAG37120.1 RepB family plasmid replication initiator protein, partial [Escherichia coli]
SGADAELQKTMTITAAEYFDSFPDMGRKNAEVQLQEAIDRLWDRSIILKNDEKREEFRWI
QYRAQYAKGEAKARITFSDAVMPYLTQLKGQFTRVVIKNISGLSSSYSIRIYEFLQQFRS
TGERIIALNDFRSMLGIENKYKQFRDLNKILIKPCVDELNKKSDLAVTVETIKKGRTVVA
LHFRFKEDKQIKMTI
>NAJ24542.1 RepB family plasmid replication initiator protein, partial [Escherichia coli]
IILKNDEKREEFRWIQYRAQYAKGEAKARITFSDAVMPYLTQLKGQFTRVVIKNISGLSS
SYSIRIYEFLQQFRSTGERIIALNDFRSMLGIENKYKQFRDLNKILIKPCVDELNKKSDL
AVTVETIKKGRTVVALHFRFKEDKQIKMTI
>NAJ48975.1 RepB family plasmid replication initiator protein, partial [Escherichia coli]
NAEVQLQEAIDRLWDRSIILKNDEKREEFRWIQYRAQYAKGEAKARITFSDAVMPYLTQL
KGQFTRVVIKNISGLSSSYSIRIYEFLQQFRSTGERIIALNDFRSMLGIENKYKQFRDLN
KILIKPCVDELNKKSDLAVTVETIKKGRTVVALHFRFKEDKQIKMTI
>NAK61135.1 RepB family plasmid replication initiator protein, partial [Escherichia coli]
QLQEAIDRLWDRSIILKNDEKREEFRWIQYRAQYAKGEAKARITFSDAVMPYLTQLKGQF
TRVVIKNISGLSSSYSIRIYEFLQQFRSTGERIIALNDFRSMLGIENKYKQFRDLNKILI
KPCVDELNKKSDLAVTVETIKKGRTVVALHFRFKEDKQIKMTI
>NBB84857.1 RepB family plasmid replication initiator protein [Bacteroidetes bacterium]
MSQAESSPGTMVVKSNELIQAQLDWSTLEHRITLHLISQIRKDDSEFRYQTVRIKDINEM
TGTNSQALYTRAVDLCDSLIEQKVRIRRESPSGERKYTVFNLLSACEYIEGSGEIKARFN
ADMKPLLLELRERFTRYRLQFAMRLRSVYAIRFYELMKMREDLKVMRLSVEKLREMLAVE
DKYPRFTDLKRNVIEPARREIHRACDVYFTYKVERDGRTPVRLLLFFHPNEEVLESADTK
IQPSKREEVERTAYVDKTQQKGPTNLFSEEEKRKPLRLDARALFLQDLSQDDLNSLPQKK
VDAWYREATRKINKSESGPDSYKAGKVLQEMHKRWEAHRKG
>NBK09990.1 RepB family plasmid replication initiator protein [Enterococcus asini]
MSIIPKKQENQKQVLTLNELSKRKVVEHNSLITSIAKMDKTPLKMFELAVSCINTEEPPK
DNTVYLSKRDLFAFFNVSDNDKHSRFKQAVEKMQKQAFFQIKEEQGKGFKFKSIVPIPYV
EWTDYNDEVKIEFHREIMPYLINLKKNFTQHALSDIAELNSKYSIILYRWLSMNYNQYEH
YSVKGGRRAEQVEAYRNPSISIKELRIMTDTVNSYKQFTRFNNDVLKTPLDEINAHTSFN
VTYDKIKKGRSIDSIVFHITKKPVARNEFYKLEEQDPIYLQDKANKEQAEELLAGKALKS
KYTKLLLDNMLLSPYEMTDTSLMAGLQAHVYPLYDELKALRGLNGVKDHLSYVRGKQEAY
SKRNIAKYLKKAIEQYLPMVKRQDLS
>NBW00051.1 RepB family plasmid replication initiator protein [Proteobacteria bacterium]
MKKISVPVSVNLQKLTAKERAKHTFRNSVIAIQHNNLVQAKYSMTLQQKKIMIWLVSQIK
HGDEDFKEHTLSVKELIEICQLSGESAYKQLKDTTFSLIEKGIRIIDITNPKEDVETQIP
WLCSAKYRYGRVTLTFSPELKPYLLSLKEKFTAINAMDLMQFKSVHAIRIYELLKQYQDI
GERVLGVEEIKECCGAVDKLKKYDHFEKKLLLISQREINEKSDIHIEFERIKPFRKITGI
KFIITKNKAYEQRNNPLPQVQEVKRKPAVADTLKEFGLSARVINQILKENSEQVIQDAIS
AVDVQLARGQVRNAKAMLITAIKEQWHTEKYKVKLPQ
>NBZ88885.1 RepB family plasmid replication initiator protein [Rhodobacteraceae bacterium CYK-10]
MADKPYRTLDARPSADSLIKPGELVDLIEVTPLSLNDRRIYNQLLENAWDAIDKPVSHVI
SKAALRGKHNSNDRVGESLERLMSAVVKVSVNWDGGPAIERVQLLGGNIEALRSDGLIEY
EIPARLRKIIGNSTVFARLQREVMFALSSKYALTLYEMVQKRGNLRWRSSERFSLEALRG
ILGVPKGKLTSWSNLKLRALDPAVAEVNDLSDFMVAVEPIKSGRSVTHVELKWWRKDEDA
TGAAGRALQFSKVGRRVKAAGTEDQILPPESKEVLGEARLKAPGLKPRPAWLLSRGTPLR
TETYETARLRHAGYDIYFVEGEWRSWAAGKPPADDPDRAFLAFFRKYAEANPI
>NCA94356.1 RepB family plasmid replication initiator protein, partial [Sphingobacteriia bacterium]
MKKDLVVKSNALIEASYRLSLQEQRIVLNLASKIKPTDENFQNYTFTVAKFAELADTTTD
MQYSRIKAISSKLLSRVFTINEPDGPLQISWLSSVKYHNNEGKITLRFDPALKPYLLKLK
NCFTKLSLESLMSFKSSFSIRIYELLKQYEAIGTRDFLLSDLRTILGLEAAEYPKYGNFK
AKVLMVAKKEINKKTNLFFDFEEIKSLRKVHTIRFKINKKDKNLHDKPCYDAENDHEIKE
IIDLLPEAHRTQKTIISAITTFYKKYGSDYVDRNIRYTNKNAKSNYRTYLLKALKQDYGL
AMKEDEDIQQKIIAQQKLEKQKIEKQKAAEQERLRIEQENKKRVKEYIASLPEEEKLNLK
AQALADMSETNKAIVLKNGTGAKSL
>NCB08697.1 RepB family plasmid replication initiator protein, partial [Bacteroidia bacterium]
MVMFFRIRLRGENMEHKLIRKSNLLIEASYKLTLVEQRIVMILASMIKQEDDEFKKYQLN
IKEFAGLLDLKNKDEYSHVQSVTKKLLTRAFTIKMPGALLQIGWLSSAKYLDGQGIVELC
FDPQLKPYLLQLKDRFTSYRLRNVIQLRSSFSIRIYELLKQYEKLGERTFLLETLREYLG
LEESQYKLYGDFKRKIILVAQTELSEKTDLSFEFEEIKV
>NCB46666.1 RepB family plasmid replication initiator protein [bacterium]
MKNEIMVVKSNTLIEASYRLSTQEQKVILSLTAKIKNQDEDFKNYTFSVKEFAEITGANI
NSKYSEIKNLTSRLLRRVFTINEPSGPLQLSWLSAAKYFDGEGIITLRFDPGLKPYLLQL
KDCFTKINLLLALRLKSSFSIRIYELLKQYESIGSRLFILSELKTMLGITDGQYKLYGHF
KSKVLNVAQKELAEKTDITFDYEEIKVGRGVGKIRFIFKSQSVPVSKDEPEKPTKVSAPD
DFLLKLFKLVPQPFQNQNSIRKLVEIAYRRDGFDYVMRNIVYSNDHSNALKIGINSGKKS
NYRVYLAKALNNDYGLAYMEDLQVKKEAEQAKQKTFAEAEMQKQREKKKIDQERENREKA
RAFIASCTPENLETYAQEAGKRLSPDSFARYNRKDVIGLFEFKRRLEDVVMEHIGLRKPQ
PQQVAASELSETTSAA
>NCC08589.1 RepB family plasmid replication initiator protein [Clostridia bacterium]
MPRKKETSHIIEKADYTTLERIVRPGDNPNDMTVVKANELIQKTRYDLSLVEQKIILRII
AMISPNETEFPLYEFSISEFASMCGIDSKSGKNYATIKARLKALADKSFYISLPGTDSVT
LARWIEKPYINKGSGTVKIRLDNDLKPFLLQLKDYFTQFNISYTLPMRSQYSVRIYELCK
SYENLHSFTIGVENLKQNLQCDGYKSWSDFRRSVMDVALNEINGKTDINISYKALKTNRS
VTHIKIYIDSLEKKERQRVLDEINEKLQPRRLTEGLALADAKIMREAEDDDSPALPYIPT
KSGTIEFAAGADPDRMMSELKLRADYAVIAKALTKTQKAALDTVIKIIVDMAGNTAKGQA
VIDGGNKMTFLAINDVIIKYSGMQDWFIAAANKYDKFFETSQIKSPIPYLKKSIMEDLKY
PEALISASGNMGTKVPPSDSIIGKAIRKAPVYKTK
>NCC26500.1 RepB family plasmid replication initiator protein, partial [Deltaproteobacteria bacterium]
QRLVLYAVSKIQREDDDFMHYDLDLAELAELTDMSRTRVYADAVRMAKGLMSKPVAFVVG
PDETLIANWLDSVRVNGKTGRLTFTISPTMKPYLLALKGYFTSYRLEYITGFESKYAFRI
YELAKQFESTGLRVFTVDGFKEMLDIQNMYRSFNALKNRVIIPALNDINTHSDLIVEPKY
RKRRQAITHIEFHITSKDAKPTTSRPKPKTKTDTGPDPAVLAAAAEAERVRQEAVNNSPL
LAAWEAMTDEEKAEWPSYLAFRKANGRKS
>NCD18191.1 RepB family plasmid replication initiator protein, partial [Actinobacteria bacterium]
MSFHFLFTRKRPRRSRMDIEKNKSLVVKSNGLVRAKYTLTKNEQRLVLYAISKIQPDDED
FREYRLTLSEIADLTGISRSRAYSDAVRLTTGLANKAVKIPTGKGEVLISHWLSDVLIND
EKDSFVFTISKKMKPYLLGLKERFTAYRIESVLGFESKYGFRVYEICKQFEHTGLAVLTV
QDFREMLELENKYSVVTTLKKYVINPALNDINTHSDLIVEPKYRKRRQAITHIEFHIQPK
DGKAKIAKAKSARPKAETKPSGPDPAVLAAEKEIERKNKESGRRVAGWKKEWEDLDEEAR
SNYQGGWLCYLKFKSTG
>NCN68041.1 replication initiation protein [Thiomicrospira sp.]
MNNLSVTKSNSLVDASYRLNVQAQKLVLACLGKVDPRSEIPKEMTLTAQEYSDLMGITNA
RRDLYKAADSLFDAVIILKDENEEVKIRWIQKGVKKLKGDGAVVITWTDEVLKYISQLQS
RFTTYKLRNIASLQSSHSIRLYELLQRFNDKNYRVITIDDFRSALGLGDKYPEFKILNRA
VIKPSIDELNQRSDLVIEYDTIKKGRTVTALAFTFKQNKQMKLKLDV
>NCO98473.1 replication initiation protein, partial [bacterium]
MRKEPFMKNGMVRKSNFLIEASYKLSVIEQKIILALITTLKADDNKFTAYPFRIKDLVSL
LGITSSNEYKHLGKITKNLLERVLVLKTEEEILQTHWVSSAKYIKGKGIVELKFDSEIKP
FLLTLKKCFTNYPLRYALQLRSQFSIRIYELLKQYEKIGRRNFEVEKLKRLLGISSKQYQ
QYADFKKRVVLTAQRELAEKTDISFKFEEIKKGHGVAQIRFYIKSKTLEAAQLAGAETIQ
VVTPPLAIEPPKDENLEKLIAILPTEYQGKESARVLLKTWLKNKDFDYVVRNIKYANASS
NAVNPGVSQGKGSNYRNYLAKALVEDFGLAAKDDQEARQAQEEKTRQEKKSAALAARQVQ
EKNQREQEDRDRARVYRASLPPEALEALK
>NCQ40296.1 replication initiation protein [Shewanella vesiculosa]
MPEKKEILITKHNALVEASYKLTLNEQRLILFCISKIDPRKPLAKDNSFTISASEFSETF
GIDEKNAYKELEKASKTLSERWIKTYKHGEKEKFRWIFGMIYHKNEGKLTLGFSPWIEPY
LTKLYKQFTSYKLAQVSKLKSIYSIRLFEFINQFKKTGKLSIDIEKFKERLELKSGYSRF
YNLKKRVIEPAVKELSEKSNISIDWKPIKSGRNTKQLEFTFYEKKLRKEEN
>NCS64482.1 replication initiation protein [Thiomicrospira sp.]
MNNLSVTKSNSLIDASYRLNVQAQKLVLACLGKVDPRSEIPKEMTLTAQEYSDLMGITNA
RRDLYKAADSLFDAVIILKDENEEVKIRWIQKGVKKLKGDGAVVITWTDEVLKYISQLQS
RFTTYKLRNIANLQSSHSIRLYELLQRFNDKNYRVITIDDFRTALGLGDKYPEFKILNRA
VIKPSVDELNQRSDLIIEYDTIKKGRTVTALAFTFKQNKQIKMDI
>NCU94120.1 RepB family plasmid replication initiator protein, partial [Burkholderiaceae bacterium]
MKKISISIPTIIQNVDTKQSKKTKHPYKNAMIAMQHNNLVEAKYSMTLQQKRIMIWLVSQ
IRPDDIDFKEHVLSIRKLIEICQLSGESSYKEIRNITFSLIEKGIRIIDITDSDNKREIQ
VSWLSSADYYQGQVKLSFSPKLKPYLLQLKEKFTSINVIDLMQFKSVHAIRIYELLKQYQ
DIGERVLSLEEIKDCCGVRDKLKQYIHFEKKLLLTAQREINEKSDIHFEFERIKPSRKIV
G
>NDF92874.1 RepB family plasmid replication initiator protein [Betaproteobacteria bacterium]
MKKISASIPAVIRNIELKKQVKKKTNKENEDTSSSIVIFQHNNLIEARYSLTLQEKRLIL
WLISKIQPDEEDFKKHELAVQEFMNLLELTGKANYKELQKVTLGLMKKVLVIKRPDERTL
TQVNWINYAYYEEGTGRIQLAFSDAMKPFLLHLKSQFTAIEVTDLMQFKSIHAIRIYELL
KQYQDIGERTLTIDEIKECCGVKDKLKQYIHFEQRLLLIAQREINEKSDIHIEFERIKPS
RKIEGIKFIISKNKAYELRNNPVKETQEVKRKTPIIDTLKEFGLSLRVINQILKENTEQT
IQNAINAVDLQLSRGQVRNTKAMLMIAIKEQWHPEKYKQR
>NEZ73683.1 RepB family plasmid replication initiator protein [Clostridium botulinum]
MKNHIESAKNNWIYQSNKLIEASYTLTVIEQKLIRLLASMIKKDDTDFKEYKFKTKDLIK
ILNTSDSRFYRDIDNITDLLMQRIIKIKDISNGEFEKYHWVDVAKYKKGVLILKINKDLK
PFYLSLDWYTKYQFKNIMQFKSTYSFRMYELLKQYEKIGHRIITINEIRSMLDIKKNKYP
KYANLKQKVIKVSINEINTNTDLFIDYEEVKESRKITSIKFYIKSKVQDKARNEIVVSLE
DKESDYINEVKSILDEEITNLQAKQIYDSAKGNIDLIKEKYNIAKESNNIKSIVAFMVSA
LKEDYKGPISKVDRFNNFEQRNYDFEQLESQLLGWGK
>NFA44464.1 RepB family plasmid replication initiator protein [Clostridium botulinum]
MDKRYIVTKANSLITANYDLSLQEQKLILTLASMVQPNDEEFKEYEIKIKDFMNLLDVRD
EKKYIEIPKITKDLMKKVFEIKEGKDIIQLAWLSSARYRTGQGIVVLKFDSSLKPYMLQL
KELYTSYKLENILSLKSKYSLRIYEILKCNQFKKVWEVELVELKKILGITEKSYSVYQNV
KNRIIIQAQKELKEKTDISFEFEEIKTGRKVTSIKFIIKTNKVNGIAPKDKKPINEVSVD
IEETPKDIKLIMEITKNEFGEKTAMLFRDLSNGDIEHISKLYEYMNTKNVKENRVGYMRT
LLKNFEEPKKSTGTTKFNNFEPRQYDYDSLERKLLGWDDSED
>NFD78324.1 replication initiation protein [Clostridium botulinum]
MDNHIESAKNNWIYQSNKLIEASYTLTVIEQKLIRLLASMIRKDDNDFKEYKFKTKDLIK
ILNTSDSRFYRDIDNITDLLMQRIIKIKDISNGEFEKYHWVDVAKYKKGVLILKINKDLK
PFYLSLDWYTKYQFKNIMQFKSTYSFRMYELLKQYEKIGYRVITIKEIRSMLDIKKNKYP
KYANLKQKVIKVSINEINTNTDLLIDYEELKESRKITSIKFYIKSKVQDKARNEIALSLE
DKESDYIKEVKSILNEEITNLQAKQIYDAAKGDIDLIKEKYSIAKESNNIKSIVAFMVSA
LKEDYKGSISKVKVDRFNDFEQRNYDFEKLESQLLGWVK
>NFI09732.1 replication initiation protein [Clostridium botulinum]
MENHIESAKNNWIYQSNKLIEASYTLTVIEQKLIRLLASMIKKDDTDFKEYKFKTKDLIK
ILNTSDSRFYRDIDNITDLLMQRIIKIKDISNGEFEKYHWVDVAKYKKGVLILKINKDLK
PFYLSLDWYTKYQFKNIMQFKSTYSFRMYELLKQYEKIGYRVITINQIRSMLDIKKNKYP
KYANLKQKVIKVSINEININTDLFIDYEEVKESRKITSIKFYIKSKVQDKARNEIVVNLE
DKESGYINEVKSILEEEITNLQAKQIYDAAKGNIDLIKEKYNIAKENNNIKSIVAFMVSA
LKEDYKESISKIKVDRFNDFEQRNYDFEKLESQLLGWVK
>NFJ20453.1 replication initiation protein, partial [Clostridium botulinum]
MDNHIESAKNNWIYQSNKLIEASYTLTVIEQKLIRLLASMIRKDDNDFKEYKFKTKDLIK
ILNTSDSRFYRDIDNITDLLMQRIIKIKDISNGEFEKYHWVDVAKYKKGVLILKINKDLK
PFYLSLDWYTKYQFKNIMQFKSTYSFRMYELLKQYEKIGYRVITIKEIRSMLDIKKNKYP
KYANLKQKVIKVSINEINTNTDLLIDYEELKESRKITSIKFY
>NFK80622.1 replication initiation protein, partial [Clostridium botulinum]
IRLLASMIKKDDTDFKEYKFKTKDLIKILNTSDSRFYRDIDNITDLLMQRIIKIKDINNG
EFEKYHWVDVAKYKKGVLILKINKDLKPFYLSLDWYTKYQFKNIMQFKSTYSFRMYELLK
QYEKIGHRIITINEIRSMLDIKKNKYPKYANLKQKVIKVSINEININTDLFIDYEEVKES
RKITSIKFYIKSKVQDKARNEIVVSLEDKESDYINEVKSILDEEITNLQAKQIYDSAKGN
IDLIKEKYSIAKESNNIKSIVAFMVSALKEDYKGPISKVDRFNNFEQRNYDFEQLESQLL
GWGK
>NFL43103.1 replication initiation protein [Clostridium botulinum]
MDKNYIIKKSNYFIMNCSYDLSLEEQKLILTLASMVQPKDEDFKPYKFRINDFMKLLGVE
TQTKYTEVPKITKELMKKVFSIEDDDILIQTAWLSSATYKKGSGMVELEFSPKLKPYMLK
LNGLFTQYKLANILSMKSKYSPRIYEILKCNEFKKQGYIEIEVEELRKLLKADNIYLKYN
DFKRKIIIQTQKELKKISDISFDFEEMKVGRKVTSLKFIIKSNKNVNDPKEKAPIDEVSI
DIDNNISKMVELMKEHKITYREAESIYKSGTGDLMHIVEVYEHFKNKSAENFIGLMVAQV
KPGVFNKPKQSNNTTSFNNFEARQYNYDELEKKLLGWEDAVEAN
>NFM32713.1 replication initiation protein [Clostridium botulinum]
MENHIESAKNNWIYQSNKLIEASYTLTVIEQKLIRLLASMIKKDDTDFKEYKFKTKDLIK
ILNTSDSRFYRDIDNITDLLMQRIIKIKDISNGEFEKYHWVDVAKYKKGVLILKINKDLK
PFYLSLDWYTKYQFKNIMQFKSTYSFRMYELLKQYEKIGYRVITIKEIRSMLDIKKNKYP
KYANLKQKVIKVSINEINTNTDLFIDYEELKESRKITSIKFHIKSKVQDKARNEIVVSLE
DKESDYINGVKSILDEEITNLQAKQIYDAAKGDIDLIKEKYNIAKENNNIKSIVAFMISA
LKEDYKESISKVKVDRFNDFEQRNYDFEKLESQLLGWGK
>NFM80548.1 replication initiation protein [Clostridium botulinum]
MKNHIESAKNNWIYQSNKLIEASYTLTVIEQKLIRLLASMIKKDDTDFKEYKFKTKDLIK
ILNTSDSRFYRDIDNITDLLMQRIIKIKDISNGEFEKYHWVDVAKYKKGVLILKINKDLK
PFYLSLDWYTKYQFKNIMQFKSTYSFRMYELLKQYEKIGYRIITINEIRSMLDIKKNKYP
KYANLKQKVIKVSINEININTDLFIDYEEVKESRKITSIKFYIKSKVQDKARNEIVVSLE
DKESDYIKEVKSILDEEITNLQAKQIYDAAKENIDLIKEKYNIAKESNNIKSIVAFMVSA
LKEDYKGSISKKKVDRFNDFEQRSYDFKKLESQLLGWEK
>NFM98944.1 replication initiation protein, partial [Clostridium botulinum]
MKNHIESAKNNWIYQSNKLIEASYTLTVIEQKLIRLLASMIKKDDTDFKEYKFKTKDLIK
ILNTSDSRFYRDIDNITDLLMQRIIKIKDISNGEFEKYHWVDVAKYKKGVLILKINKDLK
PFYLSLDWYTKYQFKNIMQFKSTYSFRMYELLKQYEKIGHRIITINEIRSMLDIKKNKYP
KYANLKQKVIKVSINEINTNTDLFIDYEEVKESRKITSIKFYIKSKVQDKARNEIVVSLE
DKESDYINEVKSILDEEITNLQAKQIYDSAKGNIDLIKEKYSIAKESNNIK
>NFO48634.1 replication initiation protein [Clostridium botulinum]
MDKNYLVTKSNYFIMNSSYDLSLEEQKIILTLASMVQPSDEEFKPYIFKISEFMELLGVD
TKTKYSEIPKITKELMKKVIEIQEGNTLLQVSWLNSVRYEKGSGMVTLKFSPDLKPYMLQ
LKEKFTQYQLANVLSMKSKYSPRVYEILKCNEFKKQGYIEIEVEDLRKLIKADTVYPKYN
DFKRYVIERTQKELRKISDISFDFEEIKTGRKITSVKFYIKPNKKANAPKPITDEVSVTV
TQDNKLDLQKGIESIISMMRKHKITASEAMAIYKDGEGNLNHIAKIYEHFKNKQADDTFV
GLIRKMVRPGAFNEPKKSSGTSSFNNFKAREYDYDSLEKKLLGWED
>NFO72304.1 replication initiation protein [Clostridium botulinum]
MNRSYLVTKSNYFIMNSSYDLSLEEQKLILTLASMVQPDDEEFKPYIFKISDFMDLLGVE
NQAKYTEIPKITKELMKKVFEIEEGKKIIQTAWLSGAIYEKGTGYVTLKFNPDLKPYMLK
LNGLFTQYKLANILSMKSKYSPRVYEILKCNEFKKQEYIEIEVKELRKLLKAENIYPRYN
DFKRKIILQTQKELKKISDISFEFEEIKTGRKVTALRFYIKSKKQKNIVKQEVSATLENS
DYINEVKSIFDENITSKQAKQIYNTAKGNIELIKEKYQLAKQSNNIDNLVGWIIDSVRKD
YKKPISKTKVDRFNEFEQRQYDFEDLEKKLLGWVK
>NFO82777.1 replication initiation protein [Clostridium botulinum]
MDENYLVTKSNYFIMNSSYDLSLEEQKLILTLASMVQPNDEEFKPYVFKISDFMELLRVD
TKTKYTEIPKITKELMKKVFEIEDGKKLIQTAWLSSAIYEKGSGMVTLKFSPELKPYMLK
LSSMFTQYKLANILSMKSKYSPRVYEILKCNEYKKQGYTEISVEELRKLLKIEDMYPLYA
DFKRFILMQAQKELKKFTDISFDFEEIKTGRKVTSLKFIIKANKKVTAPKEKAPINEVSV
DIDNDISKMVELMKDHKITYREAESIYKSGNADLMHIVEVYEHFKNKSAENFIGLMVAQV
KPGVFNKPKQSKNTTSFNNFEARQYDYDALEKKLLGWEDEKDINGNEYEQLTVK
>NFR85935.1 replication initiation protein [Clostridium botulinum]
MNKNYVVTKSNSLITSNYDLNLQEQKIILTLASMVQPNDTEFKEYEFKIKDFMQLLDVES
KTKYTEIPKITKELMKKVFEIREGKKIIQISWLSSAVYEMGTGAVTLKFDSNLKPYLLEL
KELYTSYKLENVLSLKSKYSIRIYEILKSNLFKKVIEIEVQELKNMIGAKEKTYNTYSNL
KSKILIKSQKELNSKTDINFTFEEIKTGRKVTSIKFTIKKNKDVCNEICATKEDSENEKY
MNIDNIKLVKSIIHNINDDEANKIFNIANGDIEKIKEKYSIISKFKTVKNLTGAMLQAIK
EDWTINGTSNGAFNNFEPREYDYEDLEKKLLGWDK
>NGO96575.1 replication protein RepB [Burkholderia cenocepacia]
MSRALVNAQQGLSLNEKRLMMTALRSIDSKKSPYQHGKSDGYVSVRVRADEFAAVAALSP
RSGEKQSAAAYKGLKEACASLYERKLTYMDGKKVVKLRWVWKATYHDGEGWAEICFSPDL
TPHIFLLKSRFVSYQLKFAQGLQSIYSWRLLELLMREKDRGVLLITVDDLRETLEIPDTY
RFADIKRRVIDMAIDELNKKADLVIQWQPIKRGRAVQSLRFEFAENPQGRLDV
>NGY80782.1 replication initiation protein [Bacillus megaterium]
MKKSNVVQPYDLESINIKNWVTKSNILIESTYKLSLQEQRILLIMASKVQPNDETLKTYR
FRAKDFIEIVGNKKGTGFYSYLKEIVNGLQTKILTIKEKGRQRNYNWVITSIYEENEGYI
TLQFHPSLKYLFLELKEKFTSYQLENVVRLNSVYSIRIYELLKQYERLRKRELTLEELRH
FLAIEPTKYKQYGHFKSKVLAVAQKEINNKTDIHFEFVEIKTGRKVTSIEFIITSSPALN
GTKTSEEKKLKAPQPSLDLLDNEKENGLYHDLVRLGVKSEKIEWILSEFPKEQVKRNVKY
TQDRLIIGDITHPHSYVIKAIQKDYAKVSQESKVAIPKKSNRKELVPDFIIEAEDKQRTL
ENLTLKEKQELFYKENGTQIEFEKRLIQFQELRKMLILNSEEPNQEELEKAQEAAVQEVL
RNMNEDLRKREEVGLKPRLINDFKNKELREIYRTFLHKQV
>NHN90277.1 RepB family plasmid replication initiator protein [Acetobacter sp. LMG 1627]
MSNALVRAGHGLTLAEKRIVMLAVSKLDSRAPAPAPTSIVPRTKITAAEYAETFSVDART
AYEALQDAAKHLYNRSITFFEPAYTRAGKPLKPIRNDMRWVGRCKYHENEGWVELSWWPD
LLPSLMGLKKQFTTYKLQQANALRSAYSWRLLELLLHYRDSGLAEYTIEDFCASMDATEK
QKANFNNIKRRIIEPAVKELVEKDGWLIQWTPIKAGRKVSRLRFEFRKNPQPDLFPPS
>NHN96316.1 RepB family plasmid replication initiator protein [Acetobacter thailandicus]
MSNALIRSGQALNLAEKRLLMLAVSKLDSSKPLTFGEVPTSRVHAIDYANEYGVDPNTAY
EALQVASKSLYDRSITMFEPAHTRQGKTLKPIVTNMRWVGRAKYHEGEGWIELGWWPELL
PHLTGLKREFTKYKLQQANALRSIYSWRLLELLMHYQSTGTAEYTIEDFSASMEATEKQK
KNFAKIRIKIIEPAVKELTQKDGWLIEWEPIKTGRKVSKLRFIFKKNLAFST
>NJF66571.1 RepB family plasmid replication initiator protein [Salmonella enterica subsp. enterica serovar Anatum]
MSDLIAYKSNALVEASYKLTLQEQRFLLLCISRLKSGADAELQKTMTITAAEYFDSFPDM
GRKNAEVQLQEAIDRLWDRSIILKDDEKREEFRWIQYRAQYAKGEAKARITFSDAVMPYL
TQLKGQFTRVVIKNISGLSSSYSIRIYELLQQFRSTGERIIALNDFRSMLGIENKYKQFR
DLNKMLIKPCITELNKKSDLVVTVETIKKGRTVAALHFRFKEDKQIKMTI
>NJF79992.1 RepB family plasmid replication initiator protein, partial [Salmonella enterica subsp. enterica serovar Anatum]
PDEQKTMTITAAEFHDAFPDMGRQHAEARLKEAIDRLWDRSVIIKNEEKREEFRWVQYRA
QYFKGEAKVEITFSDAIMPYLTQLKGQFTRVVVKNVSSLSSTYSIRIYELLQQFRSTGDR
TIAIDDFRTMLAVEDKYQQFKDLNKMIIKPAIAELNEKSDLVVTVETIKKGRTVVALHFR
FKEDKQIKMTI
>NJH96409.1 RepB family plasmid replication initiator protein, partial [Salmonella enterica subsp. enterica serovar Anatum]
NEEKREEFRWVQYRAQYFKGEAKVEITFSDAIMPYLTQLKGQFTRVVVKNVSSLSSTYSI
RIYELLQQFRSTGDRTIAIDDFRTMLAVEDKYQQFKDLNKMIIKPAIAELNEKSDLVVTV
ETIKKGRTVVALHFRFKEDKQIKMTI
>OAH54010.1 hypothetical protein AWH48_09585, partial [[Bacillus] aminovorans]
MDNRNTQTLKCNRNFKVTMHRNLVKATFDQTLTCQEQRILYTVISNLPAPEFLKDDKGNF
ILDKHGNKQITNYLNEAPLYEMSIKEFGELTGVKEVSYRTLKKICANFMKKLIDVRDVNA
TSREEEDFDHTQWIIRCEDFDYIQWIIRCQYVGSQGIIKIQLSPNLLPFVANLTSNFVSV
SLGTLMDFKCKYSARLYFLLQQWRKVKTKQFDLVNLKEMLGVPVVGIEEVDGKEVKIFKL
ERYTHFKQRVLEPALKEINEFSDMVVEFKEIKKGRKTNSIEFSIFDKPMQAKEEKQPTEP
STYEQLIRNASFGDFNIEFYKNAAKALEEMQDVENKQRLVTYHLGTLKTYLQKRSDEINS
PAGFIISQIQKAVERYNSSGEFDFKELLESGGIRVERMPSWALEDEKPPSKTPEEQAEFE
RK
>OAH55413.1 initiator RepB protein [[Bacillus] aminovorans]
MLLTTATEVIEPHPNNLVTKSNLLIEANYKLGVVEQKIILCLASNISPADSDFKTYTLPI
KEFTNLLGLKGTPKYTELRQITKELMQKVFEVRIDRKVIQVSWLSYVAYNETEGAIDIRF
DPFLRPYLLELKKEFTSYKLENIIKLKSSYSIRIYELLKQYEKLQERTFQLTSLRKMLGA
EEIYPAYGNFKQRVLVPAQKELKMKTDISFEIEEVKKGRKVEKIKFLIFSTRNHKSKQLD
LFHENLEEFKLPNSFSETVKKLGLNVGIQLTDEMINSWEKHGQDTVIDLLEKMQYRRDIE
NPVGYIIKVLNTPGANEITSENGDIVAHLVSEFRQSKEHLPDWLVKRKSIEEIKTWMTID
QEQANQKFEDIKNELYEILQIEELKNSERSDEEMEEEKRILLKRIHSL
>OAV11396.1 Replication protein [Moraxella catarrhalis]
MAFSTLAECDVNPEFFRNVRFTIRARDYMELYGVDRTTAYQALREASERLFNRYFTYDEL
VDKNLMLYERIKSRWVTKIGYQDSQAYITFFLSDDVLSMVGNLKEQYTYLNLYKLVNLTS
IYAIRLYEMLMQWRKIKTVPVIELEELRLRLGIAEQEYPAMKDFKKRVLDKALEQINEFT
DITASYEQIKDGRKITGFKFSYKDKVKVPKALPNKTEKDPKTIDIFDGFTDLERQTIQQR
IDEHIERLETKGEMVSEYWRENIIKKAIAEKWGLDVLAEQQRKEQEYKTRLAIDQAQMQA
KARAEQEQAERTENRKNAMIAKFESLPKAKQEKILDEVQENVGGVFARSFKEARARGTAH
KDVMFMSWFFKILGI
>OAV74514.1 RepB family protein [Bacteroidales bacterium Barb7]
MKDIPIIYDKNHYSVIANDVIKGKQEMTLQEARILRLLITQVAKEDKDLKTYECKIKDLA
KFLNVDGSNIYREIKSICDSLAQRVVRVGTGNPRNPWQTFSWLQLAKYDGNGTITLMLSE
QIKPFVLDLDKYFTQYQLVNVLDMNSFYAIRLYELIKSEEYKAEFGNEYQEYTIDFLREF
FCCEKKYSLFSNFKMRVLDIAIKEINEKSDLEIRYTDYIKDGRKVVAIRFWTFDNQNVIR
QHQRLDGQLSFLNYEDKL
>OAZ68927.1 Replication protein [Acetobacter pasteurianus]
MSAELETKTRRKLGSKTAEKAVTSYDAADLDRPAGERWITMSNALTRAGHGLSLSEKRIV
AMAAATLDSRKTLKPGEAPTTRISAADYAETYDVDLDTAYDQLRAAAKALYNRSITFYVP
AYRRNGKPLPPTQVQMRWIGEAHYHKGEGWIELFWWHKVLPYLTGLKKNFTSYQLQQTSA
LRSIYSWKLLELMTQYASTGWMEFTVEDFGASMDATDKQKADFAAIRRKIIEPAVRELTE
KDGWLIEWKPIKKGRKVAKLRFDFKRNPQPRLL
>OBQ15881.1 replication protein RepB [Anabaena sp. WA113]
MNNLSVAKSNNLIDASYKLNVQAQKLVLACLGKIDSRPDATPQKEVTLTASEFSELMGID
IKNAHRELYKAADALFKSSIILHEGDDEIELYWIQEKAKKLKGEGAIRIVWSDRILRYIC
QLKSRFTTYKLRNIASLQSGHSIRLYELLMKFNATGERVIYLDDFKSALGISDKYPEFKV
LNRDVIKPAIDELNQRSDLIIKFDTIKKGRTVAALVFEFKQSNQLKMDI
>OBQ16007.1 replication protein RepB [Anabaena sp. WA113]
MNNLSVSKSNSLIDASYKLNAQAQKLVLACLAKVNPMPDAEPTKRVTITALEFSELMGID
LKNAHRELYKASDALFKASVILYEGDDEREIYWVQERVKRIKGEGQITLIWSDSILKYIC
QLKSRFTTYKLRGIAQLQSSHSIRLYELLMKFNATGERVIYVDDFKSALGISDKYPAYRD
LNKWVIKPAIEELNQRSDLIIKFDTIKKGRNVVALVFEFKQNNQLKMDI
>OCA56964.1 replication protein [Xylella fastidiosa subsp. pauca 11399]
MSDPSGKRLVTMSNALTRAGHGLTLAEKRVIAWAVATLDSREVLKFGEVPTTRISAMEFA
EEFKVDKNTAYDQLKAAAKNLYNRSITFYEPAYKRNGKPLPPTKVQMRWVGEAKYHEGEG
WVELAWWPKLLPHLTGLKKQFTTYQLQQASALRSAYSWKLLELLTRFQSTGIAEYTVEDF
AVSMDATEKQRANFAKLRTKIIEPAVKELTEKDGWIIQWVPVKAGRKVKALRFTFMRDPQ
GSLPF
>ODL95807.1 DNA replication protein [Acinetobacter pittii]
MNASYNLEVTEQRLILLAILNARETGNGITSDSKLEIHAKDYASRFDISNDGAYKALKNA
VLNLFDRQFSFKEQDKKGNVGTVKSRWVSRIKYIDDSATLEITFAPDVVPLITRLEQHFT
SYQLKQVSQLTSKYAIRLYELLIAWREVGKTPRIELEDFRSKIGVDDTEYTAMNDFKKRV
LEPAIKQINKYTDITATYEQHKKGRLISAFSFSFKQKHHPKTEKTVDLKRDPNTPDFFIK
MTDAQRFLFANKMSEMPEMSKYSQGTESYEQFAIRIAEMLLQPEKFRELYSILEKAGFKG
>ODT25838.1 hypothetical protein ABS54_08155 [Hyphomicrobium sp. SCN 65-11]
MAAGEVLDLRFRDGRRALSLRAGKLFHLLVNIAGARAVEDVEHKVPIAQLNFSHLERDEL
VECVRDLVGTTVELRVKRDGKEEVMVDPLLFGVRRPAEMYEDAGNLVFRLSPTLRKVLEQ
SNHWAALSRKAVLAFESRFSLRLYEIVALRSGLERKTSEVFDLDDLRKRLGVEPKTFTRW
QDFRRFVLDRALEEVNQLSGFTVTWEPVKRGRSFAAVRLSWEVQDAKGRAAAARELDSSS
IGRRARREGTVENVVEAGFPPAGPISYGKWADIAREMLPRPTPDVDLVATRFRDFAAKKG
IPLGRSNIERIFRIFCKEWKV
>OED44686.1 hypothetical protein ACH42_07010 [Endozoicomonas sp. (ex Bugula neritina AB1)]
MNNNLVVKHNDLIEASYKLTLEEQRLILASISKVDSRKDVPVEIMITAKEYAELFDLQLK
HSYFQLKEATNNLYERDIQIKGKKQTERMRWVYKVAYSDGEGYVTLKFSPEIKLYLSQLN
GMFTSYQIANIAKLKSLYSIRMYELLNQWKITGKRVIPLGEFRRILELEDSYPRFADLKR
RVIQPAVDELNKQTDIAVSFDVEKQGRAVSTLLFSFSAKPVQLEA
>OFD26183.1 RepB family plasmid replication initiator protein [Acinetobacter baumannii]
MQNTNSRDTNMLIVKDNALINASYNLELVEQRLILLAIIEARQNGKGINTNDHLIVHAST
YIEHFNVEKHSAYMSLKEACKNLFARQFSYEEINPNGSSTQYTSRWVSKIGYTKKEGTVH
IIFAPDVVPLITRLEKHFTSYELEQVAQLQSKYATRLYEILIAWRSTGKVPEISLSEFRA
KLGVSDSEYKIISNFKLRVLDVAVSQINKYTDITVTYEQHKKGRTIIGFSFRFKQKQLAK
KIESKRDLNTPDFFIKMTDAQRHLFANKMSEMPEMSSYSQGTESFQQFAIRIADMLLQPE
KFRKLYPILEKAGFKP
>OFN90009.1 hypothetical protein HMPREF2572_00005 [Neisseria sp. HMSC064E01]
MANVVKDTVSLTANNVVISNYIVRSAQTLNLVEKRILMAGIAKLGGVNGEIKLSAQEYAD
TYGVNIRTAYNELKGAVGTLMKRTLSWQITDGKKIGTRTTIWVQGFDYFKDEGLVKFRFS
EYIFPFLFELEREFTKYQLQQAAALRSIYSWRLLELFEQMKDKADGSGWLSMSIEEFWHA
MEATESYKTNFQLLRKRVIEPAIKELSEKDGWLIEWEIRKRGRKVSTLLFKFERNLQGGL
FDQETAPILRDKNSN
>OFV32666.1 hypothetical protein HMPREF3139_06455 [Neisseria sp. HMSC15G01]
MAGIAKLGGVNGEIKLTAQEYADTYDVNMSTAYRELKNAVNSLMKRSLSWQVKDGKHIGT
LSCVWVQGYKYFKEEGYVKFKFSEYVFPFLFELEREFTKYQLQQAAALRSIYSWRLLELF
EQMKDKTDGSGWLSMSIEEFWHAMEATESHRKNFSDLRRWVIEPAIKELTEKDGWLIEWE
VRKRGRKVATLLFKFQRNPQGRLFNQETAPIPRNKTLNALE
>OFX18078.1 hypothetical protein A2033_18780 [Bacteroidetes bacterium GWA2_31_9]
MSSNNANIVKVDNILTEARYTLSKLEMDIYFVILSFMSEKDDEKTLYRIDISEQEKLTGN
KWHIRQVREATKGLLSKVIEFYDYEDNYIQASFIEMAKYINKKGIIEIKVTQALKPFLLN
LKSRYTTFQLVSSLALTSKFAKRIYMLCSQWKSTGITRKYKIEELKYMLNLIDTETNKEQ
LKNWSQFKEKVLDLSVKQINTYTDLKINYRLEKEGKKITHIIFDVEKTDASQQIIDFSIT
EETLALKERIISKYKLRKDQADKILANNDIPTIKKLLYDIQLKNANGEIKSIGAYSASVF
NV
>OKP00822.1 RepB family plasmid replication initiator protein [Xenorhabdus eapokensis]
MNAKTATAHKADGYNADSIERPAGERWVSMTNALTRAGHGLTLSEKRLVACCVSKLDSKK
PRRPLDVPVTRITAMEYAEVFDVTLDTAYDQLQASAKSLYNRSITFYEPAYRRNGKSLIK
TKVQMRWIGAAKYQAGEGWVELHWWPALLPHLTGLKRQFTTYQLQQASALRSAYSWKLLE
LLMRFESTGWAEYSIDDFCTSMDATEKQRGNFANIRRKIIEPAVKELTEKDGWIIDWNPS
KAGRKVAKVRFDFRRDPQGRLL
>OKZ97258.1 hypothetical protein BHV90_20625 [Clostridiales bacterium 42_27]
MGEDEKFGIQVARNYKVVKDNKLIQDVTRKKYELSILEQKILGFIISMIKPPTPNSPFPC
YQLEFDIRLFCKVCGIDFENGKNYQNIKIALKRLADNSFWIEEDDDELLFQWINTPRIKK
KSGKVIIKISDDVMPYLYNLQEKFTSYELYQILALKGSHSIALYELFKSYLFRKSVKFSI
DDIKKYLSLEDKYKEYKEFRRRVIEPSVKEINEYTDLQVEWEPIKKGRTYVGIHFKIKNK
ERWEGLAAYRKTISELDGGVFDIISDEL
>ONC41689.1 replication protein RepB [Burkholderia pseudomallei]
MSRALVNAQQGLSLNEKRLMMTALRSIDSKKSPYQHGKSDGYVSVRVRADEFAAVAALSP
RSGEKQSAAAYKGLREACASLYERKLTYMDGKKVVKLRWVWKATYHDGEGWAEICFSPDL
TPHIFLLKSRFVSYQLKFAQGLQSIYSWRLLELLMREKDRGVLLITVDDLRETLEIPETY
RFADIKRRVIDMAIDELNKKADLVIQWQPIKRGRAVQSLRFEFAENPQGRLDV
>OOI26112.1 initiator RepB protein [Escherichia coli]
MIITAEEYFNSFPDMGRKNAEIQLQEAVDRLWDRSILLKDDEKREEFRWIQRRAQYLKGE
AKVQITFSDSVMPYLTQLQGQFTKVIIKNISRLSRSYSIRIYELLQQFRSTGERIISLDD
FRSMLDICDKYQTYKSLNQQLLKPCIDELNLKSDLLVTVETIKKGRTVVALHFRFKEDKQ
IKIPS
>OOJ53706.1 RepB family plasmid replication initiator protein [Escherichia coli]
MMTKKNVDQPMTMTVSLRGKNVVMSNAISRAAQSLSLAEKRIIFAAIAQMGGKYAPVRIT
AQEYANTFGMPLKQAYSQLKEASENFFNRYIRFKLNEVSEIDVDVWKIRWLGAYKYNDGE
ANVLLHFTPQVMPYLCELEDNFTKYQLSQACALRSVHSWRLLELFEQMNTNKENNGWLSI
SLEDFHHAMESPDSYKTTFGLLRKYMIEPAVKELTEKDHWMIDWKPIKKGRKVVRLEFWF
RKEN
>OOM22693.1 replication initiation protein [Clostridium beijerinckii]
MLNELKSMINNWIYQSNRLIEASYTLTVMEQKLIRLLASMIKKDDDDFKEYKFKTKELIK
ILNTSDSRFYRDIDNITDSIMQRVIKIKDINTGEFEKYHWVDICKYKDGILTLKVNKELK
PFYLNLDWYTKYQLKNIMQFKSTYSFRLYELLKQYEKIGIRSITIDDFRCVLDIDDKQYP
KYANLKQKVISVAVNEINSKTDLYIEYEEEKA
>OQA02162.1 Replication initiation protein [Planctomycetes bacterium ADurb.Bin401]
MDKRLVIKSNFLVEASYKLSAIEQKIILSLSTKIKKEDQEFKKYTFNLGELSSFLGLNTN
ADYAYLQETTRALLSKVLILKKENSLLQTHWFESVEYFEKTGTVSMCFSPDLKPFMLQLK
ENFTKFQLKYAIQLKSRFSIRTYELLKQYESIGTREFLLTDLKEMLGVGPEDYPLYGNFK
AKVLLVAQKELQAKTDIAFDFEEIKVGRSVGRIRFTIHSQEVPFVEETADTPIGKQDFMD
EKLNQLVVLLPQAYQDKQSIRKLLQEAVKKNDFDYVMRNIIYSNDRSNAMKPGSNPEKGS
NYRVYLAKALRDDYGLAYLEDQQVKKEAEQVRQKTFAEAEKQKQRERNQIDQERENREKA
RVFISSYAPETVETYAEEARKRLSPDSLARYHRKDPIGLFEFKRRLEDIVMENVGLKIKS
ETSVTTNEQENQSGVAK
>OQA04314.1 Replication initiation protein [Planctomycetes bacterium ADurb.Bin401]
MKNEMVVKSNTLVEASYRLSAQEQKVILSLAAKIKNQDEDFKNYTFSVKEFADITGARID
SKYHEVKNLTSRLLRRVFTINEADGPLQLSWLSAAKYFDGEGLITLRFDPGLKPYLLQLK
DCFTKFNLSMALRLKSSFSIRIYELLKQYEAIGSRSFLLADLKSALGISGNQYKLYGHFK
SKVLKVAQEELTEKTDLTFEYEEIKVGRGVGKIAFIIKTQPVPARSVEPEPETQSEPDDL
VFTSLLELLPVTFQRKESIRKIVKAAFDKHGFDYVMRNILYSNEKSNATRPGANIGKGSN
YRVYLSKALQADYGLAYREDQESKNELMRKQREAVAADEKQKNQEFAIILAEMENREKAR
TFIKSYAPETLKTFEQQAFLRMSADGLSRYKRKDPIGNIEFKRRLEDVVMEHVGLKPKQE
ETKEPEQQSQTAEAA
>OQA55058.1 Replication initiation protein [Candidatus Omnitrophica bacterium ADurb.Bin277]
METEEEKKELEPKPPEPPHARLIMSPKALVVKSNKLVEARQRLSIQEQRLILLLISKIRP
EDVNFLWYKFQIMDLAKFLGLEKSKRIYIDVRKAVRKLMKRIITIDRKVRDIDLHWIEGA
EYGDKGSIKICINQVLKPYLLNLRAHFTKYYIGYVVHLRSTYSIRIYELLKRFENLGETT
FEVDRLKHILGVDKDEYKLYGHFKNKVVLVAQKELKEKTDIAFTFEETKEGKKVAAIRFV
IKKNDPKQKFLALPDPPAFVCEEPIKPQKHQAKEEPRPRSAEPPPELPEENGDTEENFTR
LVTLLPEKFREMKSLQKVIQRALREYGYDFVARNINYTNVKSNAVKPGSNPGRQGNYGAY
LSKALVGDFGLSFQENEDLKATEKALADRRREEEEGKKREEAKRQAKEAENRAKAETILQ
ALSETELTELRKQAVERLPPDLQKSKFSSMMVKMEMQKIVLERIAAKPPAPKEPVSE
>OQA55451.1 Replication initiation protein [Candidatus Omnitrophica bacterium ADurb.Bin277]
MSEASQKPKAPQESQHVDLVMSPKALVVKSNRLVVARQRLSVQEQRIILLLISKIRPEDV
NFLWYKFQIIDLAKFLGLEKSKRIYIDVRKAVRKLMKRLVTIDRKGENIDLHWIESAAYG
EKGYVKIRINQDLKPYLLNLKAHFTKYYIGYVIHLRSSYSIRIYELLKRFENLGEVFFEL
DRLKHTLGVNEDEYTLYGNFKNKVILVAQKELHEKTDVTFTFEETKEGKRVTGLRFIIKK
NDPKQKVFSLPEPPTFVCEEPIKPKKPQIREEPASGPMEPPPELSEENGDTEENFNRLVA
LLPEKFREMKSLQKVIVRALREYGYDFVARNIGYTNEKSNASKPGLNPTRKANYGAYFSK
ALAGDFGLSFKENEDLKAAEKALADRRRHEEEEKKREVSKRQAKEVENREKADTILQALS
EEELTGLRKQAVERLPPDLQKSKFSTMMVKMEMQKIVLERITAKPPTPTPEVSQ
>OQA71425.1 Initiator Replication protein [Candidatus Dependentiae bacterium ADurb.Bin246]
MVTDLTNAKDNWIFVENRFIEASYSFTPEEQKVIRILASMVRKDDEEFKEYKFKVLELAE
FLEINKKNAYRDLEKVSGLLMSRYIKVRNKDKPNKWELFHVINKAKCEDGFLTLKIDNEM
KPFYLALEEFTKYQLKNIVQFKHKHTFRIYELLKQYEHNKKIKERIIPITDLRTYLDISD
NEYKVYSDFKKRVLITSQNEINSKTDISFEFEQIKGVRAVESIKFKIISNPDKEEPKQLD
GQIQIDIEYHKFNTLARLFYEETGVEFPVNDLKELVEQKGYNVVRDYFLNAKKFNYKSPV
GFFIKAIKESYKIPEQMRNPQKNKVPQQSNFEQRKYEKGFLDSLYDNF
>OQX01820.1 replication protein RepB [Thiothrix lacustris]
MSSKNDSQIVIKKSNDLIEARYKLTLEEQRLVLLLSSSIHKDDEDFKDYEIRVSDFVQMF
GLEKRKAIYKAVEDAARDLSGKKIDLSNGKERIYASWLSYVRYIEGSGVVQLRFDKSLKP
YFLQLKNCLHGFTQYNLATVINFKSTYSIRLYELLKMKVWKAESSGKNEFEKSFEIDEYR
QILGIDKKAYPVFADFRKRVIDTTVLEISEQTELNIFETKYIKTGRKITGITFVVKIRQA
DETQALKLEREEEPPKEQPHPIIERLISLGFGVETAKQYKTKYGIKRIERNIAYTLAKKQ
EGIVKDIPPYLNKAIVEDMGGGWEVMQSKQNQEKAEQQAQAAKREQAAELAHLKTMAERA
GVPLEDLLPKKAKGGN
>OQX03744.1 hypothetical protein BWK73_38505 [Thiothrix lacustris]
MGTVPEWLEKKAQEAVERQKDVSAKVITEQKVTEKIRNPDSLTPLPTVYGYDGEVNMSRI
LVKAAHGLNLSQKRLIMYAVSKIHPHAPQPAQLVVRVDATDYARDMDVWTNHAYRDLQDS
ADALFDRYISISRDTPKGREIEKIHWVSSAKYHAGEGWVEIRFTPEVSPYLSMLNDGNQV
IYKLQTVIDIKSVYAWRLMELLMQWQDTKRLYIKLEDYRHALEIPETYRYVDVRLHCIEK
PIQELREKCQIDIQWTPIKDKENKRRVGSLEFTWKSVEQIEIPLEGGEKPKKKRGRKPKE
A
>OQX11021.1 hypothetical protein BWK73_18725 [Thiothrix lacustris]
MSNLLQYAVPEGEYGKNCSIGDLHVNMSNILVRAAHGLNLVEKRIVMACAAQIDSMRLGT
SGEYNQALVRLSAATYGNQFNIGRNNAYNELKAASERLFERHIVMQRETPKGMKVHKFRW
VSGVMYLEGEGIIEINFTREVMPHLTFLRGSYTTYQLSSASALRSFYSWRLLELLKSWRK
TKELFITLEDFRRTMEIPESYLYKDVRVKCIDVAVKELKEKNNLKITWTPIKKSRAVTSL
RFKWTEDDQINLNLEGGEIIKPKRTRKAKETDE
>OUB29815.1 initiator RepB protein [Bacillus thuringiensis serovar yunnanensis]
MSTNQDLQIKENNIVSKSNTLIEANSRLNLVEQKILLCLASNIEPNDRDFKTYTFPIKQF
HDLLGLNGSTKYTELSKITKELLSKVIEIRAGEELIQVSWLSSAIYNRNKGTIDMRFDPL
LKPFLLELSSKFTSYRLANVVKLKSTYAIRIYELLKQYEDLKERTISLENLRYYLDAMDV
YPNYANFKQRVLKPSQKELEKKTDISFEFEEIKIGRKVQKIRFIIRSQKKKDNDLVRFEK
KLDQFQQPNTFEQKIKRFEERCKEKVFPKVFEKWAAHKEIVLEIIEDIRFRSDIESPIGY
VEFILNSRLKELSEKEILNESNQNEDKSNNNLLEIDTIIDSVITKYSTSTGTVATFLVKD
TAIDELVKVVTLEEAEAIWKEKETYVIDKIYELIKKNRSKKRY
>OUI79236.1 replication protein [Acetobacter orientalis]
MSNALVRSGQALNLAEKRLLMLAVSRLDSSKALTFGEVPTSRVHAADYAKEYGVDPNTAY
EALQAASKSLYERSITMFEPAHTRQGKPLKPIVTNMRWVGRAKYHEGEGWIELGWWPELL
PHLTGLKREFTKYKLQQANALRSIYSWRLLELLMHYQSTGVAEYTIEDFCTSMEATEKQK
QNFAKIRTKIIEPAVKELIEKDGWLIEWKPIKTGRKVSKLRFEFKKNSQEELSV
>OUJ67866.1 hypothetical protein BXP70_28380 [Hymenobacter sp. MIMBbqt21]
MEGIQTTLFETVPDATGKLVVQHNALVNARFDLTTVEMRLFMAMLARINRADTEFREFQV
PLREITALSGRRLSGKDYLEVESMCSQLVTRVLHIERPGVEPRTRGNRSRRHAPDFDKIP
LMAYAKYRGEEGVLLVRFNDEVMPYLLQLQRNFTKVQLVQLLKIKSPHSYRIYWLLKEYS
AFGTRTLGVEELKAMLSLEGQYKQFPLFRMRVLDRARDEMMHTDLPFDYELIREGKAVTK
IKFNYASTSAESAAQELSAASPWEIALHTVGVSAGSIAVVAELVGKGEVDPEYIRYVAQM
QQEKFKAGKVKSLAGSVFTAITKGHLVDDFQRHQQKRERAALRKVATKQPDVVRYTLAEV
RAAYETMKKKKMTQATTFEQNLELIYLSQGFRQQRDAQGVEWLVKEA
>OUM83900.1 replication initiation protein [Parageobacillus thermoglucosidasius]
MQVLDIQQYNKAVTKSNALIEANYKLSTLEQKIILYLISQIHKDDDDFKMYRLPIQEFSE
MLGYRGSPKYTELREITKNLMRKVLEIREGQKLKQLSWVSYVEYDERSGFVSLSFDPRLK
PYLLQLKREFTTYRLKNVMELKSSYSIRMYELLKRWQYMKEVEITLDDLRMMVGAADKYH
QYHNFKKRVLTPAQQEILEKTDIWFKYQEVRKKRKVMALRFYIQEKSTIDQVVVPIEEKT
ENNAADQYLKFLAVLQAYDRYITEKQFTKIALLAQKVFGENWLDEMIKTTREILQRGDIR
EPIAFLTYLLNEKLERVRIGSDHNEVVVNKNVRVVRGEAVPDWLEDYQKKLAESSQTRDT
DEEDIEQIRRELEERLKKYKD
>OWJ90389.1 RepB family plasmid replication initiator protein [Pseudomonas sp. A46]
MTTAYEQLQDAAKQLYNRSITFYEAAHKRGGKPLPPTRVQMRWVGQVKYQDGEGWVELHW
WPALLPHLTGLKKNFTTYQLQQASALRSVYSWRLLELLSRFESTGWLEVTIEDFAQSMDA
TAKQQENFANIRRKIIEPAVKELTTKDGWLIQWRPIKKGRKVSGLRFDFKRDEQLPLAL
>OWJ92881.1 hypothetical protein B6S59_18150 [Pseudomonas sp. A46]
MLWLHARGFKMTDSARANKSLHDTDDELPAIDMVIDGVTINPQDLLGDDLGDDYPSTWNR
VIGQSNALVTSSYHLSLSEIRLLRLCMSAIDSRRPLRPKVFVIRASDYAETFNVTLDAAY
LALRDASNTLFDREIRIGTHKSGRRIRWVSEVKYHQGMGEVEVHFTDQVMPQLTALERQY
TAYRAGEIVNLNSVYSVRIYEWLCQFRSTGWMKITVQELRDRLQLQETYSQFRDLRRRVI
EHAVEEINRTADLDVKVTYQKKGRSVEMISFTFSVKPQVQQPLDLEPSLEDLQADLPASQ
PVNEGH
>OWP61524.1 hypothetical protein CDA63_18995 [Hymenobacter amundsenii]
MENTPERRISQHNALINARFSFVPLQMRLFVALLSRIDFDDVDFKEHLVPLDELIFDRRG
GSAYEQVDEMCKGLTSFTLYIEELEEKTRKRGRKPNYTYIPLMAEAGYRADLGGVVASFN
PKITPYLLQLRESGNFTMADMQEVLKLKSPQSVRIYWLLKEYSGFGRRTISVDDLRFVLG
IEEHEYPRFSNFKARILDKAQSEIGETDIPFTYELEREGKTVARIKFLFQQLAASATKKT
LPRAAEWADALAEIGVSQRSITTIANQLESGEYDVGYISFVLRIVEGQFRKGKIKKPAGA
IYKALAEKYLLEDYRAETKPKPIVKKEVIKLIEKESIVAYKMSEVRKMYDNPGPYAQRQK
RADTFEEHLQQIYLKDGFNVENREGEEWLVKSS
>OYV15229.1 initiator RepB protein family protein, partial [Methylococcaceae bacterium NSP1-2]
MARIKKKTPLASLIVTQANELVESRYNLTLGEQRLIFTMIARIQPDDEDFKPYRISLNEL
AEFLGIDKNHIYSDCKKITKKLLGKVVEIQETGRLLQTHWVSSADYIDGTGVVNLTFDPL
LKPYLLQLKGNFTSSKLEMLLSFKSQYTMRMYTLLKQYERLNGREVELYLLREILGIGKE
QYKLYTDFKRNILEPTQKELKAKADLTFEFDEIKYGRRVGAIRFKILSQKKLIEPTQDKD
TVNVMPLTPRLSVPVAQKDLLLDKLLSLVPEQHKAKKTVQSALESFGNKQGFDYVKRNIL
YSNAKADKSYAGFLNSALKADWGHDWAIERKIEGEEKKQIVEAEQSKKDDDVRKRKESKE
KHEKVLSGFYSLSQDVQDGIKNDFLESIQDNTFVVKEWAKTARANENPIE
>OYV15545.1 initiator RepB protein [Methylococcaceae bacterium NSP1-2]
MDTKKLTVCKANQLIEATYRLSLNEQRVINACIAQVDSVAPLLATDKFELSAKDFAKLFG
ISEKRAYGELQDIAKTLYQRSLTIYNPDPTQPKLKKLETRWISTIGYVPEDGKIFLHFSQ
YILPYLSELKGQFTKYELNQISGMTCIYGYRLYELLMQWKTTGKREIEIEWLKKHFELDD
SYDRMNNFKARIIDPAVKDINEHSKYQVSWEQRKTGRKVTHLIFTFSEKSPEGEKPKRIT
KPKEKMILGVPVSEIEKQARGTESYEQAAARINREKDTKKTPIPKTPKTPTATNKEQNDM
RIEVIKSLINKNKDFYLDEFNRKGFVAIKGINGAIIEPDLKLAGLFD
>OYV96251.1 RepB family plasmid replication initiator protein [Deltaproteobacteria bacterium 37-65-8]
MSNALTRAGHGLTLAEKRMIAWAAGTLDSRRALKPGEVPTTRIAAADYAKEFGVNLDTAY
NQLQGAAKTLYNRSITFYEPAHKRNGKPLPPTRVQMRWVGQVHYQEGEGWVELAWWPKLL
PHLVGLKCQFTSYQLKQASALRSVYSWKLLELLTRFESTGWAEYTIEDFAASMDATEKQR
ENFNNIKRRIIEPAVKELTAKDGWLIQWQPIKAGRKVKAVRFTFKRNPQGQLPL
>OYV99937.1 hypothetical protein B7Z58_17215 [Acidiphilium sp. 37-64-53]
MTRVPTIQAITDRSARSNDLVGAGEVLDMQFDTTRKGLSLRAAKLLHLLIKEAGSKAVDD
VEHRVPVAALNTSMHLTLDEFISTVKELMFVQLGLRALNERTGLPELYFDPLIHSVSRTD
SEEDSAMVGYRLSNTLRRVMKDSVHWAILSRQAVMAFESRYALRLYELVSLRINLTRSTE
KFSIDSLREKLGVPAGKLMKWDAFNRKALGPAIAEVNQLSGFTVSALPYKSGRSVAGVTL
TWGIAPTPERVKVQRELESSRVGRAVRRDQGSDKVVDLLSMPPQNGETSYFPRQGSIIYS
KWAEVARNSLPQQDRPDVDLVAERFRDFCSRKAILLSSSKIETIFTSFCKSWRPED
>OYW67207.1 RepB family plasmid replication initiator protein, partial [Pseudomonadales bacterium 32-42-5]
MKNSLVVKDNALINASYNLELTEQRLIMLAIINARESGQGITADSKLEIHASDYAKLFNV
SIDASYKALKEAVNNLFNRQFSYTAEYKRTGKTGVVRSRWVSRIFYVDDLALLEITFAPD
VVPLVTRLEEHFTSYQAKQVAHLTSKYATRLYELLIAWREVGKVPQIKIRTFRNRLGLLE
NEYTAMSDFKKRVLEPSIKQINEHTDITVTYEQHKKGRLISGFSFKLKQKQQ
>OZB28955.1 replication initiator protein [Pseudomonas sp. 34-62-33]
MVDNKVTQSNRLVEASHTLTLNEKRLVLCAASLIDPRKPLPKDGYLTIRADAFADVFGLD
VRHAYEALDDAASRLFERDIRRYSKGKIVERMRWVFHVKYREGQGCVELGFSPTVLPHLT
MLNREFTSYQLKQIGSLSSFYAVRLYELMSQFLKLGQRECTLDQLRQMLDLGDKYQDVKN
LRVRVLDPALKELNAGTDLAVTAEPRRQGRKIVGFSFTITKNDQLPLNLEAACN
>OZB57750.1 RepB family plasmid replication initiator protein [Thiomonas sp. 13-66-29]
MAGTKREQMALAHKAQGYDVADVERPAGERWVTMSNALTRAGHGLTLAEKRIVAAAVSKL
DSRRVLKPGEVPRTKITAAEYAETFEVDMNTAYDQLQGAAKQLYNRSITFYEPAHKRNGK
PLPPTRVQMRWVGSVKYQDGEGWVELAWWPDLLRHLTGLQRQFTTYQLQQASALRSGYSW
KLLELLMRFESTGWAEYTIEDFKASMDAPPSLSDFGQVKRRIIDPAVKELTEKDGWLIQW
QPIKAGRKVKALRFTFMRDPQGQLPL
>OZQ85758.1 hypothetical protein CA598_20050 [Paenibacillus sp. VTT E-133291]
MGFIEIHDNDEDTLEYDGEGQLAMKFTTEVAEIKPHYWVNQSREMINARHDLNITEMKVI
TSIISLVQPSDREFKTYTLYVRDLAKLFGQTGASLYERVEQTITQLQSKQITFENDKEIK
RITWVQSATYYKGEGRIIIKLSEDLAPYLRELKAFTKYRLINTIQLKSTYSWRIYELLKE
RELQSSRIIKVKELRHKLAIADDKYTMIKHLRTVIESAQKEIEEKTDISFSYDVYKKIGR
TIESFIFHIRKNNHNVETRQSLDQTTYDVERILHLLVKNGIHRKKATVLLQNYHPYYIEE
NVRHVQRINAGQNISNLAGYIVKSLEENYADSPYVKEKVADPFFGVGLSNAAGALEMVTA
KNIDSLKEIVMTYQDIVMRAAAEKSGDKIISLGRERDELLINAITNIQIERAKSKMPPLI
FDDVSNDSQLRKAFQLWQSSAE
>PCH98311.1 replication protein RepB [Rhodobacteraceae bacterium]
MYRTTQARPNTDSLVKPGELVDLVELTPLTLADRRIYNQLLENAWDDIEKPVSHVIAKSS
LRGSHNSNDRVGESIERLMGAIVKVRTTKDGVAAIVRVQLLGGNIETERRDGILEYEIPA
RLRKVIKNSTIFARLQREVMFALSSKYALTLYEMVQKRGNLKFKSSERFSIKELRGVLGV
PDGKLTTWSNLKNRAIAPSVIEVSELSDYIVEISPIKTGRSVTHVELKWWPKDGNAVNAA
ERELSFSKVGRKTRTKERAGQGESFGEPLKPRPAWLDRMGLPLRAETYETARLRYSGFDI
YHVEREWRDWAKGKGDPKDPDRAFLAFFKKFAEANPV
>PDM40357.1 replication initiation protein [Geobacillus yumthangensis]
MEVLNIQQYNKAVTKSNALIEANYKLSTLEQKIILYLISQIHKDDDDFKMYRLPIQEFSE
MLGYRGSPKYTELREITKNLMRKVLEIREGQKLKQLSWVSYVEYDERSGFVSLSFDPRLK
PYLLQLKREFTTYRLKNVMELKSSYSIRMYELLKRWQYMKEVEITLDDLRMMVGAADKYH
QYHNFKKRVLTPAQQEILEKTDIWFKYQEVRKKRKVIALRFYIQEKSTIDQVVVPIEEKT
ENNATDQYLKFLAVLQAYDRYITEKQFTKIALLAQKVFGENWLDEMIKTTREILQRGDIR
EPIAFLTYLLNEKLERVRIGSDHNEVVVNKKVRVVRGEAVPDWLEDYQKKLAESSQTRDT
DEEDIEQIRRELEERLKKYKD
>PGQ20703.1 initiator RepB protein [Bacillus thuringiensis]
MKRFHDLLGLNGSTKYTELSKITKELVSKVIEIRIGEELIQVSWISSAIYNRNKGTIDLR
FDPLLKPFLLELSSKFTSYRLANVIKLNSTYAIRIYELLKQYEHIKERTISLENLRYYLD
ASDVYPNYANFKQRVLKPSQKELNQKTDISFEFEEIKSGRKVQKIRFFIHSQKRKDTDLA
HFEKKLDGFKQPNTFEQKIKRFEEQCKEKVYPAVLEKWKKYEELVLEIIDDIRFRADIDS
PMGYVEYMLSSRLKEIPDNERLKQNTQSSLLLEVDNIIDSVIAKYSRSTGAIATFLVKDT
AIHELTKFCTLEEAEGYWKEKEEFVMDSIYGYIKKNRKKRR
>PHL23415.1 initiator RepB protein [Escherichia coli]
MSRLKSGADAELQKTMTITAAEYFDSFPDMGRKNAEVQLQEAIDRLWDRSIILKNDEKRE
EFRWIQYRAQYAKGEAKARITFSDAVMPYLTQLKGQFTRVVIKNISGLSSSYSIRIYEFL
QQFRSTGERIIALNDFRSMLGIENKYKQFRDLNKILIKPCVDELNKKSDLAVTVETIKKG
RTVVALHFRFKEDKQIKMTI
>PHR01191.1 RepB family plasmid replication initiator protein [Halomonas sp.]
MGKTTQVAADRAYDQTKTVLPAEVAQGVYMQHAPSLAALKLMHLMIGTAGGRMADDVRHE
FRLSAIKKIDGMENHTRKSIVPLFQELAAAVLTVDDPVKMTTTIGGLMDGARIDYRHEVS
GDVMVTWYFGRTFREMAAESNHWAILDRQAVFHLGSKYSVLLFQHIASLQNLKHVTSKRF
TVPDLRAMFGMSDGKFSRFADLNKHIIKPVIAEINSDITRLHLTVTYHKVGRTVAEVEIS
WEVKEDLTKVKDEQDRPKVGRKARRDGTTETPVTVFPAFGSVKDTQPWDRIARDNAPRID
GRHVPDLRVLADTFRKWCGEKSIPLDTASIEKTFTTWCKSYSAR
>PHR10852.1 hypothetical protein COA39_12035 [Sulfurimonas sp.]
MKKSMTVNQKFNLVNAKYKLNSSEMKFILCAISQLDSKSDEILKDYEIKVSELESKLQAE
QNETRLKQFAKKLMSKPLEVPTATGWLIANWFSDIEYIRGQAKFKVRFSEKLKPYLFELK
ERFVSYNLKYILPLTSTYSVRIYQLLKEYEKLKIRYFDVKELQDILQVPKSYKTSYKDFK
RNVLEVALREINEHTDISISMQEDKDGRKITRLIFRIQKNTIHQDREQARLFDNEAPTDY
TNLYGMNCKIKGNICEHLLVVTPLADGSINCSFRSGENYHFKSIKDLLSCKY
>PIP07582.1 hypothetical protein COX52_03260 [Syntrophobacterales bacterium CG23_combo_of_CG06-09_8_20_14_all_48_27]
MNRGVLVRKSNYLIEASYKLSLNEQKFVLFLASKIKHSDEDFHPYRFEIADFLDFLEINT
HSYERLDQIIDNLMGKKMKITFMNDDGQKTILNVNWISSTKYRVGDEAIGIRFDPELKPF
MLQLQKRFTSYRLRDVIQLRSSFSIRIYELLKQYEGLGERTLEVQHLREMLGIEPEQYSL
YANFKMRVIMPAKKELAEKTNLSFDFEEIKERHAVKKLRFFIKRKPAASAVLEIPAEIVS
PEAGELQKLYELLPGVYQGMPSVKELVQRYHAEKGYDYVLRNIEYANDGSNAVNPGANLT
RGSNYRNYLAVSLKKDFGLAARDDQKIEKAKEEEEKAKVEEEARVRRKKQEQEQHEREVA
AKVQIYLKSMSPEGIETLRQEAISAMKPEHRELVARKGLGSEMMIKLAMDNIIRARLEET
>PIQ21131.1 replication protein RepB [Cytophagales bacterium CG18_big_fil_WC_8_21_14_2_50_42_9]
MNKELEIRQHNALTNARYEYTELQLDLFFFLVSKLRKDQESPTYELNIKELSSLTGKKYD
LAYLRKATEDMGSRMFEVETPERHIQLWMFRSVEYLKGLGIIEVSLSDKILPYLFHIQSN
FTSYGLASALRLTSKYAKRIYPICSQWKDLGESKKFGIQEFKRMLGLLDDKGVDKMPRTS
DFKKSVLDIAVRQINEHTELNVNYKLEKRGKTFTNIVFTVKPQALAETIPFDLVATAQPL
PGVQQSHFDNAARILDELRITDAKHRQTILASAAHVAEVNRYNHDLKTGKVKASRNPGGL
LLVRLGLVAPKTKASAE
>PIQ21376.1 RepB family plasmid replication initiator protein [Cytophagales bacterium CG18_big_fil_WC_8_21_14_2_50_42_9]
MEFSKDIEIRQHNAITAARYDYSACQLDLLFCLLSQLKKEDSSDEPYRINIGNIERMTGR
QWNYQQLQEATSDMGSRMFEVETDKVYKQLWMFQKVEYIKGQGCLEIVLSKFIRPYLFEL
KDNFTSYQLHSALKLSSKYAKRIYQLASQWKDIGETKAYTIDELKLMLKLKDPHGKQPEQ
FEKFSQFKARVLDIAMRQINENTDIKISYNLIKQGRAFHSIRFYTNPQKPQQLPISFDQP
VEEVRYQNARQILDDLGIKDAKIIQQILSDKLLMDGLFKFNYDLKTGKTKADKNPAGLLL
KVLGIR
>PIV83271.1 hypothetical protein COW52_09170 [Nitrospirae bacterium CG17_big_fil_post_rev_8_21_14_2_50_50_9]
MKNQMVVKSNFLIEASYKLSAPEQRVILFLVSMINPNDEDFREYVFPIKDFAEMAGIKHK
QEYAQTEEITKSLIGRAFTIHSPKGRLQISWLSSAEYQDGKGAVSLKFDSKLKPFLLQLK
ERFTKYGIEQVMRLKSSYSIRIYELLKQYEKFGKRIFFMEDLRSKLGISYSEYPRYGNFK
QRVLSIAQEEIAEKTDLSYDFEEIKVGRGVGKIRFIINSKAVEKNQITQAEPIQPIPATP
ESDEISKLIALLPAEYRGKESIKRLILSSFEKHGFDYVARNIEYANDGSNAVKPGVSLGK
GSNYRVYLAKALVGDFGLPSREDREANQAQEEKARQEQKAAALAMRQAQEKIQREQENKD
RARVYRESLSPEALEALKEEALVRMDPAHREALNRKATGSVILLRIAIDKLCLERMKLA
>PKK88239.1 hypothetical protein CVV64_19780 [Candidatus Wallbacteria bacterium HGW-Wallbacteria-1]
MDKRLVVKSNFLIEASYKLSAIEQKIILSLATRIKKEDQEFQKYSFNLGELSTFIGLNSN
ADYAYLQEVTRSLLSKVLILKNENSLLQTHWFESVEYFEKTGTVTMRFSPELKPCLLHLK
ENFTKFQLKYAIQLKSRFSIRIYELLKQYESIGSREFLLSDLRTIIGVGPDEYPLYGNFK
AKVLNVAKRELRAKTDLSFDFEEIKIGRSVGKIRFNISQQAVSQPKKAASPVRKTNPVVN
DSEIQELLPLLPKPYRDKLSVRKMLQEALSKHDLDYVMRNIFYTNQKSNAVNYRAYLAKA
LRDDYGLAYMEDRQSRQEVEQLQQKTFAEAERQKQHDIHQIDQERENRSKARVFMQSFTP
DTMQKLEQEAMRRLSPDALERYNNKHYTGIFEFKRKLEDVVMEHTGIVKAVNKPEQAAEA
V
>PKK88519.1 hypothetical protein CVV64_18370 [Candidatus Wallbacteria bacterium HGW-Wallbacteria-1]
MENRMVRKSNSLIEASYRLSTVEQKLILFLVGTIKKADEDFQSYQIRLKDFQNLMGGSCV
HYNRIEDMILGLKGKNMKIIYPNNTGKKVTLNISWLSSSEYIEGSGVINLCFDPKLKPFL
LQLKSRFTNYHIKNIVQLKSQFSIRIYELLKQYEKVGQRILYVSDLRESLGIEPTQYKLY
SDFKRKVILVAQEELAKKTDISFDYEEIKIGRGVGKIRFIITSQLLPVLADQNMLPQFPE
EFEEQQDPNLTHLLNLVPEIFQSKQSIRKVVQNAFKQHGFDYVMRNIIYSNDKSNALKPG
TSNEKGSNYRVYLAKAIKDDYGLAYYEDLLVKKEAEQLKQKTFVDAEKHKQQELNRIDQE
RENREKARIFITSYAPETMQAFEEEAKKRMSSESLARYLRKDPIGNFEFKRRLEDIVMEH
TGIRKPQLEAASESPENKPAGPEKEAAAE
>PLX01384.1 hypothetical protein C0594_13245 [Marinilabiliales bacterium]
MSQEQTKKSKAAVQPKDKTIVQHNAITMARYTMTSMEKKIIYYLLYVIGEKKELNNIIIP
VSELVGKLSEDKEINYQHLRKATAKLIGRVYEIPKTTGEMLQVAIISSAEYKPREGLIEV
SFDQKMKPYLLELKNNFTIFKLHQALSLSGIYSQRFYEMLSQFSDTGWWKVTVDHLRELL
KLKNKYSDYNMFKKKVILSAQKEIHSHTDLRFTWEEEKIGRRIGILLFRIRKVEAEQIQI
PFESELLERLQKKYYVKQKQAITILREVPIKEVNKTLYSIQLVFTDGKIEDRGAYTWSVF
KSKYGL
>PLY12860.1 replication initiation protein [Sedimenticola sp.]
MSSRLVTKANALIEASYSLTLNEQRIILACAAQLDGRKPLPKDNLFTLSVDEFSDLFNTD
MKSAYREMEDAVNKLYERDIRKIEGEVKKRMRWVYSAEYRKGEGKVKLGFSPEIAPYITM
LHKRFTSYRLAEVAELSSTYSIRLYEMLAQFTGTGLFIITEQDLRNRLQLQGKYDRFTNL
KARVIQPAVNELNQKTSLHIEWKPIKKGRAVDSLEFRFEEKAQMALL
>PMP87641.1 hypothetical protein C0173_08545 [Desulfurella sp.]
MEAKMKKNRDKEIVYKNYKDALIVKGNNLIMSRYNLSLAEQRLILQVVSMISKDDEDFKN
YTIRVADYLDLINSNSPNTYQKIKEFAETLLKKPLHIPQDDGGFFVCNWFAGLKYEPKKG
VLVCSFHPNLKPYLLQLKKNFTSYKLKNILSLSSKYSIRLYEILKRYEGMGVAFFDLNEF
RELLSIPESYFYKNIKQRILKPLQREFKNYTDISFDFEEIKSNKRIVAIKFTIKSNLKTF
NNKKQEDIDNQGSLDVKVLELFDLLPNKKRTMTAQKIFSYYLKSYDVNYIRKQIEYVNKQ
NPNNYFAYLKRAIEEDYADYKKVEIEIMRQQKIFEKLLFNLEKERKHSIEVALDKEKSSI
FKEYMGLLNDEDKKELLDGYLQKAKDLYPDVDEKSFEMEFKIEQLIIEDIISKNEIYQIR
LSKAKERAQKQADIEYEQSRISLYNKLKSGLL
>PMP89935.1 replication initiation protein, partial [Desulfurella sp.]
MAENLEATKTNENALVVKHNNLVMSRYNLSLAEQRLILQVASMIEKDDEDFKTYAVYVSE
YLDLIDSDAPNTYRKLKEFAETLLKKPLHIPKDHGGFLVCNWFAGLEYEPKRGVLLCSFH
PDLKPYLLQLKKNFTAYRLKNILKLQSKYSIRLYEILKSYQGMGHINLKIDDFRKILAVP
DDYKYNDIKRRILQIAQRELKKYTDI
>POZ49817.1 replication initiation protein [Methylovulum psychrotolerans]
MKAPKLTVCKANEVVEAGYRLSLNEQRVVLACIAQVNSAAALLETDLFELSAKDFAGIFS
VSERNAYDALIEVAENLFNRYVVIEKPDPKRPRIKLLKMRWISSIRYLSDEGKVILRFSQ
DMLPYLSELKREFTRYELADVGKMTSIYAIRLYELLMQWQSTGNREVAIDWLKEHFEIAD
QYTDMSDFKKRVLDPAVNDINVHSNLQVSWTQRKTGRRVTHLVFSFGKKDAEDSPKPAPR
LREPMRYGVKLSEIEKAARPGESVEQVAARLLQAKKAKKQDG
>PPC25960.1 RepB family plasmid replication initiator protein [Acinetobacter baumannii]
MHAQHYADRFDISVKNAYAMLSEASQALFNRQVTFMMIDEKRNKPEKRVVRWVSGVSYVD
GSGIIKLRFAPEIIPLITQLEKNFTSYELSQVASLGLYATRLYELLIAWRSTGKVPEISL
DDFRDKMGLASNEYKLMHNFKNRVLEPAIKQINEHTDIKATYEQHKQGRTITGFSFKFKQ
KSQPKIEVKRDPNTPDFFIKMTDAQRHLFANKMSEMPEMSTYSHGTESYQQFAIRIADML
LEPEKFRELYPCLEKAGFTLNK
>PPD50721.1 hypothetical protein CTY16_00980 [Methylobacter sp.]
MAKKKQKVLPNSLIVTQANELVEARYNLPLGEQRLVLTMISRIQPDDADFKPYRVSVSDF
AEFLGIARDSAYAECKKITAKLLTRVLQIKGEGRLLQIGWMSSAEYIDGSGMVNLTFDPL
LKPYLLQLKSSFTSCKLTMLLSFKSQYTMRVYTLLKQYEKLKVREIEIEPLRDMLGIRKD
LHEEYRDFKRHVLEYAKKELAEKADLMFEFDEIKYGRRVGAIRFRIYTKTPPISLSANDD
LLTVDEVGNTPNNVNTPIDPAISDLLLFVPEQHRNKKTVYAALEVFNKKHGFNYVKRNIL
YSNAKADKSYAGFLNNALKGDWGQDVELEQQSLFKKNPIEVWERSGFSTEKEYNEFMYKK
QMENYGLVV
>PSG79063.1 initiator RepB protein, partial [Escherichia coli]
KTMTITAAEFHDAFPDMGRQHAEARLKEAIDRLWDRSVIIKNEEKREEFRWVQYRAQYFK
GEAKVEITFSDAIMPYLTQLKGQFTRVVVKNVSSLSSTYSIRTYELLQQFRSTGDRTIAI
DDFRTMLAVEDKYQQFKDLNKMIIKPAIAELNEKSDLVVTVETIKKGRTVVALHFRFKED
KQIKVTI
>PSR04693.1 hypothetical protein BRD54_01355, partial [Bacteroidetes bacterium SW_8_64_56]
MTEDSPTPFDETDSSPRRWVAVSNEMIMARLDWDIMMHRILMVLISQIDSKNDEAFRMQR
VPARRIRDMAQVSQKSIHEEVAEATARLVREPIEFWSADKKSYEGYPIFSTCKYKSREGM
IEAKFNEDARPYLLQLREHFTQYRLRQAIPLSTPYAIRTYEIAKMIERPGERRVRQIPVG
RFRKMFSLEDKYSRHNDMRRRVIDPSVEQVNEKTDVNVRCKDVRDGQTPIALQWTVESTD
SGRNEDE
>PWL19809.1 hypothetical protein DCO81_07750 [Candidatus Aquiluna sp. XM-24bin5]
MAKRTLDLTPQPGEMLKPKELIELRNTGALTLQDRRVFNKLVENAWGPNLGKPGHWFEIR
TAELRDATDRNKRLSDSIERLMQTICVAVDEAGEIETRTPLLSSNKLDTQVNGGTFRYKL
TEELADLLKDSTIFAKLDLEVMRSFRSKYAFSLYEAVARRVRMKRFTENLTIDELRNILG
VEDDKLGDYSNLNKYAIQPALTEVNAITPYTVSILPKKQGRKVVSFIMGWETKTEEQLQA
AYAEMNRHSAGRKARATDSVDVVDG
>PXF56199.1 hypothetical protein C4B58_14355 [Deltaproteobacteria bacterium]
MPLDKLCGIIYKRRMRKPENQLVVKDNWIIERVKYKLTLNQKKMILWAISKIKPGDPPHS
EYTYDAHEFAELTNISREKMYQVVAKTAKEIMSKPLFLQNKKGYIIVNWFEKISYINHDV
TVTFKVNEEMAPHLFNLKKNFTAYQLINTIRLDSIYSIRLYELLKQYLSAGDVNKTLMGL
KTILGIEKQYKRYNHFKSRVLEVARKELKARTDIRFKYEEIKTGRRVTSIRFLVLPNTKT
AQKDKTVDILSTQSVEYRTLLNLLPKEQQRKKTIQYKVEQNLRKKGAEYVKRNILYANAL
ANKNYRAFLLKALKEDWGLGWEEDQQDSKLAGITIEPGQIVTFHGKEHEVQEGNCLHLED
GIVPEGELRKYLLQKGEKQCQTSNT
>PXW23312.1 replication initiator protein [Paraburkholderia caballeronis]
MLTKATALTEASALTEEHALLLNDLLGAFHGLKTEAEERIVAACMAKLGSVRSEQGRSRI
KLTAAEYADTFGLDPADAYQQLKTVAQSLLVRVVRREEQTRRGVRVHLDHWASGITLHDR
DAWVELRFSHEATLYMVALKGDYSAYLLKQAAGLRSIHSWSLLEVFLPLLEVGSREMTID
EFVDAMGVKPVYATSFARLRREVIEPAVKELTEKDGWQIAWQPVKEGRKAVAVQFTFRRS
PQGRLDV
>PYD85195.1 RepB family plasmid replication initiator protein [Pseudomonas syringae pv. pisi]
MVELQVNMSNALTRSAHGLSLAEKRIVAACIAKTDQMPNMTHVRERGAWSVRLSAADYAD
TFNVDMNTAYEQLQDASENLFNRYIRTTRKTRKGIEEYKFRWIGSARYHKGEGWVELDWW
HEVVPHLFGLRREFTSYKLKQASALRSSYSWRLFEVFQSWQDTGKYQPTIEDFCTAMDVP
ESYRKDFKSIRTRVIEPAVDELIQKNNMLIKWDTVRAGRKVIGLEFKFSINPQQRLAVDP
E
>PZN83159.1 hypothetical protein DM484_05045 [Candidatus Methyloumidiphilus alinensis]
MQPLKRQTRTLDQRQTEAHIVKPAELIDIREISNSLTLADRRIYNLLIANAWDNIKEPIL
HPIRLHELRSSNPDNARPRESLRRLMRAVISFDVVEDGIKREVLSQLLGPCKLDQNPQGL
AYYTFPEPIRAAIASSTVFARLQRDLIYQLRSKYSLSLYEMLQKRINLSFKTSEDFTIED
LRQKLGVEKEKYPIYRDLNARVLKPAILEVNGISDIECSIEPILEGRTTVGLRLSWRKKT
TDEAVKNAPALPKAKAARVDRTALRVVGNETEAGPSPNTGKRLRELNTRECEQLKKTFFG
YDIYQFYIEFQDWLERTGGEIPKNPAAAFTNWLKSYYKITGPLQR
>PZO62521.1 RepB family plasmid replication initiator protein, partial [Paracoccus denitrificans]
NLEVTEQRLILLAIINARETGKGITADSKLEIHAHDYASRFDVSNSGAYKALKEAVNNLF
DRQFSFKEPDKKGNLGVVRSRWVSRIKYIDDSATLEITFAPDVVPLITRLEQHFTSYQLK
QVSQLTSKYAIRLYEFLIAWREVGKVPQIEISDFRNRLGLLESEYTAMSDFKKRVLEPSI
KQINEHTDITVTYEQHKKGRLISGFSFKIKQKQQVKQVESNRDPNTPDFFIKMTDSQRHL
FANKMSEMPEMSKYSQGTESYQQFAVRIAEMLLQPEKFRELYPVLEKAGFKG
>PZO63002.1 RepB family plasmid replication initiator protein [Paracoccus denitrificans]
MIKTLQIAADRAHDETKTVLPAEVARGVYIENPPSAEALKLMHLLIGTAGGRMADDVRHE
LRLADIKKIDGMRNHTRATMRKLFVELRGAVIVFDDTEAQCEIIGGFLDQATLDYRREVS
DDLLVAWWFGRAFREMAEKSCHWAILDRQTVFALSSKYSILLFQHVASLVNLNHVTSKTF
TVAELRAVMGVPEGKIQRFADLNRDVLKPAISEINQTSRMKLTASTKKIGRTVTSITISW
SEKPQKGKQDAKRELDRSKVGRKVRRDGTAEMPATTFPETGSIAYSPYWIDLKSAAGCNA
DNAKVATDFRRFLRERGISRDASNIEKLFSDFCRTVGKV
>PZQ47325.1 replication protein RepB [Rhodovulum sulfidophilum]
MAEKVYRTIEARPTAESLVKPGELVDLIEVTPLTLTDRRIYNQLLENAWDAIDKPVTHVI
AKSTLRGSHNSNDRIGDSLERLMSAIVKIGVNWDGEAAVERVQLLGGNLEGLRSDGMIEY
EIPARLRKVIGNSTVFARLQREVMFALSSKYALTLYEMVQKRGNLRWKASERFGLEQIRG
ILGVPKGKLSSWSNLRLRAIDPAVAEVNALSDFMVQIEPIKTGRAVSHVELRWWRKDGDA
RGAADRALQFSKVGRRTRAEGRGAQVAAPETPSRPAWLAGRGAALRTETYETARLRHPGF
DIYFVEGEWRAWSANLPAPEDPDRAFLAFFRKFAEANPL
>PZQ83949.1 RepB family plasmid replication initiator protein [Acinetobacter johnsonii]
MKNGLVVKDNALMNASYNLEVTEQRLILLAIISARETGQGITSDSKLEIHASDYAIQFSV
AKETAYEALKSAVNNLFERQFSFREETKKGTGIVRSRWVSRIKYIDDAAILEITFAPDVV
PLITRLEEHFTSYQIKQIAQLTSKYAIRLYELLIAWRTTGKVPELELSEFRNRLGIASNE
YTAMNNFKSRVLEPSIKQINEHTDITVTYEQHKKGRTITGFSFRFKQKQQAKKIETNRDP
NTPDFFIKMTDAQRHLFANKMSEMPEMGKYSQGTESYQQFAIRIADMLLQPEDSKND
>PZQ84165.1 RepB family plasmid replication initiator protein [Acinetobacter johnsonii]
MGKTLTVAADRAFDQTKTVLPAELARGVYMRNAPSLRALKLMHLMIATAAGRMADPVQHQ
MRLADIRSIDGMAHHDKESLKPLFEELRAAVLTYDDPEAMRYTVGGLLDNATVDYRHEAT
GDVLVSWYFGRMFLDMAKRSNIWAILDRQTVFHLTSKYSVLLFQHISSLTKQTRVHSKTF
TIAELRAVLGIPEGKIQRFANLKKDVLDLAIAEINQLSRLTLTATPRKVGRTVTSVEIAW
EEKPEPAAPPQELAARKAGGAARPAKAAAVAFPATGTIAYSPHWLDLKHAAGCNQDNALV
ASNFRRFLADRGISLDAANVEKLFSDYCRKVGNV
>PZU13729.1 RepB family plasmid replication initiator protein [Citromicrobium sp.]
MGKTVQVAADRAYDQSRTVLPAEVARGTYMQNPPGLAALKLMHLLIAKAGGRMGEDVEHR
VRLSEVRGVEGLRNHDRASLAPLFAELQAAVLIHDDTEKKRLTIGGLLDIAEVDYRDELS
GDLVISWYFSRMFTRAAAASNHWAILDRQTVFHLGSKYSLLLFQHIASLAKLDQVASKTF
TVAELRSVLGVEPGKLERFSHFNSRAIQPAIAEINQLSRLTLTATPRKVGRTVASIEIAW
AVKDDPSEAKRELSASQIGRRVRRDGTAEGVAAEFPETGGIAYSPRWRDLKRAAGCNMDD
SLIAANFRRFLKERGIARNAVNIEKLFSDFCAKVGRV
>QAS54766.1 initiator RepB protein (plasmid) [Halobacillus litoralis]
MSKHDADIMNNTVTKSNQLIEANYTSQLSEREQKIILYIVSKVQKDDEDFQTYTLSIGQF
TNMMGLKRPKYEELKEITKRLLSKVIEIKREGGVLQTQWLSTAEYNEWQGTIDFTFHPKM
KPFLLYLKKEFTSYKLINIMRLSGRYSIRIYELMKKWERLKKTEFSIQELRLMLGIQNKY
NDYSNFRKRVLDPAKKELDEKTDISFDYEPLRKNGRSTSHIRFHIKKNQKNIPELLPDES
HVINRLRENSMIKREIVKESTIHEWITWSKELWGEEFEQSLFSLVKHVESKNNINNPPGM
IHVLLRDMKEEAESGMTIPPITLDESNEVIPQWFEQTKEESNVFEEPSNTTQEDLQERIN
RLTSNR
>QAY42803.1 Replication initiation protein (plasmid) [Escherichia coli]
MPRFSYRKQLIVCGTGQSFSRMTRNVRSSAGVQYRAQYAKGEARAQITFSDAVMPYLTQL
QGQFTRVVIKNISRLSRSYSIRIYELLQQFRSTGERIIALDDFRSMLDIEHKYQTYKSLN
QQLLRPCIDELNKKSDLAVTVETIKKGRTVVALHFRFKEDKQIKMTI
>QBM91749.1 replication initiator protein (plasmid) [Pseudomonas sp.]
MMELVDNKVTQSNRLIESSHTLTLNEKRLILAAASMIDSRKPLPKDGYFTIRADSFAEVF
GLDVSHAYEALNDAANRLFERDIRRYAKGKIVERMRWVFHVKYKEGQGCVELGFSPTVLP
HLTMLNKEFTSYQLKQIGSLSSFYSIRLYELMSQFHKLGQRECTLDQLRQMFDLGEKYPN
VKDMRRWVLDPALKELNAGTDLSVTAEPRRRGRKIIGFVFTIAKNEQMALELTQG
>QBM91793.1 replication protein, Rep3 superfamily (plasmid) [Pseudomonas sp.]
MDTDLQIVKSNQIIEASYRLSVAEQRVILSAISQVRRDKPVTDEVLYSVTAADLAELCGT
DPKTAYRDLQNAAERLQTRRVSLILEPDGVTIRSKRRRVTCWVQTVDYIDQEGRVEMRFG
KDILPYLTGLQREFTRYALSDVAKMTSAYGIRLYELLVQWKGGHREVALDDLRRWLQLED
RYPSIKDFKRWVLDPAIEQINEHSPLMVSWNQRKTGRKVTHLVFDYAPKKTKGTSKAPPK
RKAGKISDAEIAKKARPGETWEAARARLNQMPLDLA
>QBM91799.1 replication initiator protein, Rep3 superfamily (plasmid) [Pseudomonas sp.]
MELVDNKVTQSNRLIESSHTLTLNEKRLILAAASMIDSRKPLPKDGYFTIRADSFAEVFG
LDVSHAYEALNDAANRLFERDIRRYAKGKIVERMRWVFHVKYKEGQGCVELGFSPTVLPH
LTMLNKEFTSYQLKQIGSLSSFYSIRLYELMSQFHKLGQRECTLDQLRQMFDLGEKYPNV
KDMRRWVLDPALKELNAGTDLSVTAEPRRQGRKIIGFVFTIAKNEQMVLELTQG
>QBM91824.1 replication initiator protein RepB, Rep3 family (plasmid) [Pseudomonas sp.]
MELVDNKVTQSNRLIESSHTLTLNEKRLILAAASMIDSRKPLPKDGYFTIRADSFAEVFG
LDVSHAYEALNDAANRLFERDIRRYAKGKIVERMRWVFHVKYKEGQGCVELGFSPTVLPH
LTMLNKEFTSYQLKQIGSLSSFYSIRLYELMSQFHKLGQRECTLDQLRQMFDLGEKYPNV
KDMRRWVLDPALKELNAGTDLSVTAEPRRRGRKIIGFVFTIAKNEQMALELTQG
>QDF13535.1 replication initiation protein (plasmid) [Neisseria gonorrhoeae]
MVIMGQSLFYVHLDDMTNDLTVHKANNFVQASYSMTLDEMRILALTLGVFNPKNPSKRGF
DFTVADFCKSFPDVNPDIAYTQVRNAVLKISKRWVTLVDNEHELTEVALIHKRSYFKKEG
RFYIEFHDELIPYISELHDNYTKYKLINIGALGSTHAIRLYELCSQYRDTGWRQTSVEDI
KSWLSISDKYPLFKDFKKRVLTPSINEINDKSDLLVDVEPIKRGRTIVALKFTIKSKKSA
VKIEQKRPAFPHKNKYGKFVKLDTQNPKMSNAEYGNYARDCLKILEDFYSDLADVTTEDL
RHYWVFLTSNASFRSKLGKRSDFLNELQNRGYKIVNCELVKV
>QDK64817.1 replication initiator protein (plasmid) [Pseudomonas sp.]
MKSVVTGPGVPKKNVTKSNDLVTAAYKLTLNEQRLLLAAISQIDPRKPMPRPLSITAIDF
SEQYGIPLKQAYEALKEATSALYERDIKTYDGRYKSRFRWVDRVDYLDGGGETKLYFTVH
VQPYLVHLNKSFTTYELKRIAALTSTHSIRLFELLQQFKSTGLYTVSVDDFRELLELGPS
YDRYSNLKLKVIDPAIAELKEKSGLQIELKTEKKGRSINRLIFRFRDDDQMKLNFPDTDA
LVDNTRNP
>QDK64852.1 replication initiator protein RepB (plasmid) [Pseudomonas sp.]
MSSKEPSSLLVTKANDLISASYRLTLQEQRLLLAAIAQVDPRKPMPSKITVTASSFAEIY
GIPIRFAYTNLKEAADSLYERDIQTFDGKNRTRIRWVYKATYAEGEGRVTLNFTVDVIPY
LSMLNSKLTSYDLRRVANLNSMHSFRLFELMMQFKSTGILIIEVEKLRTLLDLGDSYKRF
NNLRQRVIAPSIAEIMAKSGIVITYQTITEGKAVKSLIFRFQEAAQLRLSLGEGSEAIQS
EGVIYKNV
>QDZ82682.1 replication initiation protein [Bacillus megaterium]
MKKTTVVQPYDLESINIKNWVTKSNILIESTYKLSLQEQRILLIMASKVQPNDETLKTYR
FRAKDFIEIVGNKKGTGFYSYLKEIVNGLQTKILTIKEKGRQRNYNWVITSIYEENEGYI
TLQFHPSLKYLFLELKEKFTSYQLENVVRLNSVYSIRIYELLKQYERLRKRELTLEELRH
FLAIEPTKYKQYGHFKSKVLAVAQKEINNKTDIHFEFVEIKTGRKVTSIEFIITSSPALN
GSSSTQEKKLELNQSFSKLEDNTNSLENDLAGLGVKPEKIEWLLSEFTQEHLERNIRYTQ
DRLITGDVTHPHSYVVKAIQKDYAQVSQDSKRINSKKGAKKELVPDFIAQARDKEQILKD
ATLKEKQESFLKENGTQIEFEEKLLQFQELKRMLILSSDQPTQEEIKKAQEAGLQEVIRN
MEEDYNKREKLGLEPRIVKDFKNKELKKMYKNFLQSKVLNRN
>QGO96081.1 replication protein (plasmid) [Piscirickettsia salmonis]
MKSNKLIEAGYKLSLQEQRVLLLCISQINSKNVELSTEYTITAQQYADQYSIALKGAYRE
LKAVINTLYDRSVSVYDKQNDIEISFRWLSEKVYLNKQGTARVRFSERVEPFLTDLKSKF
TSYDLNLIAGIKSSYAIRIYELLKQFGAFGERTVTLDWLKGRLEINDEKSYKMFGSVKQR
ILEPAKSEINRCTDISMDYKPVKTGRKVTHISFIFESKRKDIVRDIKEERVDEKVSVAGF
IKGLNLVIDTLENSENINRDKLSFAYNKFVANGAAIEDYRKLSDYIASHSSSIKDERDIE
SVIGEQLYLGKKKSKPFPRNGSRVTNPLSQSYYHEHNVNDDPVLEAINGDYEVVGD
>QGP52268.1 replication protein (plasmid) [Piscirickettsia salmonis]
MDNNLKTISTVVKSNALIEAGYRLSLQEQRAILLCITKINSKSEKIAEEYVLSVKEYAEH
FSIPLSGAYSELKRAISSLYEKSIRVYDEETQGVLDFRWLSEKMYIDGQGIAKICFSQRV
APFLVDLKSKFTSYNLASISNFKSSYSIRIYEIVKQYESLKTRQVSLDWLRNRLQIQNSY
KSYGSIKQKILEVAKDEINNLTEMNLDYTAVKTGKKVTHIIFTFSLKSSKTSGKVTKTNE
VTLINFIKHLNPILDEFENGKLIDRDKLSFAYNKFKANGNTVDDFEKLITYITNNHLLIS
SSEDLETLVGQRLYLGYKKTSQKYNSVNNPLSQSYYHEHGTLNEAAINIVDANYEVID
>QGP57180.1 replication protein (plasmid) [Piscirickettsia salmonis]
MSKSKKIVVKSNKLIEAGYKLSLQEQRVLLLCISQINSKNVGLSTEYTITAQQYADQYSI
ALKGAYRELKAVINTLYDRSVSIYDKQNDIEISFRWLSEKVYLNKQGTARVRFSERVEPF
LTDLKSKFTSYDLNLIAGIKSSYAIRVYELLKQFGAFGERTVTLDWLKGRLEINDEKSYK
MFGSVKQRILEPAKSEINRCTDISMDYKPVKTGRKVTHISFIFESKRKDIVRDIKEEKVD
KKVSVAGFIKGLNLVIDTLENSENINRNKLSFAYNKFVANGTAIEDYRKLLDYIASHSSS
IKDERDIESVIGEQLYLGKKKSKPFPPNWSRVTNPLSQSYYHEHNINDDPVLEAINGAYE
VIGD
>QIT19959.1 replication initiation protein (plasmid) [Acinetobacter pittii]
MKNDLVVKDNALINASYNLEVTEQRLILLAIIRARETGQGITADSKLEIHAGDYMYRFNV
DRHAAYKALKEAASNLFERQFSFKEEHKNTGKVGIVRSRWVSSIKYVDDLAVLEVTFTPA
VVPLITKLEKHFTSYQLKQVAQLTSKYAIRLYEILIAWREVGKTPVLDITDFRYKLGLEE
SEYSAMNNFKSRVLEPAIKQINEYTDINAEYDQHKTGRVITGFEFKFKLKDQKKEPKLLK
ESATIDMFPRMTDKQILLFANKLAYDDQFSSREAEVGESYENLEQRVIKLLSDPNNILKW
YDDLKRLGFK
>RCL02101.1 Protein involved in initiation of plasmid replication [Candidatus Tokpelaia sp. JSC188]
MAESTSKRELPPRIIQHTLANYDTENIERSSGARWVTMNNALARAGHGLTLAEKRIIASA
ISKLDSRHMLPPGEVPTTRITAIEYAETFKVDVDTAYNQLQDAAKNLYNRSITFYVPSHK
RNGKPLPPTKMQMRWVGQVHYQKNEGWVELYWWPKLLPYLTGLRKQFTTYQLQQTSALRS
TYSWKLLELLTRFQSTGIIEYTIEDFCASVDATEKQAADFGKIRTKIIEPAVKELQEKDG
WIIQWKPIKIGRKVKKVHFTFMRDSQGQLL
>RCL02120.1 Protein involved in initiation of plasmid replication [Candidatus Tokpelaia sp. JSC188]
MGKTLEIARDRSFDKTKTILPTEMAQGIYLQNAPSLQALKLMHLMIGIAGGKMADDIRHE
VRLSEIKSIKGMRNHTRTSLTPLFQELAGVVITYDDPKKKIVTIGGLLDEAQIDYGNESS
GDLLISWTFSRTFCRMAAESNHWAIIDRQTVFHLNSKYSVLLFQHIASLAHLNWINEKTF
TIPQLRAMLSISAGKLSRFSNLKALALIPTIAEINKLSRLTLTAKLNKTGRTVTSVTITW
QLKETPSPVKSHSTDQKSPKIITSFPDEGGIDFNEYWKTIKRETRCNMDNTMIAEKFRSF
CQERKIALSSKNIDQIFKNFCRTIGEV
>RCL04157.1 hypothetical protein BBA71_14465 [Acetobacter sp. BCRC 14118]
MRWVGRCKYHENEGWVELSWWPDLLPSLMGLKNQFTTYKLQQANALRSAYSWRLLELLMH
YRDSGIAEYTIEDFCASMDATEKQKADFNNIRRRIIEPAVKELVEKDGWLIQWTPIKAGR
KVSRLHFEFRKNPQPDLFPPS
>RCL04479.1 RepB family plasmid replication initiator protein [Acetobacter pasteurianus]
MPKHDPQVTMSNALVRAGHGLTLAEKRIVMLAVSKLDSRAPTPVPTSLVPRTKITAAEYA
ETFSVDARTAYEALQDAAKHLFDRKITFFEPAYTRAGKPLKPIRNDMRWVGRCKYHENEG
WVELSWWPDLLPSLMGLKNQFTTYKLQQANALRSAYSWRLLELLMHYRDSGIAEYTIEDF
CASMDATEKQKADFNNIRRRIIEPAVKELVEKDGWLIQWTPIKAGRKVSRLHFEFRKNPQ
PDLFPPS
>RDC50945.1 replication initiation protein [Acinetobacter sp. RIT592]
MRDLVVKDNALINASYNLDLVEQRLILLAIVEARESGKGINANNPLEVHAESYINQFNVA
RQTAYQALKDASKDLFARQFSYQEMNKRGNIENVLSRWVSEIRYIDAEATVKLIFAPAIV
PLITKLEEQFTKYELQQVSNLSSAYAVRLYELLIAWRSTGQTPVIELEEFRKKIGVLDDE
YTRMGNFKDRVLHLAIAQVNEFTDITVKYEQHKKGRSIYGFSFSFKQKKNVNKPNLEARD
QNTLDIFTKLTDAQRHLFAHKLSELPEMSKYSQGTESYPQFAVRIAEMLLNAEKFKELYP
YLVKVGFQTK
>RDE18675.1 replication initiation protein [Parageobacillus thermoglucosidasius]
MYDETKPLVFNRLNLVSKSNSLVEARYKLGTMEQKVIAAIASNISPDDKDFQTYTFSIKE
FKELIGSKSKNIYHEIDKVMTRLMQPFNFINAEGKPTKIAWLSKATYNVGEGTVTVRFDP
DLKPFFLFLNEKFTRYKLGNIIHLRRSYSIRIYELLKSYEGLAERTFTLKELRGKLGVED
KYPNWINFRQRVLDPAQEELEEKTDIMFTYEPIKKGRSVEKVKFIIKPNPKNKTLMTNIV
EQLEKVLEKEDVLEIQEKGKELGLTLPKKLVQEWLKYGKENVMELMEFIKHRDDIENKIG
YISSVLRKKAANEEETVDAASVQSKIREVIDYFTPRQGARKVDLLPEWLVQSIALDIFAK
DMTPEEAEQLWEEKGDEIMEEINNRRRKVTT
>RDE18715.1 replication initiation protein [Parageobacillus thermoglucosidasius]
MQVLDIQQYNKAVTKSNALIEANYKLSTLEQKIILYLISQIHKDDDDFKMYRLPIQEFSE
MLGYRGSPKYTELREITKNLMRKVLEIREGQKLKQLSWVSYVEYDERSGFVSLSFDPRLK
PYLLQLKREFTTYRLKNVMELKSSYSIRMYELLKRWQYMKEVEIALDDLRMMVGAADKYH
QYHNFKKRVLTPAQQEILEKTDIWFKYQEVRKKRKVMALRFYIKEKSTIDQVVVPIEEKN
ENNAADQYLKFLAVLQAYDRYITEKQFTKIALLAQKVFGENWLDEMIKTTREILQRGDIR
EPIAFLTYLLNEKLERVRIGSDHNEVVVNKNVRVVRGEAVPDWLEDYQKKLAESSQTRDT
DEEDIEQIRRELEERLKKYKD
>RDE30475.1 replication initiation protein (plasmid) [Parageobacillus thermoglucosidasius]
MYDETKPLVFNRLNLVSKSNSLVEARYKLGTMEQKVIAAIASNISPDDKDFQTYTFSIKE
FKELIGSKSKNIYHEIDKVMTRLMQPFNFINAEGKPTKIAWLSKATYNVGEGTVTVRFDP
DLKPFFLFLNEKFTRYKLGNIIHLRRSYSIRIYELLKSYEGLAERTFTLKELRGKLGVED
KYPNWINFRQRVLDPAQEELEEKTDIMFTYEPIKKGRSVEKVKFIIKPNPKNKTLMTNIV
EQLEKVLEKEDVLEIQEKGKELGLTLPKKLVQEWLKYGKENVMELMEFIKHRDDIENKIG
YISSVLRKKAANEEETVDADPVQNKIREVIDYFTPRQGARKVDLLPEWLVQSIALDIFAK
DMTPEEAEQLWEEKGDEIMEEINNRRRKVTT
>RKJ35480.1 RepB family plasmid replication initiator protein [bacterium 1XD42-8]
MPLFHKKSKEGAPMPAKDIKNTPQRKMMELRNYKVVKSNDLIQKSRFNLSLQEQKIILYL
ISKVKPEDTELKEYIFEIRDFCKICGIDLNNGQNYKNIKQTLKSLRDKSIWITLEDGSET
TLSWIDKITINKNNGSIKIKIDDMMKPYLIHLQRHFTSYELLYTLAMRSQYSIRLYEILK
SYAYKKNKIFDIEDLKRTLSAENYTRFPDFKRYVLDIAVREMNEFSDLAIAYELIKESRR
YAKINFSIQIKKNMQDRMQTWARIDEIINPEQISLLEKTCGEKI
>RKL96299.1 RepB family plasmid replication initiator protein, partial [Moraxella catarrhalis]
MELYGVDRTTAYQALREASERLFNRYFTYDELVDKNLMLYERIKSRWVTKIGYQDSQAYI
TFFLSDDVLSMVGNLKEQYTYLNLYKLVNLTSIYAIRLYEMLMQWRKIKTVPVIELEELR
LRLGIAEQEYPAMKDFKKRVLDKALEQINEFTDITASYEQIKDGRKITGFKFSYKDKVKV
PKALPNKTEKDPKTIDIFDGFTDLERQTIQQRIDEHIERLETKGEMVSEYWRENIIKKAI
AEKWGLDVLAEQQRKEQEYKTRLAIDQAQMQA
>RKM13442.1 RepB family plasmid replication initiator protein, partial [Moraxella catarrhalis]
MVGNLKEQYTYLNLYKLVNLTSIYAIRLYEMLMQWRKIKTVPVIELEELRLRLGIAEQEY
PAMKDFKKRVLDKALEQINEFTDITASYEQIKDGRKITGFKFSYKDKVKVPKALPNKTEK
DPKTIDIFDGFTDLERQTIQQRIDEHIERLETKGEMVSEYWRENIIKKAIAEKWGLDVLA
EQQRKEQEYKTRLAIDQAQMQAKARAEQE
>RKV70607.1 RepB family plasmid replication initiator protein [Neisseria sp.]
MSVEVKPHGNLIGRDVVVSNYIIRSAQTLNLVEKRILMAGIAKLGGVNREIKLSAQEYAD
IYDVDIHTAYDQLKGAVGTLMKRTLSWQIQDGKKIGTRTTIWVQGYDYFKNEGIVKFRFS
EYIFPFLFELEREFTKYQLKQAAALRSIHSWRLLELFEQMRDKTDGKGWLSIPIEEFWHA
MEATESYKANFSLLRRKVIEPAVKELTEKDNWLIEWEAVKRGRKVATLLFKFARDPQGSL
F
>RKV85251.1 RepB family plasmid replication initiator protein [Neisseria sp.]
MGKIVKKTAANLAQQNVVIANVVTRSAQSLSLAEKRILMAGIARMGGKNQRVRITAAEYA
DTYDVSLDTAYTQLKSAVENIFERYLQFQVWEGKKEGVERIRWVGGYRYFDKEGFVQFSF
TNEIFPYLFELSGHFTKYQLKQAAALRSLHSWRLLELFEQMRGKADNNGWLSMPIEEFWH
AMEAKESYRKNFNNLKKWIIEPAINELCNKDGWLIKWEAQKTGRKVTTLLFKFERNPQGG
LFSQDDAPVPRKA
>RKW37643.1 RepB family plasmid replication initiator protein [Moraxella sp.]
MAKPDVVIANVVTRSAQSLSLAEKRILMYGIQHLKGVNGRVKITAAEYADFYDISLNTAY
DQLKSAVENIFERYLQFQVWEGNKEGIERIRWVGGYRYFDKEGYVSFSFSNEIFPYLFEL
NGQFTAYQLKQAAALRSIHSWRLLELFEQMKNKTDSSGWLSMPLEEFWHAMEAKESHRKN
FNNLKKWIIEPAIKELTEKDGWLIEWEARKRGRKVITLLFRFQRNPQGSLFNE
>RKZ05378.1 hypothetical protein DRQ25_16270, partial [Candidatus Fermentibacteria bacterium]
MIKTKPVIVQSNRLIEARYSLTVGEQRLILAMVSMIHPDDADFFDYNISIKDFSVLLNID
LTNAYREIEKISARIMGRLLHIQESSGWLRIGWISSCRYNHTQGSISLSFDPKLKPYLLY
LKSEFTKCSLAIITQFQSIYSIRIYQLLKQYKGIGYREFKIEELKEILGIKKEQYQAFRD
FNKRVLHQAKKEFEKKDKAGNCNCDFTFKLEKIREGRKIARLKFIIIEQKYRETKDAEPQ
EEEPRPQAPQTVKEQLVYYGISEKQADGFLNQMRETEVLDILAYYSDLLKSGQVKNQSGA
YLAKLLKEGATVKSSYEKEQEATKA
>RMS25346.1 Replication protein [Pseudomonas coronafaciens pv. garcae]
MMVENKVTQSNKLIESSHTLTLNEKRLVLCAASLIDSRKPLPKDGYLTIRADTFAEVFGI
DVKHAYAALDDAATKLFNRDIRRYVKGKVVERMRWVFHVKYREGQGCVELGFSPTIIPHL
TMLHKEFTSYQLKQIGSLSSFYAVRLYELMSQFIKLKQRECTLAQLREMFDLGDKYQDVK
DMRKRVLYPALEEVNKNTDLTVAVEPRRQGRRIIGFSFTIAKNDQLALSLE
>RMU01244.1 hypothetical protein ALP36_200105 [Pseudomonas syringae pv. coriandricola]
MAQLAKATGTFITAQSARADKYDSMLVRSSEDRWITMTNALTRAGHGLTLAEKRIIGIAV
STLDSYKAVNLGDVPTTRISASEYAETFGVDLTTAYEQLQDAAKQLYNRSITFYEAASRR
KGKPLKPTQVQMRWIGQAKYHEGEGWVELHWWHAILPHLTGLKKNFTSYQLQQASALRSI
YSWRLLELLSRFEDTGWLEITIEDFSRSMDATEKQQENFAAIRRKIIEPAVSELTAKDGW
MIQWRPIKKGRKVAVLRFDFKRNNQLRLEI
>RPC45758.1 hypothetical protein JY47_00340, partial [Neisseria meningitidis]
IAKLGGVNGEIKLTAQEYADTYGVDIRTAYNELKGAVHTLMKRTLSWQITDGKKIGTRTT
IWVQGYDYFKDEGLVKFRFSEYVFPFLFELQKEFTKYQLQQAAALRSIHSWRLLELFEQM
KDKKDGSGWLSMPIEEFWHAMEAKESHKKNFSDLRRWIIEPAVKELTEKDNWLIEWEARK
RGRKVATLLFKFQRNPQGSLFNE
>RQL62692.1 RepB family plasmid replication initiator protein, partial [Acinetobacter baumannii]
NVSIDASYKALREAVNNLFNRQFSYTAEYKRTGKTGIVRSRWVSRIFYVDDLALLEITFA
PDVVPLITRLEEHFTSYQAKQVAHLTSKYATRLYELLIAWREVGKVPQIEINEFRNRLGL
LDDEYTAMHNFKKRVLEPSIQQINEHTDITVTYEQHKKGRLISGFSFRLKRKQQTKQAES
KRDPDTGDLFTKMTDAQRHLFGHKLAHDARVQSEYSQLIGTGSYEAFAKLLADMLVEEKH
FKTLYPLLIEHGFK
>RQL68974.1 RepB family plasmid replication initiator protein, partial [Acinetobacter baumannii]
ALKDACKDLFARQFSYQEKKANGNIRNVMSRWVSQIAYNDNEATVDLIFAPAVVPFITRL
EEQFTKYELQQVSSLSSAYAIRLYELLIQWRSTGKTPTIELQEFRKKLGVLDNEYLRMAH
LKERVLELSIKQINEHTDITVKYEQHKRGRSISGFSFTFKQKKKDSPSIERDPNTLELFS
KMTDAQRHMFANKLSELPEMGRYSQGTESYQQFAVRIAEMLQDPAQFKELYPYLKKSGIH
AIK
>RUA34041.1 hypothetical protein DSY77_07180 [Bacteroidetes bacterium]
MAEEENLSLAEIIDIKEVIPSVLNNQVSISNMAARAAQGFGLREKRLVMIGVSKINSKKP
LSSFNTVQSRTVRVTAQEYAEVGNVSIDCSYGELKDACENLFNRYLRYKVTTPRGIKERK
LRWIEDQTYHHGLGYVEFTFAQTVMPHLADLFKLFTKYKLSQVEGLRNLFTWRLLELLTS
MTNDEYVEEKIDIPLDTLRYELEIPDSYKYANIRERVLEPAINELIKKDGWEISWTPKKK
GRAVASIHFTYRKTAQSDLFRD
>RUM68845.1 hypothetical protein DSZ07_05925, partial [Sulfurovum sp.]
MLNMNTNEIIIDKHSSSIQISNKISTVQRKSYNYMLKVAKNEFKNDRKLREFTITAEELL
LFFDMGGENHTHLKKELGLLNKTVVTYNILGKDKQNKRWGSFTLIAGFEYKNGIISYSFP
HQIINMLLDPKIFAKINLVAIKGLRSRYSIALYELAEDYINVKIPKMSMSDFRLLMGIEE
EKYSKFSMFQRRVIDVAVNEINQSEYINFTLSYELEKTSRKITHIKFIVHKKENTEQTGK
KQKNFYRWKNLIVKKYKEQPLCNNLTELKYLKWTLFFIDKNGFLGKDVEGNRSILEKEEA
FKLWEFLFENPKKLEIVPLTQLDILRKDFRGKKIEQISTTALGSRMVTILELKEFKEENE
RF
>RWX46806.1 Protein involved in initiation of plasmid replication [Candidatus Electrothrix aarhusiensis]
MQKLKESSVAVQSNRLVEASYTLTVVEQKIILAMVSMIHPDDADFFSYEMKLKDLADFLN
INVKYAYHEIDNITRCLRKRELHIPEKNGWINTGWVSSCRYNGAKGTVSFRFDPELKPYL
VQLKNEFTKYRIALVVQFKSIYSIRIYQLLKQYKGIGYRKFRVDKLKEILGIKQNEYREF
KRFRGRVLNQAKKEFEKKDKNGDFKCDLTFELETIREERKIARLKFVILPQKCREPVISL
DEVAQRKKKEPESKEQPQTVKEQLVYYGISEKLAVVFLNQMQEADILDILKYYSDLLKAG
KVKNTGGAYLAKLLREGVTIKSSYDKDKEAEEELRKKQREFERKQKELEELARKKAEADQ
RNKKLRLEEQFDSLPEAEQEQLLLEFEKTLDKLMLEFYRKDGVQSVVVRATFFSFLDGKL
SCSTDSL
>RWZ78042.1 RepB family plasmid replication initiator protein [bacterium AMD02]
MNTLSKKELQIEAKKSALKAKQKTALRTADELSALDWRDRTVNMSNALVSSAQALSLREK
RVMALAVSKLDSMRHPGAAPPKVRIEATEYAELADIALNDAYKELAEATEHLRKRTITFA
HEWKKSPDSKKTYRAVTRTGWVDAATYVDGQGVVDILFTMTVTPHLTLLRERFTSYKLQQ
ASALRSLYSWRLLELLTQFESTGWREFEAEDFIKTFELGLTYQKNFGQVKRRVIEPAVKE
LEAKDGWIIKVTYKKAGRKVARIRFDFQRDPQGDLFRT
>RWZ78050.1 RepB family plasmid replication initiator protein [bacterium AMD02]
MAKQKTAEGTSIKASEAFKRRLVAKHTDVVEQTTMNRSVNMSNALISSAQGLSLVEKRIM
CLAVAGLDSRRHYGQEAPVVTVNANDYAELADIKPENAYKELEEGVKRLYERSIHFESSW
KHPTRNKISTAKVSMRWVGRAKYIEGQGHIELAFWWEIMPHLTLLKERFTSYKLSQAAAI
RSLYSWRLLELLSQFESTGWREFTVEDFSKTLELPETYLKNFSHIKKRVIEPAVKELQAK
DGWIIKVTYKKTGRKITRIRFDFQRDPQGDLFRA
>RWZ85654.1 RepB family plasmid replication initiator protein [Hydrotalea sp. AMD]
MTNALTRAGHGLTLAEKRLVACAVSKLDSLRPLKPGEVPTTRITADEYAEVFQVELHTAY
EALQDAAKHLYNRSITFYEPAHKRGGKELLPTKVTMRWVGQVHYQKGEGWVELSWWPKLL
PHLTGLKRQFTKYQLQQASALRSAYSWRLLELLSRFKSTGWAEYTIEDFSASMDATEKQQ
ENFAAIRRKIIEPAVKELVEKDGWLIQWHPIKAGRKVTSLRFTFSRNPQTSLPFE
>RYE13949.1 RepB family plasmid replication initiator protein, partial [Sphingobacteriaceae bacterium]
MNKELEIRQHNALTNARYEYTELQLDLFFFLVSKLRKDQESPTYELNIKELSSLTGKKYD
LAYLRKATEDMGSRMFEVETPERHIQLWMFRSVEYLKGLGIIEVSLSDKILPYLFHIQSN
FTSYGLASALRLTSKYAKRIYPICSQWKDLGESKKFGIQEFKRMLGLLDDKGVDKMPRTS
DFKKSVLDIAVRQINEHTELNVDYKLEKRGKTFTNIVFTVKPQALAETIPFDLVATAQP
>RYE14361.1 RepB family plasmid replication initiator protein [Rickettsiales bacterium]
MNSFCIIVKLYYKYIVLVLFFQYQQKNVVMKYFNEILDNSDTDISKSKRLKITQKGNEFK
NKLIVQHNHLIEARYRLNLQEKRIILWLLTQITINDEDFKLHRLEISEFSKMVGLKHKGQ
YQELQSITGNLMKRVIRIYEIEKQELIQVSWLSSARYQMKKGCVLLEFSPQLKPYLLQLK
SHFTKLNLSDMMQFNSVYAMRFYELLKQYEYIGTRKIDIKDLREYCGISEEEYKRYNDLK
KAVLERAKKEINEKTDLKIDYSEIKESRKIVAIEWSISKKDVQKQRHKEKIKILQKELRS
SQIVIDNLMEYGFGKTIAKRMLTMHGEEIVANAIKAVNIQIEKGKVKNPKAMIKVAIEER
WHPEIFKTKKSKPV
>RYE15816.1 RepB family plasmid replication initiator protein [Rickettsiales bacterium]
MSNFMNNLDNKIHNFMISKKSIKNPSKNKLIIQHNSLIEARYRLSLQEKRIILWLLTQIT
TDDEDFKLHKLEVIEFAEMNKLEVDNQYSKLQEVISNLMKRVIRINKPETKSILQISWLS
YAEYHLNKGYIELRFDPALKPYLLQLKSHFTKLNLSDMMQFNSIYAMRFYELLKQYEHIG
TRKINVKDLREYCEISEEEYKKYNDFKKDILERAKKEINGKTDLEIDYKEIKESRKIVAI
EWSICKKDLDKQKHQERLNILTKEMRSQHAIIDSLREYGFGKITAKRLLVLNGEETVANA
IRAVNIQVEKGKVKNPKAMMKVAIEERWHPEIYKVKKVKS
>RYE17112.1 RepB family plasmid replication initiator protein [Sphingobacteriaceae bacterium]
MENQPADSSPRLAQSNIITSARYELTKMEKNLLYLTMREMKPNDPGSQLYYVSVMELQRR
TGEEIKYERLRDITKKMMSRVLETDLPNGDLLQTHFFSSVRYIKGAGTLEIGVDPTIRPY
YGYLKSHFTTFHLDIALSLSSIYAKRMYEIFSMYKNMDNKTFRISIDKLRSQLGLTDKHP
LYADLKRSVLDKAEEINTVTDLAFTYREIKLGRKVMELEFTIVYTPKNTDIDYNEQEKAL
FGRMVNDFRLRRDQAMRCIRNHSTVDLNKILYQISLLYKEGKIENIGSYTAHKLGVQ
>RYE22486.1 RepB family plasmid replication initiator protein [Sphingobacteriaceae bacterium]
MELYQIPENKIIMQHNMITSGRYDFSACQLDILFMLLACLEKGDDQDKEYDISVHDVEAI
TGRKWNYQQLREASRDIGSRMFEIETAEEYIQLWLFKRFKYHLGKGYFTVAINDMAKPYF
FELKNNFTRMQLKAVLSCSSKYAKRLYALACQWRTVGIVTMTISELKEMLSLKDSKGKVK
EQFIQLSDLKTKVLDIAKKQINEHTDIQFDYELKKRGRSYEFIIIYIDFKKEKQITIDFN
ESIEFQKAVRTITAYGVSENIAKLIAYKNYDDFLKLIQQMKNGKTAINDPSAYIVGIFQK
KGIIPMKS
>RYE22698.1 RepB family plasmid replication initiator protein [Sphingobacteriaceae bacterium]
MELYQIPENKIIMQHNMITSGRYDFTACQLDILFMLLACLEKGDDQDKEYDISVHDIEAI
TGRKWNYQQLREASRDIGSRMFEIETAEEYVQLWLFKRFKYHLGKGYFTVAINDMAKPYF
FELKNNFTRMQLKAVLSCSSKYAKRLYALACQWRTAGIVTMKISELKEMLSLKDSKGKAK
EQFVQLSDLKTKVLDIAKRQINEHTDIQFDYELKKRGRSYEFIIIYIDFKKEKQITIDFN
ESIEFQKAVRTITAYGVSEDIAKLIAYKNYDDFLKLVQQMKNGKTAINDPSAYIVGIFQK
KGVIPMKS
>RYE23567.1 RepB family plasmid replication initiator protein [Sphingobacteriaceae bacterium]
MSYNNKIESAALQTNTVSNIRQHNAITAARYDYSACQMDIFFYLLSCLRRDDIPDKEYTI
HVKDVEAITGRQWNYQQLREATADMGSRMFEIETEQRYQQLWMFQKVDYVKGKGCLQIQL
TQPIRPYIFNLKENFTSYQLHSALKLSSKYAKRIYQIVSQWKDKETTRTYTIDELKCMLY
LKDPKGKEPELFQNISQLKARVLDTAVRQVSEHTDLRIEYTLLKRGKAYESIRFSIARQQ
PQQIPIAFDQSVEEGRNLTARRHLESLGIIQASLVQEILANPEHVDQLFKFVYQLKTDKV
KGARNPGGLFLKMCGLR
>RYF11554.1 RepB family plasmid replication initiator protein, partial [Oxalobacteraceae bacterium]
MIFKQGQKALSLRAQKLWHLLVKEAGVKLADNTTHTMALSDLYQTGLGHMTLAERIDTLR
ELQTTLVEVTVPSAKVKGRMRVITGPLLDYVARDEDDRGDLEWSFSRVLRAVFANSNHWT
VLSKRAVMAFESRYSLRLYELLALRSGLDYKTAETFTLDDLRNRLGVPVGKLSRWVHLRQ
FAIEPAIAEVNQLAGFRVSFEAVKHGRAVTSVRLFWEIKSGSDRAATKRELDGPKVGRKA
RRENVVE
>RYF11915.1 RepB family plasmid replication initiator protein [Oxalobacteraceae bacterium]
MKQALADRADRPDELVASGRQIDMVFRPGQRVLSLRAGKLWHLLVKAAGVDLAANKDHRM
ALADLYGSGIGHMTLAERIDALRELQTTLIEVRVPSPKVKGRTRVISEAMLARVERDEDD
RGDLVWRFGETLRRVFADSEHWAVLSKRAVMAFESRYSLRLYELIALRAPLDHKTAETFT
LEDLRARLGVPVGKLVRWQDVKVKALDAAVAEVNQLAGFRVHYETIKTGRAITAVRLIWE
EKTAPERKAAKRELDAPRLGRRSRRDGSAETVATGEAPEPDIAFPDGPIRYSAGWQAIAA
ANLPTPARDMNLVADEFRAWARREGKPLHGPQVTTMFAGFCRLQKPAN
>RYF34965.1 RepB family plasmid replication initiator protein, partial [Cytophagaceae bacterium]
LLALRAGLDHKTAETFALSDLRARLGAPDGKLTLWADFRRFALEPAIAEVNHLAGFHVSY
EALKHGRAVTSVRLLWEIKSGPDRAATKRELDGPKVGRKARRETTVKHTNDTPIVPLEFP
EGSIRYSAFAEIARAALPAPARDLDEVANDFRRWARSGAKPLRGPKVIEMFAGFCRAQKT
AN
>RYX86596.1 RepB family plasmid replication initiator protein [bacterium]
MEIQDTTNDKLILQHNAITSGRYDFSACELDIMFMILANLKTGEDTYSIHISDIEAITGR
SWNYQQLKEATETMLSRVYQVETADRFTQLVLFQYFDYMKGTGTVKVRLTEKAVPYFFDL
KSNFTSLQLKAVLSCTSKYAKRIYALACQYRVMGTKRFTIDEFKEMLYLKDLKGKSSEQF
ERISSLKKDVLDVAKKQINEQTDIHFDYELKKRGRAFHWIIIHVNSQKIPPLAIDFTKTL
EYQKNVRSVMAYGLNEEQAELIVKDGYDKFLQFVEDVNKKAKKGEIKVEKAAAYIIGTYQ
KKGVIPKLNK
>RYX87755.1 RepB family plasmid replication initiator protein [bacterium]
MTMELMQINPEKSIFQANAITSGRYDFTACQLDVLFMLLALLEKDDPIDKSYSVWVKDIE
VITGRKWNYQQLKEATEDMGSRMFSIETEKTFTQLWLFSSIEYQIGQGYFDVNISHKARP
YLFDLKDNFTVMQLRSALSCSSKYAKRLYAIACQWRARGIVSIPISELKEMLFLKDPKGK
EKEQFPGTSEFRKNVLEIAKRQINEHTDIEFDYEIINGRRPHVKKGFDTVKLFISRKKEI
QATIDFHEPLDLQKEAAELAQITSYGIGEVVAKRILKSKKMQVFKEVVKDVTEKLKQSKG
TIKDPTAYLIGALKNKGINVSED
>RYY07044.1 RepB family plasmid replication initiator protein [Sphingobacteriaceae bacterium]
MKIQDVTNDKLILQHNAITSGRYDFTACELDIMFMILANLKTGEDTYSIHISDIEAITGR
SWNYQQLKEATETMLSRVYQVETADRFTQMVLFQYFDYIKGTGTVKVRLTEKAVPYFFDL
KSNFTSLQLKAVLSCTSKYAKRIYALACQYRVMGTKKFSIDELKEMLYLKDPKGKLPEQF
TDNTAFKINVLDVAKKQINEHTDIHFNYELKKRGRAFHWIIIHIDKQKTPQLAIDFTKTL
DYQKNVRSVMAYGLNEEQAELVVKDGYDKFSDFVEQVNKKAKKGEIKVENTPAYIIGTYQ
KKGVIPKVSK
>RYY79262.1 RepB family plasmid replication initiator protein [Moraxellaceae bacterium]
MKNGLVVKDNALMNASYNLEVTEQRLILLAIINARETHQGITSDSKLEIHANDYASQFHV
TKEAAYKALKTAVNNLFERQFSFKEETKKGVGIVRSRWVSRIKYIDDSGILEITFAPDVV
PLITRLEKHFTSYQIQQVTQLTGKYAIRLYELLITWREVGKVPQIELSEFRAKLGVEDDE
YKAMNHFKSRVLEPSIKQINQHTDITVSYEQHKRGRTITGFSFKFKQKSQPKIEVKRDPN
TPDFFIKMTDAQRHLFANKMSEMPEMGTYSQGTESYQQFAIRIADMLLG
>RYZ85183.1 RepB family plasmid replication initiator protein [Proteobacteria bacterium]
MNKVIEIWQDNVLTVARYEMSEAEKNILYMVVASIKKDDPATKMYQVSVKEMAHITGSEE
LKFEAYKQASRKLLSRVFETTLPNGDVLQATFIASALYKKGTGTIQIELSQMVRPFYVEL
NEKYTKIQLVAAISLNSAYAKRIYELLCMYKNMKDKTFRRNLIDLKNMLWVIDPKTGKDS
YSNWTRFQMRVLDVAAKEINGHTDLTFAYKPIYGDRPGRGRKPVVEVEFEVFYQAKLETV
QTSTIQERLIKQFRLRSDQAEQVLANHSTETITRQLYDVQVKIADGKVKNIGSYTAKVFG
LETKGKEK
>RZI76150.1 RepB family plasmid replication initiator protein [Pseudomonas sp.]
MNLSPSMTDAHDVIELSPTTLLAERSVSMSNALARAAQNLDLNEKRLIAIGLAKTDSMSQ
QGLALAANAGWKLTLNAQEYADEFGVTTSTAYKQLRSACEHLYERSIGFVVPGKVKGSGK
KADTVRRWRWVSAVEYSEGEGYVQLNFSPEIAPHLLGLRHRFTSYKLKQAARFDTVYAWR
LYELLKSWSDTGRWSPTVEEFNEIMETPPSFRADFKALRVRCIEPSVEALNAKAGLVVSW
KPLRYGARKVSALEFVFAPVAQSDLFGPEAPEDLGVLVSAEDLLGSGEASA
>RZJ93738.1 RepB family plasmid replication initiator protein [Hymenobacter sp.]
MNSDLEVRQHNALTNARYEYTETQSNIFLVLLSKLRKDAPDAVYQITVPEMEEVTGNKYN
YKQLRESTKEMMGRVHEINTLHNGREVFRQLVLFKRIDYILGTGVIELEFNEYATQYLFD
LKNNFTSFQVQAALSLTSKHAKRIYIICSQWKDKGETKKTAIIELKRTLGLADSKGREEY
TEISMFKRNVLDVAVKQINEKTDLLIGYKLEKVGRGFKNIVFTVKPQAVALPLSFGVLPD
EATGSGSHQVDNVRRLLSQLSIVTPELVDQILASPAHVAACNKFAHELKTGKHAKAHSLS
GLLLTILGLKKGSSGPLFDKPAKAR
>RZJ94760.1 RepB family plasmid replication initiator protein [Hymenobacter sp.]
MFGYSYQQPSFTVDTTPITAVNPLVVQHNALVNAKFDLNTHEARLFLALLARLQRTDTAF
SKCQLLVREIVPSTGSNNVYDQVRRMLKDFASRTLTIEKLSSDGRPLKKPSFTVIPLLAY
ATYLEGEGMIEAQFNDLLLPYLLELRDNFTKAQLTELLKLKSANSYRIYWLLREYAAFGK
RTIRLDELKAILGLDQEYDRFNNFRARILDRAQAELAATDLPFTYEAIKQGREVAEIKFS
FKAIAANQTVAAPSSSHSEWEVAVLAAGVSAASLPLIQARLAAGDYDLGYIRYVLDTVKG
QVRTGKIKKEGGAVFKALTDGMRA
>RZJ94976.1 RepB family plasmid replication initiator protein [Hymenobacter sp.]
MNKSRHVSLPGSLTLLMAKKLLPTVATNNPLVVQHNALVNAGFTMSALEMRFFLAMLSRI
SREDTSLPVCRITVKEICPDSSSATVYADVREMVTRMLSRILLLEILGPNGERVKQPDIQ
GFPLMGKALYLKKEGIVEAVFNDHLRPYLLELTSNFTKAQLSQLLKIKRPTSHRIYWLLR
EYVAFGKRTVGVDELRHILGFTDEYVDRFDHFKARVLEPAQKELAQTDLPFTYELLKEGR
AVDSIRFLFAPGGVQPLELPVAEVEQWAQALLDLGVAAKSLETVREKLATGKYEEGYIHY
VLATVRAQVQGGKVKKEAGAIYKALTDDYLLPAYLKTKLTPAAKPIKSKQTALLFTKTGV
SVEGERRRLLSGLEDARGTLAFVKTSAVYDEQTRPEAIASTQAMITDLEQQLVQIGS
>RZJ95399.1 RepB family plasmid replication initiator protein [Hymenobacter sp.]
MSALEMDIIFALLSRLNKDDKPGTLYRLRVQELEKLTGREWNYHRLGLAVDSLVGRSYHI
EDGKSWLKVTMLASAEYLKGQGIIELEVSEKLRPYLINLKNNYTSYKLHSVLSLTSKYAK
RIYELASQWKDVGETKTYSLDEFKYMLALKDPAGKEPEQYVQISNLKKFVLDIAVEQINE
HTDLTISYELVKEGRSYQKVRFFVVPQKLEQLPIPFELGMDDAKLQAARRNLDTLGIKEP
ALVKHILTTNLLLTALFDFMYKHKTGKIKVDSNAGGLFLTMNGLVSAKTKAPKKPV
>RZK25225.1 RepB family plasmid replication initiator protein, partial [Hymenobacter sp.]
MEPLNSTPSPTTVTPVVRQHNAITAARYDYTACQLDIFFYLLSRLRRDDAPDQEYTIYVK
DVEALTGRQWNYQQLREATADMGSRMFEVESERTYQQLWMFQRVEYIKGKGCLQIQLSTP
IRPYLFNLKENFTSYQLHSALKLSSKYAKRIYQLVSQWKDKEATRTYPLDEFKQMLHLKD
PKGKEPELFQNISQLKARVLDIAVRQVSEHTDLRIDYVLVKKGRAYDAVRFTIARQQPQQ
LPIPFEQPAEDARAFSARQHLEALGITQPQLVAQVLGDPKHLDQLFKFTYQLKTDKVKAT
KNPGG
>RZK27633.1 RepB family plasmid replication initiator protein [Hymenobacter sp.]
MMNPITLWQDNALTIARYEMTALEKNILYMVMASIRKDDPSTTLYQVSAKELMVLTGQEI
KVSDMQLATKKLITRYFETTLSNGDFLQATFVASAQYRKGLGIIDLELSQKVRPLYVELK
DRFTTLQLHTALTLHSKYAKRLYELFSMYKNLPDKSFRISVQELKERLDLIDPKTGKDRY
EKWTHFKNAALDPAEREINSKADLSFSYTPIKQGRSVTQIEFTVQYHAKQQIVAYEGPNA
AAFGRLTAHFGLRQDQAHKVLALHSLADINRQLHKVQLRVLNKELENVGAYTAKLFGV
>RZK28048.1 RepB family plasmid replication initiator protein, partial [Hymenobacter sp.]
MASVPAPALSTALTSAAVVTSAPPVPTEIRQHNSITTARYDMSALEMDIIFALLSRLNKD
DKPGTLYRLRVQELEKLTGREWNYHRLGLAVDSLVGRSYHIEDGKSWLKVTMLASAEYLK
GQGIIELEVSEKLRPYLINLKNNYTSYKLHSVLSLTSKYAKRIYELASQWKDVGETKTYS
LDEFKYMLALKDPAGKEPEQYVQISNLKKFVLDIAVEQINEHTDLTISYELVKEGRSYQK
VRFFVVPQKLEQLPIPFELGMDDAKLQAARRNLDTLGIKEPALV
>RZK28089.1 RepB family plasmid replication initiator protein, partial [Hymenobacter sp.]
LEVRQHNALTNARYEYTQLQLDLLFFIISKLRKGETDTVYKLDIMELSNLTGKRYNGAYL
QKATADMGSRMLEVEDANEYQQLWMFQRIRYLKGQGIIEFDLTRHVLPYLFELKNNFTSY
ALAAALRLTSKYAKRIYPLCSQWKDLGETKKYDIEEFKRMLGLIDEKGNDKVERVSDLKS
KVLDIAVKQINEHTELHVSYKLEKKGKAFKNIIFTVKPQALAETIPFELVQGAAAPAGLQ
QHQVDNAGRLLAQIGIITPTLVATILSNVAHVAACNKFAHDLKTGKHAKAHSLSGLLLTV
LGIKKASSGPLFDKLAEAR
>RZK28198.1 RepB family plasmid replication initiator protein, partial [Hymenobacter sp.]
MNKSVNPLMEVRQSNVLTNARFEYSELQLDLFFFILSKLRKTQESLVYHLNIKELSGLTG
KQYHLPYLVQATEGMMSRVFTIKTEKSIKQLSMFQKIEYLTGTGITEIKLSEDILPHLFH
LQDNFTSYGLAAALRLPGKYAKRVYQLCSQWKDLGETKKYDIQDFKKILDLLDDKGNEKL
KQISELKAKVLDPAIKQINEHTELHVSYKLEKVGRSFKNIVFTVKPQALAELIPFDLVPA
AVAAPAGLSPHQVDAAARLLGELGINTPALVA
>RZK28285.1 RepB family plasmid replication initiator protein, partial [Hymenobacter sp.]
MASAPITASPIAPTGSGVIACAPPVPAEIRQHNSITTARYDMSALEMDIIFALLSRLNKD
DKPGTLYRLRVQELEKLTGREWNYHRLGLAVDSLVGRSYHIEDGKSWLKVTMLASAEYLK
GQGIIELEVSEKLRPYLINLKNNYTSYKLHSVLSLTSKYAKRIYELASQWKDVGETKTYS
LDEFKYMLALKDPAGKEPEQYVQISNLKKFVLDIAVEQINEHTDLTISYELVKEGRSYQK
VRFFVVPQKLEQLPIPFELGMDDAKLQAARRNLDTLGIKEPALVKHILTNNLLLNALFDF
>RZK29432.1 RepB family plasmid replication initiator protein [Hymenobacter sp.]
MDYPPASEASLRPQEIRQHNAITTARYEYSELQLDLFLYLLSMLRKDKTDGVYEIVVKDL
SAMTGKEYKYSYLKKATGEMGSRMFEVSTPKSYEQLWMFQRVKYVIGEGRIEVEFANPIK
PYLFDLKDNFTSFQLYAALRLSSKYAKRIYAICSQWKDKGQTQTFSLDEFKKMLALLDDK
GNEQYKQIGQFKQFVLDESVKQVNQHTDLQISYTLQKRGRSFQNITFTVKAQPLAVVLPL
GNTPTKVETAPPGIPDGQYQNARLLLDQWNIKRADVVNQIMNSAQLVQEVNKFAYELQTG
KVKVEKNIAGYLLTRLGLKGGKTTQKP
>RZK30363.1 RepB family plasmid replication initiator protein, partial [Hymenobacter sp.]
TTTTLLEAKIFALMLRCVSRSDVEAPTAVIPLEDLFPSFGGKQHQLLETAMRRMMSATIQ
IPELNQENVHLVSLCDSMRYDADTKLLVATFGKAVIPYLVNLVGNFTTADVDELLAIKSN
NTHKLYWLMRSWQFKSPHTVSVDELRELTTPNSQFTRYSEFRTKVLKPSMAELNELSFDI
TYTERRQRGRAVTDITFNISKKTNAKQLALPIETAVLELPKPQLTPLQQKISTRLTKLKL
KTRIVLPTRGNSYKKRSVLTGTGSIWRVTSCNLPLRKRYNAKKL
>RZK30458.1 RepB family plasmid replication initiator protein, partial [Hymenobacter sp.]
MEKELEIRQHNALTNARYQYTELQLDLLFFIISKLRKGEEDTLYKLDINELSKLTGKRYN
GAYLHKATADMGSRMLEVEDAKEYRQIWMFQQIRYLKGEGIIEFDLTRHILPYLFEIKKN
FTSYALAAALRLTSKYAKRIYPLCSQWKDLGETKKYDIEEFKKMLGLIDEEGNEKMKQIK
DFRESVLDIAVKQINEHTELHVSYKLEKKGKAFENIVFTVKPQALAETIPFELVPGAVAP
AGLQQHQVDNAGRLLAQLGIITPTLVATILGNAAHVAACNKFAHDLKTGKHTKAHSLSGL
LLTILGLKKAGNG
>RZK31794.1 RepB family plasmid replication initiator protein [Hymenobacter sp.]
MDTPESSSSIQIRQHNAITTARYEMSACEMDIVFALLSKLSSQDKAGTMYQIRIQELEML
TGRQWQYRQLLDSTEQLNTRIYHIEDKRKVLQVSLLASAEYLKGRGIIELEISEKMRPYL
IDLKGSFTSYRLQAALSLTSKFAKRIYQLVSQWKDIGETKTYTLDEFKYMLNLKDPKGKE
PEQYTQISTLQRDVLKVATAQINERTDLNISYELIKKGRAYHSIKFYVNSQVPQQVLIPF
ELPADDAKSQIARQHLDRLGIKTPDLVNKILADSALLSALFEFTYKLKTEKIKADKNPGG
LFLKINGLR
>RZK32405.1 RepB family plasmid replication initiator protein, partial [Hymenobacter sp.]
MSDANTLTAHPIVVQHNALVNARFDLSTTEARMFLAMLSHIKRDDTTFAKCELSVRELLD
QGASQNYGHVRKVLEKFASRLITVETLGAGGKRLKQRKYSAIPLLARADYLEGEGLIVLR
FNDELHDYLLELRDNFTKAQLKELIKLKGGPSYRIYWLLREYGSFGKRIIALDELKAILG
LSEGYDRFNNFRIRVLERAREELAQTDLPFTYNTISKGRTVTHIEFLFEPIGAASASSAL
LATPKAEWETAVLAAGVSPNSLAGIQARLTAGDYDEGYIRYVLVAVK
>RZK33427.1 RepB family plasmid replication initiator protein [Hymenobacter sp.]
MSKEIEVRQHNALTNARYEYTELQLDLLFFLLSKLRKDQQDRVYELNIKDLSLLTGKKYN
AAYLHKATSDMGSRVFEVQTETRYRQLWMFQRVDYLLGQGIIEIKLTEDITPYLFDLKEN
FTSYELASALRLTSKYAKRIYQYCSQWKDQGETKKYDIQDFKQMLGLIDDKGKDKALRMS
DFRESVLDVAVKQINEHTELHISYKLEKRVRTYKNIVFTVKSQALAEAIPFDLVATAQPI
PGVQQSHFDNAARILDELRITDAKHRQTILASAAHVAEVNRYNHDLKTGKVKASRNPGGL
LLVRLGLVAPKPTAPSK
>RZK33505.1 RepB family plasmid replication initiator protein [Hymenobacter sp.]
MNKSVEVRQHNAITNARYEYSEMQLDIFLYLLAKLRKDKTDGVYEVSVIEMGKLTGKKYN
YQQLRLATEGMGSRMFEVSTPKSYIQLWMFQRIEYVHGTGIIEVEFTNPIKPYLFDLKDN
FTSFQLYAALRLSSKYAKRIYTLCSQWKDKGQTQTFSLDEFKKMLSLLDDKGNEQYRQIG
QLKQFVLDESVKQINQHTDLQINYTLEKKGRSFKNITFTVKAQPLAVILPVDNGAVKMGA
APIGVSDAQYQNVRLLLEKWNIKRADVVNQIMNSADLIQEVNKFAYELQTGKVKVEKNVA
GYLLTRLGLKQPKGKEKEA
>RZK34113.1 RepB family plasmid replication initiator protein [Hymenobacter sp.]
MKHTFSLLDGATLWQDNALTVARYEMTALEKNILYMVMASIKKDDAPNTLYHVSAKELMT
LTGETIKVADLQRATKRLITRFFETTLPNGHLLQATFVASAEYMTGQGIIELELSQKVRP
LYVELKERFTTMQLHAALTLNSKYAKRLYELFSMYKNLPDKSFRIDVQQLKKQLDIIDPK
TGKDRYEKWTHFKNRVLDPSEHEINGKADLSFSYTPLKQGRSVTQIDFQVHYHPKQQIVA
YEGPNAAAFGRLITHFGLRQDQAHKVLVLHSLADINRQLHKIQLRVTNHELENVGAYTAK
LFGV
>RZK35100.1 RepB family plasmid replication initiator protein, partial [Hymenobacter sp.]
MSVPATSESSFLEIRQHNAITTARYEMSACEMDIVFSLLSVLRKEDKPGTIYRIRVKELE
QLTGRSWNYQRLLEATSNLRSREYHIEDNKHVLQVGLLASALYVKGEGIIELEISERMRY
YLIDLKNNFTSYRLQSVFSLSSKYAKRIYQIASQWKDIGETKTFTLDEFKIMLALKDPKG
QGAEQYEKVSALQKYVLDVATTQINEHTDLRISYELIKKGRSFHSIRFYVNAQVPQQLPI
AFEDGAEEEKQRRALHNLEELEIRDPKLVSQIL
>RZK35429.1 RepB family plasmid replication initiator protein [Hymenobacter sp.]
MSKGVEIWQDNVLTVARYEMTEAEKNILYMVVAQVKPTDPADKYYQVSVNEMATIMGSDR
LKAEPYRQATKKLMTRVFETTLPNGDFLQATFIASAQFKKGTDIIEIELSRKVRPFYIDL
NQRFTKIQLVAAISLNSAYAKRVYELLCMYKNMKDKKFKRDLIELKTMLSIIDPKTGKDS
YSNWTRFQKNILDVAGKEINGHTDLSFTYKPIYGDRPGRGRKPVVEVEFEVFYQAKPEPA
LLSSLHDRLTKQFRLRPDQADTVLANHSSEVITRQLYDIQMKAADGKVKNLGSYTAKVFG
LPTKAEAK
>RZK36033.1 RepB family plasmid replication initiator protein [Hymenobacter sp.]
MEKQVEIRQHNALTNARYDYSELQLDLLFFIISKLRKDQKTSLYELPIKELSLLTGKQYH
LPYLRQATEGLGSRMFEVEDDKEYRQIWMFQQIRYLKGQGIIEIKLTENILPYLFELKDN
FTSYTLAAALRLSSKYAKRIYQYCSQWKDLGETKKYDLQDFKKMLGLLDDKGNEKMKQIK
ELKERVLDIAVKQINEHTELHVSYKLDKRVRTFKNVVFTVKPQALAQTIPFDLVATAQDL
PGVQQTHYDNAARILDELRIIDAKHRQTILTSAAHVAEVNRYNHDLKTGKVKASRNPGGL
LLVRLGLVAPKTKVPAE
>RZK36217.1 RepB family plasmid replication initiator protein [Hymenobacter sp.]
MENSLEIRQHNALTNARYEYSELQLDLIFFLLSKLQKSQKTNVYELNIRELSGLTGKKYN
PAYLHKATADMGSRVFEVLTEKSYEQLWMFQRVKYLLGQGIIEIKLTEDITPYLFDLKDN
FTSYELASALRLTSKYAKRIYQYCSQWKDLGETKKYDLQEFKKMLGLLDDKGNEKIKQIG
QLREKVLDIAVKQINEHTELNISYKLEKRVRTYKNIVFTVKPQALAEAIPFDLVATTQLL
PGVQQSHYDNAARVLDELRITDAKHRQTILTSAAHVAEVNRYNHDLKTGKIKASRNPGGL
LLVRLGLVAAKAPAA
>RZK36536.1 RepB family plasmid replication initiator protein [Hymenobacter sp.]
MNKELEIRQHNALTNARYDYTELQQDLMFFIISKLNPDNKDSYSLNIMELSKLTGKKYNA
SYLHKATADMGSRMLEVLTEKSYKQIWMFQQVEYHLGKGIIEFDLTKHILPYLFDLKNNF
TSYELAAALRLTSKYAKRIYPFCSQWKDLGETKKYDLQDFKKMLGLVDDKGKEKMKQINE
LRAKVLDIAVKQINEHTELHVSYKLEKIGRSFKNIIFTVKPQALAEPIPFDLVATTSPVP
GIQQSHLDNAARVLDELRITDATHRQSILTSAAHVAEVNRYNHDLKTGKIKPSRNPGGLL
LVRLGLVPAKTPKPVA
>RZK36839.1 RepB family plasmid replication initiator protein [Hymenobacter sp.]
MKIGLEVRQHNALTTARYEYSETQLDVFFYLLSQLRKGQPTAVYEISVPAMSEMTGKQYN
YKRLREATKEMGSRCFELETTDELGQKVFRQLWLFKRVDYVIGSGRLRIEFTEMATPFLF
ELQANFTSFELQAAFMLTSKHAKRIYPLCSQWKDKGETPKFDLTDFKHILGLIDAKGNEE
YTKISMFRAKVLEIAVKQINELTDLHIGYRLLKQGRSFESVVFTVRKQSVATPIPFNLVP
DSAPSLAGMAPHQVENASRLLHELGIKTPALVTEILASSAHVTACNKFAHDLKTGKTKAK
TSRAGLLLTILGLKKPASGPLFEAADK
>RZK36915.1 RepB family plasmid replication initiator protein [Hymenobacter sp.]
MSVPATSESSFLEIRQHNAITTARYEMSACEMDIVFSLLSVLRKEDKPGTIYRIRVKELE
QLTGRSWNYQRLLEATSNLRSREYHIEDNKHVLQVGLLASALYVKGEGIIELEISERMRY
YLIDLKNNFTSYRLQSVFSLSSKYAKRIYQIASQWKDIGETKTFTLDAFKIMLALKDPKG
QVAEQYEKVSALQKYVLDVATTQINEHTDLRISYELIKKGRSFHSIRFYVNTQVPQQVPI
AFEDGAEEEKQRRALHNLEELEIRDPKLVSQILGDAKKLNALFSFCYKHKTGKVKADKNP
GGLFLKMVGLR
>RZK37408.1 RepB family plasmid replication initiator protein [Hymenobacter sp.]
MEKTIQVRQHNAITNARYEYSEMQLDIFLYLLSSLHRDQPDGTYEISVPEMAKLTGKKYN
YQQLRLATEGMGSRMFEIPNETDKKGRQVWRQMWMFDRVDYVHGKGTIEIEFTRTIQPYL
FDLKATFTSFQLYSALRLSSKHAKRIYALCSQWKDKGATPKQNIDEFKRMIGLVNDKGEK
EYAPLSMFKKFVLDVAVKQINEHTDLTIGYTLEKKGRSFANVIFTIEAQPLAIVLPLKDS
PIRTGAAPDGISESQYQHARSLLEKWNIKRADIVNQIMQSANLIGEVNKFAYELQTGKVK
VEKNVAGYLLTRLGLKQPKGKDKEA
>RZK37587.1 RepB family plasmid replication initiator protein [Hymenobacter sp.]
MNKELEIRQHNALTNARYEYTELQLDLFFFLVSKLRKDQQSQTYELNIKELSSLTGKKYD
LAYLRKATEDMGSRMFEVETPERHIQLWMFRSVEYLKGLGIIEVSLSDKIMPYLFHLQSN
FTSYGLASALRLTSKYAKRIYPICSQWKDLGESKKFDIQEFKTMLGLLDDKGVDKMPRTS
DFKKSVLDISVRQINEHTELNVSYKLEKRGKTFTNIIFTIKAQALADTVPFDLAATAQPL
PGVQQSHYDNAARVLDELRITDAKHRQTILASAAHVAEVNRYNHDLKTSKIKATRNPGGL
LLVRLGLVAAKTAKAPVA
>RZK37665.1 RepB family plasmid replication initiator protein [Hymenobacter sp.]
MSTELEIRQHNAFTNARYEYSELQLDLLFFLISKLSKEQKTSVYSLDISDLAKITGKKYH
LSYLRQATEDMGNKMFEIETPDRYKQLWLFRTVEFIKGTRIMEVKLSEDILPYLFDLKNN
FTSYELAAALRLKSKYAKRIYQFCSQWKDQGKTKKYDIEDFKKMLRILDDKGHDKMPRAS
DFKASVLDISVKQINEHTELHISYKLEKQGKAFKNIVFTVKPQAQAETVPFTLESTATAP
PAGLAKHQVDNASRLLNELGIKKPDLVNAILASAAHVASCNKFAHELKTGKVKAKSSAAG
LLLTILGFKKAPVSPLFESN
>RZK39327.1 RepB family plasmid replication initiator protein [Hymenobacter sp.]
MSEIQAAPSALEVRQHNAITTARYEMTACEMDIVFYLLSLLRKEDRVGTFYQVKVLDLMA
MTGRQWNYQQFLEATSALRTREYVFEDNKRLLQVGLLASSEYLKGEGVIELEISEKIRPY
FIDLKRNFTSFRLQAAFSLNSKYAKRIYQIASQWKDKSQTRTFSLHDFKVMLMLKDPKGI
EPEQYTKVSMFQKHVLDLAVAQINEHTELRIAYQLHKKGRAFDEISFTVEMQEPQQLPIP
FEDTMDPDRVETARQRLLDLQILDPRLTAQILGDAQLMGALFSFVHRLKTGKLKSTSNPG
GLFLTMVGLRETKKRGKEKST
>RZK42184.1 RepB family plasmid replication initiator protein [Hymenobacter sp.]
METSIQVRQHNAITNARYEYSELQLDIFLYLLSRLRKNQPDGIYEVSVIEMSKLTGKKYD
YQKLRTATEGMGSRMFEIPNETDKKGRQVWRQMWMFDRVDYIHGTGVIEVEFTRTIQPYL
FDLKATFTSFQLYSALRLGSKHAKRIYTLCNQWKDKGQTPEYIIEDLKRMIGLVNEKGEE
EYGPFSMFRKRVLDESVKQINQHTDLQINYSLQKKGRSFRSITFDVKAQPLSIVLPIKDE
LIKVGAAPVGISESQYQNVRLLLEKWNIKRADVVNQIMNSAELIQEVNKFAYELQTGKVK
VEKNVAGYLLTRLGLKQVREK
>RZK43656.1 RepB family plasmid replication initiator protein [Hymenobacter sp.]
MSSTFIPILPPHPLVVQHNALVNARVDLNIIETRLFVSLLSRVSRQDAEFVPCQIPVREI
MGSTVSKTMYEQVRKTLKEFTGRTIVIEKLDEETGRPLKRPDFVVLPLLAYAEYKQGEGV
VEAQFNDRLIPYLLELRDNFTKAQLAELLKLKSTTSYRIYWLLREYAAFGKRTIGLLDLK
AMLGLEKEYDRFDNFKVRVLDRAQQELAVTDMPFTYKLIRQGKAVSEIQFFFTPNGQQQP
VLPTIPDSWEAALLAIGVANKSLANVKTQLAAGYYNEGYIWFALAAVRKKVQAGKIKKEA
GAVFKALSDGYLLADYQKSLITPLAPAKPVAKPNPARDRQKLLSELDDVRNSLRWLREHS
TEAKYSSPADYQRDLATAVAKETTLMQQLN
>RZK44337.1 RepB family plasmid replication initiator protein [Hymenobacter sp.]
MSSPSIPIVSPHPLVVQHNALVNARIDLNTIESRLFLSLLGRVSRQDAGFAPCQVPVREI
MGATVSKTMYDQVRKTLKEFAGRTIVIEKLDESGKPLKRPDFVVLPLLAYAEYKQGEGLV
EAQFNDRLIPYLLELRDNFTKAQLAELLKLKSASSYRIYWLLREYAAFGKRTIGLLELKA
ILGLEKEYDRFDNFKVRVLDRAQQELADTDMPFTYELIRQGKAVSEIRFLFPPNGRQQPA
LPPAADSWESALLAVGVATKSLTNVKTQLAAGYYDEGYIWFVLAAVRKKVQAGKVKKEAG
AVFKALSDGYLLADYKKFLAIPLAPTKSAPKPNPVRNKQKLLSELDDVRGSLRWLRERST
KEKYSTPADYQRDLDTAVAKEASLLEQLG
>RZK44599.1 RepB family plasmid replication initiator protein [Hymenobacter sp.]
MKDEFKAVEVRQHNALTTARYEYTEIQLDVFFVLLSKLRKDKPDTVYEVSVQSMSEITNK
QYNYKKLREATQAMGNRSFEIETVDELGQRVLRQLWLFKRVDYILGTGRVRIEFTEPAIP
YLFDLQVNFTSFELQAALLLTSKHAKRIYTICSRYRDLKESPRFKLLEFKKMLGLVDAKG
DEEYTKISMFKAKVLDIAVRQINEHTNLRISYELEKDGRSYNALKFIIKTQQVAKPLPFE
LVSDEPAATGRMPHQVESAGRLLAKLNIVDAELVSRILSNPTHVAACNKFSHDINTGKHA
KVRSLSGLLLTSLGLKKPANGPLFDAHPKNTK
>RZK44688.1 RepB family plasmid replication initiator protein, partial [Hymenobacter sp.]
MENTAQVRQHNAITNARYEYSELQLDIFLYLLSSLRKDQPEGVYEISVPEMAKLTGKKYN
YQQLRLATEGMGGRMFEIPNETDKKGRQVWRQMWMFDTVDYIHGTGVIEVKFTQTIQPYM
FDLKANFTSFQLYSALRLSSKHAKRIYALCSQWKDKGETPKQDIDEFKRMIGLLNNKGDQ
EYTEVTMFKKRVLDASVKQVNQHTDLQIDYILEKKGRSFKNIHFTVKSQPLTVALPVKDG
TVKPGAAPAGVSESQYQNVRLLLEKWNIKRADVVNQIMNSTEL
>RZK44781.1 RepB family plasmid replication initiator protein [Hymenobacter sp.]
MNPVKEVRQHNALTNARYEYTETQANIFLVLLSKLRKDAPDAIYQISVPEMEKLTGNKFN
YKQLRESTKEMMGRIHEINTTHNGRDVFRQLVLFKRIDYILGTGIIELEFNEYATQYLFD
LKNNFTSFQVQAALNLTSKHAKRIYQICSQWKDKGETKKVSLLELKKTLGLANDKGKEEY
VDLSMFKKKVLDVAVKQINEKTDLLIGYKLEKVGRGVKNISFQVKEQAVATPLPFDLLDT
TVNTPPGLAPHQVENAGRLLNQLSITAPAIVSQILASPAHVAACNKFAHDLKTGKHAKAR
SLSGLLLTVLGFKKPTNGPLFDA
>RZK44910.1 RepB family plasmid replication initiator protein [Hymenobacter sp.]
MSKEVEVRQHNVLTAARYEYSELQLDVFFYLLSKLRKGQTDAIYQVSVPAMSELTGKTYN
YKKLRESTQEMGSRCFEVETEHNGRVVFRQLWMFKRVDYIPGSGIIEVEFNEFAVPYLFD
LKNNFTSFQLYSALRLTSKHAKRIYAICSQWKDMLSTKKFEVSELKKILGLIDSKGNEEY
PLFGMFRKNVLDVAVKQINEHTDLHVGYKLEKQGRAYKKLCFTIKPQSLRVVLPELSSTT
QLPSGVSEPQMQSAIRLLDELRIVDVQLRSRILSSASHIRDANKFAYDVKTGKSKPKTSA
AGLLLTVLGIKGGKSSDEA
>RZK45105.1 RepB family plasmid replication initiator protein [Hymenobacter sp.]
METSIQVRQHNAITNARYEYSELQLDIFLYLLSNLRKDQPDGIYQISVTEMSKLTGKKHN
YQQLRLATEEMGGRMFEIPNEIDKKGRQVWRQMWMFDHVDYVHGTGIIEIEFTRTIQPYL
FDLKANFTSFQLYSALRLSSKHAKRIYALCSQWKDKGQTPEYVIEEFKRTIGLINDKGDM
EYSEISMFKKFVLDIAVKQINKHTDLEIGYTLRKRGRSFQNITFAIKAQPLAIVIPLKDQ
PAKASLTPTGISDSQYQNTRLLLEKWNIKRADVVNQIMNSAELIQEVNKFAYELQTGKVK
VEKNVAGYLLTRLGLKQPKGTKND
>RZK45311.1 RepB family plasmid replication initiator protein [Hymenobacter sp.]
MSNLFSSPAPPLQIRQHNTLTTARYNYTELQTDFLFFLLSKLRHDQHNVCYRLPIAELSS
LTGKRYNYPYLHQATKEMGSRMFEVKTDNLYRQVWMFQSIEYIENQAIIEVTLSEKVLPL
LFDVKKNFTSYELHAALRLTSKHAKRIYPICSQWKDKGQTPLYPLRDFKLMLGLINPTTG
KEEYPLFGSLKQYILSPAIKQINAETDLKVKLVVTKTGRAVAAIGFEVSLKPSDLPIQFG
GESSHTSAAPEGIAPHQVEKAVQVLDEMRISREALRHQILSSAAKIREVLAFSFDLRTQK
VKATSNPGGLLLVKLGLAPMKSRTTPGRPANRTSI
>RZK45313.1 RepB family plasmid replication initiator protein [Hymenobacter sp.]
MTLESTTVARPLVVQHNALVNARLDLNTTEARLFLALLARIQRNDTSFAMCQLSVRELMD
SAGSNNYDHLRRTLKGFASRTLTIEKLGPEGRPTKDRKLIVIPLLAYAEYREGEGLIEAQ
FNEHLRNYLLELRDNFTKAQLTELLKLKSASSYRIYWLLREYAAFGKRTIKVAELKNILG
LSTEYDRFNNFRVKVLDRAQLELAETDLPFTYELLKQGRVVTDIRFHFPPQGQVALPALA
APTAAWEAALLAVGVSTVSLTAIRTRLEAGDYDEGYIHFVLQQVKSQVATGKVKKEAGAV
FKALTDCYLLPAYQKAQQAAITKPKSKLIATQASRRKKLLSELEDAQNSLQFFQTSVLYT
DETREPLVQQVNTRISELQQQLQHLEA
>RZK62799.1 RepB family plasmid replication initiator protein, partial [Pedobacter sp.]
MARGHKTQTLIYQGNTLTTARYEMSALQKDILYVLQSAIKSNDAADQEYILRVRDIIIDL
DRDPSNGYTNLKKASWGMMDIKMEMFINGEYVQVVPFSRFIYNEGEGTMRVTIDPIMRGM
LTNLKGGNYTTLGKESAMKVTGKYSKRLYEMISQWKDIGIFSITISELRSRLALVDTETG
KELYSMIGMFMERVIDPSINEINQHTELLVRYELIKQGRKYTGLRFKISKNTIEQELFLP
TRTAMCGKGSAQSRPAEQSPPTLIARRASETRLGCLLQQHERG
>RZL21864.1 RepB family plasmid replication initiator protein [Sphingomonas sp.]
MKQALADRAERTDELVASGRQVDMVFKQGQKALSLRAQKLWHLLVKQAGGKLADNATHTM
PLSDLYQTGLGHMTLAERIDTLRELQTTLVEVTAPSTKVKGRMRVITGPLLDYVARDEDD
RGDLEWSFSRVLRTVFANSNHWAVLSKRAVMAFESRYSLRLYELLALRSGLDHKTAETFA
LDDLRARLGAPDGKLAEWFDFRRKALDPAIAEVNQLAGFRVSYEPLKRGRAVTSVRLLWE
IKSGNDRTATKRELDGSKIGRKARRENAVEHIKDTPIVPLEFPGGSIRYTAFAEIARAAL
PRPMRDLDAVADDFRRWAKSGGKPLRGPKIIEMFAGFCRDQRAAKERLND
>RZL23821.1 RepB family plasmid replication initiator protein [Sphingomonas sp.]
MALADLYGSGIGHMTLAERIDALRELQTTLIEVRVPSPKVKGRTRVISEAMLARVERDED
DRGDLVWRFGETLRRVFADSEHWAVLSKRAVMAFESRYSLRLYELIALRAPLDHKTAEIF
TLEDLRARLGVPVGKLVRWQDVKVKALDAAIGEVNQLAGFRVSYEPIKKGRAITAVRLIW
EEKTAPERKAAKRELDAPRPGRRARRDGSAKVIAVSGTPEPDIAFPDGPIRYSAAWQAIA
VANLPAPARDMNLVADDFRAWARHNRRPLQGPRVAGMFAGFCRSQKSAD
>RZL45405.1 RepB family plasmid replication initiator protein [Pedobacter sp.]
MKNELVVKDNLLINASYNLEVTEQRLILLAIINARETGNGITADSKLEIHASDYATRFNV
TNDGAYRALKNAVLNLFDRQFSFKEEDKNGKIGTVKSRWVSRIKYVDDSATLEITFAPDV
VPLITRLEQHFTSYQIKQVAQLTGKYAIRLYELLIAWREVGKVPQINLTEFRNKIGVEDD
EYMRMSDFKIRVLEPSIKQINEHTDITVAYEQHKKGRSITGFSFKFKQKPQTKPEKTINP
NRDPNTPDFFIKMTDAQRHLFANKMSEMPEMSKYSQGTESYQQFAVRIAEMLLQPEKFRE
LYPILEKAGFSHD
>SAK97890.1 Replication initiation protein [Caballeronia hypogeia]
MDLEEIKAPTGERWVTMANALARAGHGLTLAEKRLVMLAVSKLDSRRALNAGDLPKTKIT
AAEYAESFGVKANASYEALQGAAKDLYKRSITFFEPAHKRSGQPLKPLRVDMRWVGRCTY
HEGEAWVELAWWPELLPALFGLKKNFTTYQLQQATALRSAYSWRLLELLTRFKSTGWAEY
DIEDFATAMDATEKQRGDFAAIRRKIIDPAVKELNEKDGWAIQWEPVKAGRKVKAVRFTF
ERDPQGRLL
>SAK98245.1 Replication initiation protein [Caballeronia glebae]
MARKAALAKKAEKYDIEALERPVGARWVSMSNALTRAAHGLSMMEKRLVFAALSKLDSRR
LPAGGILVTNLTASEYAELFDVSMDTAYEQLQAAAKSLYSRSITFYEAAHRRKGRPLEPT
RVQMRWVGAVKYHVGEGWVELRWWPDLVPHLTALQGQFTRYQLRQVSGLRTASSWKLLEL
LQRFESTGWAEYTIEDFAESMEATDKQRADFGKIRTKLIEPAVKDLQEKDGWLIDWRPIK
AGRKVKTVRFEFKKDPQGRLL
>SAL51334.1 Replication initiation protein [Caballeronia concitans]
MSNALTRAGQGLTLAEKRIVAAAVSKLDSRRAPQGGETPITRITATEYAETFHVDPNTAY
EQLQAAAKTLYSRSITFYEAAHRRNGAPLPPTKVQMRWVGIVKYQVGEGWVELHWWPDLL
PHLTALKGQFTTYQLQQASALRSIYSWRLLELLTRFKSTGWAEYDIDDFATAMDATEKQR
ENFNNIKRRIIEPAVAELNAKDGWIIEWEPIKAGRKVKAVRFTFERDPQGRLL
>SAL77611.1 Replication initiation protein [Caballeronia choica]
MKQSTKHSENTKDTSTLLSGPAAELIESMAIELGASPDEILEADGRLRGTVAMSRALVNA
QHGLSLNEKRLMMTALRSIDSRKSPYQHGKADGYVSVRIKADEFAAVAALAPRGGEKQAA
AAYQGMKDACASLLERKLSYVDGKKRVQLRWVWKATYHDGEAWAEICFSPDLTPHIFLLQ
RRFVSYQLEFARGLQSIYSWRLLELLMREKDRGILFITLDDLRTALEIPETYRFADIKRR
VVEMAVSELNEKADLIIDWKGIKRGRAVYSLEFTFVENPQRRLSLETDA
>SAL82398.1 Replication initiation protein [Caballeronia arvi]
MENSAKLSEKAITASALVSSQTAAEVIESMAIELGAAPDEILEVDGRLRGTVAMSRALVN
AQHGLSLNEKRLMMTALRSIDSRKSPYQHGKADGYVSVRIRADEFAAVAALAPRSGEKQA
AAAYQGMKDACASLLERKLTYVDGKKRVQLRWVWKATYHDGEGWAEICFSPDLTPHIFLL
QRRFVSYQLEFARGLQSIYSWRLLELLMREKDRGTLLITVEDFRAVLEIPETYRFADIKR
RVIEMAVSELNEKADLVINWKGIKRGRAVYSLEFSFIENPQRRLRLVDA
>SCN46628.1 Rep [methanotrophic endosymbiont of Bathymodiolus azoricus (Menez Gwen)]
MYNLKKQYSETSFSSCRHITVEKSVYLTVVKSNKVIEASYLLSLSEQRVLLACIAQIDST
AELTEQYQFQVSAGQIADLVGLDNIANAYRDLKKSAEKLYERSVIINDPDPDNPKITERK
TRWISSIDYIPGEGKLVLNFAAGIIPYLSRLSKEFTKYKLMHVARFESIYSIRLYELLVQ
WSSAGEREIEVEWLKKQFQVENKYKRLGDLKRRIIEPAIAEINKHSNLWVKYGQRKSGRT
VTHFQFQFGLKDQPKPRKQITEDEINKAARPGESRASVIARLSGTKVDDFAKPGESLDQA
LARKWALQGVKKKLR
>SDE81765.1 Initiator Replication protein [Bacillus aryabhattai B8W22]
MKKSNVVQPYDLESINIKNWVTKSNILIESTYKLSLQEQRILLIMASKVQPNDETLKTYR
FRAKDFIEIVGNKKGTGFYSYLKEIVNGLQTKILTIKEKGRQRNYNWVITSIYEENEGYI
TLQFHPSLKYLFLELKEKFTSYQLENVVRLNSVYSIRIYELLKQYERLRKRELTLEELRH
FLAIESTKYKQYGHFKSKVLAVAQKEINNKTDIYFEFVEIKTGRKVTSIEFIITSSSALN
GTSSSKETKLKSTQSSLDLLDNEKENGLYHNLMSLGVKPEKIEWVLSEFTKEQVERNVKY
TQGRLVIGDITHPHSYVIKAIQKDYAKASQESKVSTPKKSTRKELVPDFMIEAEDKEKVL
ENLTLKEKQELFYKENGNQIEFEKRLLQFQELRKMLVLNSEEPNQEELRKAQEAAVQEVL
RNMNEDLKKREEVGLKPRLINDFENKELREIYRTFLHKQV
>SDH85389.1 Initiator Replication protein [Aneurinibacillus thermoaerophilus]
MSLDKTNNKMLVTKSNELIEASYKLTTNEQRIILMLAAKVQPEDQEFKRYRIQVSEFVKI
LDLKSKGVHNDIQEIIKGLMKKTFGIRKEKSILYLPWLASAEYFVGQGYMELEFSPKLKP
YLLQLKERFTTYRLHNVMQLRSVYSIRIYELLKQYAQIGSRLFELDDLKFVLGIEKNEYQ
KYGHFKAKVLKVAQKELQEKTDIAFDFEEIKNGRKVAKLNFIIRKNGKSDSLETSFIEDE
PGLIARLREFGLTEIQIDHIVKNYDESYILENLEIVEKDYKAGKVKNLTGYTYTALEQDF
RKDKAPIEKKYEQKDKKHNNGVPDHILEQKEKQKELDNHEETLQEESYEEKIKRRDELLV
ALGEK
>SDJ17172.1 Protein involved in initiation of plasmid replication [Alteribacillus bidgolensis]
MSNLEHRELKSIVTKSNELIQASYRLGLTEQRIILYLVSKIQPTDEEFKTYTLSIKSLHD
ILGLKGNPKYSELKEITRDLMKKVFQVHMNGSLYQMSWLSSVVYNDDKGTVSLRFDPVLK
PFLLELKKNFTSYKYENIVKLRSSYSIRIYELLKQYERLKERYFTVEDFRSILGLENQYK
TYGNLKNRVIKPAKKELENFSDLRFDLEEVKTGRKVTGIKFLIEKNDMGTNPSPQNLETS
LFINKVETFAQKYKFKISEEEIYHWLIYKEKVLELMEQIDNKKDVKSPLHYINKVIGYTK
DRKSNTPADKAIPSHSQLISDFVNRYKGEMGSVPKWSIEEEFKKFMKDAGVTDEDLDLLL
EKQRNEIIELTQNTIARNRRKRA
>SDR56696.1 Initiator Replication protein [Pseudomonas cannabina]
MATLSYDTLTARLAQLALVKKTTPSAKATAKRSENYDASIERVPGERWITMGNALTRSGQ
GLTLAEKRVVGCALSKMDSRKAVPIGTIPTTRINATEYAEAFGIDLDTAYNQLQSAANQL
YKRSITFYQAASSRQGKPLPPTRVQMRWVGRVHYQKGEGWVELYWWPELLPQLTGLRKKF
TSYQLQQASALRSIYSWRLLELLTRFQDTGWLEITIEDFAQSMDATEKQMANFAAIRRRI
IEPAVKELTEKDGWLIDWRAIKKGRKVAMLRFDFKKNNQLRLEV
>SDY93986.1 Initiator Replication protein [Hymenobacter psychrophilus]
MTSLEMDIMFALLSRLNKNDKPGTMYRLRVHELEQLTGREWNYSRLGPAVEALVGRSYHI
DEGEGSWLKVGMLASAEYINHHGVIELEISEKLRPYLIDLKSNFTSFQLQAVLNLTSKYA
KRIYELVSQWKDIGETKIYSFDNFKYMLSLKDPAGKEAEQYTQISHLRKNVLDIAVKQIN
EHTEFTISYKLGKVGRSYQNIRFYVVKQEPEQLPIPFELSPDDARMLRARNNLEDLEIID
PTLVKHILSTEKLLEKLFAFVYKVKTGKIKATSNPGGLFLKMHGLAGQKKHVSQPER
>SEB27688.1 Protein involved in initiation of plasmid replication [Paenibacillus sp. 276b]
MLPADNHEQIEFSFEPDPISDHFIVTESNVLIEAKTNLTLHEERLIYILASRIHPEDTQF
KTHFFKVSDIAERLDIKDKNFYKRVRDLIRQLQDKKVVIEEKATRSVLEAHWLASARYFQ
GKGLIELEFAEQLKPYLLQLKANFTHFKLWNILYLRSSHSLKLYKLLKQYLPLGKRKFNS
IQEFKDFMEVEEGQYDRYSHLKNRVILTAQKELANKTDIRFELEEKKVGTRVVSITFHIF
KNHKMTEREVLNDGDSVILTEPIMDLLARFEVKKKTALELVSQYGEEHVRENIKYVYEKK
QNQEVSSIAGYIVKAIEGNYADSKQQYSNEEEENPKVSTTHLNNRISKLVFYAEQVIKER
VQSEKVALEELYRDIWNAIDQNMSNREEMRCRPLVLEDLYHHHGKTVFLQIENQQLKRLA
QQSQ
>SEF11763.1 Initiator Replication protein [Burkholderia sp. WP9]
MTNQLQAVRPLGKDIPLEAAELIESMAIELGTSPDEILEVDGRIKGTVAMSRALVNAQHG
LSLNEKRLMMTALRSIDSRKSPYQHGKADGYVSVRIRAEEFAAVAALAPRSGEKQAAAAY
QGMKEACASLLERKLSYMDGKKRVQLRWVWKATYHDGEAWAEICFSPDLTPHIFLLQRKF
VSYQLDFARGLQSIYSWRLLELLMREKDRGVLLITVDDLRAALDVPPTYRFADIKRRVID
MAVSELNEKADLVINWKGIKRGRAVHSLEFRFIENPQRRLAIDMAD
>SEJ50003.1 Protein involved in initiation of plasmid replication [Azotobacter beijerinckii]
MPDLIPPMVYKSNALIEASYRLTVTEQRILLACIAQVRRDQPITDEVLYTVTAQEVAELS
GTSTKQAYRELEEAALRLKRREVWIKEYPNGGGGRPETLVTGWVQSIRYVPAQGRVRLRF
AKDMLPYLAELSEQFTRYALSDVAKMTSAHGIRLYELLRQWGDIGEREIELEQLREWLQL
QGCYDSIKDFKKWVIEPAIEQVNEHSPLHVTWDQRKTGRKVTHLTFRYAQKEAARAIKQK
KEASTKQQAIDFEKPRQLSVAELSRLAYPGESTEAALRRLNAVVT
>SEM34014.1 Initiator Replication protein [Acinetobacter sp. DSM 11652]
MTGIYLSYIKKINGFILDKNQVVKSNQVIEASYQLSAVEQRIVLAAISRIPKNQPITDDE
LYPVSVNELQRLGVHEKTAYRDLKEGINRLYERSINLTVNDKSIKMRWVQEIQFLDSQGV
IGIRFSKPILPFISNLSREFTKYALSDIAGINSGYGIRIYELLVQYRQIGKREISVDNLR
TMLELGKKYPLFADFKKRVIDTAIDQINEYSPLTVTYEQKKTGRKVTHILFSFKEKAKNI
NSPDIDIPKEFYKLTDAQINMFGNQLSRLHELSHLALEGESYETLASKIKEMLRDPKQQK
QFLPYLKNLGFKS
>SET97649.1 Initiator Replication protein [Hymenobacter actinosclerus]
MSDSTVPIEIRQHNALTTARYEMSACEMDIVFSLLSKLTKHDKSGTIYEIRVQELQELTG
RTWNYKQLLDSTEQLNSRVYHIDTGKTLLQVSLLSSALYRKGEGTIELEISERMRPYLID
LKSNFTSYRLQAAFSLSSKYAKRIYQLASQWKDIGETKTYSLDEFKAMLKLKDLSGKEPE
QYTQISSLQKYVLDVATTQINEHTDLRIKYELLKKGRSYQSIKFYVNTQVPQQLPIPFEL
EADDAKVQLARKHLESLGIQEPQLVQDILQSTKHVDALFAFIYKLKTERIKADKNPGGLF
LKMQGLR
>SFD78519.1 Initiator Replication protein [Bosea sp. DSM 18164]
MSRTIKALSDSTLAEREHELIAAGEVLDLRFRDGRRALSLRAGKLFHLLVNIAGARAVED
VEHKVPIAQLNFSHLERDELVECVRDLVGTTVELRVKRDGKEEVMVDPLLFGVRRPAEMY
EDAGNLVFRLSPTLRKVLEQSNHWAALSRKAVLAFESRFSLRLYEIVALRSGLERKTSEV
FDLDDLRKRLGVEPKTFTRWQDFRRFVLDRALEEVNQLSGFTVTWEPVKRGRSFAAVRLS
WEVQDAKGRAAAARELDSSSIGRRARREGTVENVVEAGFPPAGPISYGKWADIAREMLPR
PTPDVDLVATRFRDFAAKKGIPLGRSNIERIFRIFCKEWKV
>SFF44276.1 Protein involved in initiation of plasmid replication [Pedobacter antarcticus]
MLYLIMELQQLPKDKVIMQHNMITSGRYDFTACQLDILFLLLASLEKDDDKEKKYNLYAK
DIESITGREWHYNQLQQATEDMGSRMFTIETERSLKQIWLFSGFEYMKGKGYFTASVSPE
ARPYLFELKNNFTIFQLKSVLSCSSKYAKRLYTLACQWRAVGKITIEIAKLKEMLYLKDP
KNKVPEQFTEVNAFRKNVLEISKQQINTHTDITFDYELHKKGRSFHSITIYVNYNRVNTK
EVDIQTSLTYQKAVSTVEAYGISKAYAELIAQKYMPEFEALIEQIKKQKNKSQIEDPAAY
IVAVFQKKKYLPKK
>SFH52464.1 Initiator Replication protein [Bacillus megaterium]
MKKSNVVQPYDLESINIKNWVTKSNILIESTYKLSLQEQRILLIMASKVQPNDETLKTYR
FRAKDFIEIVGNKKGTGFYSYLKEIVNGLQTKILTIKEKGRQRNYNWVITSIYEENEGYI
TLQFHPSLKYLFLELKEKFTSYQLENVVRLNSVYSIRIYELLKQYERLRKRELTLEELRH
FLAIEPTKYKQYGHFKNKVLTVAQKEINNKTDIHFEFVEIKTGRKVTSIEFIINGSSALN
AGSPSEEKKPKVEKSSLDLVTNEKDNSLEPDLVKLGVKSEKIEWILSEFTKEQVERNIKY
TQERLIIGDIAHPQSYVIKAIQKDYAKLSQESKINKPKKPIRKELVPDFIKNAKDKQQIF
ENSTLQEKQKLFFEENGTQKEFEEILIQIRELKKTLVLNSKKPSKEEVEKAQESAVQEVL
RNMKKDLKKRQEVGLEPRLVNDFENKELKEIYKSFLQSQTSNEV
>SFL56847.1 Initiator Replication protein [Azotobacter beijerinckii]
MPDLIPPMVYKSNALIEASYRLTVTEQRILLACIAQVRRDQPITDEVLYTVTAQEVAELS
GTSTKQAYRELEEAALRLKRREVWIKEYPNGGGGRPETLVTGWVQSIRYVPAQGRVRLRF
AKDMLPYLAELSEQFTRYALSDVAKMTSAHGIRLYELLRQWGDIGEREIELEQLREWLQL
QGCYDSIKDFKKWVIEPAIEQVNEHSPLHVTWDQRKTGRKVTHLTFRYAQKEAARAIKQK
KEAFTKQQAIDFEKPRQLSVAELSRLAYPGESTEAALRRLNAVVT
>SJN50534.1 Plasmid replication initiation protein [Sphingobacterium sp. JB170]
MQIENVSDDRLIMQHNAITSGRYDFEACELDIMFMILANLKQGEDTYTIHISDIEAITGR
VWNYQQLRVTTERMMSRVYEIETAERFTQLVLFQYFDYIKGTGSVDVQLSSKALPYFFDL
KRNFTSLQLKAVLSCTSKFAKRIYAIACQYRTMGARKFTIDEFKEMLYLKDPKGKEKELY
TDNSAFKTFVLDLAKKQINEHTDIHFDYELKKKGRSFHWITIYIDVQKPEQLEIDFKKTL
SYQKEVRAIMAYGLNEEQAESVANDGYDKFILFIEDVNKKARKGEIKVENSTAYIIGTYQ
KKGVIKKIEKNGSKI
>SLK15913.1 Protein involved in initiation of plasmid replication [Paenibacillus sp. RU5A]
MLPADNHEQIEFSFEPDPISDHFIVTESNVLIEAKTNLTLHEERLIYILASRIHPEDTQF
KTHFFKVSDIAERLDIKDKNFYKRVRDLIRQLQDKKVVIEEKATRSVLEAHWLASARYFQ
GKGLIELEFAEQLKPYLLQLKANFTHFKLWNILYLRSSHSLKLYKLLKQYLPLGKRKFNS
IQEFKDFMEVEEGQYDRYSHLKNRVILTAQKELANKTDIRFELEEKKVGTRVVSITFHIF
KNHKMTEREVLNDGDSVILTEPIMDLLARFEVKKKTALELVSQYGEEHVRENIKYVYEKK
QNQEVSSIAGYIVKAIEGNYADSKQQYSNEEEENPKVSTTHLNTRISQLVFYAEQIIKEK
VQSEKVALDELYRDIWNAIDQNMSNREEMRCRPLVLEDLYHHHGKTVFLQIENQQLKRLA
QQSQ
>SME16886.1 Replication initiation protein [Bacillus cereus]
MTFVILIYKINCFLTVKMRVKFSELTKINYNKRNIFVIISRGKKEGTYVGMSDSKNLQIK
ENNIVSKSNTLIEANSRLNLVEQKILLCLASNIEPNDWDFKTYTFSIKHFHDLLGLNGST
KYSELSKITKELLSKVIEIRIGEELIQVSWLSSAIYNRNKGTIDMRFDPLLRPFLLELSN
KFTSYRLANVIKLKSTYAIRIYELLKQYEDLKERTISLENLRYYLDAMDIYPNYANFKQR
VLKPSQKELDQKTDISFEFEEIKLGRKVQKIKFIICSQKKKDSNLVHFEKNLDKFQQPNT
FEQKIKRFEERCKEKVFPKVLKKWEAHKEIVLEIIEDIRFRSDISSPIGYVEFTLNSRLK
ELSDKEITNKISLNDNDSHNDIVLEIDNIINLVISKYSKATGAVATFLVKDTAIENLVRV
VTLEEAEAIWIEHETFVMDKIYEYIKKNIRKKRY
>SMG61578.1 Initiator Replication protein [Paraburkholderia susongensis]
MRMDPTTGEAPGWVIRVTVKEFVEAYPHIEAKHAYTELKEAAENLFECKVEWDEEVVERG
KKSTKHRVVRWIYEKVDTTTAGWVDIKFAPSIAPYLLGIESEFTKYKLRHAADLRSIYSW
RLLEILAQYRDTGFVTIGYDAFCQSVGAPESCVKDSAQLRRRVIEPAVKELQEKNGLAIE
WEPIVPAGRKVTGFRFKFKPDPQGRLF
>SMG62838.1 replication initiator protein, partial [methanotrophic bacterial endosymbiont of Bathymodiolus sp.]
MMTHVLLSHLYFTLMTISTMKIKSCNHIATQSNRLTEARYGLTVGEQKVILLLISMISPE
DKELRDYEMKVIDFAQIMGLKSHNLYDRLSETLDKLLSRILHIPTDTGYLKIGWVSSAEY
VEGKGTIFLSFDKKLNPYLLQLKEQFTKYNLFIVTQFQSAYSVRIYMLLKQYQKIGYREF
ELDDFRSILGIEEKEYQKFYDFRKRVVNQAKKEFETKNKATGSYNSDITFTLETIRTGRK
ITRL
>SNA31805.1 replication initiation protein A [Flavobacterium psychrophilum]
MRMELQKITSEKKIKQHNTITSGRTDYSACQLDVLFMLLACIEDTDDPKKRYNIRVKDIE
LITGRKWNYQQLLDSNEEMMSRVFKIEEEDGLRQIVLFSEIKYLERTGSFDMVINEPARP
YFFELKNNYTLLELKSVLSCTSKHAKRLYSLACQWRGTGGHTYSIGELKEILGLKDPKGK
EKEQYTELSALKRVVLDVAKKQINEHTDIVFDYELLKIRGRSFDTIKLFCGFEKPNLQLQ
LDIDFKGNIEKQKKNGELLRRIEYIERSGLSPEIAQLWALKYYKEFVAEKNNLLEGIANK
KIKLTKDIPSYLVGVFKKKGWV
>SNR88220.1 Initiator Replication protein [Puniceibacterium sediminis]
MSAALAKLDSMSKKAPTKPIRITALEFAECFGIDETTAYEQLKSGAEGLYNRSIVRVIPT
AYGQKKEKIRWVSRALYHAGEGFVEMNFTDHVAPYLMALEKRFTTYKLEQTRALRSIHSW
RLFENLKRWESTGKWIVEIDDFHHAMDASESYRKNFAQLRKWVIEPAVKELLTVSGLDIK
WSPHKTGRRVTRLLFRFKPAEQMSLDLQPPAEM
>SOB62170.1 protein of unknown function (plasmid) [Pseudodesulfovibrio profundus]
MVPSMSENRKSIVVKSNALIESMSDMNLQEMRFLAFAAAHLPHELVPEKGKPYDMEINVQ
SFASTFEITEKNAYREIKKLATKLMQKIVEFDDEEGYEVGVGLLSKRKYHHGEGRLWFRF
DEDLLPHLMGLTERFTQYRLKDVYQFTKTSTWRLYELLRQYKKVGKREIDLEDLRWKLGI
EGKYPRIDNLKLKVLDPAKEEINATSDIKIEYDQRKRGRRVVGFTFHIIENQGTKTPREK
IREKVEKATGDTSLWPEMQLVLQNDYRINQKQAQQLANGFSKRRDELEKKLPTLKKRWEK
LPEKNPKTGRKKTQLGGYIFAALKDEIMSGQGSLI
>SOO14181.1 Replication initiator protein [Xanthomonas citri pv. fuscans]
MRIGVTRNMDLVDLAEAKSPTRTDLLVVQSNQLIESSHTLTLNEKRLVIMAAAYLDSRKP
MPEKNTVKIHACDFANVYDLHGGQAYQAIEKAARQLYNRSITRIESRGKRGPTERNVRWV
WMCEYMKNEAAVVLGFTPVVAPYLTMLNEQFTKYTLGSIRGLSTFYAIRVYELCSQFRKT
GERRITLDQLRDVLDLGAKYQDVKNLRMRVLDPSVEEITKLSDLTVTYEPMRKGRKIVGF
EFDISEREVTGEVLDVLEAGSGS
>SOT39862.1 Replication protein [Burkholderia cenocepacia]
MRNDLVVASHGLKTLAEQRIIKSCAAKLDSCRLDQGRYKIKLSAAEYAETFGIDANTAYE
QLKTVARSLLDRTIRREEPTRRGVKVHLDHWVSGITYHEGAAWVELRFSHEATPYLTMLR
GNHTTYMLKQAAGLRSIYSWRLLELLMQFKSTGWRHIDIDEFAMALDVRPSHRSNFAQLR
RWIIEPAVKELVEKDGWSIAWVPIKAGRKVTALRFTFSRARQGRLEL
>SQB23424.1 initiator RepB protein family protein [Clostridium perfringens]
MEKNYLVTKSNYFIMNSSYDLSLEEQKIILTLASMVQPNDEEFKPYIFKISDFMELLGVN
TKTKYTEIPKITKDLMKKGFEIEEDDVIIQTAWLSSATYKKGSGIVELEFSPKLKPYMLK
LNSMFTQYKLANILSMKSKYSPRIYEILKCNEFKKQNFVEIKITELRRLLKAENIYPLYS
DFKRYIIIRTKKELKKLSDIWFEFEEIKTGRKVTSIRFYIYSNNIENGKKVYNFKEEDAI
TLIDTQDLSEDDKIFELYNLFKEYKIGFESIKNILFNANGDIEKVKKVYEYSKTQDINNF
VGFMISMVKKDTFITPKAKA
>SQC85583.1 protein involved in initiation of plasmid replication [Clostridium perfringens]
MINLDKKNIVSKRNDLITQKYDLTLNEQKLILLLASMVQPNDDSFKIYKIDVKEIVDLFN
IKDKGFYRKTREIIKNLKNKGFTIEKENGNILDINWLASAEYFVGEGYIEVELSSKLKPY
LLNLKTLYTSYKLGNVLSLKSKYSIRIFEIMKSNEFKKEFKITLTELKSILGIKEKSYDI
YQNFKNRVLLKAQEEINLNTDINIEFSEIKTGRKVIELKFIIKANNIKNTDINYKKDKQD
ISGEKEDKENISEDIIILKNLFEDHEIATENLSKILESANGNIEKIKKVYEYSKTQKIDN
LVGFMIKMVKGDNFEEPIKQDKNYKKIHNFTEREDYYYQKLESGLLGWDNEDELCENEIE
NDDFKMNFKADENENNNNIIDEIKGVLEGQLTAIFGELKYKTWIKPSIDNIKIENNNVKF
KFSNDFVKNKFENEFENIIKEIIKGIDNNLDVKKIIEK
>SQR14153.1 replication protein [Escherichia coli]
MTKKNVDQPMTMTVSLRGKNVVMSNAISRAAQSLSLAEKRIIFAAIAQMGGKYAPVRITA
QEYANTFGMPIKQAYSQLKEASENFFNRYIRFKLNEVSEIDVDVWKIRWLGAYKYNDGEA
NVLLHFTPQVMPYLCELEDNFTKYQLSQACALRSVHSWRLLELFEQMNTNKENNGWLSIS
LEDFHHAMESPDSYKTTFGLLRKYMIEPAVKELTEKDHWMIDWKPIKKGRKVVRLEFWFR
KEN
>STE73776.1 Replication protein [Clostridium botulinum]
MDRNYIVKKSNYFIMNCNYDLSLEEQKIILTLASMVQPEDEDFKPYKFMISDFMKLINVN
TKTKYIEIPKITKELMKKVFEINEGDTLIQTAWLSSATYKKGSGIVELEFSPKLKPYMLK
LNSMFTQYKLENILTMKSKYSPRIYEILKCNEFKKQGYIELEIEDLRKLLKAENVYPLYA
NFKQKLLKSTQKELKEKTDISFEFEEIKTGRKVTALRFYIKSKKQNNIAKEEICATFEET
NYIEQVKSIFHEEISSLQAKQIFDVSKRNIELIKEKYQIAKQTNNINNLVGWIIEALKRD
YKEPIGKTKVDKFNDFEQRQYDFVDLERKLLGWNKTEESIELNEQKTKEFYYFNF
>STE73809.1 RepB family protein [Clostridium botulinum]
MEKNIQSVKNNWVYQSNKLIEASYTLTVIEQKLIRLLASMIRKDDTDFKEYKFSTKDLIK
ILNTSDSRFYRDIDNITDLLMQRIIKIKDISTGEFEKYHWVDVAKYKKGVLILKINKDLK
PFYLSLDWYTKYQFKNIMQFKSTYSFRMYELLKQYEKIGCRIITIDEIRSILDIKKDKYP
KYANLKQKVIKVSINEINTNTDLFIDYEELKTARRVTSIKFYIKIKDESKVKKEIAVSLE
DKDLNYIDKVKSIIHEEITSLQAKQIYDAAGGNIDLIKEKYNIAKESNNIKSIVAFIVSA
LKENYKGPIAKVDRFNDFQQRDYDFEKLESQLLGWGK
>STR02606.1 replication protein [Kingella potus]
MAGIAKLGGVNGEVKLTAQEYADTYGVDIRTAYNELKGAVGTLMKRTLSWQITDGKKIGT
RTTIWVQGYDYFKDEGLVKFRFSEYIFPFLFELQREFTKYQLQQAAALRSIYSWRLLELF
EQMKDKTDGSGWLSIPIEEFWHAMEATESYKTNFQLLRKRVIEPAIKELTEKDNWLIEWE
ARKRGRKVATLLFKFQRNPQKSLF
>SUV56508.1 replicase [Acinetobacter baumannii]
MKTELVVKDNALINASYNLELAEQRLILLSIVKARETGRGITSDSRLEVHASDYMKQFNV
EKSAAYEVLKSASESLFNRYFSYKEQRHDGTEFVVKSRWVSRVAYAPNVAILEVTFAPDV
VPLITRLEQHFTSYQLKQVSQLTSKYAIRLYEMLIAWRNVGKCSFELINLRDSLGIASDE
YKQMGHFKSRVLDASIAQINEYTDIKVTYEQQKNGRTISGFTFKFKA
>SUV62899.1 DNA replication protein [Acinetobacter baumannii]
MRDLVVKDNALINASYNLDLVEQRLILLAIVEARESGKGINANNPLEVHAESYINQFNVA
RQTAYQALKDASKDLFARQFSYQEINKRGNIENVLSRWVSEIRYIDAEATVKLIFAPAIV
PLITKLEEQFTKYELQQVSNLSSAYAVRLYELLIAWRSTGQTPVIELEEFRKKIGVLDDE
YTRMGNFKDRVLHLAIAQVNEFTDITVKYEQHKKGRLIYGFSFSFKQKKNVNKPNLEARD
QNTLDIFTKLTDAQRHLFANKLSELPEMSKYSQGTESYPQFAVRIAEMLLDAEKFKETIS
ISSKGWLSNKIKIMFSNMLT
>SVN75929.1 replication initiator protein [Klebsiella pneumoniae]
MGRQHAEARLKEAIDRLWDRSVIIKNEEKREEFRWVQYRAQYFKGEAKVDITFSDAIMPY
LTQLKGQFTRVVVKNVSSLSSTYSIRIYELLQQFRSTGDRTIAIDDFRTMLAVEDKYQQF
KDLNKMIIKPAIAELNEKSDLVVTVETIKKGRTVVALHFRFKEDKQIKMTI
>SVO34305.1 replication initiator protein [Klebsiella pneumoniae]
MQYRAQYFKGEAKVDITFSDAIMPYLTQLKGQFTRVVVKNVSSLSSTYSIRIYELLQQFR
STGDRTIAIDDFRTMLAVEDKYQQFKDLNKMIIKPAIAELNEKSDLVVTVETIKKGRTVV
ALHFRFKEDKQIKMTI
>SVW35712.1 replication initiator protein [Klebsiella pneumoniae]
MFEVSLDTAYDQLQDGAKHLYNRSITFYEAAHRRNGKPLPPTRVQMRWIGSAKYQEGEGW
VELHWWPDLLRHLTGLKRQFTSYQLKQASALRSAYSWKLLELLMRFEQNGWAEYTIEDFC
ASMDATEKQRENFAKVRTKIIEPAVKELVEKDGWLIEWKPVKAGRKVAKVRFEFKRDPQG
RLL
>SWU64774.1 replication initiator protein [Klebsiella pneumoniae]
MQYRAQYFKGEAKVDITFSDAIMPYLTQLKGQFTRVVVKNVSSLSSTYSIRIYELLQQFR
STGDRTIAIDDFRTMLAVEDKYQQFKDLNKMIIKPAIAELNEKSDLVVTVETIKKGRTVV
ALHFRFMTI
>TAL27657.1 RepB family plasmid replication initiator protein [Alphaproteobacteria bacterium]
MGCKSGLPFRLASMADRNLVVQHNKIVEAKYKLSVGEQRLIKLLISMIEKDDEDFKPYRI
SVSNLSRLLDLSDNDFYRKINELSKKLISNVLTFKDGSDRELQVAWLSSAEYIKSKGIVE
LEFSPKLKPFLLQLKEHFTAYELVNVIRLKHTYSIRIYELLKQYERIGRRRFSIEKLREL
LMMGDEEYKQFCDFRRWVLKVAQKELAEKTDIAFSWQEEKARQKCIAIEFIITSQKRPDA
ATIDVREANPANSKLIEQEFSIVSTLIELGVSKKTAEQLAKQYGEDHIREKIIYVQAQQR
EGKLKNPAGFLVEAIKNGYQDTQAKERKARTASPEEREEATRKQWEALKAKWSAWRKQRT
EALIAALDPAALEREEAAFRASLAGNSALRKLVEKSAENAARQFRIHVAGQRAEFGLPEW
ARAVGADLSPFLDLARIEGKL
>TAL47119.1 RepB family plasmid replication initiator protein [Methylovulum sp.]
MAKLKKKPLLASLIVTQANELVESRYNLTLGEQRLIFTMIARIQPDDEDFKPYSISLHEL
ADFLGINKNHIYADCKKITKNLLGKVVEIQEPGRLLQTHWVSSADYIDGTGVVNLTFDPL
LKPYLLQLKGNFTSSKLEMLLSFKSQYTMRMYTLLKQYERLKEREIELQQLRDMLGIRKD
QYKLYSNFRDRILEPTQKELAEKADLYFEFDEIKHGRGVGAIRFLIFIKKPIKSIPGKPE
EPLLELLPPSNEISSSLDQLLSFVPDQHKAKKTILSALESFEKRHGFDYVKRNILYSNTK
ADKSYAGFLNNALKEDWGHDWELENKEVTVKKKSVEVWEHQGFGSEKEYNEFMYKKQMEA
YGKKV
>TAN55345.1 RepB family plasmid replication initiator protein, partial [Rhodospirillales bacterium]
MAKASSRPTTSVEPWSDDHMVKPAELIDVRLPANLTLVDRRTFNALLRNAWSRIDQNGAE
HVIALTELKGLHTGSNQRISETIKRLMTALVEATVKGRRGTPVVRRAQMLGGNDMDGDDN
RTGILTYTFDPRLISIIRSSTTWGQLRMKVMAAFSSKYALALYEMGERRIHMRKFDEEMT
LDDLRARLGVDGLSRYADLNRWAIKPAIEEVNAFALGFNLSIQELKRGKSVVGVRLHWWA
KGEEEQQDASSEINRCRVGRQARVRKAVATLATRQTQLRLDMEAGLRGAIPRPVDYLGDE
IPDLGPAQDLTGTRPGPHRYPPRTSPIPAQ
>TAN83986.1 RepB family plasmid replication initiator protein [Gallionella sp.]
MPALEQALIYKSNSLVEASYRLSVIEQRIILACVSQVRRNETITDEVMYSVSAKDLAVLS
ETDEKTAYRDLKEAALRLKRREVRIEKETNSKKRRTQTLVCGWVQSIMYVEDEGRVCLRF
NKDMLPYLSRLTEQFTKYQLKAVARMDSAYAIRIYELLSQWRDKQKREMEIAWLRTTLQI
GDKYPAIKDFKKRVIEPAVAQINEHSDLTVSYTQRKTGRNVTHLTFIFAPKAGTKPNETV
PEAKDIPTDIRAANPPLETDENFSRLLSVGVHADTARELIQGYDGKRIQQVLDYSERKNR
ENTVKNLAGFVVQGIRKGFRDEEAEKREQAAAEAKRKQEEERSKKRMEALAGQYKEYGRE
RAREYLATLDEGQISVLWEEFYNSHDQATQNILLKRKGNIAKDMFLSYVRKKLPVPDFGE
WLEKNNAA
>TCK31764.1 replication initiator protein [Paraburkholderia sp. BL8N3]
MTALRSIDSRKSPYQHGKSDGYVSVRVRADEFAAVAELSPRSGEKQSAAAYKGLKDACAS
LYERKLTYMDGKKLVKLRWVWKATYHDGEGWAEICFSPDLTPHIFMLKSRFVSYQLKFAQ
GLQSIYSWRLLELLMREKDRGVLLITVDDLRQTLEIPEKYRFADIKRRVIDTAVVELNEK
ADLVIRWEPVKRGRAVHSLRFEFSDNPQGRLDV
>TCN18420.1 replication initiator protein [Bacillus foraminis]
MTVMHVIEAKEENLVTKSNMLIEANYKLGVVEQKIILCLASNIQPTDSDFKTYTLPIKEF
NKLLGLKGTPKYSELRQTTKELMQKVFELRIQKKVIQVAWLSYVAYNETEGTIDIRFDPF
LRPYLLELKKEFTSYKLENVVKLKSSYAIRIYELLKQYEKLQERTFLITDLRKMLGAEDV
YPAYGNFKQRVLVPAQKELKKKTDIMFDIEEVKTGRKVTKIKFLIKSSKKKGNQQLSLFE
DNLQEFQLPSLFIQQVKKLGMKMGIQLSDEIIRSWEKHGQDNVLALMEKIQERTDIDNPV
GYITAVLNASSSNEREKATAAENDGLLTHLISHLRKSKGPMPNWFVKQMAIEELQKHFNV
DYDEALHQFELLKSNLYEILDIQETDTIEISDAEFEEEQKRLAKELLEFKS
>TCO07607.1 replication initiator protein [Camelimonas lactis]
MPYALIGNVLGQMGNVLGRSGNILGRMGNVLGQCCSLTGNMELFTFVAMGKTTQVAADRA
FDQTKTVLPAEVARGVYMQNPPSLRALKLMHLMIGTAAGRMADDVRHDVRLSDIRRIDGM
ANHDRSSLVPLFQELRAAVLTYDDPTAMRVVVGGLLDEARIDYRHELSGDLLVSWYFGRT
FREMADKSNHWAIIDRQTVFHLSSKYAVLMFQHLASLAGMGRLSSKTFTIPELRALLGVT
SGKMERFSNLMQRAIAPAVAEINQISRLHLDVTTNKVGRTVASVTIKWRVNADRKEARAE
LERHSAGRKARRDGTVEHVEVTPQIAAKAAGKSAKPAAFPAEGGITFNDHWAAIARENAP
GWDVDVVADRFRQWWLGKGRKLDARDVATAFSGFCKSLGKHR
>TCP07377.1 replication initiator protein [Crenobacter luteus]
MTSKTALQHRTAGYDAADVERPAGERWVTMSNALTRAGHGLTLAEKRVVMMAVSKLDSAK
VMRPGEVLPSVKITAAEYAETYGVDPNTAYEALQDAAKNLFERKLTFFEPAHKRNGKPLK
PIRNDMRWVGRCQYHEGEGWVQLAWWPDLIPSLVGLRKQFTTYQLQQASALRSAYSWRLL
ELLTRFKSSGVAEYTVEDFAASMDATEKQRADFAALRRKMIEPAVKELTEKDGWLIQWEP
IKAGRKVKAVRFTFMRNPQGSLPL
>TDN35736.1 RepB family plasmid replication initiator protein [Hymenobacter sp. UV11]
MACAPPVPAEIRQHNSITTARYDMSALEMDIIFALLSRLNKDDKPGTLYRLRVQELEKLT
GREWNYHRLGLAVDSLVGRSYHIEDGKSWLKVTMLASAEYLKGQGIIELEVSEKLRPYLI
NLKNNYTSYKLHSVLSLTSKYAKRIYELASQWKDVGETKTYSLDEFKYMLALKDPAGKEP
EQYVQISNLKKFVLDIAVEQINEHTDLTISYELVKEGRSYQKVRFFVVPQKLEQLPIPFE
LGMDDAKLQAARRNLDTLGIKEPALVKHILTTNLLLTALFDFMYKHKTGKIKADSNAGGL
FLTMNGLVSAKAKATKKSV
>TDN39910.1 hypothetical protein A8B98_16535 [Hymenobacter sp. UV11]
MTAHPLVVQHNALVNARFDLSTTEARMFLAMLSHIKRDDTTFAKCELSVRELLDQGASQN
YGHVRKVLEKFASRLITIETLGAGGKRLKQRKYSAMPLLARADYLEGEGLIVLRFNDELH
DYLLELRDNFTKAQLTELIKLKGGPSYRIYWLLREYGSFGKRVIALDELKAILGLSEGYD
RFNNFRIRVLERAREELAQTDLPFTYSTVSKGRTVTHIEFFFEPIGAASASSTLLATPKT
EWETALLAVGVSPSSLTGIQARLAAGDYDEGYIRYVLAIVKEQTRLGKIKRPAGAVFRAL
TDGYLLVDYRKTQGTPAPVASVKSSAVLAKQRKKLTDELTDARNSLQFFQTSLLYTDETR
PTLVAQVTAKIAELEKQLQEVGN
>TDV28717.1 replication initiator protein [Paraburkholderia caballeronis]
MLTKATALTEASALTEEHALLLNDLLGAFHGLKTEAEERIVAACMAKLGSVRSEQGRSRI
KLTAAEYADTFGLDPADAYQQLKTVAQSLLVRVVRREEQTRRGVRVHLDHWASGITLHDR
DAWVELRFSHEATLYMVALKGDYSAYLLKQAAGLRSIHSWSLLEVFLPLLEVGSREMTID
EFVDAMGVKPVYAASFARLRREVIEPAVKELTEKDGWQIAWQPVKEGRKAVAVQFTFRRS
PQGRLDV
>TDY62285.1 replication initiator protein [Algibacter wandonensis]
MSRDLNQKYINQRITVELKTLEQNRNYNRIKNAIKKLGSKHVEFDVVIPKTGKMTGFSTS
LISGLRHEYNSGLIILNIPEDACRFFCYIGGGFTSFQKTIAISLNSIYSKYLYELCCRWE
DRGGYSCSIEELKIYLSITDKYNQIVHLRAKVLEQAKEELKKKADLFFTYSLTKVGRKYS
NISFKIHRNTQGNEEYYGVREEHFIYVYNFLIRFFPNYDDNKAANYADIIANGGYVEKAY
YRFVKLEDQLEARYKTKKDIKNILLKSILPEYGISTVNKTKSHST
>TES50349.1 RepB family plasmid replication initiator protein [Nitrospirales bacterium LBB_01]
MCHSFIVNSHTFIVKYHKFIAKCHTFIAKCHTFIVKCHVLKFLWHYDTIKNEDNENEEIN
SKKIYKEVRLEKANHLVVKSNDLNEAHYRLTTSEQRIILMMVSMIQPGDDDFHIYRIKVS
DFLELLGIKNQQMYSEIKKLTKGLIEKVLIIKKPKSELQLSWFSSAEYFDGEGYVELCFD
PKLKPYLLGLKECFVRYNLRNVIKLKSSYAIRIYELLKQYERIGRRTFEVEELKQILGIK
PDEYDVYNHFKSRVLSAAKRELEYITDISFEIKEIKTGRKVTAIEFIIVANKGKEAQQLD
MNVVKMTVMDSVIASMGDDDKKMFEKMQSHYQLSREQAYDIMTEVLPERGREYVISVLSY
CRKYHERKRNTGVECQLGAVTISAFKEGWHTQPSLFEKEKKLKTEQQQIDVREKRLKDEK
EIEERLERFSRIDKLMSTLPEDKVIAGFLPYLQENAMYLYTTFYEPGMTIKKMQDSPMNI
CLRDYIEDFYMTPKEDNSST
>TFE34609.1 RepB family plasmid replication initiator protein [Paracoccus sp. DMF]
MAETRIRTVEARPNADSLVKPGELVDLIEVTPLTLNDRRIYNQLLENAWEAIDKPVTHVI
SKSTLRGSHNSNDRVGESLERLMSAIVKVAVIWDGEPAIERVQLLGGNLESGRSDGLLEY
EIPARLRKIIRNSQVFARLQREVMFALSSKYALTLYEMVQKRGNLRWKASERFTLEALRG
IMGVPKGKLSSWSNLKLRAIDPAVAEVNALSDFLVEILPIKTGRAVTHVEMRWWRKDGDA
SGAADRALQFSKVGRRVKAEGRTEEVRPATESRPRPGWLESRGPALQTATYETARLRHPG
YDIYFVESEWREWSARKEPAKDPDRAYLAFFRSYAEKNPL
>TKW62325.1 replication initiation protein [Gemella sp.]
MNKNHVVKSNQVIEASYQLSALEQRIVLAAISRIPKNQLITDDELYPVSISELQLLGVHE
KTAYRDLKDGINRLYERSINLSIDDKSIKMRWVQEIQFLDSQSVIGIRFSKPILPFISNL
SREFTKYALSDIAGINSAYAIRIYELLVQYRQIGKRDISVDSLRTMLELGKKYPLFADFK
KRVIDTAVDQINEYSPLSVKYEQKKTGRKVTHIQFSFKEKSKSIDHHSEPKKFYKLTDAQ
INMFGNQLSRLHELSHLASQGESYDVLAAKIKEMLRDPIQQKQFLPHLQNLGFKA
>TKW73893.1 replication initiation protein, partial [Staphylococcus hominis]
MGKTLQVAADRAYDQSKTVLPAEVARGVYMRNAPSLRALKLMHLMISTAGGRMAQDVRHE
MRLSDIRRIEGMAHHDRESLKPLFEELRAAVLTYDDPQAMRYTIGGLLDQAVVDYRHELS
GDVLVSWFFGRMFRDMAERSNHWAILDRQTVFHLGSKYSVLLFQHIASLAGMDRIDAKTF
TIPELRTLLAVPEGKLERFADLNRRALQQAIAEINQL
>TNF19643.1 RepB family plasmid replication initiator protein [Rhodobacteraceae bacterium]
MATGKPYRTIEARPNAESLVKPGELVDLVEVTPLTLADRRIYNQLLENAWDAIDKPVTHV
IAKADLRGSHNSNDRVGESVERLMSSIVKVRVTRDGEEAIERVQLLGGNIETTRRDGLLE
YEIPQRLRRIIKDSTVFARLQREVMFALSSKYALTLYEMIQKRGNLRYRSSERFSLDDLR
GILGVAKGKLTSWSNLKLRAIDPAVVEVNALSDYMVEIEPIKTGRRVTHVELRWWRKDSG
TSAQAERELTFSKVGRKARMTGKDEPLVPEAKPRPVWLQSRGEALRSETYETARLRHPGY
DIYHVEGEWRDWAKGKEPARDPDRAFLAFFRSFAEKNPI
>TOL45344.1 initiator RepB protein [Vibrio parahaemolyticus]
MGKENAERHLQSAIDRLWDRSIIINWKDKKEEIRWIQGRAKYFTGEGKIELVFSDLIMPY
LTQLKGQFTSIAVKNVSALKRTYSIRIYELLMQFKKTGDRLISVDDFRSMLGLEKKYSQF
KRLNDDVIKPAIQELNEKSDLIVLVDTVKKGRRVVALHFQFKEDKQIKMAI
>TPG60949.1 RepB family plasmid replication initiator protein [Hymenobacter nivis]
MNKGRHVSLPGSLTLLMAKKLLPTVATNNPLVVQHNALVNAGFTMSALEMRFFLAMLSRI
SREDTSLPVCRITVKEICPDSSSATVYADVREMVTRMLSRILLLEILGPNGERVKQPDIQ
GFPLMGKALYLKKEGIVEAVFNDHLRPYLLELTSNFTKAQLSQLLKIKRPTSHRIYWLLR
EYVAFGKRTVGVDELRHILGFTDEYVDRFDHFKARVLEPAQKELAQTDLPFTYELLKEGR
AVDSIRFLFAPGGVQPLELPVAEVEQWAQALLDLGVAAKSLETVREKLATGKYEEGYIHY
VLATVRAQVQGGKVKKEAGAIYKALTDDYLLPAYLKTKLTPAAKSAKSKQTTLLFTKTGV
SVEGERRRLLSGLEDARGTLAFVKTSAVYDEQTRPEAIASTQAMITDLEQQLAQIGS
>TRZ39329.1 RepB family plasmid replication initiator protein (plasmid) [Bacillus circulans]
MMENNREIVFKDTNLVSKANSIIEATYKLGVMEQKIISVIASNIHPNDKDFQTYTFSIKQ
FGNLIGSKSKNLYKEVDKVTTKLMQPFLFINPEGKPTRIAWLSKATYNVNEGSVTVRFDP
DLKPFFLFLNQKFTKYKLGNIIHLRSNYSIRLYELLKSYEGLTERTFTVEELRAKLGADN
KYPNWINFRQRVIDHAQAEIAQKTDISFTYDTIRKGRSIHKIKFKIKTNNSSENILEIEE
KMVEVVESEEVIDIQKLGLKLGLNLNKKLINEWLNYGKENIVELMESIKYDASIKNPIGY
ISSVLPKMSSSNDINKEFIEDKSILLEKAIREFILSKLPKRKVTRIEKIPHYMHRKDVVK
ILENYFGEKEANIIWDEKGLEITERLYNELNRKISSGTYTTK
>TSA40405.1 RepB family plasmid replication initiator protein [Methylococcaceae bacterium]
MAKIKKKALLSSSLIVTQSNQLVEARYNLSLGEQRLLLTMISRIQPDDEDFKPYRISISE
LANFLGVARGSAYHECKKITKSLLGRVLEIQEPGRLLQIGWVSSADYIDGTGLVNLSFDP
LLKPYLLQLKGNFTSCRIEMLLGFKSQYTIRMYTLLKQYEKLKEREIELVQLREMLGLSK
NLYPEYKNFKQCILLPVKNEMAKKADLYFEFDEIKHGRRVGAIRFSILTKKDVKETAELP
ESSLPEPKPPPSPTNETPMSLQQLLALVPKQHRALKTVLTALESYEKKHGFDYVKRNILY
SNAKAAKSYAGYLNNALKDDWSHDWALEQEAPVKKKAPKVWERQGFASQKEYDDFMYKKQ
MEAYGVTV
>TSE26665.1 Replication initiation protein [Tepidimonas thermarum]
MRRADELLPEVPAPKRRGRPPKAAAQALANYDAADVERQPGERWVTMSNALTRAGHGLTL
AEKRIVAAAVSKLDSRRALPPGEVPRTRITAMEYAEAFQVDLDTAYDQLQAAAKALYKRS
ITFYEPAHKRNGKPLPPTKVQMRWVGSVKYQDGEGWVELAWWPDLLRHLLGLKAQFTTYQ
LQQASALRSVYSWRLLELLTRFESTGTAEYTIEDFCASMEATEKQAADFAAVRRKIIEPA
VKELTEKDGWLIQWQPIKAGRKVKALRFTFMRDPQGRLPLGG
>TSE28977.1 Initiator Replication protein [Tepidimonas charontis]
MRWVGSVKYQDGEGWVELAWWPDLLRHLLGLKAQFTTYQLQQASALRSVYSWRLLELLTR
FESTGTAEYTIEDFCASMEATEKQAADFAAVRRKIIEPAVKELTEKDGWLIQWQPIKAGR
KVKALRFTFMRDPQGRLPLGG
>TSH67749.1 replication initiation protein [Acinetobacter sp. RF15A]
MDGFLLNYGRIPPLTMDGFLLKKPTIDKFILVHQYESTNLSVVEKGMTKNNLIVKSNQVI
EASYTLSTLEQRLILSAIAQVPKGEAVTDAVLYSLSIKDVVKLGGDVKVLNSEFKEAVNR
LYDRSIVLRDMDESTSFRWIQQKRETKDGVFSIRFSAPILPFLSNLKTEFTKYLESDIVG
MTSPYAIRVYELMMQYRSIGKRQISLEDLRWMFQLQNKYPVWADLKKRVIDQAVKEINEY
SPYKLTVEPKKTGRKITSLVLKFQEKKSLQALNERTNTSNYGGIPATSKADTKSITGIGS
VTNATMQKNTNTLAHRVSRIIQVLTIDKELQKRFQRPDETVMQMGQRIRQDNTSEDSVAN
LESKLEEFGVVF
>TSI00001.1 replication initiation protein, partial [Salmonella enterica subsp. enterica serovar Derby]
WVQYRAQYFKGEAKVEITFSDAIMPYLTQLKGQFTRVVVKNVSSLSSTYSIRIYELLQQF
RSTGDRTIAIDDFRTMLAVEDKYQQFKDLNKMIIKPAIAELNEKSDLVVTVETIKKGRTV
VALHFRFKEDKQIKMTI
>TXC78307.1 replication initiation protein [Bacillus litoralis]
MNLEHHEVRVNNNVVTKSNILIDANYKLTITEQKIVLYLVSKIRKDDDDFKTYTLSIKQF
YELLGYKGNPKYSEMKKITKNLIGKVVEIREEKKLKQMSWLSYVEYNESDGSVNLSFDPR
LKPYLLQLKREFTSYKLKNVMELKSGYSIRIYEILKKWQSLKEVEIPLKELREMVGATDK
YQEYHNFKKRVLTTSLKEIEEKTDISFFYHEIKKGKRVAAIHFTIHSKNNIIAQEADVIT
QKDDWFESLYVQLCVLYEKHNYKLTKDVVERWVGLANKVWGKNKYIEINKLAQQSFKIDN
IKHHIAFITHILKEKVKCIENGTSHHQVSVETADKKVIRKEIIPSWLEVD
>TXG93906.1 RepB family plasmid replication initiator protein [Rhodocyclaceae bacterium]
MAQKPKLPARTLDAAASFRDHPDAIVEAGEIVGMRFPSGGRMSLRAAKLFHLLIQFAGAK
IADPMQHRVALATLNESFHTSADELVELIDELHTTTLRMQLTDAKGRRYTKSGPILSDVE
REEETDAQAEVRFEFSPAMRQVIANSTHWAVISRRAVLAFESRYALRLYTMLSLRAGLRK
ATEQFSEDDLRELLGVPSGKLKRWQDLKTWAIEPALAEVNHLTGLIAGYTPIKRGRQIVG
VTLVWGVKAHDDRVAAMKELERPKVGRKSRRDGTTDDLVASDDMARVELAEALSRVGRNG
K
>TXH66674.1 RepB family plasmid replication initiator protein [Thiothrix sp.]
MKKEPVHVVIGNELVRAAHGLSLMEKRVLMLAITKLDSTAPALPANLVSRITVKELITQY
DIDEKIAYSQAKAAIESLMSRYIRVKNNGIESRMQWAGQSNYKSNEGWLEIEFWHRLAPM
LFELKNHFTAYKLSRVSGMKSVYSWRLFELLMQFKRTGLLNIPIDDFYHAMDAPESLRAN
FSNLRNRVIEPAVKEIREKDGLLVEWEAIKAGRKVKALKFTFPTEQSLKLDTEPKSEPSA
KRATTPAPASPKTEPSVLSLAEIKSRLESARALAALANTSIETYLTERDRTAIKYHQLTI
>TXH67729.1 RepB family plasmid replication initiator protein [Thiothrix sp.]
MYMSMSEVPQTIRKSNDLIQARYRLSLSEQRLVLHLAGCISPEDEDFKDYDIRVVDFARM
FDLEKCKAIYQEVEDACTALVGKKLELSSPEKRIYAAWLSYAEYIEGSGLVRVRFDKSLK
PYLLQLQGHFTQYHLSHVVNFKGQYSIRLYELLKMKAYTAVNGKFNRSFEIEDFRAILGI
QKNEYRIFSNLRRKVIEPAIEEISKSSDLIIEDIIYNREGKKIKELNFIARIRELEPNSL
LEHSEKIQKETNHPIIDRLTSLGFAIGTAHKYKTRYGVKRIERNIAYVIAKQQAGLVKDV
PAFLNQAIQDDLGSAWEVVTQQQAVVNEQQTAKRKQQETQADLAHLQKMAELAGVPLEDL
LPKKGGKKVRKT
>TXH77714.1 RepB family plasmid replication initiator protein [Thiothrix sp.]
MPKPEQEIVIKKSNELIQARYKLTLEEQRLVLLLSSTIHPNDEDFKDYEIRVSDFVQMFG
LEKRKAIYKSVEDAANELAGKKINLSKDGKKIYASWLSYVEYVEGSGIVKLRFDKSLKPY
LLQLKANFTQYNLDCVINFKSSYSIRLYELLKMEVWKAEKAKKTNFEKTFEIEEYRKHLG
IEKKSYPIFANFRIRVIEPTVQEITEQTDLKIVETLYMKTGRKITGITFVVKIRQADETQ
ALKLEMEEEPPKEQPHPIVERLISLGFGVETAKQYKTKYGIKRIERNIAYTLAKKQEGII
KDIPSYLNKAIVEDMGGGWEMMQAKQAQEKADRQAQAVEREKAAELAHLKTMAERAGVPL
ETLLPKQPKGGN
>TXH79213.1 RepB family plasmid replication initiator protein [Thiothrix sp.]
MKINHLPKEKVIIQHNLITSGRYDFSACQLDILFLLLASLEKNDPEDKKYDLHISDIETI
TGRKWNHNQLKESTKQMGGNTFVVGLASSEKQLWLFKSVEYQHGKGYFTVSISEEARPYL
FELKDNFTRINLNSILSFSSKYAKRIYAIACQWKTAGKVTMDISEFKEILGIKDKEAVEL
EQFTRISDLKKKVLDIAKTQINESSEINIDYELIKRSRSFEQINLFVNHGKEKRLIDFNE
SIDFQKSVAIIMNYGVSEPSAIAIARTHYQDFLKLIEQMKKQIKNGVVFDDHAAYIVSVF
QKKGVLKLKKH
>TXI25071.1 RepB family plasmid replication initiator protein, partial [Nitrosomonas sp.]
MTEVSIYQAPNGQELELVRKGNKLIEAKYDLTVNQQRILLNMLELIQPYDEEFKTYTISI
ADLAKKHGLETNKKIYTQFQQALDGLVGYILKIPTEDKKNLTVAWLSSALYREGEGLAEV
QFSPHLHPYLLQLKYHYTEYPAVAVSGFKSSYSFRFYEWLQSVRYRGGGGQFYRVFTVAE
LREKMDIGKTEYKLFADFKRRIIEPALKEIDTFSDLKVIRVDYIKIGRAVGEIRITAEPK
TQKQLVIIEEPKEPIPEENKIESPIIDKLLTVGVSVTTAKKWLDKFGEDCIKQNLSYSLA
KQKEGKVKTNFVGYLAKAIEGNWGEGFEDVTKKTLDPQRKAELEAYKKEQEAEAKREKDI
EEKARIFALFEAQSESLQDVI
>TXI33478.1 RepB family plasmid replication initiator protein [Candidatus Moranbacteria bacterium]
MQTEGIYMRADDKNSLITKGNELIEARYKLSLNQQRLLLALSTQVHQEHDDFHEYIVKVD
DVAKMWGIESGKATYARMEEAVKDLIRTDSGLIYLEEKSGKYTDVTITRWVSSAQYRKGS
GTIKISFDKSVKDFFIQLKEKFTQYHLSAVVRFKSSYSIRIYELLKLKQNMGKGGQFWRE
LTLLELREKLGIEENTYPKFKDLRVWVIEPALKEIHEHSDISIVQVDYEKEGRAFAKIKI
TAEPKNQLVIDYDDTPEAQKEQAKNTRKLPKVYDELLAVGISDTTARNWIKKYGTKRIAR
NLAYTLAMKQTTEIGNIGAYMAKIISQDIGEMWAKEQEKQAENLKKRKQAESKQDEQYEE
QKRQGKAEKDKMIAIFDTFNDDEKGFYLDELEQRFKGLKKAKFELARQSYINTKSTAIFS
EFFLDIRDLLGSHNLL
>TXI33484.1 RepB family plasmid replication initiator protein [Candidatus Moranbacteria bacterium]
MNDEGVFMASTKDRELEIIKKDNRLIEANYKITTNQWRVIISLLGKIRTDDKDFEDYTVN
LAELAEFFKVTKSRSFYAEVQQATRDLMDTTIDISMGKRRRYTHFVSFVEYVEGEASILI
RFDKALKPYLLNLQNNFTTYELAAVMNFKTSYGIRFYEFLKMRQNMGKGGQFYIQYSLLE
LKEKLGISPDEYRYTKDLRVRVIEPALKEIHEYSDLQIVQTDYIKKGRAIHAVKIVAEPK
KQRMLAIQDPENIRDITPPEVIPKAVQALIDFGFSEPESRALVREHKSKKVLTAIAYVTD
KKKTEAIKNQCLYLRRVMKGDGGEQWAKEQQEAQDVRKKRLFEEREQANAEAERVERERA
EIKQVQATFEALEADEQEALLDAFLDELEASDANAFMLDRFHKARTKGEAHRVPMLYAHF
KRVMREHGFI
>TXI96084.1 RepB family plasmid replication initiator protein [Chryseobacterium cucumeris]
MELRDVNIDDKVILQHNAITSGRYDFSACQLDILFMVLSQLEIGELEYSIHTSDIEAITG
RKWNIAQLTQSTELMLTKMFEVEDSESYTQFVLFQYFKYLKGERTIKVKLSEIALPYFFE
LKNNFTALQLKSTLSVTSKYAKRLYALGCQWRSVGKKRFELEELKKMLGLIDKKGNEQFE
RISAFKEKVLDVAKTQINEESDLYFDYKLIKQGRSFKWIEIFVNMKVAQQLEINFDVSID
NQKYISKLVVYGFSQIQAELIAGKEKEKDFDVLITELNEKIRQRKLKIENSVGYLVGVYQ
KKGILPVKN
>TXJ07056.1 RepB family plasmid replication initiator protein [Acinetobacter sp.]
MVSRSLIKLSNSLNKASYTLSIPEKRLVMLAISRLDRESDTCMISVTASDFANCFSLNRD
GVYRTLKSASEKLWARTLVTEDGTKYRWIITSKYNDGGAVELEFHPKLKPHLLQLKDNFT
QYFLHRAADFKLMYTWRLFELLMQFRTTGMLVIDLEDLKTALDIPNTYNRDFGKIREKVI
DPAITEILEKDGLKVTWNTIKTGRKVTGLSFKFPIEQQITLPLEKKAKISPKEAKLQKDA
KPSTSQKNAEKNGFASLEELAKQYGVDDLLKAKKMN
>TXT28367.1 repA [Rhodocyclaceae bacterium]
MSLMSESSTQPLVVIESDDEWSLEGNTVTKSNSLVRAGYKLTLQEQRLILAAISKLDSRR
AGLHPRNDQARVRITALEFANTFGIDRRKAYEELKTATNELFERKITQIDGKQTTKLRWV
SKVDYHDGEGWADLTLSPDILPRLTLLRERFTSYKLAKVAGLRSTYSIRIFEMLAQFATT
RILRIDLEDLISQLDLPYQRYTDIARRVITPAVAELEQKVGLDLSGPVAPPCVTHSTNAY
SDKKVVGFRSWPARAALSISSRFALRSAKTNPVAQPGQLESEQSPLGHLRVFAQSEQFYN
PAPATGDKKVATLRHSGWISIASKGECVAKPA
>TZE86494.1 RepB family plasmid replication initiator protein, partial [Escherichia coli]
QYRAQYAKGEAKARITFSDAVMPYLTQLKGQFTRVVIKNISGLSSSYSIRIYEFLQQFRC
TGERIIALNDFRSMLGIENKYKQFRDLNKILIKPCVDELNKKSDLAVTVETIKKGRTVVA
LHFRFKEDKQIKMTI
>VBQ36045.1 initiator RepB protein [Burkholderia pseudomallei]
MNGEMVEERLGSVEDVPLGSAVQIIESSPIEISEVDGEILEADGRVKGTVAMSRALVNAQ
QGLSLNEKRLMMTALRSIDSKKSPYQHGKSDGYVSVRVRADEFAAVAALSPRSGEKQSAA
AYKGLKEACASLYERKLTYMDGKKVVKLRWVWKATYHDGEGWAEICFSPDLTPHIFLLKS
RFVSYQLKFAQGLQSIYSWRLLELLMREKDRGVLLITVDDLRETLEIPDTYRFADIKRRV
IDMAIDELNKKADLVIQWQPIKRGRAVQSLRFEFAENPQGRLDV
>VCX89113.1 Replication initiation protein [Escherichia coli]
MKGGAFGGVIHRKRGLQKKNFHPYDKWRTVKNATNSNEQAKCRSDSLQIKRPYRGKLQAH
FAEQRFLLVCISRLKSGEDSPSPDEQKTMTITAAEFHDAFPDMGRQHAEARLKEAIDRLW
DRSVIIKNEEKREEFRWVQYRAQYFKGEAKVDITFSDAIMPYLTQLKGQFTRVVVKNVSS
LSSTYSIRIYELLQQFRSTGDRTIAIDDFRTMLAVEDKYQQFKDLNKMIIKPAIAELNEK
SDLVVTVETIKKGRTVVALHFRFKEDKQIKMTI
>VDG19986.1 Replication protein RepB (plasmid) [Lactobacillus salivarius] [Lactobacillus mudanjiangensis]
MTITAAEFHDAFPDMGRQHAEARLKEAIDRLWDRSVIIKNEEKREEFRWVQYRAQYFKGE
AKVDITFSDAIMPYLTQLKGQFTRVVVKNVSSLSSTYSIRIYELLQQFRSTGDRTIAIDD
FRTMLAVEDKYQQFKDLNKMIIKPAIAELNEKSDLVVTVETIKKGRTVVALHFRFKEDKQ
IKMTI
>VUO67535.1 Replication initiation protein [Stenotrophomonas maltophilia]
MDLVEQAQQRSSNKGDLLVVQSNKMVESSHTLTLNEKRLVIMAAAHLDSRKPMPEKNTVK
IYASDFATLYDLHGGQAYQAIEQAAKKLYNRNIRSIDSDAKKGPRERNVRWVWMCEYQKN
EAAVVLGFSPVIAPYLTMLNQQFTKYRLRSVSALSTFYAIRMYELCTQYRKTGERRLTLE
RIREVLDLGDKYQDVKNLRMRVLDPSVKEITKLTDLDVSYEPIRKGRKIIGFEFDIREKE
QLGSVADDEAA
>VVD31161.1 Initiator Replication protein (plasmid) [Paraburkholderia sp. Msb3]
MNDLLRAVRPLDQEIPLEAAELVASMAIELGASPDEILEVDGRIKGTVAMSRALVNAQHG
LSLNEKRLMMTALRSIDSRKSPYQHGKADGYVSVRIRAEEFAAVAALAPRSGEKQAAAAY
QGMKEACASLLERKLSYMDGKKRVQLRWVWKATYHDGEAWAEICFSPDLTPHIFLLQRKF
VSYQLDFARGLQSIYSWRLLELLMREKDRGVLLITVEDLRTALEVPPTYRFADIKRRVID
MAVSELNEKADLVIDWKGIKRGRAVHSLEFRFIENPQRRLPIDMAD
>WP_000026500.1 replication initiation protein [Bacillus toyonensis]
MSINQDLQIKENNIVSKSNTLIEANSRLNLVEQKMLLCLASNIEPNDRDFKTYTFPIKQF
HDLLGLNGSTKYTELSKITKELLSKVIEIRAGEELIQVSWLSSAIYNRNKGTIDMRFDPL
LKPFLLELSSKFTSYRLANVVKLKSTYAIRIYELLKQYEDLKERTISLENLRYYLDAMDV
YPNYANFKQRVLKPSQKELNQKTDISFEFEEIKLGRKVQKIRFIIRAQKKKDSDIVHFEK
KLDKFQQPNTFEQKIKRFEERCKEKVFPKVFEKWAAHKEIVLEIIEDIRFRSDIDSPIGY
VEFILNSRLKELSDKQISRESIQNEDESNNTLLEIDTIIDSVITKYSTSTGTVATFLVKD
TTIEELVKVVALEEAEAIWKEKETFVMDKIYEFIKKNRSKKRY
>WP_000026501.1 replication initiation protein [Bacillus cereus]
MSINQDLQIKENNIVSKSNTLIEANSRLNLVEQKMLLCLASNIEPNDRDFKTYTFPIKQF
HDLLGLNGSTKYTELSKITKELLSKVIEIRAGEELIQVSWLSSAIYNRNKGTIDMRFDPL
LKPFLLELSSKFTSYRLANVVKLKSTYAIRIYELLKQYEDLKERTISLENLRYYLDAMDV
YPNYANFKQRVLKPSQKELNQKTDISFEFEEIKLGRKVQKIRFIIRAQKKKDSDIVHFEK
KLDQFQQPNTFEQKIKRFEERCKEKVFPKVFEKWAAHKEIVLEIIEDIRFRSDIESPIGY
VEFILNSRLKELSDKQTLNESIQNEDESNNGLLEIDTIIDSVITKYSTSTGTVATFLVKD
TTIEELVKVVTLEEAEAIWKEKETFVMDKIYEFIKRNRSKKRY
>WP_000026502.1 replication initiation protein [Bacillus thuringiensis]
MSINQDLQIKENNIVSKSNTLIEANSRLNLVEQKMLLCLASNIEPNDRDFKTYTFPIKQF
HDLLGLNGSTKYTELSKITKELLSKVIEIRAGEELIQVSWLSSAIYNRNKGTIDMRFDPL
LKPFLLELSSKFTSYRLANVVKLKSTYAIRIYELLKQYEDLKERTISLENLRYYLDAMDV
YPNYANFKQRVLKPSQKELNQKTDISFEFEEIKLGRKVQKIRFIIRAQKKKDSDMVHFEK
KLDKFQQPNTFEQKIKRFEERCKEKVFPKVFEKWAAHKEIVLEIIEDIRFRSDIDSPIGY
VEFILNSRLKELSDKQISHESIQNEDESNNTLLEIDTIIDSVITKYSTSTGTVATFLVKD
TTIEELVKVVALEEAEAIWKEKETFVMDKIYEFIKKNRSKKRY
>WP_000028157.1 replication initiation protein [Bacillus cereus]
MSISQHLQILQIKENNIVSKSNTLIEANSRLNLVEQKIILCLASNIEPSDKDFKTYRFPI
KKFHHLLGLKGSTKYTELSKITKELLSKVIEIRVGEEVIQVSWLSSAIYNKNKGIIDMRF
DPLLKPFLLELSSQFTSYKLANIVKLKSTYAIRLYELLKQYEDIKERTISLENLRYYLDA
IDLYIKYGNFKQRVLIPAQVELNEKTDILFEFEEIKFGRKVQKIKFKIRSRKKKKSNIMN
FDEDRSPNSFEQKLKQFEDQCKEKIFPNVLKKWSAHKALVLEIMEEIQFRSDISSPIGYV
EYMLNSRLEKLLHKNSKVELEAETEEVDKIDSILNSVIRKYSSSTGTIATFLVEEKVIKE
LTSLVTLEEANVIWKNKGNIIMDKIYECIKKNKRKKY
>WP_000053769.1 replication initiation protein [Bacillus thuringiensis]
MSLKKNLQIKENNIVSKSNILIEANSRLNLVEQKMLLCLASNIEPSDRDFKTYTFPIKQF
HDLLGLSGSTKYTELSKITKELVSKVIEIRIGEELIQVSWLSSAIYNKNKGTIDMRFDPL
LKPFLLELSSKFTSYKLANVVKLRSTYAIRIYELLKQYEHIKERTISLENLRYYLDAIDV
YPNYANFKQRVLKPSQKELNLKTDISFEFAEIKSERKVQKIKFIIRSQKRKSTDLAHFEK
KLDKFQQPNTFEQKIKHFEERCKGKVYPAVLEKWKKYEELVLEIIDDIRFRVDIDSPIGY
VEYMLNSRLKEISDTEMLKSDIQESFSVKMNNIIDAVIAKYSKSTGAIATFLVKDTAITE
LIKICTLEEADNYWRKKEEFVMDKIYECMKRNRKKGR
>WP_000115769.1 replication initiation protein [Bacillus cereus]
MSVNQDLQIKENNIVSKSNTLIEANSRLNLVEQKMLLCLASNIEPNDRDFKTYTFPIRQF
HDLLGLSGSTKYTELSKITKELLSKVIEIRAGEELIQVSWLSSAIYNRNKGTIDMRFDPL
LKPFLLELSSKFTSYRLANVVKLKSTYAIRIYELLKQYEDLKERTISLENLRYYLDAMGV
YPNYANFKQRVLKPSQKELEKKTDISFEFEEIKIGRKVQKIRFIIRSQKKKDNDLVRFEK
KLDQFQHPNTFEQKIKRFEERCREKVFPKVFKKWEEHKEIVLEIIEDIRFRTDIDSPIGY
VEFILNSRLKELSEKEILNSSNPIENQLDNKVALEIDNIIDSVIRKYSTSTGAVATFLVE
NTAIEELVRVVTLEEAEVIWKEHEAFVMDKIYEHIKKNRRKKRY
>WP_000178982.1 MULTISPECIES: replication initiation protein [Enterobacteriaceae]
MTMTVSLRGKNVVMSNAISRAAQSLSLAEKRIIFAAIAQMGGKYAPVRITAQEYANTFGM
PLKQAYSQLKEASENFFNRYIRFKLNEVSEIDVDVWKIRWLGAYKYNDGEANVLLHFTPQ
VMPYLCELEDNFTKYQLSQACALRSVHSWRLLELFEQMNTNKENNGWLSISLEDFHHAME
SPDSYKTTFGLLRKYMIEPAVKELTEKDHWMIDWKPIKKGRKVVRLEFWFRKEN
>WP_000227989.1 MULTISPECIES: replication initiation protein [Gammaproteobacteria]
MVDLIAYKSNALVEASYKLTLQEQRFLLLCISRLQSGVDAPPPELQKTMTITAVEFFNSF
PDMGRNHAEEKLQEAIDRLWDRSIILKDGEKREEFRWIQYRAQYLKGEAKVQITFADAVM
PYLTQLKGQFTKVVIKNISNLSKSYSIRIYEILQQFRNTGERMISLDDFRSMLQLEDKYK
DFKTLNRALIKPAVAELNQKSDLAVTVETIKKGRTVVALHFRFKEDKQIKMTI
>WP_000311801.1 replication initiation protein, partial [Acinetobacter baumannii]
SLKDACKDLFARQFSYQEKKANGNIRNVMSRWVSQIAYNDNEATVDLIFAPAVVPFITRL
EEQFTKYELQQVSSLSSAYAIRLYELLIQWRSTGKTPTIELQEFRKKLGVLDNEYLRMAH
LKERVLELSIKQINEHTDITVKYEQHKRGRSISGFSFTFKQKKKDSPSIERDPNTLDLFS
KMTDAQRHMFANKLSELPEMGRYSQGTESYPQFAVRIAEMLQDSEKIKELAPYLKKVGYM
PSNKKDTVNG
>WP_000360254.1 replication initiation protein [Acinetobacter baumannii]
MDKNQIVKSNQVIEASYQLSAVEQRIVLAAISRIPKSQPITDDELYPVSVNELQLLGVHE
KTAYRDLKEGINRLYERSINLSIDDKSIKMRWVQEIQFLDSQSIIGIRFSKPILPFISNL
SREFTKYALSDIAGINSGYGIRIYELLVQYRQIGKREISVESLRSMLELGKKYPLFADFK
KRVIDTAVDQINECSPLSVSYEQKKTGRKVTHILFSFKEKSKSINQQNEQDKVYKLTDAQ
INLFGNQLSRLHELSHLAAQGESYDVLASRIKEMLRDPIQQKQFIPHLRNLGFKG
>WP_000676688.1 replication initiation protein [Klebsiella pneumoniae]
MKGKKTESITMTLNLRGKNIVMSNAITRAAQSLSLAEKRIIFAAIAKMGGQYTPIKITAE
EYANTFGMPLKQAYSQLKIAADNFFNRYISFRINEVSETDVDVWKIRWLGAYKYNEGEAH
VVLSFTPQVTPYLCELEENFTKYQLSQACGLRSVHSWRLLELFEQMNTHKDNNGWLSISL
DDFHHAMESPESYKKTFGLLRERVIEPAVKELTEKDNWIIQWKPLKRGKKVVRLEFWFQK
DEQSKIIKN
>WP_000786840.1 replication initiation protein [Acinetobacter baumannii]
MKNDLVVKDNALINASYNLEVTEQRLILLSIIRARETGQGISSDSKLEIHASDYASRFDV
TKEAAYNALKNAVNNLFERKFSFKEIHKDTNKEIVVKSRWVSRIAYVDDLAILEVTFAPD
VVPLITRLEKHFTSYQLKQVAQLTSKYAIRLYEFLIAWRSTGKTPIISLSEFREKLGLDI
NEYQKMINFKNRVLEPAIKQINELTDIYVKYEQYKTGRSISGLSFTFKQKKAESLSQKKD
LNTLDLFTKMTDAQRHMFASKLSQLPEMSKYSQGTESYQQFSVRIAEMLQDPEQIKELYP
HLKKVGYIPSNNKDTVNG
>WP_000798284.1 MULTISPECIES: replication initiation protein [Acinetobacter]
MKNSLVVKDNALINASYNLELTEQRLIMLAIINARESGQGITADSKLEIHASDYAKLFNV
SIDASYKALKEAVNNLFNRQFSYTAEYKRTGKTGVVRSRWVSRIFYVDDLALLEITFAPD
VVPLVTRLEEHFTSYQAKQVAHLTSKYATRLYELLIAWREVGKVPQIEISTFRNRLGLLE
NEYTAMSDFKKRVLEPSIKQINEHTDITVTYEQHKKGRLISGFSFKLKQKQQPKIEVKRD
PNTPDFFVKMTDAQRHLFANKMSEMPDMSKYSQGTESYQQFAIRIADMLLEPEKFRELYP
CLEKAGFQPA
>WP_000845976.1 replication initiation protein [Acinetobacter baumannii]
MKTELVVKDNALINASYNLELAEQRLILLSIVKARETGRGITSDSRLEVHASDYMKQFNV
EKSAAYEVLKSASESLFNRYFSYKEQRHDGTEFVVKSRWVSRVAYAPNVAILEVTFAPDV
VPLITRLEQHFTSYQLKQVSQLTSKYAIRLYEMLIAWRNVGKCSFELINLRDSLGIASDE
YKQMGHFKSRVLDASIAQINEYTDIKVTYEQQKNGRTISGFTFKLKPKQVQQEITILDTK
ASLIPSDLTPNQRVTFASKLSKLQELGGKAEPGEEVEAFAKRIELWLEDEKKLKMLTPFL
YQVGFKKAKPKKVSQ
>WP_000987942.1 MULTISPECIES: replication initiation protein [Acinetobacter]
MMSTSKKELVVKSNQVIEASYQLSSTEQRIVLAAISKISRAEDITDDEIYRVTIDDLKKL
GVHEKTAYRDLKDGVNRLYDRSINLTIDDESIKMRWIQSIRFLESKSVVGIRFSKEILPF
ISNLSREFTKYSLSDIAGMSSAYAIRIYELLTQYRSIGKREISIEALRGMLELGKRYPLS
ADLKRWVIDTAVDQINEHSPLNVSYEQIKTGRKVTHIHFTFKEKSKSIEHKSKQNNFYKL
TDSQINMFGNQLSRLHEVSHLAQQGESYDDLAIKIKDMLRDPIQQKQLIPHLKNLGFKA
>WP_001038666.1 MULTISPECIES: replication initiation protein [Acinetobacter]
MNKNHVVKSNQVIEASYQLSAVEQRIVLAAISRIPKNQPITDDELYPVSINELRQLGVHE
KTAYRDLKEGINRLYERSINLSIDDKSIKMRWVQEVQFLDSQSVIGIRFSKPILPFISNL
SREFTKYALSDIAGINSGYGIRIYELLVQYRQIGKREISVENLRTMLELGKKYPLFADFK
KRVIDTAIDQINECSPLNVTYEQKKTGRKVTSIIFSFKEKTKSISHQNTDVPKEFYKLTD
AQINMFGNQLSRLHELSHLAQQGESYDDLAITIKDMLRDPKQQKQFLPYLKNLGFKL
>WP_001054891.1 replication initiation protein [Bacillus cereus]
MNLTYNLQIKEDNIVSKSNTLIEANSRLNLVEQKMLLCLASNIEPGDRDFKTYVFPIRQF
HNLLGLKGATKYTELSKITKELLSKVIEIRVGDELIQVSWISSAIYNQNKGTIDIRFDPL
LKPFLLELSNKFTSYKLANVIKLKSTYAIRIYELLKQYEDLKERTISLESLRYFLDAIDV
YPNYANFKQRVLKPSQKELNQKTDIFFDFEEIKSGRKVQRIKFIIRGKKRKDMELVRFEK
NLNKFQQKNTFEQKIKRLEERCKEKVHPTIIKKWKKHEEIVLEIIDDIRFRLDIESPIGY
IEYMLNYRLKELSDSETINQGQGTQTQRDLPNITLKADNIIDTIIAKYSTSTGAIATFLV
KDTTVNELMKIFTLEEAEDFWKEKEEFVMDTIYKNIKKNRNKRR
>WP_001281395.1 MULTISPECIES: replication initiation protein [Bacteria]
MSDLIAYKSNALIEASYKLTLQEQRFLLVCISRLKSGEDSPSPDEQKTMTITAAEFHDAF
PDMGRQHAEARLKEAIDRLWDRSVIIKNEEKREEFRWVQYRAQYFKGEAKVDITFSDAIM
PYLTQLKGQFTRVVVKNVSSLSSTYSIRIYELLQQFRSTGDRTIAIDDFRTMLAVEDKYQ
QFKDLNKMIIKPAIAELNEKSDLVVTVETIKKGRTVVALHFRFKEDKQIKMTI
>WP_001281399.1 MULTISPECIES: replication initiation protein [Enterobacteriaceae]
MSDLIAYKSNALVEASYKLTLQEQRFLLLCISRLKSGADAELQKTMTITAAEYFDSFPDM
GRKNAEVQLQEAIDRLWDRSIILKDDEKREEFRWIQYRAQYAKGEAKARITFSDAVMPYL
TQLKGQFTRVVIKNISGLSSSYSIRIYELLQQFRSTGERIIALNDFRSMLGIENKYKQFR
DLNKILIKPCVDELNKKSDLAVTVETIKKGRTVVALHFRFKEDKQIKMTI
>WP_001281405.1 replication initiation protein [Escherichia coli]
MSDLIAYKSNALVEASYKLTLQEQRFLLLCISRLKSGADTELQKTMTITAAEYFDSFPDM
GRKNAEVQLQEAIDRLWDRSIILKDDEKREEFRWIQYRAQYAKGEAKARITFSDAVMPYL
TQLKGQFTRVVIKNISGLSSSYSIRIYELLQQFRSTGERIIALNDFRSMLGIENKYKQFR
DLNKILIKPCITELNKKSDLVVTVETIKKGRTVVALHFRFKEDKQIKMTI
>WP_001281406.1 MULTISPECIES: replication initiation protein [Escherichia]
MSDLIAYKSNALVEASYKLTLQEQRFLLLCISRLKSGSDAELQKTMTITAAEYFDSFPDM
GRKNAEVQLQEAIDRLWDRSIILKDDEKREEFRWIQYRAQYAKGEAKARITFSDAVMPYL
TQLKGQFTRVVIKNISGLSSSYSIRIYELLQQFRSTGERIIALNDFRSMLGIENKYKQFR
DLNKILIKPCITELNKKSDLVVTVETIKKGRTVVALHFRFKEDKQIKMTI
>WP_001284019.1 replication initiation protein [Bacillus thuringiensis]
MSDSKDLQIKENNIVSKSNTLIEANSRLNLVEQKILLCLASNIEPNDWDFKTYTFSIKHF
HDLLDLNGSTKYSELSKITKELLSKVIEIRIGEELIQVSWLSSAIYNRNKGTIDMRFDPL
LKPFLLELSNKFTSYRLANVIKLKSTYAIRIYELLKQYEDLKERTISLENLRYYLDAMDI
YPNYANFKQRVLKPSQKELNQKTDISFEFEEIKLGRKVQKIKFIIYSQKKKDNNLIHFEK
NLDKFQQPNTFEQKIKRFEERCKEKVFPKVLKKWEAHKEIVLEIIEDIRFRSDISSPIGY
VEFTLNSQLKQLSDKEITNKSSQNKKVSHNDTVLEIDNIMNLVISKYSTATGAVATFLVK
DTAIEKLVRVVTLEEAEAIWIEHETFVMDKIYECIKKNIRRKRY
>WP_001284020.1 replication initiation protein [Bacillus cereus]
MSDSKDLQIKENNIVSKSNTLIEANSRLNLVEQKILLCLASNIEPNDWDFKTYTFSIKHF
HDLLDLNGSTKYSELSKITKELLSKVIEIRIGEELIQVSWLSSAIYNRNKGTIDMRFDPL
LKPFLLELSNKFTSYRLANVIKLKSTYAIRIYELLKQYEDLKERTISLENLRYYLDAMDI
YPNYANFKQRVLKPSQKELNQKTDISFEFEEIKLGRKVQKIKFIIYSQKKKDNNLIHFEK
NLDKFQQPNTFEQKIKRFEERCKEKVFPKVLKKWEAHKEIVLEIIEDIRFRSDISSPIGY
VEFTLNSRLKQLSDKEITNKSSQNKKVSHNDTVLEIDNIMNLVISKYSTATGAVATFLVK
DTAIEKLVRVVTLEEAEAIWIEHETFVMDKIYEYIKKNIRRKRY
>WP_001296720.1 MULTISPECIES: replication initiation protein [Bacteria]
MTSNPLIAYKSNALVEASYKLTLQEQRFLLLCISRLNSGTDVASPELQKTMTITAAEYFD
SFPDMGRKNAEVQLQEAIDRLWDRSIILKDDEKREEFRWIQYRAQYARGEGKAQITFSDA
VMPYLTQLKGQFTRVVIKNISNLSRSYSIRIYEILQQFRSTGERIIALDDFKSSLMLDGK
YKDFKTLNRDLIKPCVDELNKKSDLAVTVETIKKGRTVVALHFRFKEDKQIKMTI
>WP_001677229.1 MULTISPECIES: replication initiation protein [Enterobacteriaceae]
MTMTVSLRGKNVVMSNAISRAAQSLSLAEKRIIFAAIAQMGGKYAPVRITAQEYANTFGM
PIKQAYSQLKEASENFFNRYIRFKLNEVSEIDVDVWKIRWLGAYKYNDGEANVLLHFTPQ
VMPYLCELEDNFTKYQLSQACALRSVHSWRLLELFEQMNTNKENNGWLSISLEDFHHAME
SPDSYKTTFGLLRKYMIEPAVKELTEKDHWMIDWKPIKKGRKVVRLEFWFRKEN
>WP_001996258.1 replication initiation protein [Bacillus cereus]
MCIDQHLQILQIKENNIVSKSNTLIEANSRLNLVEQKIILCLASNIEPNDKDFKTYRFPI
RKFHHLLGLKGSTKYTELSKITKELLSKVIEIRVGEEVIQVSWLSSAIYNKNKGIIDMRF
DPLLKPFLLELSSKFTSYKLTNIVKLKSTYAIRLYELLKQYEDIKERTISLENLRYYLDA
IDLYTKYGNFKQRVLIPSQVELMKKTDISFEFEEIKFGRKVQKIKFIIRSRKEKKQTSIN
VSRSSDVIKSPNLFEERLKLFEEKCNESVLPHVLRKWSAHKEIVLGIIEEIQFRSDIISP
IGYVEYMLNSRLNKLLHKNVKSQRRDETAASSEIEIILDSVIKKYSLSTGTIATFLVEEN
AIKELSRLCTVEEAREIWKMHEKNIMEKIYKCLKKNRRKKY
>WP_002054765.1 replication initiation protein [Acinetobacter baumannii]
MRDLVVKDNALINASYNLDLVEQRLILLAIVEARESGKGINANNPLEVHAESYINQFNVA
RQTAYQALKDASKDLFARQFSYQEINKRGNIENVLSRWVSEIRYIDAEATVKLIFAPAIV
PLITKLEEQFTKYELQQVSNLSSAYAVRLYELLIAWRSTGQTPVIELEEFRKKIGVLDDE
YTRMGNFKDRVLHLAIAQVNEFTDITVKYEQHKKGRLIYGFSFSFKQKKNVNKPNLEARD
QNTLDIFTKLTDAQRHLFANKLSELPEMSKYSQGTESYPQFAVRIAEMLLDAEKFKELYP
YLVKVGFQTK
>WP_002124966.1 replication initiation protein [Acinetobacter baumannii]
MRDLVVKDNALINASYNLDLVEQRLILLAIVEARESGKGINANNPLEVHAESYINQFNVA
RQTAYQALKDASKDLFARQFSYQEMNKRGNIENVLSRWVSEIRYIDAEATVKLIFAPAIV
PLITKLEEQFTKYELQQVSNLSSAYAVRLYELLIAWRSTGQTPVIELEEFRKKIGVLDDE
YTRMGNFKDRVLHLAIAQVNEFTDITVKYEQHKKGRSIYGFSFSFKQKKNVNKPNLEARD
QNTLDIFTKLTDAQRHLFANKLSELPEMSKYSQGTESYPQFAVRIAEMLLDAEKFKELYP
YLVKVGFQTK
>WP_002144437.1 MULTISPECIES: replication initiation protein [Bacillus cereus group]
MSENQDLQIKENNIVSKSNTLIEANSRLNLVEQKILLCLASNIEPNDRDFKTYTFPIKHF
HDLLGLNGSTKYSELSKITKELLSKVIEIRTGEVLIQVSWLSSAIYNRNKGTIDMRFDPL
LKPFLLELSSKFTSYRLANVVKLKSTYAIRIYELLKQYEDLKERTISLENLRYYLDAMDI
YPNYANFKQRVLKPSQKELDQKTDISFEFEEIKLGRKVQKIKFIIRGQKKNDNNLVHFEK
NLDKFQQPNTFEQKIKRFEERCKEKVFPKVLKKWESHKEIVLEIIEDIRFRSDIDSPIGY
VEFTLNSRLKEISDKEIINHSSQIENKPHNNRVLEINNIINLVISEYSKSTGTVATFLVK
DTAIEKLVRVVTLEEAEAIWIEHEVFVMDKIYEYIKKNRRKKRY
>WP_002151912.1 replication initiation protein [Bacillus cereus]
MSENQDLQIKENNIVSKSNTLIEANSRLNLVEQKILLCLASNIEPNDRDFKTYTFPIKHF
HDLLGLNGSTKYSELSKITKELLSKVIEIRTGEELIQVSWLSSAIYNRNKGTIDMRFDPL
LKPFLLELSSKFTSYRLANVIKLKSTYAIRIYELLKQYEDLKERTISLENLRYYLDAMDI
YPNYANFKQRVLKPSQKELDQKTDISFEFEEIKLGRKVQKIKFIIRGQKKKDNNLVHFEK
NLDKFQQPNTFEQKIKNFEERCKEKVFPKVLKKWEAHKEIVLEIIEDIRFRSNIDSPIGY
VEFTLNSRLKELANKEISTQSSQIENKSPNNRVLEIDNIIDLVICKYSISTGAVATFLVK
DTAIEKLVRVVTLEEAEAIWIEHEIFVMDKIYEYIKKNRRKKRY
>WP_002174974.1 MULTISPECIES: replication initiation protein [Bacillus]
MSKNQDLQIKENNIVSKSNTLIEANSRLNLVEQKMLLCLASNIEPNDWDFKTYTFPIKHF
HDLLGLNGSTKYSELSKITKELLSKVIEIRAGEELIQVSWLSSAIYNRNKGTIDMRFDPL
LKPFLLELSSKFTSYRLANVIKLKSTYAIRIYELLKQYEDLKERTISLENLRYYLDAMDI
YPNYANFKQRVLKPSQKELDQKTDISFEYEEIKLGRKVQKIKFIIRSQKKKDHNLVHFEK
KLDKFQQPNTFEQKIKRFEERCKEKVFPKVFKKWEAHKETVLEIIEDIRFRSDIDSPIGY
VEFTLNSRLKELSDKEIPNPSSQIENKSHNNSVLGIDNIINLVISKYSTSTGAVATFLVK
DTAIEELVRVVTLEEAEAIWTEHEAFVMDKIYECIKKNRRQKRY
>WP_002219732.1 MULTISPECIES: RepB family plasmid replication initiator protein [Proteobacteria]
MLLTLHGTDKFCIVNNFHTNRNTAYKALKDACNNLFERQFSFIEKTPKGEKVVRTRWVSQ
VAYIEQQATVELVFAPNVAPLITMLEKNFTSYELDQVSSLSSKYAVRLYEIIISWRAAGK
TPMFSTMELRERLGMMPDEYQKMELFKRKVLDFAVKQINDKTDISITYEQHKEGRKIVGF
TFSILHKIGSKDIPLENQSELFAGMTDLEAGTIRVRAEAYIASLIAKGQNVTKAHRLNIL
KKAVEERWGFEDVAKDNGAKNPENKNAKVVLNEWEKISNGTRFKDKDGTIWVKDSGMLRT
EGTNRWIADSQIAKLFPMLTVMVEEGI
>WP_002225615.1 RepB family plasmid replication initiator protein [Neisseria meningitidis]
MKDACNNLFERQFSFIEKTPKGEKVVRTRWVSQVAYIEQQATVELVFAPNVAPLITMLEK
NFTSYELDQVSSLSSKYAVRLYEIIISWRAAGKTPMFSTMELRERLGMMPDEYQKMELFK
RKVLDFAVKQINDKTDISITYEQHKEGRKIVGFTFSILHKIGSKDIPLENQSELFAGMTD
LEAGTIRVRAEAYIASLIAKGQNVTKAHRLNILKKAVEERWGFEDVAKDNGAKNPENKNA
KVVLNEWEKISNGTRFKDKDGTIWVKDSGMLRTEGTNRWIADSQIAKLFPMLTVMVEEGI
>WP_002256423.1 replication initiation protein [Neisseria meningitidis]
MLLTLHGTDKFCIVNNFHTNRNTAYKALKDACNNLFERQFSFIEKTPKGEKVVRTRWVSQ
VAYIEQQATVELVFAPNVAPLITMLEKNFTSYELDQVSSLSSKYAVRLYEIIISWRAAGK
TPMFSTMELRERLGVMPDEYQKMELFKRKVLDFAVKQINDKTDISITYEQHKEGRKIVGF
TFSILHKIGSKDIPLENQSELFAGMTDLEAGTIRVREEAYIASLIAKGQNVTKAHRLNIL
KKAVDERWGFEDAAKDNGTKNPENKNAKVVLNEWEKIPNGTRFKDKDGTIWVKDSGLLRT
EETNRWIADSQIARLFPMLTVMVEEGI
>WP_002656209.1 replication initiation protein [Saprospira grandis]
MEQKNERRVSSTVREANELIEASYRFSVWEDRIFLLTLSQIQAEDDDFKIYKIYVKDLAR
EYGLATKSVYENVREAVSSLQRKTISIPFRFDEGQGKLTTSFFTSFGELDQSDFSHVLVE
LHPKLKPYLLQLKERFTQYNISFLVRMQSHYSKRIYKLLKQYHPLSKRRISIQQLKQILQ
IEPEEYKRYFDFKRRVILKAQEDLAEYTDLKFEFEEERKGRKVQAILFTIDTNEKNEIKI
GPAPKSKKSKKLQAAPSQGKLSAEAQKLFEQVEHWGLSQQDFEKYLKQKTQEEFQTCIDL
TLQNEKVKNRVAYLVSLLKKENLKAVKKLDDPSKPPVLKNSFHEEFKKLEKDHQAQVSQC
RAHFYQLAQAEIQRQLQDGPSIERFISQFRAQNSWMPLNLQAFRQEFAESRMFQGRVYNL
FRLVLPKLPALEQKRELKIKTMEKEFWALVRKIRNA
>WP_002706500.1 replication initiation protein [Thiothrix nivea]
MKYPSPIVTPLQVIRKSNELIEARYRLSIWEQRLVLTLLMQISPKDEDFKRYKVNITDLA
ALWQFDGSYATAIYEEVQNAADSLVGRTVQLSDDPSISETVSWLSYVKYKKGSGEVEMEF
HSSLKPYLLQLQKHFTQYQLGHVVNFRNQYSIRIYELLKMEVFKHPAGGFTKDFKYEELR
VLLGVEDNEYTLFGNFKMRVITPAVEEISTHTDLDIEEVRYGKTGRKITDISFVIKVRPT
DEVMTLQLEMEEPPAKQTLHPIIEKLVELGFAHEIAKRYKSKYGVRRIERNIAYTLAKQE
EGAVKDIPPYLNKAISEDMGQSWETNKNKQAKQQEEQQQKAAKREAQADIAHLKRMAEMS
GVPLEQLLPKQPVKKAS
>WP_003205023.1 replication initiation protein [Bacillus pseudomycoides]
MSTNQGLQIKESNIVSKSNTLIEANSRLNLVEQKLLLCLASNIEPNDRDFKTYTFPIRKF
HNLLGLSGSTKYTELSKITKELLSKVIEIRIGEELIQVSWLSSAIYNRNKGTIDMRFDPL
LKPFLLELSSKFTSYRLANIVKLKSTYAIRIYELLKQYENLKERTISLENLRYYLDAMDI
YPNYANFKQRVLKPTQKELNQKTDISFDFEEIKSGRKVQKIRFIIRGQKKNDSDLVRFEK
KLDQFQQPNTFEQKIKRFEERCKEKIYPKVLEKWKTYEDFVLEIIDDIRFRSDIDSPIGY
VEYMLNSRLKELSDDEVSKTHIQIDKEISNNALLEIDNIIDTIIAKYSTSTGTVATFLVK
DTAINKLTKIVTLGEAEEIWVDREEFVMDKIYEYIKRNRRKKRY
>WP_003349827.1 replication initiation protein [Bacillus methanolicus]
MLATELIETKTSNFVTKSNKLIEANYKLGVVEQKIILCLASNIRPTDSDFKTYTLPVKEF
NKLLGLKGSPKYTELRKITKELMQKVFEVRINKKVIQVAWLSYVAYNESEGTIDIRFDPF
LRPYLLELKKEFTSYKLENVVKLKSSYAIRIYELLKQYEKLQERTFLLDDLRKMLGAEDI
YPAYGNFKQRVLMPAQKELKKKTDISFEIEEIKVGRRVNKIKFLIFPTKKKNNPQLSLFE
ENLEEFQLPNTFAEQVKKFGLKMGVQVSDELVKSWEKYGQENVLLLMEKVQGRTDIENPI
GYITTVLNSSANNNSNKVATTSEDQTILTHLISYFRKWKEPKPDWFVKQKAIEEMQNQFD
MEKNEALTKFNELKAKLFNVLEIKESEVDELSDEEFLKKKKELEKSIKGLKN
>WP_003352254.1 replication initiation protein [Bacillus methanolicus]
MLATELIETRTSNFVTKSNMLIEANYKLGVVEQKIILCLASNIRPTDSDFKTYTLPVKEF
NKLLGLKGSPKYTELRKITKELMQKVFEVRINKKVIQVAWLSYVAYNESEGTIDIRFDPF
LRPYLLELKKEFTSYKLENVVKLKSSYAIRIYELLKQYEKLQKRTFFLDDLRKMLGAEDI
YPAYGNFKQRVLVPAQKELKKKTDISFEIEEIKVGRRVNKIKFLIFPTKKKNNPQLSLFE
ENLEDFQLPNTFAEQVKKFGLKMGVQVSDELVKSWEKYGQENVLLLMEKIQGRTDIGNPI
GYITTVLNTSANNNSNKVATTSEDQTILTHLISYFQKWKEPKPDWFVKQKAIEEIQNQFD
MEKNEALTKFNEFKTELFNVLEIKESEVDELSDEEFLKKKKELEEGIKGLRN
>WP_003452690.1 replication initiation protein [Clostridium perfringens]
MEKNYLVTKSNYFIMNSSYDLSLEEQKIILTLASMVQPNDEEFKPYIFKISDFMELLGVN
TKTKYTEIPKITKDLMKKVFEIEEDDVIIQTAWLSSATYKKGSGIVELEFSPKLKPYMLK
LNSMFTQYKLANILSMKSKYSPRIYEILKCNEFKKQNFVEIKITELRRLLKAENIYPLYS
DFKRYIIIRTKKELKKLSDIWFEFEEIKTGRKVTSIRFYIYSNNIENGKKVYNFKEEDAI
TLIDTQDLSEDDKIFELYNLFKEYKIGFESIKNILFNANGDIEKVKKVYEYSKTQDINNF
VGFMISMVKKDTFITPKAKKKRKNTANFNERNYNYNELEKKLLGWD
>WP_003464838.1 replication initiation protein [Clostridium perfringens]
MREKNLVSKSNELINTRYNLNLQEQKLILTLASMVQPDDSEFKSYNFKVKEFMDLLEIKD
KSTYKNLDKVIKSLMEKTFVIKKDSGEYIRLAWLSSAKYFKGNVTLEFSANLKPYLLMLK
ENYTSYKLENILKLKSCYSVRLFEILKSNLYKKILIIDIETLKYLLQADKKTYNLYGKFK
EKILLKAQIELKEKTDIYFEFEEIKTGRKVTSLKFIIKSNKENKKLLSDNLKDISVENAE
TIEDKNIIILKELFHNQVSIKNLKKILESANNDIEKIKKIYEYSKTQKIDNLIGFMIKMV
KDSNFEEPIKKDKDYKKIHNFTEREDYDYKKLEEGLLGWDNDEILESIEENKTIANEGSK
MDFKGYENKNDINILNDVKNVLEGQLTAIFGELRYKTWIKPSVDNIYLENNKIKFRFSNE
FVKNKFESEFENIALEIIKCIDNNFEIEKYII
>WP_003475861.1 RepB family plasmid replication initiator protein [Clostridium perfringens]
MNKNYLITHSNSLAYSKYSLSINAQKIVMILASLVQPNDNGFKEFEFTVKELAEILGVSK
ENVYKELPKITRELITKLILFKTNDDNFIQGTFLSTAEYKKSNGKVILEFSPKVAPYLLE
LKRYFSQYKLFTPLSFKSKYSIRLYQIFKANEIKKNFIISLDDLREILNLQQKSYESFNR
LKERVINTSLEEINKTDIYVNFETIKTGKKVTYLKFYIKENKNLSNDNEIQLINEKLETN
ENIKELKHLFKKHKISAENLSKIYESSGKNIEKVKKVYEYSKTQKIDNLVGFMIKMVKDN
NFQESIKQYKYNKLHNFTEREDYDYENLEKCLLGWTDNENNIFDNNTQQFEEAKSEFNSI
ENKNNIYLIDTVKSVLECQLTAIFGELRYRTWIKPSIDNIEIEDNNVKFIFLNEFMKKKF
SNEFENIIKEIILEIDENLMLKKC
>WP_003711201.1 replication initiation protein [Neisseria lactamica]
MAVKNLVVKDNALINASYNLELVEQRLILLSIIEARTTGKGITANDRLTITASSYMNNFH
TNRNTAYKALKDACNNLFERQFSFIEKTPKGEKVVRTRWVSQVAYIEQQATVELVFAPNV
APLITMLEKNFTSYELDQVSSLSSKYAVRLYEIIISWRAAGKTPMFSTMELRERLGVMPD
EYQKMELFKRKVLDFAVKQINDKTDISITYEQHKEGRKIVGFTFSILHKIGSKDIPLENQ
SELFAGMTDLEAGTIRVRAEAYIASLIAKGQNVTKAHRLNILKKAVEERWGFEDAAKDNG
VKNPENKNAKVGLTEWEKISNGTRFKDKDGTIWVKDSGMLRTEGTNRWIADSQIARLFPM
LTVMVEEGI
>WP_004213426.1 replication initiation protein [Sphingobium yanoikuyae]
MSKTTQVAADRAFDETKTVLPAEVARGVYIENPPGAEALKLMHLLIGKAGGRMAEDVRHE
LRLADIKKIDGMRNHTRATLRRLFIELAGAVIVFDDTEAQCEIIGGFLDRAKLDYRHEVS
GDLLVAWWFGGAFREMAEKSCHWAILDRQTVFALSSKYSILLFQHVASLVNLEHVASKTF
TVAELRALLGVQDGKLGRFSNLNQRVLQPAIAEINQTSRLTLTATPRKIGRTVASVTIAW
TEKPMEGKQQARRELDRPKVGRKARRDGTADAPPLAFPASGSIKYAPGPWADVPNPSGRD
RDLMADDFRAWCKSKGIPLDAPTILQTWTGFVGRAKL
>WP_004282038.1 MULTISPECIES: replication initiation protein [Proteobacteria]
MKNELVVKDNALINASYNLDTTEQRLILLAIVQARELSKNVDANSTLEVHAHHYMKQFNV
DKHAAYEGLKNAASNLFERKFSYKGIHEGTQQEKIVKSRWVSKIAYVDSAGIVELTFAPD
VIPLITQLEKSFTAYELKQISSLTSKYAIRLYELLIQWRTVGKTPMFELDDFRFKLGLAE
DDYVKMANFKARVLDTALNQINELTDIIASYEQHKNGRVISGFSFTFTTKQQPKEVTHTK
TKKLTDKQIQFFANKLAHHDPFASQKAAVGESYADLEKRLLIELQDAQIVGKYAGVLKEI
GLEV
>WP_004282070.1 replication initiation protein [Acinetobacter lwoffii]
MDKNQVVKSNQVIEASYQLSAVEQRIVLAAISRIPKNQPITDDELYPVSVNELQLLGVHE
KTAYRDLKEGINRLYERSIKLSVDDKSIKMRWVQEVQFLDSQSVIGIRFSKPILPFISNL
SREFTKYALSDIAGINSGYGIRIYELLVQYRQIGKREISVDNLRTMLELGKKYPLFADFK
KRVIDTAVDQINEYSPLRVTYEQKKTGRKVTHITFSFKEKTKSIGQESTDIPKEFYKLTD
AQINMFGNQLSRLHELSHLACEGESYEILASKIKEKLRDPKQQKQFLPYLRNLGFKP
>WP_004282117.1 MULTISPECIES: replication initiation protein [Acinetobacter]
MKNDLVVKDNALINASYNLEVTEQRLILLSIIRARETGQGISSDSKLEIHASDYASRFDV
TKEAAYNALKNAVNNLFERKFSFKEIHKDTNKEIVVKSRWVSRIAYVDDLATLEVTFAPD
VVPLITRLEKHFTSYQLKQVAQLTSKYAIRLYEFLIAWRDVGKTPVIPLSEFREKLGLDI
NEYQKMINFKSRVLEPAIKQINELTDIHVKYEQYKTGRSISALSFTFKHKKIDSIPSERD
PNTVDIFTQMTDAQRHMFANKLSELPEMGRYSQGTESYPQFAIRIAEMLQNPDRIKELYP
YLKKVGYMPSSKKDVVNG
>WP_004282266.1 MULTISPECIES: replication initiation protein [Gammaproteobacteria]
MKNELVVKDNALINASYNLEVTEQRLILLAILNARETGNGITADSKLEIHAKDYASRFDI
SNDGAYKALKNAVLNLFDRQFSFKEQDKKGNIGTVKSRWVSRIKYIDDSATLEITFAPDV
VPLITRLEQHFTSYQLKQVSQLTSKYAIRLYELLIAWREVGKTPKIELQDFRNKIGIEDT
EYIAMNDFKKRVLEPAINQINKYTDITATYEQHKKGRLISAFSFSFKQKHQPKIEKTVDL
KRDPNTPDFFIPMTDAQRHLFANKLAKLPELSEYSRGTESYEDFAIRIADMLLEPPKFRM
FYPLLEQLGFK
>WP_004456479.1 replication initiation protein [Clostridium perfringens]
MLDKNCKNYIITQSNKLAYSKYSLSLNAQKLIMILAAHVQPDDEDFKEIEFKAIELSKIL
DISVDNIYRDLPNITKELVSKLVLFKSTDDFKDKNFIQGTFLSTAEYRDGKVLLEFSPKV
KPYLLALKRCFSKFKLESTLNFKSKYSMRFYQLFKANYIKGEFIIEVSELRELLNLTQKS
YLKYYTFKNRVLNVAVEEINTHTDLNVSFEPIKFKRETVKLKFYVNKKEKEIEQVDEIKE
IIEEDNALEYLIKLFKNENISKNSIEKIYKKANYDINKIEEVYKYSKTQNIRNLVGYMLS
MVEGDNFVTPVHNKNKIHNFTEREYSKELEEQLLKNIYLPYEEESKKVNEIKDVVEELDI
SIGSLTLNELKELLSGSLIETFGESDYRFWMKQAIEEMSYNNNKIIIRFSSSVKAKVAQE
KGIISFIDKLIKSIDDSLKITIE
>WP_004636909.1 MULTISPECIES: replication initiation protein [Ralstonia]
MVVEEDKPVAYSEPALAERNVTMSNALTRAAHSLTLAEKRLIAACIAKNDSIPFVELRRE
GAWRVRLSAAEYAEAFGVDANTAYEQLQGASDSLFNRYVRTVRETRRGPEEFKFRWVGSA
KYHKGEGWIELVWFQEVVPHLFGLRQEFTTYKLRQAAALRSVYAWRLFECFKSWAATGRY
TPTIEEFHRAMDASESQRKNFKDLRRRVIEPAVKELREKNGLHIEWEPETAGRKVVKLDF
RFRVSPQGALF
>WP_004641836.1 replication initiation protein [Acinetobacter haemolyticus]
MKNSLVVKDNALINASYNLELTEQRLIMLAIINARESGQGITADSKLEIHASDYAKLFNV
SADASYKALREAVNNIFNRQFSYTAEYKKTGKVGIVRSRWVSRIFYVDDLALLEITFAPD
VVPLITRLEEHFTKYEAKQVAHLTSKYATRLYELLIAWREVGKVPQLELSEFRNRLGLLD
NEYTAMSDFKKRVLEPSIKQINEHTDITVTYEQHKKGRIISGFSFKFKQKKQPQIQTKRD
PNTPDFFIKMTDAQRHLFANKMSEMPEMGKYSQGTESYQQFAIRIADMLLDPERFRELYP
VLEKAGFKQ
>WP_004641947.1 MULTISPECIES: replication initiation protein [Proteobacteria]
MRDLVVKDNALINASYNLDLVEQRLILLAIVEARDSGRGINANDPLEVHAESYVNQFNVA
RQTAYQALKDACKDLFVRQFSYQEINKRGNVENVLSRWVSEIRYIDDEATVKLIFAPAIV
PLITRLEEQFTKYELQQISNLSSAYAVRLYELLIAWRSTGQTPIIELAEFRQKIGVLDDE
YTRMGNFKDRVLNLAIAQINEHTDINVQCQQHKKGRNISGFSFTFKLKKVVIAHSKEQTA
LEIFSKFTDAQCHLFASKLSELPDMNKYSQGTESYSQFAVRISEMLRDPQKFEELLPYLK
KVGFNTK
>WP_004650320.1 replication initiation protein [Acinetobacter bohemicus]
MRDLVVKDNALINASYNLDLVEQRLILLAIVEARESGKGINANDPLEVHADNYINQFGVH
RNTAYQALKDACKDLFARQFSYQEKKSNGNIRNVMSRWVSQIAYNDNEATVDLIFAPAVV
PFITRLEEQFTKYELQQISSLSSAYAIRLYELLIQWRSAGKTPTIELQEFRKKLGVLDNE
YLRMAHLKERILELSIKQINEHTDITVKYEQHKKGRSISGFSFTFKQKAKDQIKPQKLVS
KNFYKMSDSQINMFGNQLAELHDLSHLAVGNENYEALAARIKDMLRDPEKQKQFLPHLNN
LGFKP
>WP_004661680.1 MULTISPECIES: replication initiation protein [Pseudomonas syringae group]
MVENKVTQSNKLIESSHTLTLNEKRLVLCAASLIDSRKPLPKDGYLTIRADTFAEVFGID
VKHAYAALDDAATKLFNRDIRRYVKGKVVERMRWVFHVKYREGQGCVELGFSPTIIPHLT
MLHKEFTSYQLKQIGSLSSFYAVRLYELMSQFIKLKQRECTLAQLREMFDLGDKYQDVKD
MRKRVLYPALEEVNKNTDLTVAVEPRRQGRRIIGFSFTIAKNDQMALSLE
>WP_004676355.1 replication initiation protein [Acinetobacter parvus]
MTSIQKANAPPRGTADMLVVKDNALINASYNLELVEQRLILLAIIEARETGKGINANDAL
TIHASSYIQNFNVQKHTAYGALKDACRDLFSRQFSYQELSPKGNVINQTSRWVSQIGYIQ
EEGSVQLIFAPAVVPLITQLEQQFTSYDLEQVSTLKSKYATRLYEILISWRSVGKTPMIG
LEELRRKLGLGVNDYKLLANFKLRVLEPAIKQINEHTDITVKVEQHKKGRSIIGFSFKFK
QKQQSKIEKPIDQKRDPKTVDMFTGKTDAETKNIARAVVKDTSPPANPLLHRASRITTSI
ITHKLHERFKHGDEGLSSTLKRIQGEIMEGGEETADYWQSKLEDFGINFD
>WP_004727989.1 replication initiation protein [Acinetobacter lwoffii]
MKNELVVKDNALMNASYNLEVTEQRLILLAIINARQTGKGITADSKLEIHANDYASRFNV
SNDGAYKALKSAVLNLFDRQFSFKEEDKKGNIGTVKSRWVSRIKYIDDSATLEITFAPDV
VPLITRLEQQFTSYQLKQVTQLTSKYAIRLYELIIAWREVGKVPQIELNDFRNRIGLENS
EYTAMCDFKKRVLEPAIKQINEHTDIVTTYEQHKKGRSITGFSFKFKQKQIRTEAKKDKN
IGDFFNRMTDSQRLKFGSKLAYDERVQSEYSHLIGTGNYEQFGQLLAEMLAEKRHFEMFF
PLLVEHGFNV
>WP_004734502.1 MULTISPECIES: replication initiation protein [Acinetobacter]
MDKNQVVKSNQVIEASYQLSAVEQRIVLAAISRIPKNQPITDDELYPVSVNELQLLGVHE
KTAYRDLKEGINRLYERSINLSVDDKSIKMRWVQEVQFLDSQSVIGIRFSKPILPFISNL
SREFTKYALSDIAGINSGYGIRIYELLVQYRQIGKREISVDNLRTMLELGKKYPLFADFK
KRVIDTAVDQINEYSPLRVTYEQKKTGRKVTHITFSFKEKTKSIGQESTDIPKEFYKLTD
AQINMFGNQLSRLHELSHLAREGESYEILASKIKEKLRDPKQQKQFLPYLRNLGFKP
>WP_004749418.1 replication initiation protein [Acinetobacter sp. ANC 3789]
MGLSKKELIVKSNQVIEASYQLSSTEQRIVLAAISKISRDAEITDDEIYRVTVDDLKSLG
IHEKTAYRDLKDGVNRLYDRSINLAIDDESIKMRWVQSIRFLESKSVVGLRFSKEILPFI
SNLSREFTKYSLSDIAGMSSAYAIRIYELLSQYRSIGKREISVESLRTMLELGKRYPLFA
DLKRWVIDTAVDQINEYSPLEVKYEQKKTGRKVTHICFSFKEKTKKIAQLDQGLSTDKFY
KLTDPQINMFGNQLSQLSEFSHLAFGNESYEVLASKIKEMLRDPVQQKLFIPHLKNLGFK
P
>WP_004759367.1 replication initiation protein [Acinetobacter sp. CIP 102129]
MRDLVVKDNALINASYNLDLVEQRLILLAIVEARESGKGINANNPLEVHAESYINQFNVA
RQTAYQALKDASKDLFARQFSYQEMNKRGNIENVLSRWVSEIRYIDAEATVKLIFAPAIV
PLITKLEEQFTKYELQQVSNLSSAYAVRLYELLIAWRSTGQTPVIELEEFRKKIGVLDDE
YTRMGNFKDRVLHLAIDQVNEFTDITVKYEQHKKGRSIYGFSFSFKQKKNVNKPNLEARD
QNTLDIFTKLTDAQRHLFANKLSELPEMSKYSQGTESYPQFAVRIAEMLLDAEKFKELYP
YLVKVGFQTK
>WP_004763517.1 MULTISPECIES: replication initiation protein [Acinetobacter]
MMSTSKKELVVKSNQVIEASYQLSSTEQRIVLAAISKISRAEDITDDEIYRVTIDDLKKL
GVHEKTAYRDLKDGVNRLYDRSINLAIDDESIKMRWIQSIRFLESKSVVGIRFSKEILPF
ISNLSREFTKYSLSDIAGMSSAYAIRIYELLSQYRSIGKREISIESLRSMLELGKRYPLS
ADLKRWVIDTAVVQINEHSPLNVSYEQIKTGRKVTHIHFTFKEKSKSIEHKSEQNNFYKL
TDSQINMFGNQLSRLHEVSHLAQQGESYDDLAIKIKDMLRDPIKQKQLIPHLKNLGFKA
>WP_004778351.1 replication initiation protein [Acinetobacter sp. CIP 102082]
MKELVVKDNALINASYNLDLVEQRLILLAIVEARESGRGINANDPLFIHAESYINHFGVH
RNTAYQALKDACKDLFARQFSYQELSPKGKVINQMSRWVSQIGYMDDGATVNLIFAPAII
PFITRLEEQFTSYELKQISGLTTAYAVRLYELLIAWRSTGKTPVIELSDFRQKLGVLETE
YSRMHDFKKRVLDPAIKNVNEHTDITIKVEQHKTGRSITGFSFKFKQKQQPKIEKPIDPK
RDPNTPDFFIKMTDAQRHLFANKMSEMPEMSKYSQGTESYQQFAIRIADMLLEPEEFRTF
YPLLVQLGFSQK
>WP_004788342.1 replication initiation protein [Acinetobacter sp. NIPH 899]
MGADLVVKDNSLINASYNLEVAEQRLILLAIVQARSTGQGITAESKLSIHAKDYADRFDV
TNETAYEALKSAVHNLFNRQFSFKEQTDDNKEIVVKSRWVSRIAYIDSMGVLQITFAPDV
VPLITRLEQHFTSYQLKQVQQLTSKYAIRMYEILISWKSIGKTPVLDINDLRFKLGIEDS
EYKRMSDFKARVLEPAIKQINEFTDIKAEYAQHKSGRTITGIDFKFKLKNQPPKEKKISK
DQNTIDMFTSMTDKQILLFAKKLARDDQFSGRMGEVGESYEDLERRLIDMLVDPRNLVKW
ADDLRRLGFNN
>WP_004809013.1 replication initiation protein [Acinetobacter schindleri]
MKKNLVVKTNRLNQAFQVLTLAELHIVQLAIVDARETGTGLSTDTPLRIDARRYAEVFNT
TRQNAYQRMKEAEDTLFNRRFSFYDENGKLVKSRWIQQVRYLDDEGAIELVFTLAVVEGI
SRIDGVKEFFTQYLLSQTAQLNSVYSARLYELLIQWRSTGKVPIIDLGEFREQLGIGVNE
YQRMHHFKARVLEPAIKEINEKTDIKAEYEQHKKGRVISGFSFKFKIKQQAKADKKVDST
RDPNTPDFFIKMTDAQRHLFANKISEMPEMSKYSQGTESYQQFAIRIADMLLEPEKFKEF
YPFLEKAGFQL
>WP_004811812.1 MULTISPECIES: replication initiation protein [Acinetobacter]
MRDLVVKDNALINASYNLDLVEQRLILLAIVEARDSGRGINANDPLEVHAESYVNQFNVA
RQTAYQALKDACKDLFVRQFSYQEINKRGNVENVLSRWVSEIRYIDDEATVKLIFAPAIV
PLITRLEEQFTKYELQQISNLSSAYAVRLYELLIAWRSTGQTPIIELAEFRQKIGVLDDE
YTRMGNFKDRVLNLAIAQINEHTDINVQCQQHKKGRNISGFSFTFKLKKVVIAHTKEQTA
LEIFSKFTDAQCHLFASKLSELPDMNKYSQGTESYSQFAVRISEMLRDPQKFEELLPYLK
KVGFNTK
>WP_004843977.1 MULTISPECIES: replication initiation protein [Acinetobacter]
MKNELVVKDNALINASYNLDTTEQRLILLAIVQARELSKHVDANSTLEVHAHHYMKQFNV
DKHAAYEGLKNAASNLFERKFSYKGIHEGTQQEKIVKSRWVSKIAYVDSAGIVELTFAPD
VIPLITQLEKSFTAYELKQISSLTSKYAIRLYELLIQWRSVGKTPMFALDDFRFKLGLAE
SDYVKMANFKARVLDTALNQINELTDIIASYEQHKNGRVISGFSFTFTTKQQPKEVTHTK
AKKLTDKQIQFFANKLAHHDPFASQKAAVGESYADLEKRLLIELEDVQNVRKYSGVLKEL
GLEV
>WP_004871874.1 MULTISPECIES: replication initiation protein [Acinetobacter]
MKNSLVVKDNALINASYNLELTEQRLIMLAIINARESGQGITADSKLEIHASDYAKLFNV
SADASYKALREAVNNLFNRQFSYTAEYKKTGKVGIVRSRWVSRIFYVDDLALLEITFAPD
VVPLITRLEEHFTKYEAKQVAHLTSKYATRLYELLIAWREVGKVPQLELSEFRNRLGLVD
SEYTAMSDFKKRVLEPSIKQINEHTDITVTYEQHKKGRIISGFSFKFKQKQQPKVEAKRD
PNTPDFFIKMTDAQRHLFANKMSEMPEMGKYSQGTESYQQFAIRIADMLLEPEKFRELYP
ILEKSGFQP
>WP_004871881.1 replication initiation protein [Acinetobacter gerneri]
MKNDLVVKDNALINASYSLGLVEQRLILLAIVIIREHTHNMHLDYIAFNKPIEITAESYI
NTFGVSHSTAYETLKDACKSLFSRQFSYQEPREKGIAHKTTRWVSDIAYIDNSATIEFTF
APAVLPLITYLEQHLTSYELKQVANLTSGYAIRLYELLIAWRSTGKTPIIDLNEFRLKLG
VGDEKYQRMGQFKEKVLHIAIEQLNKHTDITVTYEQHKQGRTITGFSFKFKQKVQPKIET
KRDANTPDFFIKMTDSQRHLFANKLSEMPEMGAYSQGTESYQQFAIRIADMLLEPEKFRE
LYPCLKKAGFGN
>WP_004884485.1 replication initiation protein [Acinetobacter nosocomialis]
MMSTSKKELVVKSNQVIEASYQLSSTEQRIVLAAISKISRAEDITDDEIYRVTIDDLKKL
GVHEKTAYRDLKDGVNRLYDRSINLAIDDESIKMRWIQSIRFLESKSVVGIRFSKEILPF
ISNLTREFTKYSLSDIAGMSSAYAIRIYELLSQYRSIGKREISIESLRSMLELGKRYPLS
ADLKRWVIDTAVDQINEHSPLNVSYEQIKTGRKVTHIHFTFKEKSKSIEHKSEQNNFYKL
TDSQINMFGNQLSRLHEVSHLAQQGESYDDLAIKIKDMLRDPIKQKQLIPHLKNLGFKA
>WP_004889713.1 MULTISPECIES: replication initiation protein [Acinetobacter]
MDKNQVVKSNQVIEASYQLSAVEQRIVLAAISRIPKNQPITDDELYPVSVNELQLLGVHE
KTAYRDLKEGINRLYERSINLSVDDKSIKMRWVQEVQFLDSQSVIGIRFSKPILPFISNL
SREFTKYALSDIAGINSGYGIRIYELLVQYRQIGKREISVDNLRTMLELGKKYPLFADFK
KRVIDTAVDQINEYSPLRVTYEQKKTGRKVTHITFSFKEKTKSLGQESTDIPKEFYKLTD
AQINMFGNQLSRLHELSHLAREGESYEILASKIKEKLRDPKQQKQFLPYLRNLGFKP
>WP_004896760.1 MULTISPECIES: replication initiation protein [Acinetobacter]
MKNELVVKDNALINASYNLEVTEQRLILLAILNARETGNGITADSKLEIHAKDYASRFDI
SNDGAYKALKNAVLNLFDRQFSFKEEDKKGNVGTVKSRWVSRIKYIDDSATLEITFAPDV
VPLITRLEQHFTSYQLKQVSQLTSKYAIRLYELLIAWREVGKTPKIELDDFRSKIGVEDT
EYTAMNDFKKRVLEPAIKQINKYTDITATYEQHKKGRLISAFSFSFKQKYQPKIEKIVDL
KRDPNTPDFFIQMTDSQRHLFANKLSEMPEMSKYSQGTESYQQFAIRIADMLLEPQKFRE
LYPLLEKSGFQL
>WP_004897090.1 MULTISPECIES: replication initiation protein [Acinetobacter]
MKNDLVVKDNALINASYSLGLVEQRLILLAIVIIREHTHNMHLDYIAFNKPIEITAESYI
NTFGVSHSTAYETLKDACKSLFSRQFSYQEPRERGIAHKTTRWVSDIAYIDNSATIEFTF
APAVLPLITYLEQHLTSYELKQVANLTSGYAIRLYELLIAWRSTGKTPIIDLSEFRSKLG
VGDEKYQRMGQFKEKVLHIAIEQINKHTDITATYEQHKQGRTITGFSFKFKQKSQPKIEV
KRDPNTPDFFVKMTDSQRHLFAKKMSEMPEMGKYSQGTESYQQFAIRIADMLLEPEKFRE
LYPILEKSGFQP
>WP_004906082.1 replication initiation protein [Acinetobacter junii]
MKTELIVKDNALINASYNLDLVEQRLILLAIIEARESGKGINANDPLIVHAESYINQFNV
HRNGAYKALKDACDDLFARQFSYQSLSEKGNIQNHKARWVSEVIYVENEAIVKLVFSSAI
IPLITRLEEQFTSYELKQISGLSSAYAVRLYELLIAWRSTGKTPIIHLEEFRQKMGVLDG
EYTRSDNFKKWVIEKPIAQINEHTDITVKVEQHKTGRTITGFSFRFKQKQQPKSVESKRD
PDTADLFTKMTDAQRYLFGNKLAHDERVQSEYSHLVGTGSYVEFAKLLAEMLTNEVHFKT
FYPLLLEHGFK
>WP_004906302.1 replication initiation protein [Acinetobacter junii]
MKNELVVKDNALINASYNLEVTEQRLILLAIINARETGKGITADSKLEIHAHDYASRFDV
SNSGAYKALKEAVNNLFDRQFSFKEPDKKGNLGVVRSRWVSRIKYIDDSATLEITFAPDV
VPLITRLEQHFTSYQLKQVSQLTSKYAIRLYEFLIAWREVGKVPQIEISDFRNRLGLLES
EYTAMSDFKKRVLEPSIKQINEHTDITVTYEQHKKGRLISGFSFKIKQKQQVKQVESNRD
PNTPDFFIKMTDSQRHLFANKMSEMPEMSKYSQGTESYQQFAVRIAEMLLQPEKFRELYP
VLEKAGFKG
>WP_004918460.1 replication initiation protein [Acinetobacter junii]
MKDLVVKDNALINASYNLDLVEQRLVLLAIIEARQTGKGINANDALVIHASSYIENFGVE
KHTAYAVLKEASKVLFDRRFTYQSLTDKGNVKTTHSRWVSEISYIDNEASVSLIFSPAVV
PLITRLEERFTSYELKQVSQLTSRYATRLYELLVAWRSTGQTPVFEISEFRQQLGIADDE
YTRSDNFKRRVLDIAISQINTFTDINVKSEQHKTGRSISGYSFSFKPKTSVKNISKTRSE
QLELIGQLTDKQILLFSGKLAYEPTFASKYSKAGESYDDFIIRISGDLTDPKKIKEYSPY
LKELGFK
>WP_004918693.1 replication initiation protein [Acinetobacter junii]
MKNGLVVKDNALINASYNLELTEQRLIMLAIINARESGQGITADSKLEIHASDYAKLFNV
SIDASYKALREAVNNLFNRQFSYTTEYKRTGKTGVVRSRWVSRIFYVDDLALLEITFAPD
VVPLVTRLEEHFTSYQAKQVAHLTSKYATRLYELLIAWREVGKVPQIEIGDFRNRLGLLD
DEYTAMHNFKKRVLEPSIQQINEHTDVTVTYEQHKKGRLISGFSFKLKQKQQAKQVESKR
DSNTPDFFIKMTDSQRHLFANKMSEMPEMSKYSQGTESYQQFAVRIAEMLLHPEKFKELY
PILEKAGFKA
>WP_005021157.1 MULTISPECIES: replication initiation protein [Acinetobacter]
MQNELVVKDNALINASYNLDTTEQRLILLAIVQARELSKHVDANSTLEVHAHHYMKQFNV
DKHAAYEGLKNAASNLFERKFSYKGIHEGTQQEKIVKSRWVSKIAYVDSAGIVELTFAPD
VIPLITQLEKSFTAYQLKQISSLTSKYAIRLYELLIQWRSVGKTPMFELDDFRFKLGLAE
HEYTKMANFKVRVLDAALNQINELTDIIASYEQHKNGRVISGFSFAFTTKQQPKEVTHTK
AKKLTDKQIQLFANKLAHHDPFASQKAAVGESYADLEKRLLIELQDAEVVRKYAGVLKEL
GFEV
>WP_005021644.1 MULTISPECIES: replication initiation protein [Acinetobacter]
MRDLVVKDNALINASYNLDLVEQRLILLAIVEARDSGRGINANDPLEVHAESYVNQFNVA
RQTAYQALKDACKDLFVRQFSYQEINKRGNVENVLSRWVSEIRYIDDEATVKLIFAPAIV
PLITRLEEQFTKYELQQISNLSSAYAVRLYELLIAWRSTGQTPIIELAEFRQKIGVLDDE
YTRMGNFKDRVLNLAIAQINEHTDINVQCQQHKKGRNISGFSFNFKLKKVVIAHNKEQTA
LEIFSKFTDAQRHLFASKLSELPEMNKYSQGTESYSQFAVRISEMLRDPQKFEELLPYLK
KVGFNTK
>WP_005086339.1 MULTISPECIES: replication initiation protein [Acinetobacter]
MPTSELIVKDNALINASYNLDTVEQRLILLAILQARETRTGIDANTRLRIHASDYMSRFN
VNKHAAYKALKTAVTNLFGRQFSYQTIDEKTGKSKKVISRWVQNISYIDDAATLEVTFTM
DVVPLITRLEKQFTSYQLKQVTQLTGKYAIRLYELLIAWREVGKTPIFEVSDFRSKLGLT
SDDYPRLDTFKRRVLESAVKQINEHTDIIVKVEQHKEGRSISGFSFSFKQKRNQNKAIER
KKDPNTLDIFSSITDAQRYLFANKLSELPEMGKYSQGTESYQQFAIRIAEMLQDPAKFQE
LHPYLEKVGYR
>WP_005108776.1 replication initiation protein [Acinetobacter lwoffii]
MDKNQVVKSNQVIEASYQLSAVEQRIVLAAISRIPKNQPITDDELYPVSVNELQLLGVHE
KTAYRDLKEGINRLYERSINLSVDDKSIKMRWVQEVQFLDSQSVIGIRFSKPILPFISNL
SREFTKYALSDIAGINSGYGIRIYELLVQYRQIGKREISVDTLRTMLELGKKYPLFADFK
KRVIDTAVDQINEYSPLRVTYEQKKTGRKVTHITFSFKEKTRSIGQESKDIPKEFYKLTD
AQINMFGNQLSRLHELSHLALEGESYEILASKIKEKLRDPKQQKPFLPYLRNLGFKP
>WP_005113512.1 replication initiation protein, partial [Acinetobacter baumannii]
MMSTSKKELVVKSNQVIEASYQLSSTEQRIVLAAISKISRAEDITDDEIYRVTIDDLKKL
GVHEKTAYRDLKDGVNRLYDRSINLAIDDESIKMRWIQSIRFLESKSVVGIRFSKEILPF
ISNLTREFTKYSLSDIAGMSSAYAIRIYELLSQYRSIGKREISIESLRSMLELGKRYPLS
ADLKRWVIDTAVDQINEHSPLNVSYEQIKTGRKVTHIHFTFKEKSKSIEHKSEQNNFYKL
TDSQINMFGNQLSRLHEVSHLAQQGESYDDLAIKIKDML
>WP_005130380.1 replication initiation protein [Acinetobacter baumannii]
MKNELVVKDNALINASYNLDTTEQRLILLAIVQARELSKHVDANSTLEVHAHHYMKQFNV
DKHAAYEGLKNAASNLFERKFSYKGIHEGTQQEKIVKSRWVSKIAYVDSAGIVELTFAPD
VIPLITQLEKSFTAYELKQISSLTSKYAIRLYELLIQWRSVGKTPMFALDDFRFKLGLAE
SDYVKMANFKARVLDTALHQINELTDIIASYEQHKNGRVISGFSFTFTTKQQPKEVTHTK
AKKLTDKQIQFFANKLAHHDPFASQKAAVGESYADLEKRLLIELEDVQNVRKYSGVLKEL
GLEV
>WP_005140758.1 replication initiation protein [Acinetobacter baumannii]
MKNGLVVKDNALINASYNLEVTEQRLILLAIINARETQQGITSDSKLEIHASDYANQFNV
KKETAYEALKNAVNNLFERQFSFRETTKKGIGIVRSRWVSRIKYIDDSAILEITFAPDVV
PLITRLEQHFTSYQLKQVSQLTSKYAIRLYELLIAWREVGKVPKIELSEFREKLGIASDE
YKAMNHFKSRVLEPSIKQINEHTDITVSYEQHKTGRTITGFSFRFKQKQAPKLAKKIDLK
RDPNTPDFFIPLTDAQRHLFANKMAKLPELSEYSQGTESYEEFAIRIADMLLEPPKFRMF
YPLLQQLGFRE
>WP_005146110.1 MULTISPECIES: replication initiation protein [Acinetobacter]
MMSPSKKELVVKSNQVIEASYQLSSTEQRIVLAAISKISRAEDITDDEIYRVTIDDLKKL
GVHEKTAYRDLKDGVNRLYDRSINLAINDESIKMRWIQSIRFLESKSVVGIRFSKEILPF
ISNLSREFTKYSLSDIAGMSSAYAIRIYELLSQYRSIGKREISIESLRGMLELGKRYPLS
ADLKRWVIDTAVDQINEHSPLNVSYEQIKTGRKVTHIQFTFKEKSKSIEHKSEQNNFYKL
TDSQINMFGNQLSRLHELSHLAQQGESYDDLAIKIKDMLRDPIQQKQLIPHLKNLGFKA
>WP_005166868.1 MULTISPECIES: replication initiation protein [Acinetobacter]
MKNDLVVKDNALINASYNLEVTEQRLILLSIIRARETGQGISSDSKLEIHASDYASRFDV
TKEAAYNALKNAVNNLFERKFSFKEIHKDTNKEIVVKSRWVSRIAYIDDLATLEVTFAPD
VVPLITRLEKHFTSYQLKQVAQLTSKYAIRLYEFLIAWRNVGKTPVISLSDFREKLGLEI
NEYQKMVNFKSRVLEPAIKQINELTDIHVKYEQYKTGRSISALSFTFKHKKIDSIPSERD
PNTVDFFTQMTDAQRHMFANKLSELPEMGRYSQGTESYPQFAIRIAEMLQNPNRIKELYP
YLKKVGYMPSSKKDVVNG
>WP_005174434.1 MULTISPECIES: replication initiation protein [Acinetobacter]
MRDLVVKDNALINASYNLDLVEQRLILLAIVEARDSGRGINANDPLEVHAESYVNQFNVA
RQTAYQALKDACKDLFVRQFSYQEINKRGNVENVLSRWVSEIRYIDDEATVKLIFAPAIV
PLITRLEEQFTKYELQQISNLSSAYAVRLYELLIAWRSTGQTPIIELAEFRKKIGVLDDE
YTRMGNFKDRVLNLAIAQINEHTDIKVQCQQHKKGRNISGFSFTFKQKKVVIANNKKQTT
LEIFSKFTDAQRHFFANKLSELPEMNKYSQGTESYSQFAVRISEMLKDLQKFEELLPYLE
KVGFNAK
>WP_005174803.1 MULTISPECIES: replication initiation protein [Acinetobacter]
MQNELVVKSNQVIEASYRLSVVEQRVVLSAIAKIPKMCEVSDDEIYTVSIQDLQALGVHE
KTAYRDLKEAVNRLYERSISLVIDEKLIKMRWVQRIEFTENQSIVALRFSKDILPFISNV
KANFTQYMLSEVAKMQGAYSVRIYELLTQYKSAGERSIAIDDLRIMLDLGSRYKTTGNLI
AWVIDPSIKEINEQSDLKVTAIPQKTGRKFTHIKFTIKQKQKPKTLDPKRDPNTPDFFIK
MTDAQRHLFANKMSEMPEMSKYSQGTESYQQFAVRIAEMLLQPEKFRELYPILEKAGFSH
D
>WP_005175478.1 MULTISPECIES: replication initiation protein [Acinetobacter]
MKNDLVVKDNALINASYNLDTTEQRLILLAIVQARELSKNVDANSVLEVHAHHYMKQFNV
DKHAAYEGLKNAASNLFERKFSYKGIHEGTQQEKIVKSRWVSKIAYVDSAGIVELTFAPD
VIPLITQLEKSFTAYELKQISSLTSKYAIRLYELLIQWRSVGKTPMFDIHDFRFKLGLAE
GEYAKMANFKVRVLDIALNQINGLTDIVASYEQHKTGRVISGFSFTFTTKQQPKEVTHTK
AKKLTDKQIQFFANKLAHYDPFASQKAAVGESYADLEKRLLIELQDEKFIQKYNDVFKEL
GLEI
>WP_005200040.1 replication initiation protein, partial [Acinetobacter sp. CIP 70.18]
MRDLVVKDNALINASYNLDLVEQRLILLAIVEARGSGRGINANDPLEVHAESYVNQFNVA
RQTAYQALKDACKDLFARQFSYQEVNKRGNIENVLSRWVSEIRYIDDEATVKLIFAPAIV
PLITRLEEQFTKYELQQISDLSSAYAVRLYELLIAWRSTGQTPVIELAEFRQKIGVLDDE
YTRMGNFKDRVLNLAIAQVNEHTDINVKCEQHKKGRNISGFSFTFKQKKVLTSKSSTSL
>WP_005207315.1 MULTISPECIES: replication initiation protein [unclassified Acinetobacter]
MKNGLVVKDNALMNASYNLEVTEQRLILLAIINARETHQGITSDSKLEIHANDYASQFHV
TKEAAYKALKTAVNNLFERQFSFKEETKKGIGIVRSRWVSRIKYIDDSAILEITFAPDVV
PLITRLEKHFTSYQIQQVTQLTGKYAIRLYELLIAWREVGKVPQIELSEFRAKLGVEDDE
YKAMNHFKSRVLEPSIKQINQHTDITVSYQQHKKGRTITGFSFKFKQKSQPKLEIKLNPN
TSNLFTKMTDLQRIKFGSKLAYDARIQSEYSHLIGTGNYEKFGQLLAEMLAEEKYFQEFF
PLLLEHGFNNQ
>WP_005207891.1 replication initiation protein, partial [Acinetobacter sp. CIP 70.18]
YETLKDACKSLFSRQFSYQEPRERGIAHKTTRWVSDIAYIDNSATIEFTFAPAVLPLITY
LEQHLTSYELKQVANLTSGYAIRLYELLIAWRSTGKTPIIDLSEFRSKLGVGDEKYQRMG
QFKEKVLHIAIEQINKHTDITATYEQHKQGRTITGFSFKFKQKSQPKIEVKRDPNTPDFF
IKMTDAQRHLFANKMSEMPEMGKYSQGTESYQQFAIRIADMLLEPEKFRELYPILEKSGF
QP
>WP_005254609.1 replication initiation protein [Acinetobacter sp. CIP 102136]
MKNELVVKDNALINASYNLDTTEQRLILLAIVRARELSKNVDANSTLEVHAHHYMKQFNV
DKHAAYEGLKNAASNLFERKFSYKGIHEGTQQEKIVKSRWVSKIAYVDSAGIVELTFAPD
VIPLITQLEKSFTAYELKQISSLTSKYAIRLYELLIQWRSLGKTPMFELEDFRFKLGLAE
GEYAKMANFKARVLDTALTQINELTDIVASYDQHKNGRLISGFSFKFINKQQPKEVTNTK
AKKLTDKQIQFFANKLAHYDPFASQKAAVGESYADLEKRLLIELQDAEVIRKYTDVLKEL
GFEI
>WP_005261238.1 MULTISPECIES: replication initiation protein [Acinetobacter]
MMSTSKKELVVKSNQVIEASYQLSSTEQRIVLAAISKISRAEDITDDEIYRVTIDDLKKL
GVHEKTAYRDLKDGVNRLYDRSINLAIDDESIKMRWIQSIRFLESKSVVGIRFSKEILPF
ISNLSREFTKYSLSDIAGMSSAYAIRIYELLTQYRSIGKREISIEALRGMLELGKRYPLS
ADLKRWVIDTAVDQINEHSPLNVSYEQIKTGRKVTHIHFTFKEKSKSIEHKSKQNNFYKL
TDSQINMFGNQLSRLHEVSHLAQQGESYDDLAIKIKDMLRDPIQQKQLIPHLKNLGFKA
>WP_005265293.1 MULTISPECIES: replication initiation protein [Acinetobacter]
MMSTSKKELVVKSNQVIEASYQLSSTEQRIVLAAISKISRTEDITDDEIYRVTIDDLKKL
GVHEKTAYRDLKDGVNRLYDRSINLTIDDESIKMRWIQSIRFLESKSVVGIRFSKEILPF
ISNLSREFTKYSLSDIAGMSSAYAIRIYELLTQYRSIGKREISIEALRGMLELGKRYPLS
ADLKRWVIDTAVDQINEHSPLNVSYEQIKTGRKVTHIHFTFKEKSKSIEHKSKQNNFYKL
TDSQINMFGNQLSRLHEVSHLAQQGESYDDLAIKIKDMLRDPIQQKQLIPHLKNLGFKA
>WP_005265321.1 MULTISPECIES: replication initiation protein [Acinetobacter]
MKKELVVKDNALINASYNLDLSEQRLILLAILEARQSNTPNDKDLTIHAESYINHFNVHR
NTAYKVLKDACKSLFDRRFSYQKLTQKGNIENVISRWVQRISYVENEALVRIKFSDDVVP
LITNLEKHFTSYELEQVSSLTSVYAIRLYELLIAWRSTGKVTMVELEELRLKLGIEPNEY
KRMGQFKEKVLHLAIDQINKYTDIKAEYEQHKRGRSIIGFSFKFKQKSQPKKLDSKRDPN
TPDFFIKMTDAQRHLFANKMSEMPEMSKYSQGTESFQQFAIRIADMLLEPEKFRELYPCL
EKAGFQA
>WP_005320426.1 MULTISPECIES: replication initiation protein [Acinetobacter]
MTSIQKANAPPRGTADMLVVKDNALINASYNLELVEQRLILLAIIEARETGKGINANDAL
TIHASSYIQNFNVQKHTAYGALKDACRDLFSRQFSYQELSPKGNVINQTSRWVSQIGYIQ
EEGSVQLIFAPAVVPLITQLEQQFTSYDLEQVSTLKSKYATRLYEILISWRSVGKTPMIG
LEELRGKLGLGVNDYKLLANFKLRVLELALEQINEHTDIFVKYEQHKKGRSIIGFSFKFK
QKQQSKIEKPIDQKRDPKTVDMFTGKTDAETKNIARAVVKDTSPPANPLLHRASRITTSI
ITHKLHERFKHGDEGLSSTLKRIQGEIMEGGEETADYWQSKLEDFGINFD
>WP_005402003.1 MULTISPECIES: replication initiation protein [Acinetobacter]
MRDLVVKDNALINASYNLDLVEQRLILLAIVEARGSGRGINANDPLEVHAESYVNQFNVA
RQTAYQALKDACKDLFARQFSYQEVNKRGNIENVLSRWVSEIRYIDDEATVKLIFAPAIV
PLITRLEEQFTKYELQQISDLSSAYAVRLYELLIAWRSTGQTPVIELAEFRQKIGVLDDE
YTRMGNFKDRVLNLAIAQVNEHTDINVKCEQHKKGRNISGFSFTFKQKKVITSKSSTSLE
LFSKMTDAQRHLFANKLSELPDMNKYSQGTESYTQFAVRIAEMLQDKERFEELLPYLRKA
GFNTK
>WP_005404014.1 MULTISPECIES: replication initiation protein [Acinetobacter]
MGLSKKELIVKSNQVIEASYQLSSTEQRIVLAAISKISRDAEITDDEIYRVTVDDLKSLG
IHEKTAYRDLKDGVNRLYDRSINLAIDDESIKMRWVQSIRFLESKSVVGLRFSKEILPFI
SNLSREFTKYSLSDIAGMSSAYAIRIYELLSQYRSIGKREIAVESLRTMLELGKRYPLFA
DLKRWVIDTAVDQINEYSPLEVKYEQKKTGRKVTHICFSFKEKTQKIAQLDQGLSTDKFY
KLTDPQINMFGNQLSQLSEFSHLAFGNESYEVLASKIKEMLRDPVQQKQFIPYLKNLGFK
P
>WP_005404815.1 MULTISPECIES: replication initiation protein [Acinetobacter]
MRELVVKDNALINASYNLDLVEQRLILLAIVEARESGKGINANDPLVVHAESYINQFNVH
RNTAYQALKDACHDLFVRQFSYQKVNDRGNVEHYRSRWVSEIGYVDNEAIVKLIFAPAIV
PLITRLEEQFTKYELQQVSQLTSAYAVRLYELLIAWRSTGKTPVIELADFRKRIGILETE
YKRMERFKTSVLELAINQINEHTDINVAYEQHKKGRSIVGFSFNFSQKEKKKILEKAQVS
EGFKKLTEAQITKYSTVLSKLHELSDLSTFQDYQSFSIWIGNILREPESVRFETAERIFS
SLFKRTDFASPNN
>WP_005625345.1 replication initiation protein [Actinobacillus ureae]
MEKTLIINKSNNLIEASYQLTLDEMRLLALTVGIMEPKSDKLEFDFTVADFASHFGIKSA
SAYEQVKQAVKKIYERSVKIEDEEKIFEFRWVSSRTYFKREGKFRIALTREVMPYLTQLK
GKYYTSYNLEQISTFQSFHSIRIYELLAQFKNTGWRQITVEKLKKLLQITDKYKAYADLK
KRVITPALEEINSKTDLFVELEPIKNGRTIVALKFLISRQQEQPKIDYEALPKRPRLPQR
PHVMAGTHAEGVYFNQCEGIIREHWKGVFKDKEWREILPLLPAGELELLEKYYKATGNDL
YKTIRKLLK
>WP_005635514.1 replication initiation protein [Haemophilus haemolyticus]
MNDELTVHKANNFVQASYSMTLDEMRILSLTLGVFNPKNPYKRGFDFTVAEFCKHFPEVN
PDIAYTQVRNAVLKISKRWVTLVDNEHELTEVALIHKRSYFKKEGRFYIEFHDELIPYIS
ELHDNYTKYQLVNIGAFSSTHSIRLYELCSQYRDTGWRQTSLNDLKEWLQVSDKYERYNN
FNQRVLTPAIDEINAKSDLLVSVEPIKRGRSIVSLKFTIKSKKSAVKIEQKRPAFPHKNK
YGSFVKFDAQNPKFSSHEYAIYAKDCLLKLDSFYEVIDDVPLDDLVHYAKFLAVNESHKS
KFGKERDIWAELKKRGYKLSLYELVEIPKNQIDFVE
>WP_005646131.1 MULTISPECIES: replication initiation protein [Haemophilus]
MTDTSLTISKANSFVQASYSMTLDEMRILSLTLGVFNPENPIKRGFDFTIADFCKHFPDV
DEKSAYTQVRNAILKISKRWIVLVDNEKELTEVVLVNKRTYFKKEGRFYIEFHEDLLPYI
AQLHNNFTKYQLVNIGAFSSTHTIRLYELCSQYRDTGWRQTSVDELKDWLQVSDKYDRYN
NFNQRVLTPAIDEINAKSDLLVSVEPIKRGRSIVSLKFTIKSKKSAVKIEQKRPAFPHKN
KYGSFVKFDAQNPKFSSHEYAIYAKDCLLKLDGFYEVIDDVPLDDLVHYAKFLAVNESHK
SKFGKERDIWAELKKRGYKLSLYELVEIPKNQIDFVE
>WP_005671612.1 replication initiation protein [Massilia timonae]
MKKHELVVKSNRLIEASYRLSLNEQRIILYAICRCREEQKGLFPDSPVVITAEAFAKQFP
SIDKGHVYHQLKEAMDALYDRSVTLYETDEDTGKEQVSKTRWISKASYVDGAGRIKVVFT
HDVIKYITRLEEEFTSYQLEKVGQMTSAYAVRIYELLAQHREIGNRTLNLKWLRETLQIA
ADEYKLTADFIKRVLDVAVDQVNKHSDLTVSYKPVKTGRAITDFAFKIKDKERKPKSASA
PSDHAYRAKLEANGQQRIPDPVTDDQEEF
>WP_005709711.1 replication initiation protein, partial [Haemophilus paraphrohaemolyticus]
MTDTSLTISKANSFVQASYSMTLDEMRILSLTLGVFNPENPIKRGFDFTIADFCKHFPDV
DEKSAYTQVRNAILKISKRWIVLVDNEKELTEVVLVNKRTYFKKEGRFYIEFHEDLLPYI
AQLHNNFTKYQLVNIGAFSSTHTIRLYELCSQYRDTGWRQTSVDELKDWLQVSDKYDRYN
NFNQRVLTPAIDEINAKSDLLVSVEPIKRGRSIVSLKFTIKSKKSAVKIEQKRPAFPHKN
KYGKYVTLNRDDPRMSNHEYGVWAKDCLKILEDFYQKIEDVPNEDLLFYWIFLAGNASNK
SKLGTKKTFVDELKKRGYKIVKCE
>WP_005804933.1 MULTISPECIES: replication initiation protein [Acinetobacter]
MPTSELIVKDNALINASYNLDTVEQRLILLAILQARETKTGIDANTRLRIHASDYMSRFN
VSKHAAYKALKTAVTNLFGRQFSYQTIDEKTGKSKKVISRWVQNISYIDDAATLEVTFTM
DVVPLITRLEKQFTSYQLKQVTQLTGKYAIRLYELLIAWREVGNTPIFEVSDFRSKLGLT
SDDYPRLDTFKRRVLESAVKQINEHTDIIVKVEQHKEGRSISGFSFSFKQKRNPNKAIER
KKDPNTLDIFSRITDAQRHLFANKLSELPEMGKYSQGTESYQQFAIRIAEMLQDPAKFQE
LHPYLEKVGYR
>WP_005804946.1 MULTISPECIES: replication initiation protein [Acinetobacter]
MNKNHVVKSNQVIEASYQLSAVEQRIVLAAISRIPKNQPITDDELYPVSVDELKQLGVHE
KTAYRDLKEGINRLYERSINLSIDDKSIKMRWVQEIQFLDSQSVIGIRFSKPILPFISNL
SREFTKYALSDIAGINSGYGIRIYELLVQYRQIGKREISVESLRTMLELGKKYPLFADFK
KRVIDTAIDQINEYSPLKVTYEQKKTGRKVTHIIFSFKEKSKSITHTSKDFYQLSDAQIN
LFGNQLSRLHELSHLASEGESYEILAAKIKDMLRNPHQQQQFLPHLKNLGFKA
>WP_006252472.1 replication initiation protein [Mannheimia haemolytica]
MANDLVVVKANSLIEASYRLSIDEIRILALTIGTMDPKSNQQIFDFTVADFVREFPEISM
DNAYKQIQAAIKRIYERSVRTEDSNRVTEFRWVSSRTYFKNEGRFRIAMTNEVMPYLTQL
KGQFTQYQLRHISSFNSVHSIRIYELVTQYRSVGYREITIEDLKKWLQVEDKYPRFNNFK
QWVLEPSITEINDKSDLLVDVEQIKRGRSIIALKFTIKSKKSAVKAELKRPPFPHKNKYG
KFVTLNRQDPRMSNHEYGLWAKDCLKILEGFYQKIEDIPNEDLLFYWIFLTGNASNKSKL
GTRKNFVDELKKRGYKIEHCELVKV
>WP_006582659.1 MULTISPECIES: replication initiation protein [Acinetobacter]
MPTSELIVKDNALINASYNLDTVEQRLILLAILQARETRTGIDANTRLRIHASDYMSRFN
VNKHAAYKALKTAVTNLFGRQFSYQTIDEKTGKSKKVISRWVQNISYIDDAATLEVTFTM
DVVPLITRLEKQFTSYQLKQVTQLTGKYAIRLYELLIAWREVGKTPIFEVSDFRSKLGLT
SDDYPRLDTFKRRVLESAVKQINEHTDIIVKVEQHKEGRSISGFSFSFKQKRNPNKVIER
KKDPNTLDIFSRITDAQRHLFANKLSELPEMGKYSQGTESYQQFAIRIAEMLQDPAKFQE
LHPYLEKVGYR
>WP_006683196.1 replication initiation protein [Candidatus Glomeribacter gigasporarum]
MLNKKTFQAAFIKNKDKPLTECRVNMSNTLARAAHGLNLSEKRIIAMGLVKTDQVPSKAL
FLAQNQGWKIKLSATEYAEEFGLTHDTAYNQLKSASEKLWNRYIRYIVQTRRGPKEAKFR
WISGVTYHHGEGWVELNFTPEVAPHLLALRKQFTSHKLKHACAFDSIYAWRLYECLKSWQ
DTGKYTPDIETFHEAMEAPPSCRQNFKALRIRVIEPAVSAIIEKSDLLVQWKPVKAGRKV
IGLEFHFQPNPQINLPLETPESSSVKRATLSAARLTHSPSRVSAMQP
>WP_006923396.1 replication initiation protein [Bacillus sp. GeD10]
MSDLIELKQTGLVTKANSLVEASYRLTSMEQKVILALASKINVNDGELKTYTLSIKEFCN
LLGIKGNNQYTRLRQITLGLMRKAFQIRIAEKEVVQVSWLSYVKYREQEGMLEMQFAPFL
KEYLIELKKSFTSYTLSNVVRLKHAYSIRLYELLKQYEKIGERTFHIEDLLDKLGLAGTS
YKTYGNLKSRVLNPAKEELNRETDIQIEFIEIKQGRKVVGVRFLIHKNIESMSEENKIRV
ISKKNSEVQVIKDILTSNQLEAPNEIIESWLKKGLEHVKKVLNYAISEPSIQKPPNFTSY
ILKNNISPESLTTTVKKAKAETRKEMVPNWLRKEKDKEQAQEAHSVEKEQADEISEEESK
QKLEAECKRLQELLQKYYKPS
>WP_007136086.1 replication initiation protein [Prevotella salivae]
MDEKSELMTIQSNNVTFGKYDISSIQENILTTIGGALQNHMTNKASMSHDLFNVPYIEVN
CDEIGGKNNKRRVLKEAKDLMKRDFSFRWSYPNNGQAVETTGVIITTIHDLKGTNILRIN
LNEWAIPFLIYYGKGVGGTLFSKEIALGLRGKYAKRIYKIICSQRNRTRFEYDIKQFRRD
FEVPANYDNAHLRSKILEPARKAINESHSDVTFEYELIAKKRNHKTKPVADTIVLHITPK
YIALPTTDAVKVERQKDYQYAYNWIKLVSGIQDDPAIISGVDQLQQEGGLKAFVKKCQYY
DDQLVSGKCTKLYVRNTLAKILREDHGILVTVHKV
>WP_007281034.1 replication initiation protein [Lentisphaera araneosa]
MNKVAKSRKDRYVAKGNDLVEAKRSMHLTTRERKLVAYMVSCISPYDDDFKEYRFPIEDF
IQFFSIKDKNAPKEYERIAHGIMSKPFTVENDVERFTATWLSEAKYHKKQKIFTFRFTPS
LKRYLIQLKKFYTRYKMINLIHMENCYSESVYELLKQYETIGKRSVSMEKMRTMLGLERK
YPLYSNFRVKVLEPAVEEINKYSDINIAYQEVKEGRKISGLNFEIKPDPNNEFIKEGLEK
YNYLGSSEDFANQSDSDKEKSLNQHELPDEIPDDLKAIFQRLVEEFQFEREEAHVLAVKY
DESYLEANLKLTLERVLKNRKRGIQTDITRYARSAIMRNYAGDNEELSAATPSEVASAQG
DRRRAIESFVERAHQAWYKKAVDKFIQSEGSKHLKAFSKYLMTQAEQGIYAPINELLLTN
GLKHPQVKAYFHSWIVEKENLKDLFNKKMFMDEQGYVIENEGDIKARLMRRGRLMEV
>WP_007484317.1 replication initiation protein, partial [Acinetobacter sp. NBRC 100985]
FAPDVIPLITQLEKSFTAYQLKQISSLTSKYAIRLYELLIQWRSVGKTPMFELDDFRFKL
GLAEHEYTKMANFKVRVLDAALNQINELTDIIASYEQHKNGRVISGFSFAFTTKQQPKEV
THTKAKKLTDKQIQLFANKLAHHDPFASQKAAVGESYADLEKRLLIELQDAEVVRKYAGV
LKELGFEV
>WP_007560598.1 MULTISPECIES: replication initiation protein [Bacteroides]
MMKTKQQKNNSVTVVNKDQIQSYIMTTAKYDFSVYEKRILYRIVEMAQGELQGVRFATDC
KKIEHTLFDTVHITMPIASLLNGESDENYTRVKQALLSLQKKIFTYEDEKEWISISIIAL
PKIKKRSSVVSFQIDSHIWDCCLDFSKGFRKYELATAMKFKSVYSMRFYELLSGQKTKLI
YPLEQLKEMFKVQDKYAKTNDFVRKVIEPAKNELDELSPYTFEWSANKEGKKIVSFNFYP
IFKPEHRDAELYKKELQKQTGLSWDLGRQVISYLKTSLEFSDKEIKNNRDLFVTAQMELP
DIMTELAILRGKSRTKTNPKGWIINALKWKIKDK
>WP_007755890.1 MULTISPECIES: replication initiation protein [Bacteria]
MMKTKQQKNNSVTVVNKDQIQSYIMTTAKYDFSVYEKRILYRIVEMAQGELQGVRFATDC
KKIEHTLFDTVHITMPIASLLNGESDENYTRVKQALLSLQKKIFTYEDEKEWISISIIAL
PKIKKRSSVVSFQIDSHIWDCCLDFSKGFRKYELATAMKFKSVYSMRFYELLSGQKTKLI
YPLEQLKEMFKVQDKYAKTNDFVRKVIEPAKNELDELSPYTFEWSANKEGKKIVSFNFYP
IFKPEHRDAELYKKELQKQTGLSWDLGRQVISYLKTSLEFSDKEIKNNRDLFVTAQMELP
DIMTELAILRGKSRTKTNPKGWIINALKGKIKDK
>WP_008287631.1 replication initiation protein [Hydrogenivirga sp. 128-5-R1-1]
MKKETTIVLNLDNKVTKSNKLIEAKYRLTLNEVRLILAYISLISPVDNGFPVARIKVKDL
KGILELNGESMYEALSRTLEKLRSRVIKIQKLEENGFIITGWIDRAEYNGRKGELEIVLS
KDLEPYLLHLRKNFTTYQLRYVLRLRSVYAIRIYELLKQYEKVGKRVFKIDELKELLGAE
DKYRLYGHFKNKVLLKAQRELEEKTDISFSFREIKQGKKVVAVELIIKKQGRKEPKKLPK
GKPFEKLPDKIKEVILEYLRTKDNIKSPIAVAKSMNEFEIEDTAYEILRHMIYFPDGQVK
DPELEEEIYKLREENPQMKWTELLEVALEKRGV
>WP_008887984.1 RepB family plasmid replication initiator protein [Salipiger thiooxidans]
MAQRPASPKPYRTIEARPNAESLIKPGELVDLVEVTPLTLADRRIYNQLLENAWDAIDKP
VTHVISKSDLRGSHNSNDRVGETIERLMSAIVKVRVTRDGEDAIERVQLLGGNIETTRRD
GLLEYEIPQRLRRIIKDSTVFARLQREVMFALSSKYALTLYEMIQKRGNLRYRSSEKFSL
EDLRGILGVSKGKLTSWSNLKLRAIDPALAEVNALSDYVVEIAPLKTGRRVTHVELRWWR
KDEGGSAQVERELSFSKVGRKARISGSEEVVTEPKARPAWLDARGPALRTETYETARLRY
PGYDIYHVEGEWRAWAKDREEARDPDRAFLAFFRTFVEKNPL
>WP_009103563.1 replication initiation protein [Treponema sp. JC4]
MNSKSVSSAKVSKDKEIVVQSNSISRGIYSCSPTARKLIAYCILKINHYPENLNSSVYTN
IDVLHHFKSSFSISEFINRLGISKGSNTYKQVKRAVEELSTSVIQVENTEEKYKAYTWFS
SATYDKTKDLIELDFNPQIGLAIQEWKEIKQFSAMNIKTIGEIQSFFALRYFELACSFYN
MKGRYGNKKNEWKFTLKVDEIKTMFKIDKDAYKDRMNNFITKVVKNPLEEVNKVNKDFQI
SYAKIVENHKTVAFEFTCSQAEILKIESTDSAEEISEKQMINQEELEIQHYKTKFPEQWE
EAVRTAKLQNELPFEMEMVTDARAVDILKAQGL
>WP_009207753.1 replication initiation protein [Sulfuricella denitrificans]
MTDEAEDPELVPDEQEFPVGPVSFGGLTDNIVAKSNALVRASYKLNLQEQRLVLAAISKL
DSRRPFSTPKHSQTSVRISAVEFGATFGIDKRKAYEELKEATNELFERRITEVNGKQTTK
MRWVSKVQYHDGEGWAELTFSMDVLPLLTLLREKFTTYSLQRVAGLRSTYSIRIFEMLAQ
FSSTGLLRIDLADLIRQLDLPYVRYADVARRVIKPAVEELQVKSNLEIEWRSIKEGRAVK
SIEFRFREAIQGKLDLAES
>WP_009242021.1 MULTISPECIES: replication initiation protein [Ralstonia]
MLVEEDKPVAYSEPALAERNVTMSNALTRAAHSLTLAEKRLIAACIAKNDSIPFVELRRE
GAWRVRLSAAEYAEAFGVDANTAYEQLQGASDSLFNRYVRTVRETRRGPEEFKFRWVGSA
KYHKGEGWIELVWFQEVVPHLFGLRQEFTTYKLRQAAALRSVYAWRLFECFKSWAATGRY
TPTIEEFHRAMDASESQRKNFKDLRRRVIEPAVKELREKNGLHIEWEPETAGRKVVKLDF
RFRVSPQGALF
>WP_009504818.1 RepB family plasmid replication initiator protein [Salipiger aestuarii]
MAQAPSSSRPYRTIEARPNAESLIKPGELVDLVEVTPLTLADRRIYNQLLENAWDVIDKP
VTHVIAKSDLRGSHNSNDRVGETIERLMSAIVKVRVTRDGEDAIERVQLLGGNIETTRRD
GLLEYEIPQRLRRIIKDSTVFARLQREVMFALSSKYALTLYEMIQKRGNLRYRSSEKFSL
DDLRGILGVSRGKLTSWSNLKLRAIDPAVAEVNALSDYVVEVAPLKTGRRVTHVELRWWR
KDDSTSAEVERELSFSKVGRKARMTGTEDTLTDPRPRPAWLDARGPALRTETYETARLRY
PGYDIYHVEGEWRAWARGRDEARDPDRAFLAFFRSFAEKTPL
>WP_009586662.1 replication initiation protein [Acinetobacter sp. WC-743]
MKNELVVKDNALINASYNLEVTEQRLILLAILNARETGNGITADSKLEIHAKDYASRFDI
SNDGAYKALKNAVLNLFDRQFSFKEQDKKGNVGTVKSRWVSRIKYIDDSATLEITFAPDV
VPLITRLEQHFTSYQLKQVSQLTSKYAIRLYELLIAWREVGKTPKIELEDFRSKIGVEDT
EYTAMNDFKKRVLEPAIKQINKYTDITATYEQHKKGRLISAFSFSFKQKHQPKIENIVDL
KRDPNTPDFFIQMTDAQRHLFANKLSEMPEMSKYSQGTESYQQFAIRIADMLLEPEKFRE
LYPILEKSGFNP
>WP_009790771.1 replication initiation protein [Bacillus sp. NRRL B-14911]
MNDKLNAQIYEIDSKDWITKSNTIIESQYKLTLQEQRILLITASKVQPSDEDFKPYKFRV
TDLVDKIGISSQTSMYSYIKSVVKGLQGKTVEFKKDNKTIVANWLVTSIYAEQEGTVILK
FNPDLKEFFLQLKERFTSYQLENVIQLNSVYSIRIYELLKQYESLRKRTFTIDELREKLG
IEKSKYKQYGHLKDRVINAAKQELAEKTDISFTFQEVKKGRKVTGIIFQINSRKNSSSPI
QEIPHVIVVPGDQEKEQSLRDRLTKLKVKKELFDYLFNTYSLEQIKRNIEYAEKRASTIS
SIGGYTYKAICSDYAKSLLNNNPQLDENADSAAILKYLTDYWNRTNEPLQSWFVEEKSVE
ELQVKLELNPAEADTKFELIKDRLYQALNITIAETQQLSFDELDMKREDVKKRLEKYKKS
TV
>WP_010117341.1 replication initiation protein [Acinetobacter sp. P8-3-8]
MMNPSKKELVVKSNQVIEASYQLSSTEQRIVLAAISKISRAEDITDDEIYRVTIDDLKKL
GVHEKTAYRDLKDGVNRLYDRSINLAINDESIKMRWIQSIRFLESKSVVGIRFSKEILPF
ISNLSREFTKYSLSDIAGMSSAYAIRIYELLSQYRSIGKREISIESLRSMLELGKRYPLS
ADLKRWVIDTAVDQINEHSPLNVSYEQIKTGRKVTHIQFTFKEKSKNIEHKSEQNDFYKL
TDSQINIFGNQLSRLHEVSHLAQQGESYDDLAIKIKDMLRDPIQQKQLIPHLKNLGFKA
>WP_010219839.1 replication initiation protein [Sphingomonas sp. PAMC 26621]
MSSQPTTVDLTFRTLTQKGRGNPFDPANYGEIVKPGELVDIVELSPLTLADRRIYNLLIA
NAWERIGEPIVHRIPKTALKGTHQGNERIESSLLRLMGTIAIVTIRKGGKAFKRRVQLLG
PSDESLEKDGFLHYRIPEELIEILRNSEVYARLKTQVMYCFESKYALCLYEMIERRIGLE
YKQREEFTIEELRGLLNVPVGKLERFADLNKYCLKVAVEEINKLCPFYVEFTPIKNGRKV
ERVALHWFPKTSTGKRDAQNLIDQHSIVRRAKLRGGIPELPVLVDFGAPPQR
>WP_010233465.1 replication initiation protein [Clostridium arbusti]
MDKNYLVTKSNYFIMNSSYDLSLEEQKLILTLASMVQPNDEEFKSYNFRISDFMKLIGVE
DKSKYTEIPKITKELMKKVFEIQEGKTLIQTAWLSGVRYEKGSGMVVLKFNPDLKPYMLK
LNSMFTQYKLANILSMKSKYSPRIYEILKCNEFKEQGHIKIEINILRNLLKAEDIYPLYA
DFKRYILNRTQKELKKLSDIWFEFEEVKTGRKVTSLKFYIYSNNKKEVKDYIAVTKENKK
IDNRKYIEKVKKIMYEHKVTSIEAQKIYDSSNGDIDLISKVYNYFKNKKVKNLIGTMISM
VKPGAFKEPISNMPKTHFNDYDQREYDYNELEKKLLGWNDDEKDRVV
>WP_010620824.1 RepB family plasmid replication initiator protein [Lactobacillus malefermentans]
MNNEILPRKVLHISDLENQKAVEHNDLITSVAKMDKIPLKIFELAVSCLDTENIPKDNTV
YVSKETLFSFFDVASSSKHTRFKNALRNLHEQAIFEVQEVQKKDGKFEYSIISPISRSSW
NDYNDSVSIKFTEDIMPYLINLKSNFTQYLITDIMELNSKYSVILYKWFSMYYNQYENYN
EKGQRREEQLEQLRNPYIEIQELRRLTNTTNEYELFSNFDKKILKNPVEEINKNTHFTVT
YDKIKKGRSIVGIKFYIEKKKTTIAPMEYKLNDPISQKHQQIKEENENQLLGLAMQSPYT
KSLLKQLLINQYDLIDKKVMVGLQRTVFPKYEELANLQGRNSVKEHIQYVAAHRVPSSKK
ENIVKYLKASIEDYLVTVKINNIYRGE
>WP_010657444.1 replication initiation protein [Pseudomonas fragi]
MSSKKQTIVVKSNKLVEASYRLDLIEQRVILYAIVEARETQKGLTDGFVTIEAKRFAHSF
GMDEGSVYGQLKEAMKALFNRFIVVRDIHPESGKERVSMVRWISIASYIDGAGAVQLRFA
TDMLPYITRLETEFTSYRLEKIGRMSSVHAVRLYELLVQHLSFGKRDIEIAWLKETLGIA
DAYSRIESLKRSVIEPALIQINEHSDIRVSYTQRKTGRTVTHLLFSITPEPKLSQKTRKK
AKLTDAEVAKHARPGESWAAVHARLNQTPSALAEGLINTRSVHPS
>WP_010700382.1 replication initiation protein, partial [Acinetobacter radioresistens]
LKDACKDLFVRQFSYQEINKRGNVENVLSRWVSEIRYIDDEATVKLIFAPAIVPLITRLE
EQFTKYELQQISNLSSAYAVRLYELLIAWRSTGQTPIIELAEFRQKIGVLDDEYTRMGNF
KDRVLNLAIAQINEHTDINVQCQQHKKGRNISGFSFNFKLKKVVIAHNKEQTALEIFSKF
TDAQRHLFASKLSELPEMNKYSQGTESYSQFAVRISEMLRDPQKFEELLPYLKKVGFNTK
>WP_010824145.1 RepB family plasmid replication initiator protein, partial [Enterococcus faecalis]
MSSITEKAKNQKQVLTLNELSKRKVVEHNSLITSIAKMDKTPLKMFELAVSCINTEEPPK
DNTVYLSKADLFAFFKVSDNDKHSRFKQAVRAMQKEAYFEIKEEAGKGFKFKSIVPIPYV
EWTDYHDEVKIEFHREIMPYLINLKKNFTQHALSEISELNSKYSIILYRWLSMNYNQYEH
YSAKGGRRAEQVESYRNPSISVKELRIMTDTVNEYQRFTNFTKKILDIPLKEINDNTTFK
VSYEKVKKGRSIDSIVFHITKKPVARNDFYKLEEQDPIYLQDKANKEQAEELLAGKALKS
KYTKLLLDNMLLSPYEMTDTSLMAG
>WP_010849036.1 replication initiation protein [Xenorhabdus nematophila]
MSDLVAYKSNALIEASYKLTLQEQRVLLMCIGKLNPQDEVPEKTFKLTANEFYLAFPDMG
RENAERRLQEAIDRLWDRTILITRKDEKREIRWIQEKAKYFSGEGTSEIVFADSIMPYLT
QLKGQFTKIAIKNVAALKRTYSIRIYELLQQFKQTGDRIISLEDFRSMLGLENKYKTFKS
LNQLVLVPAIKELNEKSDLIVSVDTVKKGRTVVALHFQFKEDKQIKMAI
>WP_010891412.1 replication initiation protein [Yersinia pestis]
MEKLIAVKSNALVEASYKLTLQEQRLLLMCIGRLNPQAEQPEKTFQINANEFYQAFPDMG
MGNAERHLQDSIDRLSERWILIHWKDKKEEIRWIQRKAKYFDGEGKIEITFSDSIMPYLT
QLKGQFTQIIIKNVSALKRTYSIRIYELLMQFKSIGERIISVEDFRSMLGLDEKYKEFPI
LNRAVIKPALKELNEKSDLTVFVESIKNGRKVVALRFTFKEDKQIKLKV
>WP_011011116.1 replication initiation protein [Mannheimia varigena]
MVNDLTVVKANSLIEASYRLTLDEMRLLALTIGTMNPKSNQQVFEFSVSEFVRQFPDVNE
DRAYSQIKSAIERIAERWVKTEDEKHVTKFRWVSSQTYFKNEGRFKIALTNEIMPYLTQL
KGQFTQYQLNHISGFSSVHAIRLYELFTQYKRLGERYITVEELKKWLQLEEKYDRYNNLN
QRVLTPALAEINEKSDLYVKYEPIKRGRKIVGVEFNISYEKPIQKRPPFPHKNKYGQFVK
LDRQNPKNSSHEYGLYARDCLKILESFYQKIEDIPNEDLLFYWIFLAGNASNTSKFGSKK
IFSDELKKRGYKIKDCELEKIQ
>WP_011064396.1 replication initiation protein [Paracoccus pantotrophus]
MGKTLDVARDRAFDQTATVLPAEMARGVYMRNAPSLAALKLMHLMIATAGGRMADDVRHE
MRLADIRKIDGMDNHTRASLTPLFAELAAAVLTHDDPEKRVVTIGGLLDEARIDYRHEVS
GDLLVSWTFRSMFRRMAAESNHWAILDRQTVFHLGSKYSVLLFQHIASFKEYDHITGKTF
TVPELRAVFGIPEGKIKRFADLNRDVLTPAIAEINQLSRLTLTATPNKIGRTVASVTIAW
EEKPLEGKRSTKAELDRPKVGRKARRDGTAETVARAFPASGGIEFDQHWRDLKRAAGCNM
DNTMIADKFRAWCAGKGLALDARNIEQAFSSFCTKVGRV
>WP_011077915.1 MULTISPECIES: replication initiation protein [Pseudomonas]
MSNLPKPAKPEPKPLRVTKSNTLITASYRLTLNEQRLILAAISKLDPRRPMPKKVSVSAV
DYSDIYGVQLRHAYEQMKVAADELYERDIKTFDGSGMERKRWVDRAKYLDGEGRVELSFT
IHVMPYLTMLYSKVTSYDLRRVACLDSSHSFRLFEMLMQFRKTGWAYIEVESLRVALGLS
DAYQRFNNLRQRVIDPAVAELKTKSNLDVSYELRREGRKVIAIKFTFCDLAQLPLNLELD
PEDLPPLPEYDPAEESEWLITKPLGELAEAQEAGLLFAVSAEEGEQPD
>WP_011091103.1 replication initiation protein [Rhodobacter blasticus]
MTKTTQIAADRAYDEAKTVLPAEVARGVYMRNAPSLAALKLMHLLIGKAGGRMAEPIRHE
IRLSDIRKIDGMKNHDRASLTPLFAELSAAVLTHDDPEKMVVTIGGLLDFARIDYRHEVS
NDLLVSWYFGGAFREMAEKSCHWAILDRQTVFALSSKYSILLFQHIASLVNLDHVASKTF
TVAELRAVLGVPHGKMERWNDVNRFALTPAIAEINQTSRLILTATPNKIGRTVASVTITW
AEKPPEGKQEAKRELDRPKVGREARRNGSAETVARAFPSSGSIEFDDHWKALKRAAGCNM
DNTMIAEKFRAWCASKGLSLDGRNIEQAFSNFCATVGKV
>WP_011113046.1 replication initiation protein [Pasteurella multocida]
MPKELIVVKSNDFIEASYKLTLDEMRVLLLTLGVLDPDKPKRLFEFTVSDFAKRFGIDEK
IAYQQVSKAVDKLGGRWAVIEKTKKVERKVTFLTEQAYFQGEGRFQIILHEKLMPYISKL
KGRFTKYNLDYVVNFNGFHSIRLYELMAQYRIGGEREISLTDLKDWLQVADKYPRYNNFK
QWVIEPSVNEINNKSDLNITYEPIKQGRKIHGLKFTIKAKKQHQTTNKIDIKLPNRPQVL
KGSDAEGKWARECIRVIKKFYQDNKIELQNYRLEHLTKLVNYYTILGDTFARDDVKKVIE
YREKQLDLVDQIN
>WP_011154372.1 MULTISPECIES: replication initiation protein [Pseudomonas]
MSNLPKPTKPEPKPLRVTKSNTLITASYRLTLNEQRLILAAISKLDPRRPMPKKVSVSAV
DYSDIYGVQLRHAYEQMKVAADELYERDIKTFDGSGMERKRWVDRAKYLDGEGRVELSFT
IHVMPYLTMLYSKVTSYDLRRVACLDSSHSFRLFEMLMQFRKTGWAYIEVEALRVALGLS
DAYQRFNNLRQRVIDPAVEELKTKSNLDVSYELRREGRKVIAIKFTFCDLAQLPLNLELD
PEDLPPLPEYDPAEESEWLITKPLGELAEAQEAGLLFAVSAEEGEQPD
>WP_011154431.1 replication initiation protein [Avibacterium paragallinarum]
MSSELTIYKDNYLVEASYRLTLMEQRIVLYAISKLNPKEPQREHSFYVNDLIKFFPDIEP
SSAYRALREAVYKLSERWVRTEHPKYIKEFRWVSSRTYFKDEGRIDIAFTPEIMPYLSQL
EQQFTRYQLKNISSFKGTYSIRLYELLTQYRSTGNRVINLEDLRDRLQVKDKYPTFKAFN
QWVIKPAIKEINEKSDLKVEYDTIALRRAVAALLFTVTPKEAEKPVKKRPKFPHKNKYGK
FVKLDRIDPKMSSAEYGSYVRDCLKILEDFYSNIEDVPNEDLLYYWIFLAVNQSHKSKLG
SKNTFANELRRRGYKIVGCELVKLEK
>WP_011161248.1 replication initiation protein [Bacillus methanolicus]
MYRKEGISVLATELIETKTSNFVTKSNKLIEANYKLGVVEQKIILCLASNIRPTDSDFKT
YTLPVKEFNKLLGLKGSPKYTELRKITKELMQKVFEVRINKKVIQVAWLSYVAYNESEGT
IDIRFDPFLRPYLLELKKEFTSYKLENVVKLKSSYAIRIYELLKQYEKLQERTFLLDDLR
KMLGAEDIYPAYGNFKQRVLMPAQKELKKKTDISFEIEEIKVGRRVNKIKFLIFPTKKKN
NPQLSLFEENLEEFQLPNTFAEQVKKFGLKMGVQVSDELVKSWEKYGQENVLLLMEKVQG
RTDIENPIGYITTVLNSSANNNSNKVATTSEDQTILTHLISYFRKWKEPKPDWFVKQKAI
EEMQNQFDMEKNEALTKFNELKAKLFNVLEIKESEVDELSDEEFLKKKKELEKSIKGLKN
>WP_011178603.1 replication initiation protein [Pseudomonas syringae group genomosp. 3]
MATFSYDTLTARLAQLALVKKPTPSAKATAKRSENYDASIERVPGERWITMGNALTRSGQ
GLTLAEKRVVGCALSKMDSRKAVPIGTIPTTRINATEYAEAFGIDLDTAYNQLQSAANQL
YKRSITFYQAASSRQGKPLPPTRVQMRWVGRVHYQKGEGWVELYWWPELLPQLTGLRKKF
TSYQLQQASALRSIYSWRLLELLTRFQDTGWLEITIEDFAQSMDATEKQMANFAAIRRRI
IEPAVKELTEKDGWLIDWRAIKKGRKVAMLRFDFKKNNQLRLEV
>WP_011229476.1 MULTISPECIES: replication initiation protein [Geobacillus]
MQTPAVQPQYNSAVTKSNALIEANYKLSTIEQKIILYIISQIRKDDADFKMYKLPIQEFS
ELLGYRGSPKYTELREITKNLMRKVLEIREGQKLKQLSWVSYVEYDEHSGYVSLAFDPRL
KPYLLQLKREFTTYRLKNVMELKSSYSIRMYELLKRWQYMGEVVIRLDDLRMMVGAGDKY
SEYHNFKKRVLNPAKKEIAEKTDIMFTYEEIREKRKVAAIRFQIREKVVEPVVVALEEKK
EAQADDRYLQFLAVVQAYDRYITEQQFTKIAVLAQKAFGGNWMDELIQTARRIMQRNDIR
EPIAFLTYFLNEKVQRIQVGIDPNEVTIHSHGGARFVRREIVPDWLRGYEEQLAAESAKS
KEVDEDIEQMRRELEERLKKYKD
>WP_011255126.1 replication initiation protein [Glaesserella parasuis]
MFVIETFKKEFFMKKEKNNKKDNKNRHLVQQSNALIETTQKMSLVERRLMYHVLSRINPK
KPQQEYVLRVEDFAQDFPQMGSGTIYNQLKDAVVSLFKRSIQLLTERGTTKIFYLLQEQE
YKDGEGYLRMKFSDSTMPLIFDLKEKFTTMVLENFKFLDSVHSLKLYELLYQYKSQGWRE
ITVEDLRFFFGCEDTYPDFKLFKQKVIEPAMKEISEKSDLLVQAEYLRTGRFVTSVKFIF
VEKTDRQIIDAECEFAEVKNLTKKQPLRPALKRHPNPRKFDLDDYKSAEPTSRREYIKLK
FAWAVENYKRITGYEKALKEYDSKMTLKAKDQELKSNYVKIMAECYDEYLRYAFTWGGTG
VLDEIKEDLTSK
>WP_011453047.1 replication initiation protein [Bibersteinia trehalosi]
MFVIETFKKEFFMKKEKNNKKHNKNRYLVQQSNALIETTQKMSLVERRLMYHVLSRINPK
KPQQEYVLRVEDFAQDFPQMGSGTIYNQLKDAVVSLFKRSIQLLTERGTTKIFYLLQEQE
YKDGEGYLRMKFSDSTMPLIFDLKEKFTTMVLENFKFLDSVHSLKLYELLYQYKSQGWRE
ITVEDLRFFFGCEDTYPDFKLFKQKVIEPAMKEISEKSDLLVQAEYLRTGRFVTSVKFIF
VEKTDRQIIDAECELAEVKNLTKKQPLRPALKRHPNPRKFDLDDYKSAEPTSRREYIKLK
FAWAVENYKRITGYEKALKEYDSKMTLKAKDQELKSNYVKIMAECYDEYLRYAFTWGGTG
VLDEIKEDLTSK
>WP_011579044.1 replication initiation protein [Sphingobium yanoikuyae]
MHLLIGKAGGRMAEDVRHELRLADIKKIDGMRNHTRATLRRLFIELAGAVIVFDDTEAQC
EIIGGFLDRAKLDYRHEVSGDLLVAWWFGGAFREMAEKSCHWAILDRQTVFALSSKYSIL
LFQHVASLVNLEHVASKTFTVAELRALLGVQDGKLGRFSNLNQRVLQPAIAEINQTSRLT
LTATPRKIGRTVASVTIAWTEKPMEGKQQARRELDRPKVGRKARRDGTAERAAPRFPRIR
FDHITRPAHGRTFPIPSGRDRDLMADDFRAWCKSKGIPLDAPTILQTWTGFVGRAKL
>WP_011591437.1 replication initiation protein [Clostridium perfringens]
MEKNYLVTKSNYFIMNSSYDLSLEEQKIILTLASMVQPNDEEFKPYIFKISDFMELLGVN
TKTKYTEIPKITKDLMKKVFEIEEDDVIIQTAWLSSATYKKGSGIVELEFSPKLKPYMLK
LNSMFTQYKLANILSMKSKYSPRIYEILKCNEFKKQNFVEIKITELRRLLKAENIYPLYS
DFKRYIIIRTKKELKKLSDIWFEFEEIKTGRKVTSIRFYIYSNNIENGKKVYNFKEEDAI
TLIDTQDLSEDDKIFELYNLFKEYKIGFESIKNILFNANGDIEKVKKVYEYSKTQDINNF
VGFMISMVKKDTFITPKAKA
>WP_011620830.1 replication initiation protein [Shewanella sp. MR-7]
MNSKLTVTKSNLLIDASYRLNVQAQKLVLACLSKIDSRPDSEPKKEIKLTAIEFSELMGI
DIKNAHRELYKAADALFKSSILLRNEHEETELYWIQKKVKKLRGEGAVTLVWSDEVLRYI
CQLKSHFTSYKLRNIASLQSGHSIRLYELLMRFNATNSRVIALDDFRSALGLEEKYPQFK
ELNKFVIKFAVEELNQRSDLVITYETLKKGRTVTALAFTFKQNKQLKMDL
>WP_011783324.1 replication initiation protein [Marinobacter hydrocarbonoclasticus]
MSKMESPGEQLDLIVVDENTTKLKVAKSNALVEAQYELSGKEHKLLLVAMAEIRKDQTSF
YEQVFSVQDLAELLDFSKSSAYSELDRLSTGLMRKQVEIRNDQTGGWEKYQWVTKAYCRN
GQFGIRFSEELKPFLLGLVGRFTLYELSRVLKMNSNYAIRLYELLKQFERFGKRTFSLDP
KMTSKEDWESFPKLMGYNPKSYARFSNLNQRVLSPAISQVEQYTEFRSVNFSVIRYNRKP
VALVFSWKTVDTFEDIQEHPLYRDIRALGVTEAACRQAFKEYDEDRIARNLSYTKRAHKD
GDVKNPAAYFASALESDFASGQKPLQFEDTFALAAQAKAGAGNAEASPRQAEGIVDAPGK
ERHQEVRELCTTDNEARRWLSLERALGVQFESFNEFHAEDMRQRQTGTR
>WP_011988274.1 replication initiation protein [Clostridium botulinum]
MKNHIESAKNNWIYQSNKLIEASYTLTVIEQKLIRLLASMIKKDDTDFKEYKFKTKDLIK
ILNTSDSRFYRDIDNITDLLMQRIIKIKDISNGEFEKYHWVDVAKYKKGVLILKINKDLK
PFYLSLDWYTKYQFKNIMQFKSTYSFRMYELLKQYEKIGHRIITINEIRSMLDIKKNKYP
KYANLKQKVIKVSINEINTNTDLFIDYEEVKESRKITSIKFYIKSKVQDKARNEIVVSLE
DKESDYINEVKSILDEEITNLQAKQIYDSAKGNIDLIKEKYSIAKESNNIKSIVAFMVSA
LKEDYKGPISKVDRFNNFEQRNYDFEQLESQLLGWGK
>WP_012268399.1 MULTISPECIES: replication initiation protein [Acinetobacter]
MPTSELIVKDNALINASYNLDTVEQRLILLAILQARETKTGIDSNTRLRIHASDYMSRFN
VSKHAAYKALKTAVTNLFGRQFSYQTIDEKTGKSKKVISRWVQNISYIDDAATLEVTFTM
DVVPLITRLEKQFTSYQLKQVTQLTGKYAIRLYELLIAWREVGNTPIFEVSDFRSKLGLT
SDDYPRLDTFKRRVLESAVKQINEHTDIIVKVEQHKEGRSISGFSFSFKQKRNLNKAIER
KKDPNTLDIFSRITDAQRHLFANKLSELPEMGKYSQGTESYQQFAIRIAEMLQDPAKFQE
LHPYLEKVGYR
>WP_012477129.1 replication initiation protein [Neisseria lactamica]
MGKIAKRAKHNGGVLVHKNVVMANAITQAGQGLNLAEKRIIFAVIAKMSGKIDSSGFVKL
TASEYSATYNIPVDLAYTQLKSASEGLFNRYISLREDDAKGVLVSRFRWLDACKYHDGCG
FVIISFSKHVIPYLIDLDEKFTKYKLQQACALRSVYSWRLLELLKQQSNCWLHISIDDLH
YAFETPASIRNNFGKLRSKIIEPAVRELTAKDGWRIEWEAQKEGRRVASLLFKFEKAAQR
ETRGA
>WP_012477426.1 replication initiation protein [Neisseria lactamica]
MGKIAKRAKHNGGLLVHKNVVMANAITQAGQGLNLAEKRIIFAVIAKMSGKIDSSGFVKL
TASEYSATYNIPVDLAYTQLKSASEGLFNRYISLREDDAKGVLVSRFRWLDACKYHDGCG
FVIISFSKHVIPYLIDLDEKFTKYKLQQACALRSVYSWRLLELLKQQSNCWLHISIDDLH
YAFETPASIRNNFGKLRSKIIEPAVRELTAKDGWRIEWEAQKEGRRVASLLFKFEKAAQR
ETRGA
>WP_012477538.1 replication initiation protein [Neisseria gonorrhoeae]
MPNDLVVVKANSLIEANYRLSIDEIRILALTIGTMDPKSNQKIFDFTVADFVREFPEISQ
DNAYKQIQAAIKRIYDRSVKTEDKDRVTEFRWVSSRTYFKKEGRFRIAMTDEVMPYLTQL
KGQFTQYQLKHIAYFNSVHSIRIYELITQYRSVGSREITVEKLKEWLQVENKYPRFNSLN
QRVLEPAITEINEKSDLVVEVEQIKRGRTIHSLNFVIGSKKRTAQKIEEVAKRPVFPHKN
KYGKFVKLDKQNPKMSNHEYGLWARDCLKILEDHYTDITKVTNEDLRNYWVFLAGNDSNR
SKLGSKSDFLNELEKRGYKLVDCELVKI
>WP_012477662.1 replication initiation protein [Moraxella bovis]
MNKNLVVKDNALINASYNLELVEQRLILLAVVEARRTNQEIKSDDFLTICAENYINEFGV
HRNVAYQALKDACSHLFERRFTYQKLTPKGNKETITSRWVQSVSYVENEAIVRLKFSDDV
APLITLLEKNFTSYELEQVAGLTSKYAVRLYEIIIAWRTKGRTPMFDIDELRNRLGVIND
EYPRMETLKRKVIDFAVKQVNDKTDIDITYEQHKNGRKIVGFTFVVTQKSKGKLTISKAK
DKERDANTVDIFDSLTDKEREIANQKNIYADNIGAGEEHRNNLIKQALEQYRQAELETKK
KKEREKAEKQAKKAKEKIELDRAKDIFEKIKAEHRLINMYLARNIDPNHLQGLQQIRYND
GDFAGVFEMEQYKFEKLTDFRHLNLDFLQIKQ
>WP_012477924.1 replication initiation protein [Neisseria lactamica]
MANIVKKSETLANRNVVISNYITRSAQTLNLVEKRILMAGIAKLGGVNGEIKLTAQEYAD
TYEVDIRTAYNELKGAVHTLMKRTLSWQITDGKKIGTRTTIWVQGYDYFKDEGLVKFRFS
EYVFPFLFELQKEFTKYQLQQAAALRSIHSWRLLELFEQMKDKKDGSGWLSMPIEEFWHA
MEAKESHKKNFSDLRRWVIEPAIKELTEKDNWLIEWEARKRGRKVATLLFKFKRNPQGSL
F
>WP_012477944.1 replication initiation protein [Neisseria lactamica]
MICTCFKCIEGVSFVANVVKQSKDLGSRNVVISNYITRSAQTLNLVEKRILMAGIAKLGG
VNGEIKLTAQEYADTYGVDIRTAYNELKGAVHTLMKRTLSWQITDGKKIGTRTTIWVQGY
DYFKDEGLVKFRFSEYVFPFLFELEREFTKYQLQQAAALRSIYSWRLLELFEQMKDKTDG
SGWLSMSIEEFWHAMEATESYRANFQLLRKRVIEPAIKELTEKDNWLIEWEARKRGRKVA
TLLFKFQRNPQGSLFNE
>WP_012565011.1 replication initiation protein [Ornithobacterium rhinotracheale]
MKINNKDLIQSYVITTARYDFNVNEKRVLYRIIEHLQKYTTGLKLNEKYLINKDLFGDYL
FQMDLNTFLIDNANHYDRVKDAFLRLNDKKFEFQDDDSWSIIRIIESPEIVGLSTQGNSI
VRFRLHKRIFDAFLDFSKGYRKYEIKVAMEFKSEYSMRFYELFSGKKEPIIYDIEELKKM
FKIDGKYQKSSDFIKRVIDTAQKELTEKAPYSFKYETIKTGRRFTHIKFKPFSIPKNRDE
SLETKDLDKQISLRWDFSKEHLRVLKDYFNFEEKGIKNNKEILLKATRSPEFMDWCQDIN
GMVRKFGIGNPAGFFIAEMKKKFKD
>WP_012660672.1 replication initiation protein [Pedobacter sp. BG5]
MEIQDTGSDKLIIQHNAITSGRYDFSACELDIMFMILANLNPGEDTYSIHISDIEDITSR
AWNYQQLKEATELMLSRVYQIETAEAFTQLVLFQYFDYMKGTGTVKVRLTEKAVPYFFDL
KSNFTSLQLKAILSCTSKYAKRIYALACQYRVMGTKRFTIDEFKEMLYLKDPKGKAPEQF
ERISSLKKDVLDVAKKQINEHTDIHFDYELKKRGRSFHWIIIHVDKQKTPQLAIDFTKTL
DYQRNVRAVMAYGLNEEQAEAIVKDGYDKFLTFVEDVNKKARKGEIKVENATAYIIGTYQ
KKGIIQKSVKA
>WP_012780181.1 MULTISPECIES: replication initiation protein [Acinetobacter]
MDKNQIVKSNQVIEASYQLSAVEQRIVLAAISRIPKSQPITDDELYPVSVNELQLLGVHE
KTAYRDLKEGINRLYERSINLSIDDKSIKMRWVQEIQFLDSQSIIGIRFSKPILPFISNL
SREFTKYALSDIAGINSGYGIRIYELLVQYRQIGKREISVENLRSMLELGKKYPLFADFK
KRVIDTAVDQINECSPLSVSYEQKKTGRKVTHIQFSFKEKSKSINHLNEPEKFYKLTDAQ
VHMFGNQLSRLHELSHLATQGESYDDLAATIKEMLRDPIQQKQFIPHLRNLGFKG
>WP_012817730.1 replication initiation protein [Zymomonas mobilis]
MRKTLQIIKDRAGNKDQNLHAGEIIDGHFSDLKNPPSLAALKLYELLIKYAAYNIDKNIW
HNISVSEMQKIKGIKNYNSTELTQLLKELRAVVMEYRAKDRTIITGLLDIAAVISNPDTG
YLEIQWKFGESFRDLIAKSEYWAIVDYRTTLEMTSRYSLRLYEILALRINLKHKNSDTFT
LAELRGKLGVPEGKLKRWSDLRDKAINVAVKEINQRTTFAVTAQPKKMGRSVQAVEFKWE
RKEIKLPQSIPLKTSKSIVFPLDGSIRYTQWEDIARKNLPKPLPDLDMVAQQFRKWLKNK
NISSNSINVLSIFKKFCEKYRIEFNN
>WP_012820770.1 MULTISPECIES: replication initiation protein [unclassified Geobacillus]
MQTPAVQPQYNSAVTKSNALIEANYKLSTIEQKIILYIISQIRKDDADFKMYKLPIQEFS
ELLGYRGSPKYTELREITKNLMRKVLEIREGQKLKQLSWVSYVEYDEHSGYVSLAFDPRL
KPYLLQLKREFTTYRLKNVMELKSSYSIRMYELLKRWQYMGEVVIRLDDLRMMVGAGDKY
SEYHNFKKRVLNPAKKEISEKTDIMFTYEEIREKRKVAAIRFQIKEKVVEPVVVALEGKK
EAQADDRYLQFLAVVQAYDRYITEQQFAKIAILAQKAFGGNWMDELIQTARRIMQRNDIR
EPIAFLTYFLNEKVQRIQAGIDPNEVTIHSHGGARFVRREIVPDWLRDYEEQLVAESAKS
KEVDEDIEQMRRELEERLKKYKD
>WP_012881102.1 replication initiation protein [Planococcus sp. ZOYM]
MNKNHLVTQSNSLVDARYHEPLSARQQKIVLSVVSKIQIDDEDFKIYEVRIRDFHEMLGL
EGEPKYTEMKKITEELLKKSLEITREKGRFLQVNWFSSIEYFEHEGRIEFSFDPKLKPYL
LDLKKAYTSYRLSNILSLSSASSIRLYELMKKWEYLGKWEITIEKLKDRLGIKQQSYNVY
GNFKNRIIVPSINELNEKTDIQISFKEIKTGRKVVGFEFTIRHSPEKEIKLSKLEKKETQ
KPKAQSKLDELRDRLNEQTDGYQFDATFFAQLHQGASLIWKDETEKELELLIRYVNEEKS
VKNPLGFIKSKITSAWEIFEAGGKITFADLRPVKERWAGREEKLPEWFATKDEPYEPVEP
DPEFEKVKEEMLKKLEKYKKKDAEKKSRSTQ
>WP_012961253.1 replication initiation protein [Bacillus pseudofirmus]
MKAEQLILSDSKVSPEYLVTQSNSLIETPQDLTLQEKRIILTLASLVQPGDDNFRIHRIK
VKDLADIIGIKEKNFYTKVENVIEKLQNKMVTIETERSKLNMHWLSSSEYFKGQGYVELE
FSEKLRPFLLELKQNYTPFKLRNVLRLRSEYYIRIYELLKQYEKVKKRVFSLEELRYHLN
IPPDKYKQYAHLKNRIILRAQEELKEKTDLIFEFQEQKEGRKVVGVAFYIKKNRTLLKEV
LSNEAPDSTPYELLIRFGVRPDKAKSMVDQYQEDQIKRNITYILENKEHDDIDNISGYII
AAIEGGYAGSDDELLSDSSTKSFSIETLNSWLLKKYRGTTSVVTKLLLEDHVINFLKQEG
LNEKEAQEYWNENCEEINLKVKEIVQHNRNNKSKRKNK
>WP_013060407.1 replication initiation protein [Bacillus megaterium]
MKKSNVVQPYDLESINIKNWVTKSNILIESTYKLSLQEQRILLIMASKVQPNDETLKTYR
FRAKDFIEIVGNKKGTGFYSYLKEIVNGLQTKILTIKEKGRQRNYNWVITSIYEENEGYI
TLQFHPSLKYLFLELKEKFTSYQLENVVRLNSVYSIRIYELLKQYERLRKRELTLEELRH
FLAIEPTKYKQYGHFKSKVLAVAQKEINNKTDINFEFVEIKTGRKVTSIEFIITSSSALN
GTSSSKETKLKSTQSSLDLLDNEKENGLYHDLVSLGVKPQKIKWVLSEFAKEQVERNVKY
TQGRLVIGDITHPHSYVIKAIQKDYAKVSQESKIATPKKSTRKELVPDFMIEAEDKEKAF
ETLTLKEKQELFYEENGNQIEFEKRLLQFQELRKMLVLNSEEPNQEELKKAQEAAVREVL
RNMNEDLRKREEVGLKPRLINDFENKELREIYRTFLHKQV
>WP_013207371.1 replication initiation protein [Ralstonia solanacearum]
MSQLAKQEDNSFEVRTLGSRNVNMSNALVRAAQGLLLAEKRVLSCAIAKLDSMRMPDASK
PVVAKITAGEFAETFGLDANTAYDELQASAEKLMDRRIRYEKEGRKGPQIVEMRWVGRAT
YAKGDGFVEIAFWHEVLPHLVALREQFTSYKLSQAAALRSMFSWRLLELFAQFRSTGLLR
IDIDEFAHAMNASESCRKNFKDMRRRVIEPAVKELAEKDNYTIEWEPKKEGRKVTGLEFR
FQESTQTALF
>WP_013768975.1 replication initiation protein [Haliscomenobacter hydrossis]
MAKKNASKGNFPVVTQANQLVEAHYSPGLTTRAHKIARMLVSLISPDDKELKFYKVKVDF
IKRFLGQSESTTWGSFVEEMKMVFKKLSSEPIVINREKGAVIAHFLAGVDIDPVSGYVTF
EISGLLKPYLIELKNNFTSYSLAYIPALRSSYSIRVYELLSQYKKIGFRVMEVDELQRKV
GSNYTLYGDFKRTVINVAQRDLEKHTDISFEFEELKVGKKVTRIKFYIYPNKPQEQNKPN
QLLLDLFDNSEKNAKAPNAIADQVRESILKLGIAEEVLQEILRLGFDFIEADDKRAPANE
RCNNLEAWLIEKLILVEKKKAVLGNDNPGGYFVNALKGDWVSRSASSEIKNKQVQKETQD
KKRQLKVLEQQLKELQKQYDREMGTIYARLVEDEAIFKACYTEARHEQSKPGLFFDDLFT
PREQYEKGGFATTLVNDKLKEKYPDEFNEVIAMYHPKLHELKEGVKVLKKELGVSY
>WP_013769153.1 replication initiation protein [Haliscomenobacter hydrossis]
MAKMMVKKKRGNIILIKKSNDLIESRYKFDVWETRFFLSVLSLIRREDVDLKVYRIHYRD
IINIFGLRGGQSYAYLREAADSLMGKRFYVPYVSEEGIKREMQYHVIRSVDYMKQGQEGL
KAAASHEYIDVTIDPEMKPLLLELQKNFTAYDLQNVVKLGAYPIRMYELIKQYESIGHRT
LAITDMKHMLELDKEYPLFANFYARIIEPARKEINEYTDLSITNIEKIKQGRKVTALRFN
FRAKDKKELEQARGLPIQQTLFEQGLAFTLEDRSTDPEAERADRLFMEFEHPVVKAWGVS
PVAFASLLRDTPEERLRQAVAVTERAVRAHKVNNPAGFFIEALKNGYQDPVVSKEQLEKE
IQLAKVEYEELATAYMAARNNFIRKIVERDENARMRAIEKVKKVPQYQKRLKQIGADAED
VATYRTDAELREAVSLFIIAENEVEFQEIALEYGPRLEALERFIGVRK
>WP_013878217.1 replication initiation protein [Parageobacillus thermoglucosidasius]
MYDETKPLVFNQLNLVSKSNSLVEARYKLGTMEQKVIAAIASNISPDDKDFQTYTFSIKE
FKELIGSKSKNIYHEIDKVMTKLMQPFNFINAEGKPTKIAWLSKATYNVGEGTVTVRFDP
DLKPFFLFLNEKFTRYKLGNIIHLRRSYSIRIYELLKSYEGLAERTFTLEELRSKLGVEN
KYPHWINFRQRVLDPAKEELEEKTDIMFTYEPIKKGRSIEKVKFIIKPNPKNKTLMTNIV
EQLEKVLENEDVLEIQEKGKELGLALPKKLVQEWLKYGKENVMKLMESIQYRGDIENKIG
YISSVLRKKAESEEKMADVDQVQKKIREVIHYFTPRQGARKVDLLPEWLVKSTAVDIFAK
DMTPEEAEQLWEEKRDEIMEEINNRRRKVTT
>WP_013913692.1 replication initiation protein [Clostridium acetobutylicum]
MDKEYLVTKSNYFIMNSSYDLSLEEQKIILTLASMVQPTDEEFKPYKFKINDFMILLGVD
TKTKYTKIPKITKELMKKVFEIQEGDILIQTAWLSGAKYKKGTGYVELTFSPYLKPYMLK
LNNMFTKYKLANILNMKSKYSPRIYEILKCNEFKKQGYIEIDIEDLRKLLKAEDIYPMYA
DFKRKIINQTQKELNKLSDIKFEFEEIKTGRKVTAIRFYINSNIKAKDETSVTKLDTEEP
ERLEDSDKYIKEIKNIIANHKITSLEARKIYHSSKGNLKQIHKVYNYFKNRKLDNFVGTM
ISMVKPGVFQEPKANIQTDDFNNYSQRQYNFNDLEKGLLGWQNSKE
>WP_014133086.1 replication initiation protein [Methylomicrobium alcaliphilum]
MDQPTYLTVVKSNKVVEASYMLTLAEQRVLLACITQVDSTAELSENFRFEVTASGVADLV
GLDSLSNAYRDLKKAAEKLYERSVIIDHPDPGNPQITQRKTRWISSIDYVPGEGKLVLSF
SVGIIPYLSQLSKEFTKLKHVARFESVYSIRLYELLVQWSSAGEQEIEVEWLKTQFQVED
KYSRLTDLKKRVVDPAIAEINEHSNLWVEYGQRKSGRTVTHFQFKFGLKNQPKPRQQLTD
ADIEREARPGETRVAVIARLNGNSVAKDAKPGETFDQALQRKKELADVKRKLR
>WP_014133087.1 replication initiation protein [Methylomicrobium alcaliphilum]
MSKDYLVVVKDNKIIEASYTLSLSEQRVLLACISQIDSKSTLQPDNKFHVMASEIVDLMG
LDSSNAYRDMKMAVERLYNRTIKIDGEDGEMRWIYRKEYVKNEGKITLYFSPEIIPYLSQ
LSDKFTAYKLKYVTQFKSSYSIRLYEILVQWASAGEREVKVDWLRKIFQVEDKYKAIKDF
KKYIVEPSLADINEHSNIWVEYGQRKSGRTVTHFQFKFGLKNQPKPRQQLTDADIEREAR
PGETRAAVIARLTGNSVAKDAKPGETFDQALQRKKELADVKRKLR
>WP_014335299.1 MULTISPECIES: RepB family plasmid replication initiator protein [Leuconostoc]
MSIIPESKTRQVHTLNELSKRKVVEHNSLITSIAKMDKTPLKMFELAVSLIDTDNPPQDQ
TVYLSKQELFAFFKVNDSNKHSRFKEAIEKMQKQAFFQIKKEQEKGFKYTSIVPIPYVEW
TDYNDEVKIEFHREIMPYLINLKNNFTQHALSDIAELNSKYAIILYRWLSMNYNQYEHYS
VKGGRREEQVESYRNPIISMRELREMTDTVNEYKLFTNFSKKILDKPLQEINEQTTFNVT
YEKVKKGRSIDSIVFHITKKQVAADSSYKQDDPVYIEGKIRQEETEDMLTVKAIKSPYTK
LLMEQFLLSYIDLTDTTILSGLQKNVYPLYDELKELRGLKGVKEHLAYIRDKQDDYSKKN
IAKYLKKSIEQYLPIVKRQDIDHE
>WP_014462095.1 MULTISPECIES: replication initiation protein [Bacillus]
MKKTTVVQPYDLESINIKNWVTKSNILIESTYKLSLQEQRILLIMASKVQPNDETLKTYR
FRAKDFIEIVGNKKGTGFYSYLKEIVNGLQTKILTIKEKGRQRNYNWVITSIYEENEGYI
TLQFHPSLKYLFLELKEKFTSYQLENVVRLNSVYSIRIYELLKQYERLRKRELTLEELRH
FLAIEPTKYKQYGHFKSKVLAVAQKEINNKTDIHFEFVEIKTGRKVTSIEFIITSSPALN
GSSSTQEKKLELNQSFSKLEDNTNSLENDLAGLGVKPEKIEWLLSEFTQEHLERNIRYTQ
DRLITGDVTHPHSYVVKAIQKDYAQVSQESKRINSKKGAKKELVPDFIAQARDKEQILKD
ATLKEKQESFLKENGTQIEFEEKLLQFQELKRMLILSSDQPTQEEIKKAQEAGLQEVIRN
MEEDYNKREKLGLEPRIVKDFKNKELKKMYKNFLQSKVLNRN
>WP_014582470.1 replication initiation protein [Neisseria meningitidis]
MLLTLHGTDKFCIVNNFHTNRNTAYKALKDTCNNLFERQFSFIEKTPKGEKVVRTRWVSQ
VAYIEQQATVELVFAPNVAPLITMLEKNFTSYELDQVSSLSSKYAVRLYEIIISWRAAGK
TPMFSTMELRERLGMMPDEYQKMELFKRKVLDFAVKQINDKTDISITYEQHKEGRKIVGF
TFSILHKIGSKDIPLENQSELFAGMTDLEAGTIRVRAEAYIASLIAKGQNVTKAHRLNIL
KKAVEERWGFEDVAKDNGAKNPENKNAKVVLNEWEKISNGTRFKDKDGTIWVKDSGMLRT
EGTNRWIADSQIAKLFPMLTVMVEEGI
>WP_014759640.1 MULTISPECIES: replication initiation protein [Thermoanaerobacterium]
MYNKFTDEKAIVCKGNNLINASYKLTLGEQRVVLAISSMVNPKDKEFKDYYITINEFAEL
MDINLSSNTGLYTRLKRLSGQLLSKRITIHEPDGDLQANWFSSIKYFNNEGKMAFSFDPK
LKKYYLQLKQYTKYRLKNIAGLKSQYSIRMYEILKQYEKIGERTLTIKELKDMFQIGVNE
YKLYGDFKRKVLLPAQKEINKKTDLSFEIEEIKTGRKVTSLKFIISKNPLVASNKKDECA
DVLEEICAASENMLEHDNVINDDYIDKVMFLFDEEITRKEAEQILKVANNDINKVKEKYI
IAKQTNGIKNIVGWIIKAIQDDYKTKKRTIPGWDNTYKRDYDIDDLEQKLLEISKKASVK
TEK
>WP_014975410.1 replication initiation protein [Alteromonas macleodii]
MSDLMVTKSNALLDASYQLSARAQKLMLCCVAKLNPKDKPKPEMSITASEYAEILGMEMS
DDVYRDLHAAADALFDAYISIREDDATMRYRWVQEDAVKHSGEGTVTLMWSNRILRHLHD
LNRDFKSYHIKNIANLDTGHAIRLYELLIKFESTGWREMSLEGFKASMGIADKYPSYGEL
NRRVITPAVKQLNKSSNLTVKLTTKKKGRKIVGLRFDFKVDDQMQLDLEESSTAGRSKSK
NLSKMADENTKNLVAKYGKKQA
>WP_015059933.1 MULTISPECIES: replication initiation protein [Enterobacteriaceae]
MSDLIAYKSNALVEASYKLTLQEQRFLLLCIGRLKSGADAESPKLQKTMTITAAEYFDSF
PDMGRKNAEVQLQEAIDRLWDRSIILKDDEKREEFRWIQYRAQYAKGEARAQITFSDAVM
PYLTQLQGQFTRVVIKNISRLSRSYSIRIYELLQQFRSTGERIIALDDFRSMLDIEHKYQ
TYKSLNQQLLRPCIDELNKKSDLVVTVETIKKGRTVVALHFRFKEDKQIKMTI
>WP_015060731.1 replication initiation protein [Paracoccus aestuarii]
MGKTLDVARDRAFDQTKTVLPAEVARGTYMQNAPSLQALKLMHLMIGTAGGRMADEVQHQ
IRLSDIRKIDGMRNHDRASLTPLFGELAAVVLTHDDPEKMVVTIGGLLDEAKIDYRDEAG
GDLLVSWWFRRTFRSMAAESNHWAILDRQTVFHLGSKYSVLLFQHISSLVKLDRIEAKTF
TVPELRAVLGVTAGKLDRFANLKAWALSPAIAEINQLSRLTLTATPNKIGRTVASVTIGW
KVKNDPTPAKRELQGHSAGRKARRDGSAEAVAVAFPITGGIAYSERWLDIKQTAGCNADN
QKIASDFRRFLADRGIARDALNIEQLFEDFCRKIGKI
>WP_015060828.1 replication initiation protein [Paracoccus aestuarii]
MLKTTQIASDRAHDDTKSVLPAEVARGVYIENPPGAEALKLMHLLIGKAGGRMADDVRHE
LRLADIKKIDGMRNHSRATLRKLFIELAGAVIVFDDTEAQCELIGGFLDRAKLDYRHEVS
DDLLVAWWFGGAFREMAEKSCHWAILDRQTVFALSSKYSILLFQHIASLVNLDHVASKTF
TVTELRAVLGVPEGKMERWNDMNRFALKPAIAEINQTSRLTLTATPRKIGRTVASVSIAW
EEKPLEGKREAKRELDRPKVGRQARRNGTAEAPARTFPASGGIGFDEHWKALKQATGCNM
DNTLIAEKFRAWCASKGIALDAGGIEQAFTAFCAKVGRV
>WP_015060833.1 replication initiation protein [Paracoccus haeundaensis]
MIKTKQIAADRAHDETKTVLPAEVARGVYIENPPGAEALKLMHLLIGKAGGRMAEDVRHE
LRLADIKKIDGMRNHSRATLRKLFIELAGAVIVFDDTEAQCEIIGGFLDRAKLDYRHEVS
DDLLVAWWFGGAFREMAEKSYHWAIMDRQTVFALSSKYSILLFQHVASLVNLDHVTSKTF
TVSEMRAVLGVPDEKLKRWTHLNRDAIQPAIAEINQTSRLTLTATPRKVGRTVASVTIAW
EEKPLEAKKETRRELDGSKVGRKARRDGTAESPVRAFPETGGITYSPHWIEIKHAAGCNK
DNGLIAADFRRFCDAKGIKLDAHNIEELFSSFCAKVGRI
>WP_015060886.1 replication initiation protein [Psychrobacter sp. DAB_AL43B]
MAKSNLVVKTHHLNTVLQNLKLAEIRIVQLAVVDARETGKGLTAETPLRIDALRYAEVFN
TTRQNGYLMMKEAEDTLFNRRFSYIDDEGRLVKSRWLSQVRYLDDEGAIEVVFTPAVVQG
ITRIDGAEEFFTKYLLEQTATMTSNYSVRLYELLVQWKQAKKTPMFELQEFRGQLGVEDD
EYKAMSNFKIRVLDLAVEEINEKSDLKVKYENVKKGRKIVGFAFTVHEKPKAKVNVVSKE
RDASTADMFTVEGLNDKQLGRIARNPSFVADYNHLVSSTSPAGQDPNAWEFEMINRLKKD
ASQFKKRPIKEYLEY
>WP_015061581.1 replication initiation protein [Paracoccus marcusii]
MARPRKDTSITKLPAGGNVTMHNTLVSASHGLNLGEKRLVSMAVAKLSPKAAALPGKPVR
ISAVDFAEQFGLDPTTAYEQLRDAQENLFNRYIRHIEHYGPNGQKVEIIKMRWITSIGYK
DGDGEVALAFAPEIAQFLVQLKKHFTSYQLSKAAALRSTYSWRMFENLERFRETGTWEVD
MDRFHAIMETPKSYRANFAQTRRFVIEPALAELAAKTNITAQVEPIRRGRKIDRLRFTFE
SASQMKLPL
>WP_015063192.1 replication initiation protein [Sulfitobacter guttiformis]
MGYAVNSAETSSHDPAQLTKAGELADGQYSERALRNPPSLQALKLQDVLMKNAGGKIADD
KWHELPLATFKQVKGFRNLTHEDVVRLFEELRSVTMRHVNNAEGHTAIYGLIAVGRVDMD
EGNGKLRYKFDDEFRKIVEQSNLYAILDYRAGLAMSSRYAHRLHEMISFRAARERQMERF
TVEELRARLGVQTGRLATWTAFKQKALDAAIDEVNQSSRFRVSYRITKRERRKTAEVELA
WEVKEALEDAKKEQEAHSVARKGRRAEAKVRLSFPETGSVKYTDPWEQLARDNSNWDHGK
IADAFRSFCSQKGIKLGAKNIETVFVNFCKSQKRV
>WP_015085276.1 replication initiation protein [Planococcus citreus]
MDNSYLVTQSNDLIEACHNNPLTAREQKIVLTMVSMIEPSDSDFKHYRISIREFTEMLGL
EGSTKYTEIKKIAKQLMSKTIEIPLGDGDWLLANWVSSAKYLKGAGVIDLSFSPDLKPYM
LQLKNQFTSYRLSNVLSLNSTYSIRLYELMKKWQHLGRWECSIAELKGKLGVEEGQYKQY
GHFKSRVLKTSVDEVNDKTDLHIIYKEIKKGRGVNKIEFTIRHAPEREIQVPRLEKKSEL
VKEPSAIDNLRERMNELAEGYQFDTAFFAQLHQGASLIWQGDAEQELEFLIRYVNEEKSV
KNPLGFIKSKITSAWEIHEAGGRITFADLQPVKERWAGREEKLPDWFTSKDEPSEPSESN
PELDKEKEKLLKKLAEKKKRTTKDASTS
>WP_015282519.1 replication initiation protein [Thioflavicoccus mobilis]
MDQQRSITVRADGNSIVTKANALIEASYNLTLNEQRIILACAAKLDSRKPMPREAVFVLD
ADEFVELFGSDPRNAYAEMEEAASKLYERDIRRIEGKTRKRLRWVYMAEYQKGAGRVKLG
FSPEIAPYLTMLHKRFTSYRLEEVASLRSTYAIRLFEMLAQYSDTGVFLITVADFKQRLG
IEDKYDRFSNLKARVIQPAIKDLQTKTSLDITWQGVKKGKSVERLEFRFEEKRQMQLDI
>WP_015497692.1 replication initiation protein [Octadecabacter arcticus]
MGKTIEVAADRAYDQTKTVLPAEVAQGVYMQHVPSLKALKLMHLMIGTAGGRMAADVRHE
IRLSDLKKITGLQNHTRQTVVPLFQELRAATLTTDDPTKMRTVIGGFLDEAVVDYRHEVS
GDTLITWTFGSMFRRMASESNHWAILDRQAVFHLGSKYSVLLFQYISSLTNLKHVTSKRL
TVPELRAVLGIAEGKVKRFADLKKDVLLPAIVEINSDLTRLHLTATYHKIGRTVAEVEIA
WKVKEDLTKVKREQDHSKGRCCIDPAWFDSEAFRSQ
>WP_015617852.1 replication initiation protein [Clostridium pasteurianum]
MNENYLVTKSNTLITSSYDLSLQEQRIILTLASLVQPTDENFKSYEFSIKDFKELLGVED
KSKYTEIPKITKELMQKVLEIKQDKKIIQVAWLSSAEYEKGSGKIELEFSPKLKPYMLGL
KEFYTSYRLKNVLELKGKYSIRMYEILKSNEFKKVAEIKVDELRKILKADTGSYLIYQNF
KNRIIVQAKRELCSKTDICFDFEEIKTGRKVTALKFHIKSNNKDVNYMAAQIESEKEEKE
EYIEKVKKVMYDHKITSLEAKKIYDSSNSNIELISKVYNHFKARKVENFIGTMISMVKPG
IFQEPMNNTPKTHFNDYEQRQYDYTELEKKLLGWDKEELDRVGEKSKQSKIEAL
>WP_015647649.1 replication initiation protein [Pseudomonas sp. GLE121]
MVENKVTQSNKLIEASHTLTLNEKRLVLCAASLIDSRKPLPKDGYLTIRADTFADVFGLD
VKHAYAALDDAATKLFNRDIRRYAKGKIVERMRWVFHVKYKEGQGCVELGFSPTILPHLT
MLNKEFTSYQLKQIGSLSSFYSVRLYELMSQFLKIGERECTLDQLRQMLDLGEKYQDVKD
MRKRVLNPALKELNTRTDLIVVAEPRRKGRKIVGFSFTITKNDQMALQL
>WP_015695522.1 replication initiation protein [Saprospira grandis]
MERKNERQVSSTVREANELIEASYRFSVWEDRIFLLTLSQIQAEDDDFKIYKIYVKDLAR
EYGLATKSVYENIREAVSSLQRKTISIPFRFDEGPGKLTTSFFTSFGELDQSDFSHILVE
LHPKLKPYLLQLKERFTQYNISFLVRMQSHYSKRIYKLLKQYHPLSKRRISIQQLKQILQ
IEPEEYKRYFDFKRRVILKAQEDLAEYTDLKFEFEEERKGRKVQAILFTIATNEKNEIES
SPAPKSKSPKKLQAAPSQGKLSAEAKKLFEQVEHWGLSQQDFEKYLKQKTQEEFQTCIDL
TLQNEKVKNRVAYLVSLLKKENLKAVKKLPDSGKRPVLKNSFHEEFKKLEKEHQQQVSQC
RAHYHRLAQAEIQRQLQDGPSIERFISQFRAQNSWMPLNLQAFRQEFAESRMFQGRVYNL
FRLVLPKLPELEQKRELKIKTMEKEFWALVRKLRNA
>WP_015863234.1 replication initiation protein [Geobacillus sp. WCH70]
MQVLDIQQYNKAVTKSNALIEANYKLSTLEQKIILYLISQIHKDDDDFKMYRLPIQEFSE
MLGYRGSPKYTELREITKNLMRKVLEIREGQKLKQLSWVSYVEYDERSGFVSLSFDPRLK
PYLLQLKREFTTYRLKNVMELKSSYSIRMYELLKRWQYMKEVEISLDDLRMMVGAADKYH
QYHNFKKRVLTPAQQEILEKTDIWFKYQEVRKKRKVIALRFYIQEKSTIDQVVVPIEEKT
ENNATDQYLKFLAVLQAYDRYITEKQFIKIALLAQKVFGENWLDEVIKTTREILQRGDIR
EPIAFLTYLLNEKLERVRIGSDHNEVVVNKKVRVVRGEAVPDWLEDYQKKLAESSQTRDT
DEEDIEQIRRELEERLKKYKN
>WP_016078810.1 MULTISPECIES: replication initiation protein [Bacillus cereus group]
MSENKDLQIKENNIVSKSNTLIEANSRLNLVEQKILLCLASNIEPNDWDFKTYTFPIKHF
HDLLGLNGSTKYSELSKITKELLSKVIEIRTGEELIQVSWLSSAIYNRNKGTIDMRFDPL
LKPFLLELSSKFTSYRLANVIKLKSTYAIRIYELLKQYEDLKERTISLENLRYYLDAMDI
YPNYANFKQRVLKPSQKELDQKTDISFEFEEIKLGRKVQKIKFIICGKKRKDNNLVHFEK
NLDKFQQPNTFEQKIKRFEERCKEKVFPKVLKKWEAHKEIVLEIIEDIRFRSDINSPIGY
IEFTLNSRLKELSDKEITNQSSQIEKYSHNNRILEIDNIINLVIRKYSTSTGAVATFLVK
DTAIEKLVRVVTLEEAEAIWIEHETFVMDKIYEYIKRNRRKKRY
>WP_016082930.1 replication initiation protein [Bacillus cereus]
MSENQDLQIKENNIVSKSNTLIEANSRLNLVEQKILLCLASNIEPHDRDFKTYTFSIKHF
HNLLGLNGSTKYSELSKITKGLLSKVIEIRTGEELIQVSWLSSAIYNRNKGTIDMRFDPL
LKPFLLELSSKFTSYRLANVIKLRSTYAIRIYELLKQYEDLKERTISLENLRYYLDAMDI
YPNYANFKQRVLKPSQKELDQNTDISFEFEEIKLGRKVQKIKFIICGQKKKDNNLVHFEK
NLGEFQQPNTFEQKIKRFEERCKEKVFPKVLKKWETHKEIVLEIIEDIRFRSDINSPIGY
IEFILNSRLKKLSEKEITNQSSQIEKDSHDNKILEIENIIDLVISKFSKSTGAVATFLVK
DTAIEKLVSVVTLEEAEAIWIKYETFIMDKIYEYIKKNRRKKRY
>WP_016103985.1 MULTISPECIES: replication initiation protein [Bacillus cereus group]
MSENQDLQIKENNIVSKSNTLIEANSRLNLVEQKILLCLASNIEPNDRDFKTYTFPIKHF
HDLLGLNGSTKYSELSKITKELLSKVIEIRTGEVLIQVSWLSSAIYNRNKGTIDMRFDPL
LKPFLLELSSKFTSYRLANVVKLKSTYAIRIYELLKQYEDLKERTISLENLRYYLDAMDI
YPNYANFKQRVLKPSQKELDQKTDISFEFEEIKLGRKVQKIKFIIRGQKKNDNNLVHFEK
NLDKFQQPNTFEQKIKRFEERCKEKVFPKVLKKWESHKEIVLEIIEDIRFRSDIDSPIGY
VEFTLNSRLKEISDKEIINQSSQIENKPHNNRVLEINNIINLVISKYSKSTGAVATFLVK
DTAIEKLVRVVTLEEAEAIWIEHEVFVMDKIYEYIKKNRRKKRY
>WP_016106943.1 MULTISPECIES: replication initiation protein [Bacillus cereus group]
MSENKDLQIKENNIVSKSNTLIEANSRLNLVEQKILLCLASNIEPNDWDFKTYTFPIKHF
HDLLGLNGSTKYSELSKITKELLSKVIEIRTGEELIQVSWLSSAIYNRNKGTIDMRFDPL
LKPFLLELSSKFTSYRLANVIKLKSTYAIRIYELLKQYEDLKERTISLENLRYYLDAMDI
YPNYANFKQRVLKPSQKELDQKTDISFEFEEIKLGRKVQKIKFIICGKKKKDNNLVHFEK
NLDKFQQPNTFEQKIKRFEERCKEKVFPKVLKKWEAHKEIVLEIIEDIRFRSDINSPIGY
IEFTLNSRLKELSDKEIINQSSQIEKDSHNNGILEIDNIINLVIRKYSTSTGAVATFLVK
DTAIEELVRVVTLEEAEAIWIEHETFVMDKIYEYIKKNRRKRY
>WP_016110315.1 replication initiation protein [Bacillus cereus]
MTYVDMSINQDLQIKENNIVSKSNTLIEANSRLNLVEQKMLLCLASNIEPNDRDFKTYTF
PIKQFHDLLGLNGSTKYTELSKITKELLSKVIEIRAGEELIQVSWLSSAIYNRNKGTIDM
RFDPLLKPFLLELSSKFTSYRLANVVKLKSTYAIRIYELLKQYEDLKERTISLENLRYYL
DAMDVYPNYANFKQRVLKPSQKELNQKTDISFEFEEIKLGRKVQKIRFIIRAQKKKDSDI
VHFEKKLDQFQQPNTFEQKIKRFEERCKEKVFPKVFEKWAAHKEIVLEIIEDIRFRSDID
SPIGYVEFILNSRLKELSDKQILNESIQEEDVPNNNLLEIDNIIDSVITKYSTSTGTVAT
FLVKDTTIEELVKVVTLEEAEAIWKEKEAFVMDKIYEFIKKNRSKKRY
>WP_016119610.1 replication initiation protein [Bacillus cereus]
MSENKDLQIKENNIVSKSNTLIEANSRLNLVEQKILLCLASNIEPNDWDFKTYTFPIKHF
HDLLGLNGSTKYSELSKITKELLSKVIEIRTGEELIQVSWLSSAIYNRNKGTIDMRFDPL
LKPFLLELSSKFTSYRLANVIKLKSTYAIRIYELLKQYEDLKERTISLENLRYYLDAMDI
YPNYANFKQRVLKPSQKELDQKTDISFEFEEIKLGRKVQKIKFIICGKKRKDNNLVHFEK
NLDKFQQPNTFEQKINRFEERCKEKVFPKVLKKWEAHKEIVLEIIEDIRFRSDINSPIGY
IEFTLNSRLKELSDKEITNQSSQIEKYSHNDRILEIDNIINLVIRKYSTSTGAVATFLVK
DTAIEKLVRVVTLEEAEAIWIEHETFVMDKIYEYIKRNRRKKRY
>WP_016128106.1 MULTISPECIES: replication initiation protein [Bacillus cereus group]
MSENQDLQIKENNIVSKSNTLIEANSRLNLVEQKILLCLASNIEPNDRDFKTYTFPIKHF
HDLLGLNGSTKYSELSKITKELLSKVIEIRTGEELIQVSWLSSAIYNRNKGTIDMRFDPL
LKPFLLELSSKFTSYRLANVVKLKSTYAIRIYELLKQYEDLKERTISLENLRYYLDAMDI
YPNYANFKQRVLKPSQKELDQKTDISFEFEEIKLGRKVQKIKFIIRGQKKNDNNLVHFEK
NLDKFQQPNTFEQKIKRFEERCKEKVFPKVLKKWESHKEIVLEIIEDIRFRSDIDSPIGY
VEFTLNSRLKEISDKEIINQSSQIENKPHNNRVLEINNIINLVISKYSKSTGAVATFLVK
DTAIEKLVRVVTLEEAEAIWIEHEVFVMDKIYEYIKKNRRKKRY
>WP_016168538.1 replication initiation protein [Acinetobacter tandoii]
MRDLVVKDNALINASYNLDLVEQRLILLAIVEARGSGRGINANDPLEVHAESYVNQFNVA
RQTAYQALKDACKDLFARQFSYQEVNKRGNIENVLSRWVSEIRYIDDEATVKLIFAPAIV
PLITRLEEQFTKYELQQISDLSSAYAVRLYELLIAWRSTGQTPVIELAEFRQKIGVLDDE
YTRMGNFKDRVLNLAIAQVNEHTDINVKCEQHKKGRNISGFSFTFKQKKVLTSKSSTSLE
LFSKMTDAQRHLFANKLSELPDMNKYSQGTESYTQFAVRIAEMLQHKERFEELLPYLRKV
GFNTK
>WP_016209067.1 replication initiation protein [Clostridium sartagoforme]
MEKNYLVTKSNYFIMNSSYDLSLEEQKIILTLASMVQPDDEEFKPYKFKISEFMELLGVD
TKTKYTEIPKVTKELMKKVFEIQEGDTLIQTAWLSGVKYRKGSGEVELTFSSYLKPYMIK
LGSMFTQYKLANILSMKSKYSPRIYEILKCNEFKKQGYVEIEVEELRKLLKADNIYPLYA
DFKRFIIIQTQKELNKISDISFDFEEIKTGRKVTSIRFFINSNLNKTKRISKETNTYAND
EIAATVVEELEIDYINKIKAIIESYCNKKISDKTAIDFYNLAKKNEIHKGNPLKLITEIA
EYSTTQNIKNLNAWFKTMLKDYEKPLQKVKQLKFNNFKGRDYDYDDLEKKLLGWD
>WP_016249758.1 replication initiation protein, partial [Escherichia sp. KTE172]
MSDLIAYKSNALVEASYKLTLQEQRFLLLCISRLKSGADAELQKTMTITAAEYFDSFPDM
GRKNAEVQLQEAIDRLWDRSIILKNDEKREEFRWIQYRAQYAKGEAKARITFSDAVMPYL
TQLKGQFTRVVIKNISGLSSSYSIRIYEFLQQFRSTGERIIALNDFRSMLGIENKYKQFR
DLNKILIKPCVDELNKKSDLAVTVETIKKGRTVVALHFRFKE
>WP_016252619.1 RepB family plasmid replication initiator protein [Enterococcus durans]
MSIIPEKQENQKQVQILNELSKRKVVEHNSLITSIAKMDKTPLKMFELAVSCINTEEPPK
DNTVYLSKRDLFAFFKVSDNDKHSRFKQAVEKMQKQAFFQIKEEQGKGFKFKSIVPIPYV
EWTDYNDEVKIEFHREIMPYLINLKKNFTQHALSDIAELNSKYSIILYRWLSMQYNQYEH
YSVKGGRRAEQVEAYRNPSISIKELRIMTDTVNSYKQFTRFNNDVLKTPLDEINAHTSFN
VTYDKIKKGRSIDSIVFHITKKPVVLNDFYKLEEQDPIYLQDKANKEQAEELLAGKALKS
KYTKLLLDNMLLSPYEMTDTSLMAGLQAHVYPLYDELKALRGLNGVKDHLSYVRAKQEAY
SKRNIAKYLKKAIEQYLPTVKRQDIDNE
>WP_016284915.1 replication initiation protein [Lachnospiraceae bacterium A4]
MARGKKQIEGQLSFNFSLDTGNYVVQANDLVGGKQSLKLNSAKLIRAAIMQIVPDDDELK
PYVITIKELSELLKVSESNLYRDIDDITDDIIKNPVFIKEISRRQIKWVKIPWVSRCEYN
SDVGVAIKLNDDLKPFLIKLKEHYTQYSLDSILTMKSTYSIRIFELLQEKMKSKLLGRNG
ELVELTLQELRECCDCEDKYTKFNNFKARVLDVACNEINALTTFRVDYTYSKQGKSVVAI
VFHVNMCYHTPEPGGMSRMWR
>WP_016338400.1 replication initiation protein [Paracoccus marcusii]
MGKTIQVAADRAFDKTKTVLPAEVARGIYMQNPPGLAALKLMHVLIGQAGGRMGEDVEHH
VSLSEVRAIEGLRHHDRASLTPLFAELQAAVLVNDDVERKRLTIGGLLDLAEVDYRDEAS
GDLVISWYFSRMFTRVAAASDHWAILDRHTAFRLKSRYSMLLFQHISSLVKQAHVTRKVF
TVGELRAVLGVGAGKLERFANLNARAIQPAIEEISTESRFVLTATPRKSGRTITSIEISW
SEKTGDERQSLKVEMDRHSTGRKARREGTAETMTAAFPRTGSIAYSPYWIDLKRAAGCNA
DNAKIATDFRRFCHDKGIQLDAGNIATIFTDYCNKIGMLP
>WP_016539266.1 MULTISPECIES: replication initiation protein [Acinetobacter]
MDKNQIVKSNQVIEASYQLSAVEQRIVLAAISRIPKSQPITDDELYPVSVNELQLLGVHE
KTAYRDLKEGINRLYERSINLSIDDKSIKMRWVQEIQFLDSQSIIGIRFSKPILPFISNL
SREFTKYALSDIAGINSGYGIRIYELLVQYRQIGKREISVESLRSMLELGKKYPLFADFK
KRVIDTAVDQINECSPLSVSYEQKKTGRKVTHILFSFKEKSKSINQNNEQDKVYKLTDAQ
INMFGNQLSRLHELSHLAAQGESYDVLASRIKEMLRDPIQQKQFIPHLRNLGFKG
>WP_016647499.1 replication initiation protein [Campylobacter ureolyticus]
MAKKIDKNEIVEVRNLSDRKTITQANAMINSKYTLNLSEQRLILLAIAQIDSVNDESFFK
FSCTVRELEKELNIDLNENRLKDLAVNILKKPLLIKDGINWIACNWFSSFKYYGGEARME
FKISDDLVPYLLKLKEKFTTYSLEVAIQFQGKYTTRFYEFCMQVRNQDKKEINFELDFLY
ELLQLPKSLRVFGDFKRYVLDPSIDEINEKTEIKANYEAIKTGRKYTNLILSWECA
>WP_016650500.1 MULTISPECIES: replication initiation protein [Bacteria]
MMSPSKKELVVKSNQVIEASYQLSSTEQRIVLAAISKISRAEDITDDEIYRVTIDDLKKL
GVHEKTAYRDLKDGVNRLYDRSINLAINDESIKMRWIQSIRFLESKSVVGIRFSKEILPF
ISNLSREFTKYSLSDIAGMSSAYAIRIYELLSQYRSIGKREISIESLRSMLELGKRYPLS
ADLKRWVIDTAVDQINEHSPLNVSYEQIKTGRKVTHIQFTFKEKSKNIEHKSEQNDFYKL
TDSQINMFGNQLSRLHEVSHLAQQGESYDDLAIKIKDMLRDPIQQKQLIPHLKNLGFKA
>WP_016653419.1 MULTISPECIES: replication initiation protein [Acinetobacter calcoaceticus/baumannii complex]
MSDLIVKDNALISASYNLDVIEQRIILLSIIKARETGTGIDANTSLEIHASDYVKHFKVE
RQTAYEALKTAVNNLFNRQFSYTQPFQNTERVEYVKSRWVSRISYVDESAILNITFAPDI
VPLITKLEKHFTSYQLKRVAQLTSKYAIRLYELLIQWREVGKTPILEINDFRFKLGIEKH
EYKQMGHFKSRVLDPAIQQINKFTDIKTEYVQHKSGRVITGFEFKFALKDSSSGEEKTNN
KNILNKEVVSMSDRQISLFANKLAYDEEFASRIAEIGESYEDLEKRLVKMLTKKENLVKW
AKDLQRIGFKAN
>WP_016658926.1 replication initiation protein [Acinetobacter indicus]
MKNELVVKDNALINASYNLDTTEQRLILLAIVQARELSKNVDANSTLEVHAHHYMKQFNV
DKHAAYEGLKNAASNLFERKFSYKCIHEGTQQEKIVKSRWVSKIAYVDSAGIVELTFAPD
VIPLITQLEKSFTAYELKQISSLTSKYAIRLYELLIQWRSVGKTPMFELDDFRFKLGLAE
GEYVKMANFKVRVLDTALKQINELTDIIASYEQHKNGRVISGFSFTFATKQQSKKVTHPK
AKKLTDKQIQFFANKLAHHDPFASQKAVVGESYADLEKRLLIELQNAEVVRKYSGVLKEL
GLEV
>WP_016683380.1 replication initiation protein, partial [Yersinia pestis]
MEKLIAVKSNALVEASYKLTLQEQRLLLMCIGRLNPQAEQPEKTFQINANEFYQAFPDMG
MGNAERHLQDSIDRLSERWILIHWKDKKEEIRWIQRKAKYFDGEGKIEITFSDSIMPYLT
QLKGQFTQIIIKNVSALKRTYSIRIYELLMQFKSIGERIISVEDFRSMLGLDEKYKEFPI
LNRAVIKPALKELNEKSDLTVFVESIKNGRKV
>WP_016803254.1 replication initiation protein [Acinetobacter pittii]
MPTSELIVKDNALINASYNLDTVEQRLILLAILQARETRTGIDANTRLRIHASDYMSRFN
VNKHAAYKALKTAVTNLFGRQFSYQTIDEKTGKSKKVISRWVQNISYIDDAATLEVTFTM
DVVPLITRLEKQFTSYQLKQVTQLTGKYAIRLYELLIAWREIGKTPIFEVSDFRSKLGLT
SDDYPRLDTFKRRVLESAVKQINEHTDIIVKVEQHKEGRSISGFSFSFKQKRNQNKTIER
KKDPNTLDIFSRITDAQRHLFANKLSELPEMGKYSQGTESYQQFAIRIAEMLQDPAKFQE
LHPYLEKVGYR
>WP_016974330.1 MULTISPECIES: replication initiation protein [Pseudomonas]
MSNLPKPAKPEPKPLRVTKSNTLITASYRLTLNEQRLILAAISKLDPRRPMPKKVSVSAV
DYSDIYGVQLRHAYEQMKVAADELYERDIKTFDGSGMERKRWVDRAKYLDGEGRVELSFT
IHVMPYLTMLYSKVTSYDLRRVACLDSSHSFRLFEMLMQFRKTGWAYIEVESLRVALGLS
DAYQRFNNLRQRVIDPAVVELKTKSNLDVSYELKREGRKVVAIKFTFRDVAQLPLNLELD
PEDLPPLPEFEPAEDSEWLATQPLGELAEAQEAGLLFTVSAEEEEQPD
>WP_017397287.1 RepB family plasmid replication initiator protein, partial [Acinetobacter junii]
FTFAPAVLPLITYLEQHLTSYELKQVANLTSGYAIRLYELLIAWRSTGKTPIIDLSEFRS
KLGVGDEKYQRMGQFKEKVLHIAIEQINKHTDITATYEQHKQGRTITGFSFKFKQKSQPK
IEVKRDPNTPDFFVKMTDSQRHLFAKKMSEMPEMGKYSQGTESYQQFAIRIADMLLEPEK
FRELYPILEKSGFQP
>WP_017398014.1 MULTISPECIES: replication initiation protein [Acinetobacter]
MSTSELIVKDNALINASYNLDTVEQRLILLAILQARETRTGIDANTRLRIHASDYMSRFN
VNKHAAYKALKTAVTNLFGRQFSYQTIDEKTGKSKKVISRWVQNISYIDDAATLEVTFTM
DVVPLITRLEKQFTSYQLKQVTQLTGKYAIRLYELLIAWREVGKTPIFEVSDFRSKLGLT
SDDYPRLDTFKRRVLESAVKQINEHTDIIVKVEQHKEGRSISGFSFSFKQKRNPNKAIER
KKDPNTLDIFSRITDAQRHLFANKLSELPEMGKYSQGTESYQQFAVRIAEMLQDPAKFQE
LHPYLEKVGYR
>WP_017402716.1 MULTISPECIES: replication initiation protein [Acinetobacter calcoaceticus/baumannii complex]
MSPSKKELVVKSNQVIEASYQLSSTEQRIVLAAISKISRAEDITDDEIYRVTIDDLKKLG
VHEKTAYRDLKDGVNRLYDRSINLAIDDESIKMRWIQSIRFLESKSVVGIRFSKEILPFI
SNLSREFTKYSLSDIAGMSSAYAIRIYELLSQYRSIGKREISIESLRGMLELGKRYPLSA
DLKRWVIDTAVDQINEHSPLNVSYEQIKTGRKVTHIQFTFKEKSKSIEHKSEQNNFYKLT
DSQINMFGNQLSRLHEVSHLAQQGESYDDLAIRIKDMLRDPMQQKQLIPHLKNLGFKA
>WP_017642855.1 MULTISPECIES: replication initiation protein [Pseudomonas]
MSKVSTSVPDQADPRPIRVTKSNTLITASYRLTLNEQRLILAAISQIDPRKGMPKKISVS
ALLYSEIYGVQLRHAYEQMKETADVLFEREVKTFDGSAVERKRWVDAARYIAGEGRVELS
FTIHVMPYLSRLHTKLTSYDLRRVARLDSTHSFRLFEMLMQFKKTGWAYIEIETLRTALG
LSDAYQRFNNLRQRVIDPAVEELRTKSRLDVTYELKREARRVVAIKFMFKDLAQQLPLNL
GDEELVPLTEIDLPEDPSLLLASAFEDLSEDDPNFTFPIEVDESGHQ
>WP_017813136.1 replication initiation protein [Paenibacillus sp. A9]
MRKNSLVTKSNNLIETPLNLGVVELRIIFVLISTISPNDEEFKPYRFKISDFAKLIGVKN
KNVYQQIKDYTYSLMSQPFYVHDNLQVTWLASAEYFPGEGMIEVEFSPKLKPYLLQLKEK
FTTYRLQDIIKLKSAYAMRIYELLKQYERIGTRTFTIQRLKELLGVEDQYPVYSDFKKRV
IVKAQEEINKHTDIKIDYTEIKSGRKVSEVKFTITSKTPDKKTTLLPNRETAAIAQPNTS
QQLSSLLKYEFGLKQPAIQPILAEYSRDYIMENLDKVRQDVLRGKVKDIPAYTMAALKHD
YRTPKTGLQAEQERLQEEKSAQKQKAMEAENYYKALSVKVSDYIQQLSAEELQAELSGLK
ASVKDKDIDIIDEDATDPHRMTGAYFQQFIQKKFFADYTIEVYRGEQVQQTANANN
>WP_017842857.1 replication initiation protein [Methylomicrobium buryatense]
MDKPTYLTVVKSNKVVEASYMLTLAEQRVLLACIAQVDSTAELSENFRFEVTASGVADLA
GLDSLSNAYRDLKKAAEKLYERSVIIDDPDPGNPQITLRKTRWISSIDYVPGEGKLVLSF
SVGIIPYLSQLSKEFTKYKLMHVARFESVYSIRLYELLVQWSSAGEREIEIEWLKKQFQV
EDKYDRLGNLKKRVIDPAVAEINEHSNIWVRYGQRKSGRTVTHFQFKFGLKDQPKPRQQL
TDADIEREARPGETRAAVIARLTGNSVAKDAKPGETFDQALQRKKELADVKRKLR
>WP_017879781.1 replication initiation protein [Janthinobacterium sp. CG3]
MKKTELVVKSNRLIEASYRLGLNEQRIILYAICRCREEQKGLFPDLPITITADSFLKQFP
SVEKGSVYGQLKEAMNALYSRSVTIHDTDPATKKARVRETRWLSEKAYIDGAGHIQIVFT
PEVIKYITRLEVEFTSYQLEKVGHMTSAHGVRIYELLAQHKDVGTRTLNLVWLREALQLE
PGEYKLTADFIKRIIEPSVEQINKHSDITVSYKAKKTGRAITDFVFKIKDKERKAKATST
TSDQAVREKLEANGQQRIPTTTQDDNEDF
>WP_018622468.1 replication initiation protein [Spirosoma luteum]
MSKGVEIWQDNVLTVARYEMTEAEKNILYMVVAQVKPTDPADKYYQVSVNEMATIMGSDR
LKAEPYRQATKKLMTRVFETTLPNGDFLQATFIASAQFKKGTDIIEIELSRKVRPFYVDL
NQRFTKIQLVAAISLNSAYAKRVYELLCMYKNMKDKKFRRDLIELKTMLSVIDPKTGKDS
YSNWTRFQKNILDVASKEINGHTDLSFTYKPIYGDRPGRGRKPVVEVEFEVFYQAKHELI
LTPSLHERLVKQFRLRVDQADQVLALHSVETINRQLYDIQTKIAGGSVKNIGSYTAKVFG
LETKGKKDGN
>WP_018622470.1 replication initiation protein [Spirosoma luteum]
MSKLEIFQDNALTTARYEMTETEKNLFYMVVAQVKREDPPTKMYQVSVKDMAAIVGSEEL
KFESYRKATERLNGRIFRTTLPNGNYFHGSFIASAEYKRGTGIIEIELSQKVRPFYVDLN
ERFTKIQLAAAISLNSAYAKRIYELLCMFKNMKDKRFRRSVVDLKTMLGIIDEKTGKDTY
PDWTKFKTNVLDVAGKEINGHTDLTFNYKPTYGDRPGRGRKPVVEVEFEVFYQAKAEPAP
LSSLHERLVKQFRLRVDQADQVLALHSVEIINRQLYDIQTKVAGGSVKNIGSYTAKVFGL
ETKGKKDGNQKTT
>WP_018680073.1 replication initiation protein [Acinetobacter tjernbergiae]
MPTNEIVVKDNALINASYNLDTVEQRLILLAILQARETKTGIDANTRLRIHASDYMDRFN
VSKHAAYKALKTAVTNLFGRQFSYLTLDEKTGKSKKVISRWVQNIAYIDDAAILEVTFTM
DVVPLITRLEQQFTSYQLKQVTQLTGKYAIRLYELLIAWREVGKTPLFEISDFRSKLGLG
VDDYPRIDTFKRRVLESAVKQINEHTDIIVKVEQHKEGRSIYGFSFSFKQKKSEKKPSQT
RKDPNTLDLFSKMNDAQRYLFANKLAELPEMSEYSQGTESYPQFAVRIAEMLQDQDRFNE
LYPLLKKVGYH
>WP_018768185.1 MULTISPECIES: replication initiation protein [Bacillus]
MSTNQGLQIKESNIVSKSNTLIEANSRLNLVEQKLLLCLASNIEPNDRDFKTYTFPIRQF
HDLLGLSGSTKYTELSKITKELLSKVIEIRIGEELIQVSWLSSAIYNRNKGTIDMRFDPL
LKPFLLELSSKFTSYRLANIVKLKSTYAIRIYELLKQYENLKERTISLENLRYYLDAMNI
YPNYANFKQRVLKPTQKELNQKTDISFDFEEIKSGRKVQKIRFIIRGQKKNDSDLVRFEK
KLDQFQQPNTFEQKIKRFEERCKEKIYPKVLEKWKKHEDFVLEIIDDIRFRSDIDSPIGY
VEYMLNSRLKELSDDEVSKTHIQIDEEISNNALLEIDNIIDTIITKYSTSTGTVATFLVK
DTAINKLTKIVTLGEAEEIWVDREEFVMDKIYEYIKRNRRKKRY
>WP_018783730.1 replication initiation protein [Bacillus sp. 95MFCvi2.1]
MSTNQGLQIKESNIVSKSNTLIEANSRLNLVEQKLLLCLASNIEPNDRDFKTYTFPIRKF
HDLLGLSGSTKYTELSKITKELLSKVIEIRIGEELIQVSWLSSAIYNRNKGTIDMRFDPL
LKPFLLELSSKFTSYRLANIVKLKSTYAIRIYELLKQYENLKERTISLGNLRYYLDAMDI
YPNYANFKQRVLKPTQKELNQKTDISFDFEEIKSGRKVQKIRFIIRGQKKNDSDLVRFEK
KLDQFQQPNTFEQKIKRFEERCKEKIYPKVLEKWKTYEDFVLEIIDDIRFRSDIDSPIGY
VEYMLNSRLKELSDDEVSKTHIQVDKEISNNALLEIDNIIDTIIAKYSTSTGTVATFLVK
DTAINKLTKIVTLGEAEEIWVDREEFVMDKIYEYIKRNRRKKRY
>WP_019054795.1 MULTISPECIES: replication initiation protein [Sphingomonadaceae]
MKLDSDTVEIEVPPDLEGLSRTLRVADVIRRRDLDFVSKPGELVESEFETGSLSAAGRKA
FALMLRKAGPEAGEDSKTFTITKKELRGTHKGNERIQPVMDELLRVIVRIRTTSKKGKPA
IMSQSLLSSCVEEISEDGMSVVEYQFSESFKRVIQRSDYYARVNLGVMLALQSRYSLTLY
DLGCLIINRQNRVVKMNVDELRRRLGVPDGSFKNFAEFRRDVLAKSKAEIDQLADFIVEW
EEIRGSGRGRPVEAVKLTFSPKDPVDQEETAKELDRPKVGRRARRDGSVEQIAAIPAAAP
VAALASSKPFPTGSMHFCGDQRLLTIVADFGGGWDKDLIAGAFREKMGDKLKTLTGVPLY
RSWEGFCKAFVGARGRP
>WP_019087597.1 replication initiation protein, partial [Komagataeibacter europaeus]
EYAATFDVDTDTAYNQLKAATKTLYSRSITFYEPAHKRRGKPIEPTVVQMRWIGSVRYQK
GEGWVELAWWPDLMKHLLGLKAQFTSYQLKQASALRSAYSWKLLELLQRFDSTGWAEYTI
EDFCTSMDATEKQKANFNNIKRRIIEPAVKELVEKDGWLIQWTPIKAGRKVVRLRFEFKK
NPQPDLFPAP
>WP_019139318.1 replication initiation protein [Peptoniphilus timonensis]
MSKKTNKNFDKYEFFELDPFTDDYTDGATDGMLDIGTDIGADQLTLWDETSLVRKGNPLI
RSRMSWSLNAQKILLLVASSFDELTDIEGDRFVNERDRNFWSISVSELENQLGVKKLNSA
YLKELATVMAKSTIEMNLPNERTGELNWELAPLFSYARYENGILTLELTRLCKEQLGRLK
TGYTQYALKDVIRMKSQYSIRIYELISSEKFKAPIGKVTYTVVELRKLLGILDPNKYKDF
NSLERRAIKPAVEEVNEKNTDTIYITYKKLYKGRSINRIEFTYIDKKQIKDNADNLVSSP
KYVYNYDFDKETLFSNVKPLKEHRKFDWRYYTDLVISILDSKREIYESLKNLDFTDQFII
FEYLRYNYNYVRNREAINFESYFLYALMNDYANALTNMEG
>WP_019624328.1 MULTISPECIES: replication initiation protein [Thioalkalivibrio]
MDERLVYKSNALVEASYRLSVYEQRIILGCIAQVRRDEPLTDERLYTISAQQVAQDAGVS
VGRAYQHLRAASGRLYRREVTLHDAPNGGGAAKVRLTRWVQEVVYQEAQGTVSLRFSRPI
LPYLTQLTEQFTRYALGDVAKLNSAYAIRLYELLCQWRTAGKREVSIDWLREAFQLEGRY
PATKDLKRWVIQPAVDQINEHSPLWVCWDQRKSGRRITHFLFEFRRKESKSDSRVSSPSL
LPAATYLPDDWVLPAEWREWAAEQGKAKRIRLSDADIEEMGEMFADHWRSEAGEEARKVD
WLATWRNWVRRELQWKKERAGRFGGAGSQKPEGRVSAVRTANQMAEQRENEPEDLRAAVF
GHRSRPEQ
>WP_019624929.1 MULTISPECIES: replication initiation protein [Thioalkalivibrio]
MVKSNALIQAGYRLTLAEQRVMLSAITQIRRDEPATDEKVYSVEANALADVSGTSARRAY
QELAEAAERLYRREVRIVGGTNGEGGDAEGRRVTMTRWVQEITYIRDEGRVELRFARAIL
PYLSTLREQFTSYQLRYVALMRSTHGIRLYELLAQWRQTGEREIELDDLRRMFGIEGQYP
AVKDLRRRVIEPAVRDVNEHSDLLVRYGQRKAGRRVVAFQFQFSPKDGKRQRRLTKDQLE
QLINEKAKPGESYEEAKQRVLLELQQKPS
>WP_019740268.1 RepB family plasmid replication initiator protein, partial [Pseudomonas savastanoi]
LSKMDSRKAVPIGTIPTTRINATEYAEAFGIDLDTAYNQLQSAANQLYKRSITFYQAASS
RQGKPLPPTRVQMRWVGRVHYQKGEGWVELYWWPELLPQLTGLRKKFTSYQLQQASALRS
IYSWRLLELLTRFQD
>WP_019949660.1 replication initiation protein [Hymenobacter aerophilus]
MDQSELLEIRQHNAITTARYDYTACQLDLLFFLLSKLRREDKPNQEYQIHMNEVVAMTGR
EWHYKQLKEATESMGSRMFEVENDHSYVQLWMFQKVEYVKGQGYLRIRLSEDIRPYLFEL
KNNFTSFQLFSALKISSKYAKRIYQMASQWKDIGETKTYDLDEFKHMLKLKDPKGKEPEQ
FQRISDLKAKVLDIAVRQINENTELKIGYTLLKQGRSFHAVRFYVTKQQPRQLPIPFDES
PEQAKILMARRHLESLSIKDPKLVAQIIGDEKLVDELFKFMYRLKTDKIKADKNPAGLLL
TVLGLKSPAKNA
>WP_019991346.1 replication initiation protein [Rudanella lutea]
MDDKLIVQDNAITSARYEMNALEKNIIYMMMAQLRKDDNADTIYYISVRELMDKTGTRNS
YDDFKRATEQLVGRVLQIHRPNGNLLQIAMISSAEYVVGQGIIEIGLDPKIRPYFFDLKQ
NFTAFQLHMALSLDSKYSKRVYEMLAQYRNLGELRIDVIELKRRLYLYDDKTGIEQYKNW
ADFERRILVVAQNEINDKTDLRITYTPVKTGRRVSSLRFIINVGPQQMVIDYKDENTALF
SRLVNDFRLRKEQAQAVIDRFSGAEIQKRLYDIQLMRSDNKIQNLGGYTAKSFGV
>WP_020294207.1 replication initiation protein [Pseudomonas sp. CFII64]
MTTREPSSLLVTKANDLISASYRLTLQEQRLLLAAIAQVDPRKPMPSKITVTAASFAEIY
GVPIRFAYTNLKEAADSLYERDIQTFDGKNRTRIRWVYKATYAEGEGRVTLNFTVDVIPY
LSMLNSKLTSYDLRRVANLNSMHSFRLFELMMQFKSTGVLIIEVEKLRILLDLGDSYKRF
NNLRQRVIAPSINEIMAKSGITITYQTITEGKTVKSLMFRFQEAAQMRLSLGDGLEVIPA
EQVVLINELPLETDS
>WP_020397229.1 replication initiation protein [Thiolinea disciformis]
MSNVVVKHNSLINASYALSLVEQRLILLAIVDARNSGKGISADNPLTITAKDYGSQFSVH
RNTAYQALKDACNNLFARQFTFSEIKEGKERIVKSRWVSQIAYIDSVATVDLIFSPAVVP
LITELERHFTQYELEQVAGLSSAYAVRLYELLIAWRSTGKTPIFELEEFRNRLGVIDGEY
KLMHQFKQRVLDLAITQINKHTDIMANYEQHKQGRVITGFSFSFKFKKAQNPKLGTHETI
HPLPLQPAKQQEEKEKAADLAHLQKMAKLAGVPLEAILKRP
>WP_020397264.1 replication initiation protein [Thiolinea disciformis]
MAEKNTKTEKNPFRDQEKMIIKISNLLTRAAHGLSLPEKRILMIALGKIDGEKVYNTNPV
ARVHASEIAEIGGIDIKTAYLEARNGQQKLYERSISMLLDIKTGLPVPGGVRWVARAHYH
KNEGWIEIAFNIDLVPYISKLKNEFTSYKLSRAGALRSIYSWRLFELLMQFKTTGLLAIT
VADFQDFIEAEPSHKKNFANLRIRVIEPAIKEIGEKDGLNVTWKPITAGRKTTGLEFRFP
RDPKTALPFVEPEKLASDLKSVELKVVKNKEDLSERQKIAEKQAEQRFAELAAARGIEIP
SKKVNM
>WP_020397269.1 replication initiation protein [Thiolinea disciformis]
MPKSTLKQDSAITISNEIIRSAQGLNLWEKRILMLAVSKIDSKVAIALGAGEVTLKVSDL
VSLYKVNKDSAYQEAKKAAEGIMKRQIRLKPTDSDSRLIQWVIESAYQQREGRIQVELHP
KLIPYLQALKMHFTSYKLSRVSGLQSVYSWRLFELLMQFKKTGLLTILIDDFYHAMDAPE
SLRANFSNLRNRVIEPAVKEIRAKDGLAVEWEALKAGRKVKALRFSFPTEPSTLAVEPLK
TPVLEPKRKIDNHPEKTLSKKDALSRYTGALNLAKLSNQAIDTLVSVQELEAFKYYGLIE
>WP_020531120.1 replication initiation protein [Flexithrix dorotheae]
MEIKFKVNRTVRKSNKLINYRDKLGLTALQQKLFLFSVTELKKKEDFGTMLSFDMRDFFG
KKRLTTREYETVRNAAAQLVRTSISIKDDDGKWAELALYSKIEGQEGSSTIYFKFNQDLR
PYLVNLRGNFTSYLYDNVVHFKSGYSVRIYELLVRHLGWNNVYEVNVDYLKEILGITEVK
TYKTFPKFREKVLDKAQNEINAYSDLTISYETVKKGRTIRSIRFYISSKEEVKQDFLNHP
EEVKKSEKIDFEGEITDSEQHVDVQEDLAEKAARLVTRLKAYGFTHDQALLVVKATEAKI
ESGIWKILYNLKIALSDKKINNPKSYLIKVFKNQYNLEFMED
>WP_020560800.1 replication initiation protein [Thiofilum flexile]
MLVIPEYNENAIVKKGNDLIEARYKLSIGEQRLVLLLASQIHVDDEDFEDYEIRVQDFAE
MFNLKTDKSLYEKVEEAAKELVGKRVFLKNGKEVEVTAWLSYVKYIHGSGTIQLRFDKSL
KPYLLQLKKQFTQYKLNHVMSFKSSYSIRLYELLIKDAWVPKKNGKDRFEKTFTLEEYRN
FLGIEKGKYPIFADLKKWVIEPPVREITDQTDLNIFEVRYIKTGRKITGLCFVVLIRSEA
ETSAQVAQLQLGETPTEQPETHPIIDSLMSYGFSFEKAKTYKNKYGIKQIERNIAYMLAT
EKNKPILNKAGYLSKAIEDDYGNVIGAQEQKKKEQVAQKKAEEERKQKEEREQERKREEE
QAKKRKVFDEFFSLSEKVRKYIQAEFEAYLKEKKIFEAIIQRWSILKNEKELLMVEDVGY
RFYKFIVENNFL
>WP_020600304.1 replication initiation protein [Spirosoma panaciterrae]
MPKPVEIWQDNVLTVARYEMTEAEKNILYMVVAQVRKEDSPMKMYQVSVKEMANLTGSDE
LKFETYKKATEKLVGRVFQTTLPNGNLLQASFFASAEYKKGTGIIELELSQKVRPFYVDL
SQRFTKIQLVAAISLNSAYAKRIYELLCMYKNMKDKTFTRNLAELKTILGVIDSKTGEDS
YPTWTKFETRILEVAAKEINGHTDLSFTYKPVYGDRPGRGRKPVVEVEFEVFYQAKPEPA
QMSNLHERLVKQFRLRPDQADTVLATHSTEVVTRQLYDIQMKAADGKVKNVGSYTAKVFG
LETKGKEK
>WP_020602764.1 replication initiation protein [Spirosoma spitsbergense]
MNKSIEIWQDNALTVARYEMSETEKNLLYMVVAQVRPEDSETKAYQVSVKEMAKITGSER
LMGEAYKQAARKLMSRVFETTLSGGDALIATFITSARFKKGTDLIEIELSRYVRPLYVDL
NKKYTKVQLAAAISLNSAYAKRIYELLCMYKNMADKTFRRDIADLKSMLWIVDPKTGKDS
YPDWTNFQRRVLDIAAKEINGHTDITFTYKPIYGDRPGRGRKPVVEVEFEVFYQAKPEPA
QASNLHERLVKQFRLRPDQADTVLATHSTEVITRQLYDIQTKVVDGKVKNVGSYTAKVFG
LETKGKEK
>WP_020603867.1 replication initiation protein [Spirosoma spitsbergense]
MNQAIEVRQHNAITNARYEYSEMQLDIFLYLLAKLRKDKTDGVYEVSVIEMGKLTGKKYN
YQQLRLATEGMGSRMFEVSTPKSYIQLWMFQRIEYVHGTGIIEVEFTNPIKPYLFDLKDN
FTSFQLYAALRLGSKYAKRIYTLCSQWKDKGQTQTFSLDEFKKMLSLLDDKGNEQYRQIG
QLKQFVLDESVKQINQHTDLQISYSLEKKGRSFKNITFTVKAQPLAVVLPVQNGAVKAVA
APVGVSDDQYQNVRLLLEKWNIKRADVVNQIMNSANLIQEVNKFAYELQTGKVKVEKNVA
GYLLTRLGLKQPKGKEKDA
>WP_020603869.1 replication initiation protein [Spirosoma spitsbergense]
MNQAVEIRQHNAITTARYEYSELQLDIFLYLLSMLKRDKKDEIYEIVVKDLSTMTGKEYK
YGYLRKATEEMGSRMFEISTSKSYEQIWMFQRVKYVIGEGRIEVRFSDDIKPYLFDLKDN
FTSFELYAALRLGSKYAKRIYAICSQWKDKRQTQTFSLNEFKKMLFLLDDKGNEQFERLS
DFKRYVLDASVKQINQRTDLEISYTLGKRGRSFDSVTFDVKAQPLAVVLPTKEEAAKTQT
TPGGVSDAQYQNVRLLLENWNIKRADVVNQIMNSAELIQEVNKFAYELQTGRIKVEKNVA
GYLLTRLGLKQPKGVKND
>WP_020899602.1 replication initiation protein [Acinetobacter junii]
MKNELVVKDNALINASYNLEVTEQRLILLAIINARETGKGITADSKLEIHAHDYASRFDV
SNSGAYKALKEAVNNLFDRQFSFKEPDKKGNLGVVRSRWVSRIKYIDDSATLEITFAPDV
VPLITRLEQHFTSYQLKQVSQLTSKYAIRLYEFLIAWREVGKVPQIEISDFRNRLGLLES
EYTAMSDFKKRVLEPSIKQINEHTDITVTYEQHKKGRLISGFSFKIKQKQQVKQVESNRD
PNTPDFFIKMTDSQRHLFANKMSEMPEMSKYSQGTESYQQFAIRIAEMLLQPEKFRELYP
FLEKAGFKG
>WP_020952742.1 replication initiation protein [Paracoccus aminophilus]
MAEGRIRTVTARPNAESLIKPGELVDLVEVTPLTLNDRRIYNQLLENAWDAIDKPVTHLI
PKSALRGSHNSNDRVGESLERLMSAIVKVAVIWDGEPAIERVQLLGGNLESGRADGMLEY
EIPARLRKIIGNSQVFARLQREVMFALSSKYALTLYEMVQKRGNLRWKASEKFTLDSLRG
IMGVPKGKLTSWSNLKLRAIDPAVAEVKALSDFMVEIAPIKTGRAVTHVELRWWRKDGDA
TGAADRALQFSKVGRRVRAEGRTEELSVPGVGSLRARPAWLESRGAALQTATYETARLRH
PGYDIYFIEGEWRSWAAGKEPATDPDRAFLAFFRSYAEKNPL
>WP_020961692.1 replication initiation protein [Geobacillus genomosp. 3]
MQASAVQPKQYNNAVTKSNVLIEANYKLSTLEQKIILYLISQIHKDDDDFKMYRLPIQEF
SELLGYRGSPKYTELREITKNLMRKVLEIREGQKFKQMSWVSYVEYDGNSGYVSLSFDPR
LKPYLLQLKREFTTYRLKNVMELKSSYSIRMYELLKRWQYVGGFEIRLDELRMMVGAGNK
YREYHNFKKRVLNPAQQEISEKTDIMFSYEEIREKRKVVSIRFRIKEKNVEPAVEVIEGK
KEDHVDDQYLQFLAVLQAYDRYITEKQFAKIAVLAQKVFSDNWLDELIQTTRSILQRKDI
REPIAFLTYFLNEKVQRIQAGVNPNEVTIHKDVKVVRREIVPDWLQDYEEKLAAESARSK
ESDEDIEQMRRDLVERLQKYKS
>WP_021038255.1 MULTISPECIES: replication initiation protein [Pasteurellaceae]
MANDLVVVKANSLIEASYRLSIDEIRILALTIGTMDPKSNQQIFDFTVADFVREFPEINM
DNAYKQIQAAIKRIYERSVRTEDSNRVTEFRWVSSRTYFKNEGRFRIAMTNEVMPYLTQL
KGQFTQYQLRHISSFNSVHSIRIYELVTQYRSVGYREITIEDLKKWLQVEDKYPRFNNFK
QWVLEPSITEINDKSDLLVDVEQIKRGRSIFALKFTIKSKKSAVKAELKRPPFPHKNKYG
KFVTLNRQDPRMSNHEYGLWAKDCLKILEGFYQKIEDIPNEDLLFYWIFLTGNASNKSKL
GTRKNFVDELKKRGYKIEHCELVKV
>WP_021215391.1 RepB family plasmid replication initiator protein [Lactococcus lactis]
MSSIPKNEQNQKQVQMLNELSKRKVVEHNSLITSIAKMDKTPLKMFELAVSCINTEEPPK
DHTVYLSKEELFAFFKVSDNDKHSRFKQAVENMQKQAFFKIKEKKEHGFEFENIVPIPYV
KWTDYHDEVTIRFSPEIMPYLINLKKNFTQHALSDLAELNSKYSIILYRWLSMNYNQYEH
YSVKGGRREEQVEAYRNPSISIRELREMTDTINDYKRFTHFETRVLKEPLEEINEHTSFN
VSYDKIKKGRSIDSIVFHITKKPVARNDFYKLEEQDPIYLQDKANKEQAEELLAGKALKS
KYTKLLLDNMLLSPYEMTDTSLMAGLQAHVYPLYDELKALRGLNGVKDHLSYVRAKQEAY
SKRNIAKYLKKAIEQYLPTVKRQD
>WP_021280464.1 replication initiation protein [Mannheimia haemolytica]
MGTNLVVVKANSLIEASYRLSIDEVRILALTIGTMDPMSNQKIFDFTVADFVREFPEISM
DNAYKQIQAAIKRIYERSVRTEDSNGVTEFRWVSSRTYFKKEGRFRIAMTDEVMPYLTQL
KGQFTQYQLKNIAYFNSVHSIRIYELITQYRNVGSREITVEDLKKWLQVEDKYPRFNSFN
QRVIEPAITEINERSDLFVDIEQIKRGRSIYALNFTIKSKKSTVGTELKRPPFPHKNKYG
KYVTLNKANPKMSNAEYGNYAKDCLKILEDFYSDIANVTTEDLRNYWVFLTCNASFKSKL
GKRSDFVNELQNRGFKIVNCELVKA
>WP_021322758.1 replication initiation protein [Geobacillus sp. A8]
MQAPAVQPQYNSAVTKSNALIEANYKLSTIEQKIILYIISQIRKDDADFKMYKLPIQEFS
ELLGYRGSPKYTELREITKNLMRKVLEIREGQKLKQLSWVSYVEYDEHSGYVSLAFDPRL
KPYLLQLKREFTTYRLKNVMELKSSYSIRMYELLKRWQYMGKVVIRLDDLRMMVGAGDKY
SEYHNFKKRVLNPAKKEISEKTDIMFTYEEIREKRKVAAIRFQIREKVVEPVVVALEEKK
EAQADDRYLQFLAVVQAYDRYITEQQFAKIAVLAQKAFGGNWMDELIQTARRIMQRNDIR
EPIAFLTYFLNEKVQRIQAGIDPNEVTIHSPGGARFVRREIVPDWLRDYEEQLAAESAKS
KEVDEDIEQMRRELEERLKKYKD
>WP_021528083.1 replication initiation protein, partial [Escherichia coli]
EAIDRLWDRSVIIKNEEKREEFRWVQYRAQYFKGEAKVDITFSDAIMPYLTQLKGQFTRV
VVKNVSSLSSTYSIRIYELLQQFRSTGDRTIAIDDFRTMLAVEDKYQQFKDLNKMIIKPA
IAELNEKSDLVVTVETIKKGRTVVALHFRFKEDKQIKMTI
>WP_021530847.1 replication initiation protein, partial [Escherichia coli]
ADAELQKTMTITAAEYFDSFPDMGRKNAEVQLQEAIDRLWDRSIILKNDEKREEFRWIQY
RAQYAKGEAKARITFSDAVMPYLTQLKGQFTRVVIKNISGLSSSYSIRIYEFLQQFRSTG
ERIIALNDFRSMLGIENKYKQFRDLNKILIKPCVDELNKKSDLAVTVETIKKGRTVVALH
FRFKEDKQIKMTI
>WP_021825195.1 replication initiation protein [Prevotella salivae]
MDEKSELMTIQSNNVTFGKYDISSIQENILTTIGGALQNHMTNKASMSHDLFNVPYIEVN
CDEIGGKNNKRRVLKEAKDLMKRDFSFRWSYPNNGQAVETTGVIITTIHDLKGTNILRIN
LNEWAIPFLIYYGKGVGGTLFSKEIALGLRGKYAKRIYKIICSQRNRTRFEYDIKQFRRD
FEVPANYDNAHLRSKILEPARKAIDESHSDVTFEYELIAKKRNHKTKPVADTIVLHITPK
YIALPTTDAVKIERQKDYQYAYNWIKLVSGIQDDPAIISGVDQLQQEGGLKAFVKKCQYY
DDQLVSGKCTKLYVRNTLAKILREDHGILVTVHKV
>WP_022795279.1 replication initiation protein [Marinococcus halotolerans]
MVSEQMDLPGVSEISPEHTVTQSNDLIMSRQDLTIQERRIIYAFASLIHKEDNDFKIHRV
KVKDIADILGIQTKNYYRKVQNIVLGLQQKGAYIQKEKSELYVNWVASSEYFHGQGCVEL
EFSQKMKPYLLELKQRFTPFKLRNVLRLRSEYSMRMYELLKKDEFRHQVSYSIPELRQLL
NIEEGKYEPYANFKNRILKKAQEELENYTDLTFSYVEIKEGRKVAALTFAIQPNDKYVEN
VIEENDNNEIIQLLITYGIDEKQAKKLLTEHEKDKVIRNIEHIASQNENQFHNLAGALID
AIRKDYAASQTLPFESSIADIEYGEKNLPEPKKAELIVKDLIKKYSGNNSGPIPKWMVED
ELERRLNEEGYSNQELETAKNHWLPYLTK
>WP_023093851.1 replication initiation protein [Pseudomonas aeruginosa]
MSNLPKPTKPEPKPLRVTKSNTLITASYRLTLNEQRLILAAISKLDPRRPMPKKVSVSAA
DYSDIYGVQLRHAYEQMKVAADELYERDIKTFDGTGMERKRWVDRAKYLDGEGRVELSFT
IHVMPYLTMLYSKVTSYDLRRVACLDSSHSFRLFEMLMQFRKTGWAYIEVEALRVALGLS
DAYQRFNNLRQRVIDPAVEELKTKSNLDVSYELRREGRKVIAIKFTFCDLAQLPLNLELD
PEDLPPLPEYDPAEESEWLVTKPLGELAEAQEAGLLFAVSADDEEQPD
>WP_023265670.1 replication initiation protein [Shewanella decolorationis]
MDLAVVESDLGECNVTMSNALARASHALSLIEKRVLAASIARVDSRKGNKIHAHLAEFSK
IRISALDYAETYGVDPKNAYEHLKSAADHLFERQFSIKSGSGRYERITRYRWVSSATYAK
NEGFIEVSFTPEVYPHLNALRNQYTTYKLKNAASFRSAYSWRLFEIARSWLEHCASGQVV
TITVENLRHQLEWPESYKWNDARKRAIDPAVAEIAQFEHLDITYKVVKHGRSIHALEFVF
KEQSQLEMKI
>WP_023271596.1 MULTISPECIES: replication initiation protein [Acinetobacter]
MKDLVVKDNALINASYNLDLVEQRLVLLAIIEARQTGKGINANDALVIHASSYIENFGVE
KHTAYAVLKEASKVLFDRRFTYQSLTDKGNVKTTHSRWVSEISYIDNEASVSLIFSPAVV
PLITRLEERFTSYELKQVSQLTSRYATRLYELLVAWRSTGQTPVFEISEFRQQLGIADDE
YTRSDNFKRRVLDIAISQINTFTDINVKSEQHKTGRSISGYSFSFKPKTSVKNISKTRSE
QLELIGQLTDKQILLFSGRLAYEPTFASKYSKAGESYDDFIIRISRDLTDPKKIKEYSPY
LKELGFK
>WP_023511808.1 replication initiation protein [Sporolactobacillus laevolacticus]
MARKIDELLMCKSEEFEIKQSRNFEVVKANALIQKTRYDLTLQEQKLILFVIQKIKPGDQ
EFKQYTFSIQDYCKICEIDYDNGKNYQNIKKALLKLRNKGFWMKMDNGSEVTMSWLSKVR
IWQRKGTIDVQLDNDLKPYLLDLKEFFTKYKYLYVMSMRSSYSIRLYEYLKSVENQHGII
LTVDEIREILGIGEKKLTKWYDIRRKVIDQAQKEINDLTDIMFKYQTLKQGRSVHEVAFH
VFTKDDKTKTIAQKRVEKRLKRVKDEYPF
>WP_023523845.1 replication initiation protein [Bacillus thuringiensis]
MSVKQELQIKEYNIVSKSNLLIEANSSLNLIEQKILLCLASNIEPNDKNFKTYTFPIKKF
HDLLGLNGSTKYTELSKITKNLLAKVVEIHTGEELIQTSWLSSAIYNKKKGTIDMRFDPL
LKPFLLELSNKFTSYRLGNIIKLKSIYSIRMYELLKQYEIVKERTLLLQTLRYYVDAINI
YPNYANFKQRILKPVQKELRASTDISFEFKEIKKGRKVYKIKFYILSEKNKTYELNYTKI
NQPHSLEYFEMKIKELEKHYNQKIHPKTLKKWEKHKDITLNIINYTEQRKDIESPIAYIE
YMLNKHIEEKERNKISAEIENNFKEVLNKVIEKFSTSTGTIATFLVKDAFFSQIDGSFSN
ELAQEIWETHEEKVMQKIYSAIEKNRRKTRHKY
>WP_023908433.1 replication initiation protein, partial [Escherichia coli]
REEFRWIQYRAQYAKGEAKARITFSDAVMPYLTQLKGQFTRVVIKNISGLSSSYSIRIYE
FLQQFRSTGERIIALNDFRSMLGIENKYKQFRDLNKILIKPCVDELNKKSDLAVTVETIK
KGRTVVALHFRFKEDKQIKMTI
>WP_024535457.1 replication initiation protein [Sporosarcina sp. EUR3 2.2.2]
MGRCSLQGNYMVTQSNNLIEARHLKPLTAREQKIVLTMVSMIQPTDKDFMDYRISIREFH
ELLGLSGREHYTEIKEIAKELMSKSIEIPKDDGGWILANWISSADYIKGEGVIALSFSPK
LLPYLLQLKNAFTSYRLSNILSLKSTYSIRLYELMKKWQHLGRWECPVESLREKLGATTK
TYSLYGNFKHRVLTFAINEINEKTDLHITIKELKKGRKVDKIEFSIQHFKEKEIRLPKKQ
KAEPQNTTVNEIRERLNDSTKGYKFDKAYFADIYATALTVWQEQAEYELSLLVKYVNNDS
TVSNPLGFIRAKLKLALQQHGSGDKISFNELQKGSRSTGRQEVIPNWFHDRNKSKEETVA
TIVTEEYQKKKRALLESLGKSPEEIEEEMNG
>WP_024634253.1 MULTISPECIES: replication initiation protein [Paenibacillus]
MGEDNQLEFEFELDTISDHYIVSESNALIEARTNLTLHEERLIYILASRIHPEDTSFKTH
HFRVKDIAEKLGLTEKNFYKRVREIIDSLQDKKVIIEEKSMNSTLSAHWLAAARYYHGKG
MIELEFSEMLRPYLLQLHQNFTKFKLWNVLYLKSFYSSKLYKLLKQYLPLQKRKFTMEQL
RDKLELEEGKYVKYSHLKNRILLSSQVELEAKTDIRFTFEEIKSGAKVVGIIFHIFPNHK
GERASLNDDEYIDQEDTLELLARFEIKKKLAKELLSKHGEEHIRANIKYVYEKKRNMEVS
NISGYIIRAIEENYADAQRLFDPEDDDDIQTSIRMLNDRIGRYIVFHDQCIKEGMETEQD
GIRGMLTKIMQEINKASEQRLLHNKRPLVIEDFYHHRAKEAFTFLSVQNNSQLQLELS
>WP_024684979.1 MULTISPECIES: replication initiation protein [Pseudomonas syringae group]
MSSKEPSSLLVTKANDLISASYRLTLQEQRLLLAAIAQVDPRKPMPSKITVTAASFADIY
GVPIRFAYTNLKEAADSLYERDIQTFDGKNRTRIRWVYKAAYAEGEGRVTLNFTVDVIPY
LSMLNSKLTSYDLRRVANLNSMHSFRLFELMMQFKSTGVLIIEVEKLRTLLDLGDSYKRF
NNLRQRVIAPSISEIMAKSGITITYETITEGKTVKSLIFRFQEAAQLRLSLGDGMEIIPA
DEEVVVDEFPIKTVS
>WP_024766578.1 replication initiation protein [Pseudomonas nitroreducens]
MTANIEQEQPGSKSKDKDQRPLRVSKSNDLIQASYKLTLQEQRLVLAAICKQDPRKPMEK
VISVYASDFAKIYGIPLRHCYEYMKEAADSLYERDIKTYDNKGMDRKRWVDRAKYVTGEG
RVDLYFTVHVMPYLSHLTKRVTTYDLRRVAQLESTNSYRLFEMLMQFRSTGWAHIEVDRL
REALGLDGAYERFNNLRQRVIDPAVKELEAKSGLIVTYELQKAGRKVKAIKFAFKDAVQM
PLVLPDQPEFIPGSWDSDTPLSDAFGELLNEDHEMADAEMH
>WP_024772319.1 replication initiation protein [Aquimarina macrocephali]
MSDQLRTLDVKSTSGTIVKPGELVDVVEVTPLTLNDRKIYNLLVDNAKQDIAKPVLHSID
KEALRLSRKSDERVDSSIMRLMGAIAHIKTKQNGESATLRVQLLGKNIEHERNDGKFYYS
FDPDLRDALNDSTVFARLKKNVMLSFKGKYGLALYEMVEKRINMNKSQETFSVQEFRNLL
GVPKNKLTTWYNLRTRAIEPAQMEVNQLSPTFRVEIEGKSTPGKGREITHILLKWWHTSS
DGQDESVKELTYSKQGRKARRNGTVEQIVDEQQPKLSHLLSDQAIETARNILINRGYREG
VQQAIIIWEEKFQGQAIPENPNGAFIQFCRKIFVNN
>WP_024927989.1 replication initiation protein [Bacillus thuringiensis]
MSINQDLQIKENNIVSKSNTLIEANSRLNLVEQKMLLCLASNIEPNDRDFKTYTFPIKQF
HDLLGLNGSTKYTELSKITKELLSKVIEIRAGEELIQVSWLSSAIYNRNKGTIDMRFDPL
LKPFLLELSSKFTSYRLANVVKLKSTYAIRIYELLKQYEDLRERTISLENLRYYLDAMDV
YPNYANFKQRVLKPSQKELNQKTDISFEFEEIKLGRKVQKIRFIIRSQKKKDSDLVHFEK
KLDKFQQPNTFEQKIKRFEERCKEKVFPKVFEKWAVHKEIVLEIIEDIRFRSDIESPIGY
VEFILNSRLKELADKKILNESNQSEDKSNNNLIETNTIIDSVITKYSTSTGAVATFLVKD
TAIEELVRVVTLEEAEVIWKEREEFIMDKIYRFIKRNRSKKKY
>WP_024962029.1 replication initiation protein [Campylobacter ureolyticus]
MAKKIEKNEIVEVRNLSNRNTITQANAMINSKYTLNLSEQRLILFAIAQIDSVNDESFFK
FSCTVKELEKELSIELKESRLKDLAVNILKKPLLIKEGINWIACNWFSSFKYYGGEARIE
FKISDDLVPYLLKLKEKFTTYSLEIAIQFQGKYTTRFYEFCMQVKNQDKKEISFELDFLY
ELLQLPKTMRVWGQFKRDVLDLSINEINEKTEIKANYEAIKTGRKYTNLILSWEYA
>WP_025042611.1 replication initiation protein [Sulfitobacter geojensis]
MSKAYRTVEARPNAQTLVKPGELVDLVEVTPLTLADRRIYNQLLENAWDAIEKPVTHVIA
KSDLRGSHNSNDRVGASIERLMASIVKIQIMRDGEPAIERVQLLGGNVETARRDGLLEYE
IPQRLRRIIKDSTVFARLQREVMFALSSKYALTLYEMVQKRGNLRWRSSEKFSLEDMRGV
LGVPKGKLTSWSNLKLRAIDPAVEEVSVLSDFVVEVEPIKTGRRVTHIELRWWRKDAGGK
AEVERELQFSKVGRKERVEAKAESMRPRPSWLDAKGAALRSETYETVKLRFPGYDIYFVE
GQWRAWAAGKPPARDPDKAYLAFFKTYAQNNPI
>WP_025048587.1 MULTISPECIES: replication initiation protein [Sulfitobacter]
MSKAYRTVDARPNAQTLVKPGELVDLVEVTPLTLADRRIYNQLLENAWDAIEKPVTHVIS
KSDLRGSHNSNDRVGGSIERLMASIVKVQVMRDGEPAIERVQLLGGNVETTRRDGLLEYE
IPQRLRRIIKDSTVFARLQREVMFALSSKYALTLYEMVQKRGNLRWRSSEKFSLEDMRGV
LGVPKGKLTSWSNLKLRAIDPAVEEVSALSDYIVEVDPIKTGRRVTHIELRWWRKDAGGE
AEVERELQFSSVGRKERATAKAEAMRPRPDWLDAKGAALRTETYETAKLRFPGYDIYFVE
GEWRAWAAGKPPARDPDKAYLAFFKTFAENNPI
>WP_025057633.1 replication initiation protein [Sulfitobacter donghicola]
MATKPYRTISARPNAESLVKPGELVDLVEVTPLTLADRRIYNQLLENAWDAIEKPVTHVI
AKADLRGSHNSNDRVGESIERLMASIVKVKVQRDGEDAIERVQLLGGNIETTRRDGLLEY
EIPTRLRRIIKDSTVFARLQREVMFALSSKYALTLYEMIQKRGNLRWKSSEKFGVDDLRG
ILGVPKGKLTSWSNLKLRAIDPAVAEVCALSDFVVEVAPIKTGRRVTHVELRWWRKDAKT
EAEAERELSFSKVGRKVRSEERAQALRPRPVWLETRGAALRPDTYETARLRYPGYDIYHV
EGEWRDWAKGKDAPRDPDRAFLAFFKTFAEANPI
>WP_025057681.1 replication initiation protein [Sulfitobacter donghicola]
MFGMGYAVNSAKTSDHDPDQLSKAGELVDGHYSERALRNPPSLQALKLQDVLMKNAGGKI
ADDRWHELPLATFKQVKGFRNLTHEDVVRLFEELRSVTMRHVNNAEGHTAIYGLIAVGRV
DMDEGTGRLRYKFDDEFRKIVEKSNLYAVLDYRAGLAMSSRYAHRLHEMISFRAARQRQI
ERFTIEELRARLGVQTGKLSTWTAFKQKALDTAIEEVNQSSRFHVSFRITKRERRKTSEV
ELTWEVKEVLEDAKKEQEAHSIVRKGRRAETKIRLSFPETGSVKYTDPWEKLAHENCNWD
HRKIADAFRSFCTQKNIKLSAKNIETVFVNFCKSQSKI
>WP_025060815.1 replication initiation protein [Sulfitobacter donghicola]
MIKTTQVAADRAHDDTKTVLPAEVARGVYMQNAPSLAALKLMHLMIATAGGRMAEPVRHE
IRLSDIRKIDGMNNHSRGSLTPLFEELRAVVIREGNPDEDIDRIVIGGLLDHAVLNRKDP
ISGDTLLSWFFGRMFIEMAEASIHWAIMDRQTIFHLTSKYSVLLFQHISSLTGLKHIASK
TFTVSELRAMLGVTEGKITRFANLNRDVVQPAIKEISQLSRLALTATPNKIGRTVASVTI
SWEEKEQTQKKSAKAELDRPKVGRKARRDGTAETPVMAFPASGSVKDAQPWDRIARDNAP
RIDGRHVPDLRVLADAFRKWCGEKSIPLDAASIEKTFTTWCKRYSAR
>WP_025392881.1 replication initiation protein [Desulfurella acetivorans]
MAENLEVTKTNENALVVKHNNLVMSRYNLSLAEQKLILQVASMIEKDDEDFKTYTVYVSE
YLDLIDSDAPTTYRKLKEFAETLLKKPLYIPQDGGFLVCNWFASLKYESKRGVLLCSFHP
DLKPYLLQLKKNFTSYRLKNILKLKSKYSIRLYEILKSHQGIGHINFKTDDLRNILAIPS
EYKYADIKRQILKPSQRELKKYTDITFEFKEIKRTRRVVEIQFTILSNLNEIENKADKSD
TDIRSTNATEQEILDKLLELIPEEKQTNNVKTLLLNYLKQYASDYVLSQIQYTNDHKPKE
WLAYLKQAIKEDYASYYANLEKEKEEKEIRKKEFERRLKQLEEERETEIDIAIDNEKTRI
YKEYLDSLEDKEKKELLNEYLEKAKELYPEVDEKSFEMKLKVERLITEDIIAENKFFQIR
LEKAKIKAEERAQMLFELDKKKLLEQFGSL
>WP_025465740.1 replication initiation protein [Acinetobacter nosocomialis]
MKNGLVVKDNALINASYNLEVTEQRLILLAIINARETQQGITSDSKLEIHASDYANQFNV
KKETAYEALKNAVNNLFERQFSFRETTKKGVGIVRSRWVSRIKYIDDSAILEITFAPDVV
PLITRLEQHFTSYQLKQVSQLTSKYAIRLYELLIAWREIGKVPKIELSEFREKLGIGADE
YKAMNHFKSRVLEPSIKQINEHTDITVSYEQHKTGRTITGFSFRFKQKHSPKAAKSIDTK
RDPNTPDFFIPLTDAQRHLFANKMAKLPELSEYSQGTESYEEFAIRIANMLLEPPKFRMF
YPLLEQLGFRE
>WP_025466894.1 MULTISPECIES: replication initiation protein [Acinetobacter calcoaceticus/baumannii complex]
MKKEFVVKDNVLINATYSLSLVEQRLMILAIIVARKSGDLSWSIDHWNGKPVQIPAESYE
VTFNVTRQASYLALKEAAKNLFERRFSYQEERAKGIAHKTSRWVSDIAYIDSTATVEITF
SPVVLPLITNLEKHFTSYEIEQVSNLNSPYAVRLYELIISWRSIRKTPMIDLKDFRNRIG
VLENEYQRMELFKRRVLEPAISQINTHTDIIAKYEQHKRGRSIIGFSFSFKQKEDTSTKV
INTKNPSYFFSKMTDSQRHFFANKLSELPEMGSYSQGTESYQQFAIRIVEMLKDAQKFEE
LFPYLQKVGFKTA
>WP_025468209.1 replication initiation protein [Acinetobacter baumannii]
MMSTSKKELVVKSNQVIEASYQLSSTEQRIVLAAISKISRAEDITDDEIYRVTIDDLKKL
GVHEKTAYRDLKDGVNRLYDRSINLAIDDESIKMRWIQSIRFLESKSVVGIRFSKEILPF
ISNLSREFTKYSLSDIAGMSSAYAIRIYELLSQYRSIGKREISIESLRSMLELGKRYPLS
ADLKRWVIDTAVVQINEHSPLNVSYEQIKTGRKVTHIHFTFKEKSKSIEHKSEQNNFYKL
TDSQINMFGNQLSRLREVSHLAQQGESYDDLAIKIKDMLRDPIKQKQLIPHLKNLGFKA
>WP_025609562.1 replication initiation protein [Pontibacter actiniarum]
MESSRSLEIRQHNAITAARYDYSACQLDILFCLLSQLRKEDSSDVSYRINIADVERMTGR
QWNYQQLQEATADMGSRLFEVENDKVYKQLWMFQKVEYVKGQGCLEIVLSKFIRPYLFEL
KDNFTSYQLHSALKLSSKYAKRIYQLASQWKDIGETKTYTINELKVMLKLKDPHGKQPEQ
FEKFSQFKARVLDIATRQINEHTDLKIGYHLIKQGRAFHSIRFYINNQSPKQLPISFEQP
IEDARHQQARQILDNLGIKDTSLIQRILSEKALTDGLFKFNYDLKTGRAKADKNPAGLLL
KVLGLR
>WP_025650494.1 MULTISPECIES: replication initiation protein [unclassified Psychrobacter]
MSKGNLVVKTNQLNSALQNLSLPEIRIIQLAIVDARETNTGLSTDKPLRIDALRYAEMFE
TTRQNGYQRMKDAEENLFNRRFSYVNEHGKIVKSRWIQEVTYLDDEGAIELVFTLAVVKG
ISRIDGAEDFFTSYLLEQTASMDSIYSVRLYELLVQWKQAKNTPMFELERFRSQLGIESS
EYKRMGNFKLRVLDLAVQEINEKTDIKVGYEQVKKGRTIIGFKFKISDKEKSKSTQSLAS
GRDGNTSDMFTVEGLNDRQLGRIARNPSFVADYNHLVSSTSPAGQDPNAWEFEMINRLKK
DPSQFKKRPIREYLEY
>WP_025651587.1 MULTISPECIES: replication initiation protein [unclassified Psychrobacter]
MRKSDLVVKSNRLNTAIQNLSLSEVRIIQLAIVDARETGEGISTDKPLLISAARYAEAFN
VTLQTAYEAIVDAEKNLFERRFSFLDEYDEPVKSRWIQRSKHVKGMASISIIFTYDVVNE
IVRIDGFEKFFTSYMLEQTANMKSTYSVRLYELLIQWKSTKNTPVFELKRFREQLGIGDE
EYTRMDNFKKRILDSSIEEINEKSDIKVSYEQVKKGRTITGFKFKVLAKSKPKNAKQKNV
CIDMFTVDGLNDKQLGRIARNPSFIADYNDLVSSTSPAGQDMSMWEFEMINRLKKDASQF
KKRPIRDYLEY
>WP_025651591.1 MULTISPECIES: replication initiation protein [unclassified Psychrobacter]
MAKSNLVVKTNYLNTVLQNLKLSEIRIVQLAVVDARETGTGLSAEIPLRIDAKRYAEVFN
TTRQNGYLMMKDAEDTLFNRRFSYIDDEGKLVKSRWLSQVRYLDDEGAIEVVFTPAVVKG
ITRIDGAEEFFTKYLLEQTAAMDSNYSVRLYELLVQWKQAKKTPVFELEKFRGQLGLEFD
EYQTMSNFKKRVLNLAVEEINEKSDLNISYTQKKKGRKIIGFSFIVLEKTKPKEVRVERN
SDNGDMFMVEGLSDKQLGRIARNKQFMADYNHLVSSTSPAGQTEQGWEFEMINRLKRDPS
KFTKRPIRDYLDC
>WP_026441267.1 MULTISPECIES: replication initiation protein [Acinetobacter]
MDKNQIVKSNQVIEASYQLSAVEQRIVLAAISRIPKSQPITDDELYPVSVNELQLLGVHE
KTAYRDLKEGINRLYERSINLSIDDKSIKMRWVQEIQFLDSQSIIGIRFSKPILPFISNL
SREFTKYALSDIAGINSGYGIRIYELLVQYRQIGKREISVESLRSMLELGKKYPLFADFK
KRVIDTAVDQINECSPLSVSYEQKKTGRKVTHILFSFKEKSKSINQQSEQDKVYKLTDAQ
INMFGNQLSRLHELSHLAAQGESYDVLASRIKEMLKDPIQQKQFIPHLRNLGFKG
>WP_026441279.1 replication initiation protein [Acinetobacter tandoii]
MKNDLVVKDNALINASYSLGLVEQRLILLAIVIIREHTHNMHLDYIAFNKPIEITAESYI
NTFGVSHSTAYETLKDACKSLFSRQFSYQEPRERGIAHKTTRWVSDIAYIDNSATIEFTF
APAVLPLITYLEQHLTSYELKQVANLTSGYAIRLYELLIAWRSTGKTPIIDLSEFRSKLG
VGDEKYQRMGQFKEKVLHIAIEQINKHTDITATYEQHKQGRTITGFSFKFKQKSQPKIEV
KRDPNTPDFFIKMTDAQRHLFANKMSEMPEMGKYSQGTESYQQFAIRIADMLLEPEKFRE
LYPILEKSGFQP
>WP_026603664.1 RepB family plasmid replication initiator protein [Methylomonas sp. 11b]
MEQSAQLTVVKSNKVVEASYMLTLAEQRVLLACIAQIDSKAILTENYRFEITASGVADLA
GLENLTNAYRDLKKATEKLYERSVIIDDPDPDNPQIKQRKTRWISSIDYVPGEGKLVLSF
SVGIIPYLSQLSREFTKYKLKHVARFESVYSIRLYELLVQWSSAGEREIEVEWLKRQFQV
AEKYDRVVDLKKRVIDPAVEEINQHSNLWVKYGQRKSGRTITHFQFQFGLKDSSKSKSLE
RKQLTEDEINKQARPGETRAAVIARLTGTSLSEIAKPGESFDQALERKRSLAEVKKKLR
>WP_026701680.1 replication initiation protein [Bacillus aidingensis]
MTNLSKKNAEKRMQVYQSNDLVEAIYEDDLTATEHKIIRYAAGKIVKSPEHFPNVSFTVA
EFIKAAGLTGNGYYARVNKIASELTKKRIMIKTESQVGWFPWFKGIVYRDGMVHIQFNDV
IEPYLINLTEQGRYTKYDFPTIGHMQSPYTIRLFELLQQYVKIQKRTFQIDKLKEHLGVG
DKYKQYGHFKSRVLLKAQEELNDINLLTFDFQEVKQGRRVEKIEFNIKMTDTISMEEDVK
EEEIKKFLDKARPLIKEYGYEIPNRVLKTWTIYGIEELEYVLQDIYTNNRTVTRIDAYIT
TILKTRKKEFEKSTQNIAADNFLTKKRILEFIRTSKTNETLPVWFLEDKFTSYMKEYHYT
HDEAQAIWEKNNELIKDSIKS
>WP_026708947.1 RepB family plasmid replication initiator protein, partial [Flavobacterium frigidarium]
SQYTTYSLHVAMSLKSKWSQRMYELCQKWQGTDGFRITVNDLRQSFMLEKKYDRYALLNE
RVLQVAKRELKELYDLGQCDVYFEFTEERKGRTVETLRFKLFRKNAMNVKNSNDLLLELI
PIFQATFETSKKPKNDVFVKELIMKLQKFPNLIEPTNKRIKEVLAQGTRSDTPRYMRFIL
NEDVVAYDPAKEKQKKKAAKTETNSKPKEEAPDPMEEILKLSKTMAAEK
>WP_026708972.1 replication initiation protein [Flavobacterium frigidarium]
MILQNIPQEKKIKQHNTITSGRYDFSACQLDVLFMLLASLDENDSSHKRYNIRVKDIELI
TGRKWNYQQLVESNEEMMSRVFKIEESDGLRQIVLFSEIKYLDGTGSFDMVINEPARSYF
FELKNNFTLLELKSVLSCTSKHAKRLYTLACQWRGTGGHTYSISELKEMLGLKDPRGKEP
EQYTKISMFKKQVLDVAKKQINEHTDIVFDYELLKVRGRSFDTIKLFCGFSKPKLQMEID
FNGNIEVQKKNGELLQKIANIKAIGIREDLAELWAVKYWKQFVDEKNKLTEIMQKGKVIE
DKPAYLAGIFKKKGYV
>WP_026887576.1 replication initiation protein [Clostridium beijerinckii]
MLNELKSMSNNWIYQSNRLIEASYTLTVMEQKLIRLLASMIKKDDDFKEYKFKTKELIKI
LNTSDSRFYRDIDNITDSIMQRVIKIKDINTGEFEKYHWVDTCKYKDGVLTLKVNKELKP
FYLNLDWYTKYQLKNIMQFKSTYSFRLYELVKQYEKIGIRSITIDDFRCVLDIDDKQYPK
YANLKQKVISVAVNEINSKTDLYIEYEEIKEIRKITSLKFYIKHNENVKSEIAIDLEDLN
RENINYDINIVKNLIGDISYSEAYKILNAADYDIEKVNEKYNVVSKLKNVNNLVGAMMQA
IKDDWTVTEVINNKFNNFEARTYDYNELEANLLGWNKE
>WP_026993708.1 RepB family plasmid replication initiator protein, partial [Flectobacillus major]
IKFVIIIFVIVFSNNDAMPRKKQLPATDSDIKLIRKANEFVEARYKFDIWETRVFAYMLT
MIKYSDTDFAEYKINVGDIVREFDLNRGGLVYEEIKKASEKLLSKKVQIERTTPEGEVEI
LDTYLVVSTARPKENSKDNYIKLSFHPSLKPFLIELKQRYLVYDIRNILSLTSIYSIRLF
ELLKQYQKIGKRRFGIDELKMLLSIEPDEYVLYGHFKDRIIKKAQKDLREHTDIYFEFDE
EAEKKRVYAITFYIYENKKNQRIKPDIGANGSEAPNTPNTSKEKAKTKEEDPIVEQIFEK
VNKYVSKLQVKKWVKEVPVEQIENAITYTINYIGAGNKVGNIGGFLNTMVHTPNLFDKFE
EKKTKAKKATKKQQETSGQVEIKKAELQQVRSDLEVATKELETSIFSQNPSLYDTIITKI
QGNQFYDHKKTIEENLQRDSIRGLRGAILQEMFPEYKALLDQFDTRIKVIKGELQVLGYR
D
>WP_027728938.1 replication initiation protein [Treponema sp. C6A8]
MNSKSIPSTKISKDKEIVVQSNSISRGIYSCSPTARKLIAYCILKINHYPENLNSTVYTN
IDVLHHFKSSFSISEFINRLGISKGSNTYKQVKRAVEELSTSVIQVENTEEKYKAYTWFS
SATYDKANDLIELDFNPQIGLAIQEWKEIKQFSAMNIKTIGEIQSFYALRYFELACSFYN
MKGRYGNKKNEWKFPLKVDEIKTMFKIDKDAYKDRMNNFITKVVKNPIEEVNKVNKDFQM
SYAKIVENHKTVGFEFTCTQSDILKIESTDTPEEINEKQVINQEELEIQHYKTKFPEQWE
EAVRTAKLQNELPFEMEMVTDARAVDILKAQGL
>WP_028123670.1 replication initiation protein [Chryseobacterium tenax]
MELMDVQKDTKLIYQHNIITSGKYDYSSCMLDILFMVLSCLEKDRMEYTIHNHDIEEITG
RKWNYAQLREATENIGSRMFEIETPERHRQMWLFEYVDYMKGTGSFNIKINESAKPYFFE
LKNNFTSMQLKSVLNCSSKYAKRLYAIACQWRSVGTKRFEIKELKEMLGLIDKKGNEQFE
RISDFKIKVLDIARKQISENTDIELDYELKKKGREFFWVTLSIDSQKFKQLEIEFDKTVD
IQKFKSKVISYGLTPEQAELIATKEKETDFDNLINDLNEKIKSRKITVLKSPAYLVGIYQ
NKGILPKKD
>WP_028131331.1 MULTISPECIES: replication initiation protein [Enterobacteriaceae]
MSDLIAYKSNALVEASYKLTLQEQRFLLLCISRLKSGADAASSELQKNLIITAEEYFNSF
PDMGRKNAEIQLQEAVDRLWDRSILLKDDEKREEFRWIQRRAQYLKGEAKVQITFSDSVM
PYLTQLQGQFTKVIIKNISRLSRSYSIRIYELLQQFRSTGERIISLDDFRSMLDICDKYQ
TYKSLNQQLLKPCIDELNLKSDLLVTVETIKKGRTVVALHFRFKEDKQIKIPS
>WP_028215390.1 replication initiation protein [Paraburkholderia mimosarum]
MPRKKKQPEEQPQVEIVEVEPITIESSDEPATDGDGRIRGTVAMSRALVNAQQGLSLNEK
RVMMAALRCVDSKKSPFLHGRSNGYVSVRVRADEFAALAALAPRTGEKQATAAYEGLRDG
CASLQKRTLTYMDGPRKVSLNWVWKAVYHEGEGWAEISFSPDLTPHIFLLQRRFVSYQLE
FARGLQSLYSWRLLELLMRERDRGRLLITLEDFRNVLEIPDTYRFADIKRRVIEMAVNEL
NSKADLVISWKPVKLGRAVNSLDFQFIQHPQSRLDLGDAA
[truncated: 715,741 more chars]
