# Supplementary material for: Bacteria can maintain rRNA operons solely on plasmids for hundreds of millions of years
Source: Nat Commun. 2023 Nov 14;14:7232. doi: 10.1038/s41467-023-42681-w (PMC10645730; doi:10.1038/s41467-023-42681-w)
Supplement: Supplementary file 5 — Supplementary Data 8 [file 41467_2023_42681_MOESM5_ESM.zip › Supplementary_Data_8/Supplementary_Data_8.nwk]

(((((WP_146818664.1:0.329690331,(WP_052111446.1:0.295264906,WP_012881102.1:0.293073106)0.888:0.080729565)0.938:0.096045134,(((((WP_149582728.1:0.106404159,WP_158268366.1:0.078747378)0.999:0.124234127,((WP_049694148.1:0.090380405,WP_123166725.1:0.049653125)1.000:0.165096101,(WP_158268368.1:0.168705838,(WP_101189102.1:0.068549593,WP_146499611.1:0.040325685)1.000:0.188025589)0.725:0.057094104)0.826:0.040947669)0.952:0.061755510,((WP_024535457.1:0.030039493,WP_158268363.1:0.003387915)0.998:0.111178966,(WP_117314298.1:0.174602748,(WP_051413773.1:0.033456586,WP_146499619.1:0.050954076)0.994:0.111074959)0.864:0.088630519)0.932:0.055487871)0.757:0.023700378,((WP_124068494.1:0.243682990,((WP_015085276.1:0.035969577,WP_058383831.1:0.018300200)1.000:0.173380366,WP_084242363.1:0.300977639)0.712:0.035562287)0.409:0.017156537,(WP_101800976.1:0.117177123,(WP_065537418.1:0.037077184,WP_149457284.1:0.018894260)0.999:0.179874641)0.999:0.163990498)0.835:0.024930953)0.956:0.061795987,WP_073712902.1:0.370817952)0.564:0.025267847)0.295:0.064341639,WP_077324117.1:0.328487490)0.999:0.206732388,(((WP_091588304.1:0.411728906,((((WP_082820587.1:0.303604956,((ADP76525.1:0.013937588,WP_013878217.1:0.025738977)0.958:0.098174720,(WP_071355977.1:0.061931317,(WP_098231648.1:0.269069344,(TRZ39329.1:0.040821393,WP_127739892.1:0.053169558)0.999:0.124453281)0.655:0.006353895)0.930:0.060632360)1.000:0.465210087)0.754:0.056820359,((WP_063259850.1:0.008180837,WP_130777118.1:0.021702065)1.000:0.251337143,(WP_129731469.1:0.151563955,((WP_006923396.1:0.129664627,WP_063260165.1:0.179963365)0.996:0.220766030,WP_129731668.1:0.164176479)0.922:0.114972449)0.920:0.077493507)1.000:0.192484556)0.680:0.031977964,((WP_119734856.1:0.000000005,WP_140576666.1:0.025357190)1.000:0.482542771,((WP_100408485.1:0.243954799,((WP_075983660.1:0.143883717,((WP_034329871.1:0.029456150,WP_139368057.1:0.005840894)1.000:0.141509073,((WP_116354742.1:0.107346646,(((WP_011161248.1:0.050522171,WP_101634302.1:0.104234701)0.467:0.015216273,(((OAH55413.1:0.014008120,WP_073712798.1:0.011505598)0.975:0.057983205,WP_090991396.1:0.150328518)0.622:0.030031939,(TCN18420.1:0.054911719,WP_034300737.1:0.081307268)0.821:0.011485122)0.811:0.014417089)0.754:0.007108320,WP_144481464.1:0.126637668)0.561:0.009239782)0.288:0.007870427,(WP_077210445.1:0.112278071,((WP_071392725.1:0.055425448,WP_150441383.1:0.000000005)0.991:0.058627902,WP_151536954.1:0.102427486)0.401:0.017785150)0.898:0.021795661)0.936:0.040396978)0.219:0.021659346)0.913:0.050843841,(WP_129728906.1:0.160031767,(WP_063261662.1:0.098577462,((WP_127064330.1:0.069900315,(WP_069356724.1:0.085117678,WP_144641588.1:0.060128697)0.604:0.035151355)0.999:0.137990734,((WP_078404352.1:0.071516693,(WP_000028157.1:0.036162106,WP_001996258.1:0.019402594)0.998:0.069310400)0.918:0.034284608,((((((WP_098954853.1:0.071115025,WP_003205023.1:0.034086062)0.853:0.009717203,(WP_070145960.1:0.004809613,(((KYQ03685.1:0.000000005,(WP_086391965.1:0.004817948,((OUB29815.1:0.014664180,WP_088322292.1:0.004827640)0.552:0.009691897,AEA19854.1:0.000000005)0.834:0.004812893)0.000:0.000000005)0.000:0.000000005,((WP_042978726.1:0.009749390,(((WP_002174974.1:0.009703500,((SME16886.1:0.006308534,(WP_098537296.1:0.021058714,EEM91989.1:0.022931407)0.245:0.004813131)0.812:0.008286827,WP_016078810.1:0.004873355)0.793:0.004869413)0.781:0.004856730,WP_002151912.1:0.004808578)0.845:0.004818508,WP_002144437.1:0.000000005)0.976:0.024360108)0.464:0.009654377,(WP_098866889.1:0.035484318,(WP_147791368.1:0.000000005,(WP_078986245.1:0.024424994,WP_101168845.1:0.009733683)0.991:0.034400572)0.848:0.004835071)0.746:0.000000005)0.735:0.004808347)0.876:0.004816950,(WP_098939952.1:0.039281591,((WP_098906579.1:0.014843781,WP_000115769.1:0.014563479)0.718:0.000000005,WP_085313553.1:0.009639907)0.746:0.004689207)0.763:0.005008841)0.000:0.000000005)0.761:0.004627543)0.711:0.007569239,((WP_000053769.1:0.033749936,(WP_063263945.1:0.009627981,((WP_064474319.1:0.043937829,(WP_070180746.1:0.000000005,WP_074569899.1:0.004758772)0.917:0.019794141)0.841:0.019235112,(((((WP_064474326.1:0.000000005,WP_098326407.1:0.004819269)0.000:0.000000005,WP_106080861.1:0.029085338)0.855:0.004784486,WP_098282565.1:0.004781199)0.000:0.000000005,WP_070180732.1:0.009709581)0.000:0.000000005,(WP_065223299.1:0.014457430,(WP_086390039.1:0.001043357,WP_098213859.1:0.028693214)0.864:0.009521163)0.776:0.004744048)0.742:0.004686249)0.107:0.000000005)0.752:0.004922121)0.829:0.011886124,(WP_046940477.1:0.024937877,WP_098853667.1:0.034415293)0.992:0.057297746)0.576:0.009660387)0.853:0.013045177,WP_001054891.1:0.090480058)0.610:0.017439204,WP_144519640.1:0.062052571)0.114:0.008396145,WP_098148466.1:0.119315585)0.079:0.000000005)0.605:0.026281813)0.935:0.055651296)1.000:0.247498337)0.874:0.038097981)0.840:0.034693985)0.486:0.058595086,((WP_095312148.1:0.185277508,WP_127743119.1:0.111919989)1.000:0.384133975,(WP_100798349.1:0.134947739,WP_147196627.1:0.141830466)1.000:0.355412812)0.808:0.114821175)0.720:0.021671288)0.640:0.038503183)0.753:0.036967293,WP_148359631.1:0.429507874)0.143:0.064573412)0.958:0.117638091,(WP_100401159.1:0.568460701,(WP_050179644.1:0.245456433,WP_063441031.1:0.226179891)0.998:0.237717919)0.579:0.058418675)0.249:0.069430496,((WP_128526995.1:0.080985302,WP_160916922.1:0.156533433)1.000:0.306545225,(WP_084380538.1:0.321798656,(WP_153834897.1:0.228766158,((WP_111618388.1:0.017764259,(WP_102232406.1:0.053131495,TXC78307.1:0.075594936)0.899:0.029243544)0.966:0.082927846,((WP_061578967.1:0.030071441,(ACA01536.1:0.036214958,WP_064550400.1:0.021132561)0.915:0.037214701)0.891:0.066334073,(OUM83900.1:0.067536347,(WP_020961692.1:0.055215317,(WP_068895940.1:0.043653578,(AKM20734.1:0.008601677,ESU70442.1:0.006126511)0.989:0.046490690)0.853:0.031566673)0.925:0.043777725)1.000:0.161973576)0.991:0.158511219)0.971:0.110495204)0.963:0.116594272)0.587:0.051639579)0.827:0.043475531)0.929:0.131697707)0.727:0.071839246,((WP_087142701.1:0.271537626,(((WP_051300345.1:0.083914424,WP_082081891.1:0.194793651)0.984:0.109649472,(TSA40405.1:0.191013794,((WP_051954246.1:0.152807405,WP_088619965.1:0.236507888)0.943:0.084811791,((WP_147637291.1:0.220045092,PPD50721.1:0.202814770)0.788:0.051172639,(((WP_088620643.1:0.091284821,WP_052700784.1:0.092045859)0.947:0.062860498,OYV15229.1:0.117979500)0.075:0.024373993,TAL47119.1:0.034682332)0.988:0.102490527)0.837:0.025503804)0.697:0.014606867)0.872:0.039254543)0.788:0.046109286,WP_087144419.1:0.139062605)0.539:0.057868912)1.000:0.360095570,(SMG62838.1:0.438776468,(RKZ05378.1:0.228328437,((WP_073615475.1:0.073936893,WP_136815718.1:0.076922776)1.000:0.226111199,RWX46806.1:0.264660795)0.631:0.043802049)0.944:0.171446513)1.000:0.366391305)0.925:0.101376445,((((((SQC85583.1:0.465304351,(((WP_151554154.1:0.176768845,((KEH90388.1:0.182188451,(((NFO82777.1:0.139342269,((NFO72304.1:0.057414384,WP_110083517.1:0.160131838)0.852:0.040212697,WP_010233465.1:0.144914827)0.088:0.024981952)0.818:0.019866798,(NFO48634.1:0.153769373,(WP_051931420.1:0.186554009,WP_164952359.1:0.115188181)0.104:0.034476222)0.847:0.035914530)0.862:0.032096967,((((NFL43103.1:0.117931500,WP_078025244.1:0.090962739)0.581:0.040751174,(STE73776.1:0.134970594,WP_078025277.1:0.099687139)0.749:0.036300808)0.706:0.025451682,(WP_013913692.1:0.127924073,WP_016209067.1:0.078730163)0.907:0.046706253)0.373:0.012915136,WP_003452690.1:0.101892647)0.803:0.026219393)0.954:0.065215155)0.998:0.150932023,(WP_163239298.1:0.143935480,(WP_015617852.1:0.126265159,WP_143318573.1:0.095887597)0.987:0.114211018)0.932:0.075620035)0.849:0.054751273)0.655:0.020772567,((WP_125005036.1:0.349545672,((WP_125006614.1:0.136113536,WP_151554155.1:0.118116061)0.259:0.026885456,(NFR85935.1:0.128989098,WP_146869304.1:0.127480136)0.642:0.047332794)0.547:0.048163866)0.618:0.036421971,(NFA44464.1:0.069540457,WP_113921895.1:0.087356560)0.996:0.128466831)0.959:0.087957470)0.984:0.125267634,WP_003464838.1:0.370980917)0.093:0.044636223)0.956:0.129227782,((WP_066827431.1:0.268190594,WP_152754086.1:0.264606102)0.994:0.260775987,(PMP87641.1:0.204503488,(WP_025392881.1:0.073244506,WP_092129859.1:0.041633823)0.970:0.171119867)1.000:0.568637071)0.933:0.141310277)0.339:0.066617786,(((WP_022795279.1:0.518783611,(WP_012961253.1:0.156769448,WP_078557173.1:0.194080656)0.952:0.115693528)0.392:0.083913524,(WP_099301915.1:0.769634806,((WP_079696746.1:0.230343523,(WP_162645636.1:0.176594718,(WP_024634253.1:0.108218346,WP_081047543.1:0.200890245)0.934:0.085468983)0.085:0.055174024)0.998:0.289889640,(KQN96858.1:0.407274046,WP_052947816.1:0.283452503)0.912:0.154184548)0.585:0.113726363)0.861:0.095696460)0.506:0.072773674,(WP_142716093.1:1.285746250,(WP_143812430.1:0.406673239,((WP_098799023.1:0.071282290,WP_102231161.1:0.109017929)0.997:0.204216936,(WP_051348746.1:0.215383875,WP_082799782.1:0.069919803)0.622:0.072222747)0.683:0.105244938)0.951:0.271381750)0.994:0.491460641)0.976:0.221368637)0.457:0.036919933,(((KJR41120.1:0.226022155,TES50349.1:0.210090526)0.986:0.154129282,(KAA3606619.1:0.395791409,(WP_069327401.1:0.170552369,(WP_017813136.1:0.000000005,WP_052723738.1:0.020006498)0.966:0.119961681)1.000:0.441654248)0.520:0.073817822)0.858:0.057807909,((WP_084602030.1:0.436947882,(((NCO98473.1:0.431644128,(PIP07582.1:0.442082660,(PKK88519.1:0.295919134,(EKD83257.1:0.023001962,EKD84093.1:0.021052488)1.000:0.371133448)0.930:0.121916830)0.545:0.090044220)0.895:0.096751404,((EKD82580.1:0.047058371,(EKD82882.1:0.005629332,NCB08697.1:0.000000005)0.986:0.104231449)1.000:0.234765338,(PIV83271.1:0.348158948,((PKK88239.1:0.085987979,(EKD81529.1:0.021039295,OQA02162.1:0.003871672)0.981:0.112350780)1.000:0.385261661,(NCA94356.1:0.390986578,(NCB46666.1:0.091852972,OQA04314.1:0.093757640)0.992:0.190873719)0.939:0.141676476)0.492:0.094681732)0.797:0.091714333)0.743:0.058880149)0.990:0.149312246,((WP_110942848.1:0.229346912,(WP_132247019.1:0.300976981,WP_129600614.1:0.200262624)0.763:0.083547248)0.995:0.208043727,WP_129600139.1:0.244608083)0.897:0.085260709)0.333:0.043645874)0.912:0.070558326,(((WP_080787495.1:0.365586345,(WP_052520670.1:0.052093949,WP_139185042.1:0.085552021)0.990:0.188632425)0.994:0.182851529,((WP_090238657.1:0.063076537,WP_090238691.1:0.155010988)1.000:0.261292897,(((WP_058005842.1:0.108059712,(WP_077210379.1:0.103829046,(WP_066297399.1:0.063359991,(WP_009790771.1:0.000000006,WP_148950808.1:0.004650251)0.995:0.090925859)0.984:0.083969221)0.899:0.065087089)0.999:0.217142907,(WP_077210438.1:0.205885611,(WP_034302611.1:0.147077820,(WP_070878573.1:0.091352491,(WP_127742225.1:0.091742779,(SFH52464.1:0.007218208,(((((WP_129709847.1:0.000000005,(WP_057237831.1:0.004746337,WP_097825395.1:0.009461473)0.933:0.014190090)0.751:0.000000005,(QDZ82682.1:0.000000005,WP_153252974.1:0.004685051)0.921:0.004691160)0.921:0.004688279,WP_043978888.1:0.000000005)0.916:0.009141070,(WP_071277326.1:0.004699984,WP_035335996.1:0.000000005)0.750:0.003422424)0.750:0.001571941,(SDE81765.1:0.009391936,NGY80782.1:0.000000005)0.000:0.000000005)0.305:0.006954768)0.986:0.074544480)0.610:0.047076547)0.606:0.021336443)0.684:0.070215404)0.973:0.136622799)0.999:0.226036114,(WP_051239999.1:0.206599788,WP_051395560.1:0.327455138)0.990:0.163654683)0.906:0.051910580)0.935:0.083918959)0.810:0.040949418,(WP_051185121.1:0.350388068,WP_084511697.1:0.319826168)0.982:0.163060335)0.493:0.017225983)0.722:0.022266438)0.547:0.046939940)0.927:0.071492161,(((WP_085052335.1:0.573211072,(KJU82529.1:0.353886819,KJU87365.1:0.203649309)0.904:0.131010742)0.741:0.137877835,(TAL27657.1:0.444231305,WP_103975823.1:0.609069201)0.961:0.191976421)0.841:0.054154990,(((((MBT29888.1:0.275262295,(MBT28532.1:0.225470162,MBT29793.1:0.301943394)0.020:0.079055613)1.000:0.472044205,((HAH55027.1:0.414726017,(MBT29084.1:0.178279984,(MBT29809.1:0.531249146,MBT31665.1:0.110101647)0.978:0.191783048)1.000:0.362720088)0.789:0.039067656,MBT29654.1:0.282947413)0.945:0.110149459)0.273:0.033494383,MBT33906.1:0.593026515)0.580:0.064969377,((WP_052600170.1:0.543689567,((WP_002656209.1:0.015587098,WP_015695522.1:0.000000005)1.000:0.759210995,((WP_013769153.1:0.260774263,WP_147930842.1:0.274080362)1.000:0.595172354,(WP_147930069.1:0.493651966,((WP_052599949.1:0.521120488,(((WP_051211056.1:0.073816568,(AEI52186.1:0.003644166,WP_114464338.1:0.022325987)0.634:0.006946531)0.999:0.359617257,(WP_026993708.1:0.161530243,WP_122934654.1:0.189478709)0.996:0.305988637)0.964:0.156372945,WP_104715215.1:0.490638637)0.692:0.083840193)0.802:0.058764186,(WP_052600107.1:0.304403417,(((WP_109742270.1:0.243630693,AFK05716.1:0.223454683)0.758:0.040324934,(WP_114070658.1:0.012551795,WP_114464274.1:0.002691386)0.971:0.091016065)0.905:0.085404740,WP_095168481.1:0.238247962)0.995:0.205559243)0.912:0.127274485)0.431:0.034437597)0.729:0.058534450)0.973:0.170700597)0.628:0.041537702)0.947:0.115006069,(((WP_089687829.1:0.176962409,WP_143017508.1:0.216333124)1.000:0.461861949,(RZK30363.1:1.678805526,((WP_152766826.1:0.438017566,WP_164043961.1:0.721209882)0.837:0.184782668,((RZJ94976.1:0.506215275,(WP_133655558.1:0.391334617,(((RZK44337.1:0.012008942,(RZK43656.1:0.089683667,WP_133660145.1:0.024514633)0.820:0.018482859)0.998:0.149061185,(((RZK32405.1:0.020227181,WP_133655956.1:0.021230613)1.000:0.400711793,RZK45313.1:0.110270998)0.625:0.041843058,RZJ94760.1:0.190716548)0.985:0.125100356)0.824:0.045133108,(WP_116943157.1:0.030672669,(WP_081910904.1:0.066311773,(WP_055562882.1:0.004968697,WP_071837815.1:0.000000005)0.887:0.022016110)0.810:0.021532993)1.000:0.232649218)0.497:0.070604580)0.652:0.086168685)0.812:0.081853570,((WP_125421383.1:0.108215586,WP_143436768.1:0.205410192)0.998:0.309584316,(((WP_055562858.1:0.006309888,(WP_088845626.1:0.013162066,(WP_126546963.1:0.105831532,WP_086596680.1:0.029485616)0.134:0.016776866)0.858:0.017845018)0.738:0.010587617,WP_084448043.1:0.037140303)0.977:0.135671899,(WP_070729215.1:0.175383020,WP_086597526.1:0.183341463)0.974:0.127968167)1.000:0.425967261)0.785:0.070426941)0.992:0.303177332)0.730:0.143099754)0.766:0.122987337)0.988:0.311650641,WP_143092894.1:0.979030873)0.327:0.056782133)0.732:0.116872900)0.930:0.124276865,((((((HHB93994.1:0.706460322,(WP_087870796.1:0.886534557,(WP_066355119.1:0.858233548,(WP_060688820.1:0.062466674,PEPS_47280:0.068063200)1.000:0.947660744)0.159:0.130451901)0.409:0.097164941)0.808:0.076757432,WP_119327776.1:0.775820452)0.711:0.111364240,MBT31953.1:0.816396081)0.213:0.095539772,(PXF56199.1:0.776079368,(WP_008287631.1:0.536008945,(OQA55058.1:0.025424048,OQA55451.1:0.155633027)0.998:0.417686012)0.971:0.224046692)0.698:0.120443751)0.836:0.061252484,(((WP_164947336.1:0.574662578,((((RYE14361.1:0.167719491,RYE15816.1:0.151108722)0.992:0.320042541,(NDF92874.1:0.250997349,(NBW00051.1:0.181721358,NCU94120.1:0.117276611)0.987:0.189691396)1.000:0.380444731)0.995:0.263024414,((WP_068714452.1:0.015422071,WP_097019680.1:0.030538521)1.000:0.283368874,((WP_051412057.1:0.165863911,WP_097019462.1:0.140692352)1.000:0.368756246,(WP_051412013.1:0.116342965,WP_097019142.1:0.095683891)0.988:0.125484830)0.763:0.045108138)0.464:0.105781902)0.123:0.045843355,WP_097019468.1:0.571364955)0.880:0.081326489)0.482:0.041029761,(WP_072890924.1:0.617435078,(WP_047002306.1:0.637375828,(OQA71425.1:0.460919764,((((NFI09732.1:0.017156813,(NFD78324.1:0.017205003,STE73809.1:0.047925703)0.827:0.009974207)0.646:0.007185427,WP_076046242.1:0.000000005)0.989:0.103904356,(WP_164947693.1:0.221734914,WP_026887576.1:0.117867165)0.273:0.018320157)0.990:0.204213131,(WP_151553724.1:0.180357875,WP_164952538.1:0.218791463)0.481:0.094349798)0.956:0.235480068)0.986:0.246905931)0.778:0.070487082)0.784:0.097376775)0.755:0.042132192,(ETR66541.1:0.349222830,KPA16083.1:0.420726314)1.000:0.336664272)0.450:0.044728441)0.142:0.056605003,((((WP_029523661.1:0.953128477,WP_121922235.1:0.507352620)0.809:0.184582524,(WP_011783324.1:0.817161847,(NCC26500.1:0.264613450,NCD18191.1:0.230423386)1.000:0.516825780)0.561:0.132909850)0.865:0.155095453,((WP_124228939.1:0.760047988,(WP_003475861.1:0.225364605,WP_004456479.1:0.410086540)1.000:0.574805122)0.958:0.261279308,(((((WP_155894789.1:0.853753736,(WP_086307456.1:0.779336487,WP_156593896.1:0.954802843)0.076:0.123147477)0.766:0.111027521,(((PEPS_47900:1.030498620,((PEPS_47870:0.541261318,WP_133476734.1:1.017803310)0.697:0.187709270,WP_084792932.1:0.869150855)0.470:0.112142541)0.917:0.265104113,(PEPS_46870:0.216403292,PEPS_47800:0.116819447)1.000:0.994867172)0.952:0.269424025,(WP_071513678.1:0.938350410,(WP_141082895.1:0.467144274,((WP_016647499.1:0.036235644,WP_024962029.1:0.062905303)0.999:0.286521169,(WP_149897199.1:0.223380421,AAA23031.1:0.497668279)0.848:0.158003986)0.722:0.166088349)0.972:0.216180886)0.872:0.133880696)0.722:0.022148944)0.895:0.087411582,(PHR10852.1:0.591671858,(HHD81546.1:0.392542804,HHH51858.1:0.335972125)0.999:0.440571370)0.945:0.179963902)0.072:0.050215302,WP_119085494.1:1.163614533)0.773:0.051937911,WP_019139318.1:1.057200475)0.234:0.056859049)0.655:0.041100818)0.757:0.037272542,((((WP_052635813.1:0.561890225,WP_151621798.1:0.399423952)0.925:0.214032023,(PEPS_47270:1.612432845,(WP_060688821.1:0.653479056,PEDI_55310:1.051338276)0.906:0.286924913)0.880:0.257779441)0.886:0.111471518,(((((WP_007281034.1:1.037224862,FUAX_55220:1.406245801)0.205:0.179803312,((RUM68845.1:0.957036798,WP_084910232.1:1.651947075)0.918:0.425320220,((WP_019054795.1:0.015066098,WP_048938895.1:0.071279635)1.000:0.886064868,((((PZN83159.1:0.819061487,((((WP_010219839.1:0.034194716,(ARR57581.1:0.016777342,(BAV67027.1:0.005893225,WP_066522193.1:0.000000005)0.900:0.017007003)0.841:0.041616383)0.999:0.433249932,(WP_099308496.1:0.415950871,WP_144083495.1:0.287338596)0.998:0.326893994)0.965:0.206837816,(WP_024772319.1:0.233097889,WP_101448538.1:0.229946522)0.998:0.314188683)0.815:0.125778270,((WP_058316367.1:0.058918638,(WP_090217795.1:0.047409583,(WP_138165246.1:0.044006687,WP_153548757.1:0.035428594)0.507:0.026142186)0.667:0.029363772)0.968:0.121499866,(WP_166194614.1:0.124980386,(((WP_039689610.1:0.093623053,((WP_147127744.1:0.013918535,(WP_108830525.1:0.040197316,WP_028957887.1:0.057831728)0.876:0.032267873)0.927:0.030336025,((WP_025048587.1:0.017318911,(WP_025042611.1:0.020294043,WP_164355922.1:0.026362255)0.706:0.013621056)0.999:0.077601454,(((TNF19643.1:0.023690511,(WP_109387869.1:0.061558112,(WP_025057633.1:0.046161718,WP_165198736.1:0.009696787)0.734:0.022021543)0.226:0.018888436)0.434:0.009778398,WP_108887433.1:0.048411660)0.753:0.010360389,(MAU43465.1:0.021001558,WP_009504818.1:0.021285384)0.962:0.026015887)0.751:0.006734395)0.576:0.005888865)0.628:0.002721291)0.942:0.043001093,(MBV36126.1:0.151992069,PCH98311.1:0.130739378)0.901:0.053772370)0.364:0.024582950,(((WP_106161710.1:0.115280951,WP_130410307.1:0.109851198)0.854:0.032158423,((((WP_056037779.1:0.029674427,WP_129764788.1:0.005916945)0.537:0.021377697,(WP_085896366.1:0.032449841,WP_099278500.1:0.063724421)0.898:0.033363933)0.995:0.075137834,((((WP_020952742.1:0.043422730,((WP_090756766.1:0.064760014,(WP_155042475.1:0.088038596,((TFE34609.1:0.029991493,WP_058100581.1:0.007452180)0.386:0.010265414,WP_028718763.1:0.029100712)0.825:0.008916179)0.600:0.000860944)0.930:0.020884961,WP_142663877.1:0.043023613)0.748:0.005525640)0.949:0.033625515,(((WP_150422999.1:0.046638079,(WP_136684389.1:0.012651357,(WP_042252498.1:0.023364234,WP_128255526.1:0.030778697)0.566:0.010629221)0.869:0.020369993)0.799:0.019341711,NBZ88885.1:0.079614053)0.814:0.016631490,(WP_118134569.1:0.051284323,PZQ47325.1:0.115490539)0.459:0.009437532)0.751:0.018331739)0.944:0.031754436,(WP_058319111.1:0.067973577,(WP_081536228.1:0.063052254,((WP_121067619.1:0.036012428,((MBB05022.1:0.040974297,WP_028284858.1:0.018741476)0.872:0.015260034,(WP_137795024.1:0.025436012,(WP_136464708.1:0.061888041,WP_158967179.1:0.032707278)0.711:0.021344947)0.734:0.006663816)0.627:0.010156377)0.860:0.022146973,(WP_119400410.1:0.047757871,(WP_093454914.1:0.010824559,WP_114276622.1:0.026598576)0.742:0.006844249)0.635:0.021002417)0.876:0.024985263)0.958:0.038956941)0.894:0.024899962)0.824:0.012741891,((WP_055684140.1:0.036944728,WP_092647778.1:0.020140031)1.000:0.083173782,WP_116600303.1:0.043147123)0.429:0.014168980)0.743:0.008331002)0.788:0.022306661,(WP_086053872.1:0.067331372,WP_111404655.1:0.069947831)0.954:0.037441210)0.000:0.000000005)0.853:0.021775810,WP_133343725.1:0.099857952)0.751:0.018063101)0.932:0.057696917)0.950:0.087642567)0.996:0.178311246)0.714:0.054138041)0.784:0.125788391,((TAN55345.1:0.613125368,((WP_082484599.1:0.243817680,WP_147941991.1:0.266086620)0.999:0.413725273,((WP_128490707.1:0.329051001,WP_139599754.1:0.158898367)0.996:0.325078927,(PWL19809.1:0.415861863,WP_089389460.1:0.209263614)1.000:0.396110175)0.748:0.141877626)0.486:0.064798824)0.913:0.134795028,WP_159013949.1:0.659380794)0.324:0.084017051)0.919:0.130228319,(WP_083901104.1:0.473058919,WP_149271567.1:0.424940077)0.978:0.233975490)0.946:0.160931197,((((HAB7350312.1:0.044971333,WP_157013809.1:0.087578460)1.000:0.485918013,((TXG93906.1:0.267037743,WP_099278647.1:0.268626498)0.892:0.116645117,(WP_089906005.1:0.263358304,(WP_086055014.1:0.123574711,WP_121097173.1:0.106352918)0.923:0.139046345)0.684:0.102476717)0.975:0.176410732)0.621:0.085577649,(((WP_051124924.1:0.073610495,(WP_157137094.1:0.039478611,(RYF11915.1:0.030370313,RZL23821.1:0.023656480)0.989:0.059286972)0.555:0.000103961)0.939:0.074561382,((MBT48482.1:0.058896300,RYF11554.1:0.082373819)0.830:0.026693560,(RZL21864.1:0.012852048,RYF34965.1:0.178040728)0.880:0.037304657)0.985:0.121091412)1.000:0.313735602,(OYV99937.1:0.444571521,WP_139219321.1:0.375351640)0.888:0.121460786)0.077:0.070772306)0.908:0.169705600,(((((MXW84712.1:0.372866224,MYI67718.1:0.701339287)0.865:0.196433153,(((MYH34572.1:0.137548948,(WP_015060828.1:0.039268499,((((WP_111298491.1:0.040774770,(WP_042247342.1:0.019777597,WP_136887673.1:0.024562132)0.918:0.019927811)0.940:0.027988657,(PZO63002.1:0.042310954,WP_111560239.1:0.026012264)0.983:0.055854190)0.987:0.066045032,WP_015060833.1:0.053772682)0.651:0.019289040,(WP_045983929.1:0.046306911,(WP_004213426.1:0.005406346,WP_011579044.1:0.010587660)0.948:0.027371482)0.913:0.025912276)0.868:0.023511531)0.835:0.034927261)0.807:0.052395266,(WP_011091103.1:0.121659494,((((RCL02120.1:0.264858501,(WP_064559924.1:0.159141202,WP_011064396.1:0.062443846)0.856:0.028194409)0.235:0.012138997,(AMK26933.1:0.066098692,WP_131578096.1:0.299132423)0.920:0.073785067)0.861:0.023411379,(((WP_066613642.1:0.095035123,WP_108503565.1:0.070893631)0.960:0.052998120,((((PZQ84165.1:0.228279560,TKW73893.1:0.049401712)0.358:0.073591432,WP_025060815.1:0.236091943)0.598:0.022823523,TCO07607.1:0.221943927)0.861:0.021868419,(((KZZ27911.1:0.126134895,(MAC89264.1:0.144440697,WP_015497692.1:0.159177267)0.696:0.069197169)0.879:0.040796478,(KZZ27901.1:0.018425827,WP_093925638.1:0.015970515)1.000:0.138318246)0.985:0.109102534,HDZ82043.1:0.155262695)0.940:0.062907226)0.518:0.019116195)0.751:0.008430608,(WP_162734341.1:0.231759805,(PZU13729.1:0.065792578,(WP_016338400.1:0.013903169,WP_131578325.1:0.020603129)1.000:0.197230629)1.000:0.192142910)0.876:0.053718266)0.954:0.040598774)0.147:0.004130969,(WP_155097672.1:0.129429519,(WP_015060731.1:0.047251461,WP_124966867.1:0.072195752)0.921:0.040367348)0.901:0.031270534)0.966:0.060341556)0.738:0.078605535)0.630:0.028239917,WP_135818329.1:0.247642703)0.898:0.110033489)0.924:0.156359977,WP_113913652.1:0.597451575)1.000:0.525664704,(WP_148207759.1:0.582038701,(WP_104757397.1:0.198367960,(WP_082660538.1:0.115440681,(WP_060577704.1:0.091918300,WP_058601079.1:0.065533605)0.110:0.058154609)0.998:0.276567784)0.963:0.174815563)0.318:0.118557950)0.906:0.146565098,((WP_153549341.1:0.045389982,WP_157844029.1:0.027703868)0.883:0.101057763,(WP_113913590.1:0.039776698,(WP_015063192.1:0.012532483,WP_025057681.1:0.082897847)0.854:0.032313832)0.922:0.087910151)1.000:0.508920480)0.992:0.309009359)0.985:0.348732273)0.942:0.235486700)0.952:0.322753266)0.981:0.382651188)0.813:0.121958715,(((WP_050634102.1:0.946846676,(SOB62170.1:0.332000809,WP_043640920.1:0.421685217)0.995:0.444474185)0.701:0.229601469,(WP_071064673.1:0.481959526,WP_072890981.1:0.389834043)0.952:0.184942722)0.847:0.098677990,((((((WP_030003155.1:0.584809156,(OKZ97258.1:0.589140966,(WP_118628331.1:0.310620542,(CDL66102.1:0.330635852,(HBV83952.1:0.094882391,WP_077636321.1:0.165959803)0.914:0.114515592)0.450:0.096871304)0.933:0.141163396)0.877:0.136503313)0.278:0.104836400,((WP_023511808.1:0.192033402,WP_135349780.1:0.156213215)1.000:0.432787151,NCC08589.1:0.624826818)0.892:0.125095862)0.327:0.041841109,(RKJ35480.1:0.286758429,WP_120389742.1:0.659442496)0.972:0.189698239)0.810:0.046660692,(WP_118428871.1:0.546280038,HBV82036.1:0.872085464)0.939:0.173096285)0.562:0.039860482,(CDL66918.1:0.668074707,(WP_161475156.1:0.483429988,(CDL65573.1:0.148008604,CDL65577.1:0.158228035)0.836:0.070783947)0.972:0.174041667)0.963:0.209139854)0.862:0.078677748,WP_079697935.1:0.636370104)0.996:0.258162326)0.495:0.032947546)0.904:0.069278728,(((((PEPS_44680:0.945903241,(WP_060688354.1:0.061486853,PEPS_31720:0.053121360)1.000:0.769832709)0.960:0.455066658,((PEDI_49910:0.108722913,PEPS_41490:0.071639689)1.000:0.881685610,(WP_060690166.1:0.754924271,((WP_060689695.1:0.116251530,PEPS_42420:0.097039664)1.000:0.519748126,(PEPS_43740:0.278000316,(WP_060689966.1:0.047499190,PEPS_34490:0.108899098)0.958:0.247374384)0.978:0.273383585)0.845:0.235023109)0.980:0.389479341)0.103:0.311173801)0.915:0.164212764,(AUTU_48600:1.212981587,GDX85911.1:1.029601110)0.763:0.188172665)0.830:0.091473114,(((((((FUAX_54870:0.365702189,FUAX_55970:0.252556540)0.999:0.340169267,(FUAX_54530:0.295827301,FUAX_55340:0.278412297)0.926:0.155238036)0.974:0.205701197,((AUTU_43610:0.201967828,FUAX_46480:0.227496474)0.995:0.264126909,(WP_155205445.1:0.179452182,WP_155206076.1:0.301595742)1.000:0.301816334)0.912:0.128708112)0.783:0.049227453,AUTU_50240:0.676871922)0.793:0.102539767,((FUAX_49080:0.867283140,(WP_155203222.1:0.761671220,(AUTU_49440:0.270755818,AUTU_50500:0.383738570)0.981:0.252800171)0.184:0.049225794)0.978:0.194201976,(((AUTU_45800:0.499861506,AUTU_50100:0.439064437)0.842:0.201542796,((((PEDI_55960:0.189607623,PEPS_45500:0.195746965)0.998:0.259597394,(PEPS_46660:0.204416270,(WP_157601248.1:0.098804905,WP_060688911.1:0.043761286)0.970:0.149411755)0.998:0.308749609)0.992:0.267212788,FUAX_40140:0.330333876)0.900:0.135780503,((FUAX_53440:0.455565352,((FUAX_43880:0.275270145,FUAX_50030:0.662339063)0.914:0.138968946,FUAX_54030:0.378748936)0.877:0.063329843)0.864:0.067199943,(AUTU_50510:0.417720621,((WP_060688933.1:0.053186509,PEPS_39780:0.059796083)1.000:0.609038002,(AUTU_48190:0.063036361,FUAX_52130:0.146842949)0.999:0.273638018)0.658:0.037800123)0.955:0.108754576)0.850:0.049997068)0.310:0.029789336)0.879:0.075754447,(FUAX_52850:0.980209223,(PEDI_51990:0.257094356,((WP_060688908.1:0.038359234,PEDI_56140:0.074373599)1.000:0.476210736,(WP_060690388.1:0.224862501,(WP_060688668.1:0.135538088,PEDI_53910:0.178710008)0.381:0.108989304)0.934:0.122143858)0.544:0.058533987)0.997:0.358372146)0.318:0.146933207)0.294:0.054454667)0.702:0.059058435)0.872:0.104750944,((PEPS_46700:0.340105866,(WP_060688875.1:0.089298029,PEPS_47710:0.261694029)0.954:0.204409831)0.951:0.193488650,(WP_060688850.1:0.406308762,(WP_060690451.1:0.266604977,WP_060688781.1:0.350676049)0.811:0.129082764)0.511:0.162464998)0.999:0.457217411)0.908:0.113187618,(WP_158281572.1:0.771325516,(MBT30523.1:0.100413600,WP_020531120.1:0.002897305)0.998:0.519725234)0.979:0.365504332)0.846:0.101496360)0.294:0.068946468,(((((EQC53738.1:0.085242058,((WP_010824145.1:0.090140389,(WP_016252619.1:0.061054671,WP_040087925.1:0.022850374)0.883:0.024337713)0.777:0.041026058,((EQC55781.1:0.057597343,WP_032398613.1:0.077150003)0.983:0.073377815,(WP_068853256.1:0.092616740,(WP_014335299.1:0.031709497,WP_147002506.1:0.107376323)0.922:0.042691056)0.173:0.033837561)0.663:0.018384272)0.967:0.102314740)0.795:0.068726982,(WP_010620824.1:0.222731836,WP_058218473.1:0.441695190)0.938:0.154949001)1.000:0.733536177,(TRSA_28170:0.950509992,(WP_009103563.1:0.028459896,WP_027728938.1:0.002514479)0.995:0.578855393)1.000:0.681581700)0.855:0.135335681,((((OFX18078.1:0.822331301,((WP_082353925.1:0.455403297,(WP_038031823.1:0.014510108,WP_166920794.1:0.038815885)1.000:0.588615956)0.336:0.065582811,(((((RZK28285.1:0.119696529,WP_092743677.1:0.176988990)1.000:0.222638696,((WP_070724166.1:0.050087673,(SET97649.1:0.019721276,WP_133656278.1:0.041954374)0.775:0.022902537)0.999:0.149969041,(RZK31794.1:0.073619697,WP_138082013.1:0.123946015)0.964:0.064354224)0.483:0.027724446)0.882:0.050763023,WP_133655977.1:0.172348768)0.667:0.037300656,((RZK36915.1:0.026293775,(WP_033369451.1:0.033302846,WP_073285537.1:0.018171269)0.734:0.009864131)0.997:0.110145477,(WP_066834033.1:0.281825698,(WP_150091255.1:0.128519520,(WP_059068523.1:0.090498310,RZK39327.1:0.195064333)0.130:0.033490476)0.786:0.062202772)0.622:0.044755811)0.081:0.038912386)0.994:0.188050683,(((AEI52179.1:0.600097079,(WP_054043829.1:0.256879227,((WP_131962643.1:0.016679716,WP_139012234.1:0.012800372)1.000:0.426901604,((WP_128758873.1:0.370898367,(WP_123640112.1:0.102218101,((WP_026708972.1:0.035952462,(SNA31805.1:0.060644846,WP_116725974.1:0.039864773)0.995:0.062349714)0.958:0.045797287,((WP_158730180.1:0.085783820,(WP_158981253.1:0.059309215,(WP_086440839.1:0.013286175,WP_094138983.1:0.035996927)0.890:0.020172289)0.114:0.014226995)0.965:0.042962824,(WP_091435338.1:0.181097072,WP_089082004.1:0.035831834)0.561:0.007869076)0.970:0.054648795)0.963:0.071848481)0.998:0.174481121)0.453:0.045493923,(((RYE22486.1:0.092894385,WP_154283138.1:0.068632675)0.998:0.148818583,((RYX87755.1:0.254851919,WP_083401145.1:0.240932080)0.896:0.089416450,TXH79213.1:0.380676444)0.311:0.013092253)0.962:0.113756001,((WP_028123670.1:0.087240605,(WP_050378456.1:0.049375301,WP_133240941.1:0.014820611)0.679:0.022924001)1.000:0.217073681,(TXI96084.1:0.258289811,((RYX86596.1:0.011925935,WP_012660672.1:0.048901137)0.650:0.013142923,(RYY07044.1:0.023229632,WP_086950104.1:0.192289165)0.777:0.044224823)0.997:0.194982659)0.960:0.113957010)0.927:0.087573560)0.457:0.021790065)0.975:0.122600856)0.992:0.183143362)0.246:0.069164610)0.305:0.037427598,((((WP_019949660.1:0.019473396,(WP_084448128.1:0.025178624,WP_135437072.1:0.015292604)0.120:0.005723573)1.000:0.181502291,(WP_115375800.1:0.093352525,WP_138280711.1:0.122547601)0.959:0.068551604)0.911:0.043629104,((PIQ21376.1:0.073345369,WP_025609562.1:0.043234855)1.000:0.125953782,(WP_115568039.1:0.106801348,WP_147924124.1:0.071971476)0.995:0.121965518)0.282:0.029310532)0.655:0.038262551,(WP_086597555.1:0.131196777,(WP_140469492.1:0.077398274,(RYE23567.1:0.176698388,(RZK25225.1:0.021380518,WP_111480662.1:0.029336548)0.058:0.035238094)0.790:0.033200085)1.000:0.149190304)0.859:0.048744942)0.642:0.047330878)0.961:0.125505324,(WP_138081563.1:0.439632496,(((WP_059068404.1:0.226519636,((RZK29432.1:0.043569921,(ADB42993.1:0.174243599,(WP_166694339.1:0.051016811,(WP_020603869.1:0.117490005,WP_100993310.1:0.106206761)0.174:0.023113668)0.947:0.056563128)0.202:0.020301950)0.990:0.097045587,((RZK33505.1:0.003934268,WP_100993639.1:0.041755610)0.882:0.027876764,((ADB42958.1:0.018574818,RZK42184.1:0.054455015)0.994:0.087515941,((RZK45105.1:0.053352561,WP_129607083.1:0.032074492)0.947:0.053710611,(RZK37408.1:0.077994126,WP_093835477.1:0.107181744)0.593:0.038637667)0.834:0.024112269)1.000:0.187948497)0.932:0.064722060)0.996:0.147765004)0.892:0.048864414,((WP_052381942.1:0.020829666,WP_125440690.1:0.050473491)0.998:0.187299750,(RZK44910.1:0.225714009,((WP_116941991.1:0.158935276,((RZJ93738.1:0.047227227,WP_089334509.1:0.040522662)0.725:0.017818465,(WP_073112762.1:0.043377712,RZK44781.1:0.067229071)0.445:0.021123690)0.904:0.057859510)1.000:0.239620511,(RZK44599.1:0.205407013,(RZK36839.1:0.156335951,WP_070744035.1:0.107736565)0.586:0.074419676)0.927:0.087069644)0.324:0.063241440)0.991:0.129868903)0.955:0.080866672)0.878:0.050307590,((WP_089334525.1:0.184276386,((((RZK36217.1:0.087814213,(WP_084447968.1:0.005286968,(RZK33427.1:0.023042321,WP_092743968.1:0.029538682)0.376:0.007902120)0.995:0.075440641)0.958:0.044020913,((RZK36536.1:0.048579375,WP_149072958.1:0.023364402)0.993:0.102960219,(WP_073289226.1:0.095444794,(RZK30458.1:0.095744187,WP_133655865.1:0.058382972)0.371:0.038676519)0.985:0.115769901)0.936:0.067487287)0.939:0.034719951,((RZK37665.1:0.203858869,(WP_089334532.1:0.124662792,((WP_088466096.1:0.030042973,(WP_125440700.1:0.004964924,WP_149072972.1:0.000000005)0.887:0.000000005)0.938:0.035676881,(PIQ21131.1:0.018951777,RZK37587.1:0.027234087)0.965:0.043143004)0.975:0.074338629)0.369:0.048756122)0.951:0.064535367,((RZK28198.1:0.102510131,WP_035568013.1:0.051700027)0.923:0.055668721,(WP_070742771.1:0.034436563,WP_092743904.1:0.208943956)0.991:0.084919466)0.999:0.148930373)0.818:0.020696856)0.445:0.013613899,(WP_045688148.1:0.111836702,(WP_149072947.1:0.023337853,(RZK36033.1:0.063380356,(WP_119657817.1:0.024217322,WP_133657806.1:0.049381893)1.000:0.137236323)0.580:0.025306678)0.976:0.056291348)0.811:0.031127569)0.813:0.033067123)0.815:0.085645984,RZK45311.1:0.623263914)0.849:0.070271784)0.623:0.100381782)0.948:0.121227486)0.881:0.079784288)0.954:0.123190322)0.508:0.115328442)0.921:0.129570046,((WP_084792923.1:0.454782069,(WP_157601246.1:0.010416038,PEDI_56100:0.000000005)0.998:0.533606523)1.000:0.859382800,(((RZK62799.1:0.004944029,WP_100990088.1:0.000000005)1.000:0.722207925,(WP_164044138.1:0.389346788,WP_164044240.1:0.406548483)0.944:0.214726770)0.996:0.323430630,((((WP_129606705.1:0.034347726,(WP_019991346.1:0.049026217,WP_152126719.1:0.018066182)0.933:0.052009738)0.979:0.124097985,(AEI51990.1:0.043732025,HAK76449.1:0.068264354)0.972:0.125224495)0.982:0.182214681,(RYE17112.1:0.585976088,(WP_109745682.1:0.287712078,(((WP_102202792.1:0.176677996,WP_102203228.1:0.090571762)0.984:0.141109537,(((WP_139013589.1:0.088610981,(WP_106141075.1:0.092457546,(WP_020600304.1:0.057306140,WP_111631669.1:0.060161039)0.746:0.005499313)0.931:0.034842501)0.870:0.026263263,(WP_102202690.1:0.080727546,(WP_134024193.1:0.114071223,(WP_018622470.1:0.014422185,WP_164044294.1:0.040916542)0.943:0.037945209)0.782:0.013385827)0.999:0.118105652)0.744:0.028002258,(((RZK35429.1:0.012119780,WP_018622468.1:0.017228289)0.996:0.093161343,(WP_020602764.1:0.140692617,WP_040762338.1:0.112243279)0.967:0.077293923)0.902:0.042523785,(WP_129607079.1:0.139716549,(ADB43009.1:0.119474587,RYZ85183.1:0.108044114)0.176:0.018166902)0.161:0.016848168)0.885:0.037702816)0.952:0.089278793)1.000:0.328319568,((WP_089334494.1:0.041123052,(RZK27633.1:0.014508980,WP_070739588.1:0.015099242)0.981:0.051969859)0.911:0.040984627,(WP_149072955.1:0.057082811,(RZK34113.1:0.023786678,WP_035564462.1:0.021613634)0.991:0.080071846)0.910:0.036083719)0.966:0.114676326)0.227:0.076926232)0.832:0.129994643)0.992:0.235473636)0.870:0.107526490,(PLX01384.1:0.852438153,(WP_054043883.1:0.516650722,(HAN49883.1:0.715649448,HAN49884.1:0.535437209)0.869:0.187610766)0.426:0.104849873)0.141:0.040286709)0.895:0.127592598)0.391:0.090326592)0.387:0.052616584)0.687:0.139043774,(WP_060690541.1:0.028701472,PEDI_53320:0.199589517)1.000:0.911303646)0.928:0.148139656,((((WP_084650905.1:0.721548458,(WP_109745067.1:0.814290497,WP_109745625.1:0.675743707)0.782:0.114151766)0.956:0.218970444,((HAO07638.1:0.956192173,WP_068475857.1:0.679588825)0.783:0.312361815,(WP_007136086.1:1.447332151,(WP_101263613.1:0.458116215,(FUAX_56070:0.414255764,((WP_028890645.1:0.117569319,WP_132791918.1:0.120501694)0.987:0.304171064,(WP_113989907.1:0.298025374,((WP_092853273.1:0.262334947,(WP_034890468.1:0.172621164,WP_075327662.1:0.149549288)0.852:0.080575809)0.994:0.135653851,(WP_133967529.1:0.054049235,(WP_114427100.1:0.052843530,WP_159289693.1:0.010095482)0.619:0.003503740)1.000:0.215356862)0.580:0.047683017)0.629:0.175597610)1.000:0.464211550)0.531:0.108859391)0.953:0.300560585)0.762:0.136871569)0.955:0.221639080)0.891:0.108807336,(WP_144360369.1:1.025258332,(WP_035604536.1:1.048858145,WP_146899718.1:1.037255594)0.732:0.279394325)0.489:0.000000005)0.784:0.059638510,(WP_101907151.1:0.957069359,(((((WP_151871091.1:0.084833781,WP_151882700.1:0.098047830)0.998:0.289348293,(WP_069108554.1:0.425516809,WP_144021581.1:0.415750824)0.286:0.079985474)0.922:0.170521642,(WP_026708947.1:0.498350911,(HAO14450.1:0.374674256,WP_074674858.1:0.269997531)0.962:0.253122164)0.892:0.180150276)0.991:0.348740677,(WP_057544296.1:0.314796689,WP_057565506.1:0.299464608)1.000:0.651079071)0.399:0.084648228,(WP_152127386.1:0.885832957,(KAB4807560.1:0.675271695,WP_012565011.1:0.377262493)1.000:0.682129484)0.919:0.220006566)0.759:0.066867507)0.849:0.109005489)0.973:0.118153165)0.971:0.162074482)0.872:0.089649591,(HCU06516.1:0.933388823,((((((OED44686.1:0.479742881,WP_062059643.1:0.478633709)0.938:0.147677097,(WP_140422138.1:0.849014581,((WP_099539390.1:0.546172871,((WP_090256289.1:0.324170170,(WP_109514904.1:0.086542432,((WP_102053889.1:0.046036659,(((RMS25346.1:0.072735074,(WP_103408489.1:0.096367829,(WP_095061734.1:0.019935508,WP_159961754.1:0.035987193)0.563:0.013661290)0.509:0.040350430)0.984:0.063261505,(WP_015647649.1:0.047692741,WP_048403047.1:0.038278857)0.388:0.021529965)0.751:0.030246813,CAA71788.1:0.071368632)0.934:0.042914059)0.907:0.033471967,((WP_146427761.1:0.038883231,((QBM91749.1:0.011729042,WP_160628458.1:0.039511453)0.235:0.009848493,WP_153357639.1:0.069425279)0.936:0.021888032)0.868:0.017439621,WP_094995345.1:0.035130281)0.837:0.014178681)0.837:0.035410008)0.471:0.056991322)0.983:0.186775474,(WP_052329358.1:0.304369568,(SOO14181.1:0.167585367,VUO67535.1:0.075009933)1.000:0.405558052)0.939:0.179598355)1.000:0.339387234)0.717:0.046840694,(((WP_093192701.1:0.413516698,WP_052246903.1:0.519979396)0.736:0.160952629,(WP_081838275.1:0.665050864,(KDR25975.1:0.996967052,(((TXJ07056.1:0.763671921,(WP_020397264.1:0.492070711,(WP_109838905.1:0.234844204,(TXH66674.1:0.195812187,(WP_020397269.1:0.224119351,WP_078924386.1:0.200536570)0.914:0.146451362)0.997:0.247835120)0.949:0.152624138)0.770:0.068649138)0.902:0.107278627,(WP_106478054.1:0.518222260,(((WP_144200248.1:0.050448245,WP_149320088.1:0.025392724)0.983:0.118679229,(((AEA65601.1:0.035360230,WP_059486430.1:0.016784518)0.980:0.061519285,(WP_028215390.1:0.020037716,(WP_094777542.1:0.020021444,((WP_084910908.1:0.006095288,(WP_047853422.1:0.000000005,(WP_049098168.1:0.000000005,(EDT02845.1:0.035530092,WP_059534516.1:0.000000005)0.893:0.009972180)0.969:0.025749233)0.918:0.035177511)0.948:0.031786527,WP_134192878.1:0.024658651)0.830:0.011118147)0.872:0.032289431)0.598:0.034590533)1.000:0.136322464,((SAL82398.1:0.022624675,(SAL77611.1:0.040069912,(WP_128584676.1:0.021481713,(SEF11763.1:0.020024776,VVD31161.1:0.000000006)0.846:0.019522246)0.912:0.036538447)0.186:0.011613504)0.917:0.033781055,(KHD17787.1:0.036156713,(WP_082194418.1:0.063437812,(WP_060332519.1:0.018226262,(AJY03108.1:0.008104010,VBQ36045.1:0.007002587)0.717:0.015335664)0.457:0.011260803)0.896:0.024732578)0.992:0.085183289)0.717:0.033003140)0.701:0.033875019)1.000:0.524884650,(HHQ42429.1:0.439564894,(RUA34041.1:0.442918826,(WP_147889405.1:0.463141735,WP_064037714.1:0.310023142)0.916:0.113517262)0.836:0.120114536)0.887:0.096605942)0.122:0.055933175)0.973:0.156607172)0.819:0.042474553,(((WP_144136183.1:0.074533843,WP_157936243.1:0.090064417)1.000:0.484953803,((OQX03744.1:0.591117849,OQX11021.1:0.348304102)0.924:0.170660022,(WP_023265670.1:0.258700799,WP_098413411.1:0.230476511)1.000:0.430637884)0.793:0.047090385)0.884:0.084055828,((((WP_126879799.1:0.140663883,(AOK57670.1:0.076469326,WP_013207371.1:0.165124462)0.925:0.081114932)1.000:0.221987383,WP_055434601.1:0.306361115)0.888:0.057359333,(((WP_060283632.1:0.092459454,(WP_129961994.1:0.057949432,(WP_042340001.1:0.023951344,WP_095424060.1:0.022572482)0.886:0.024099614)0.933:0.055145537)0.994:0.157569582,((WP_075359001.1:0.086627493,WP_159003601.1:0.114330538)0.998:0.280256467,(((WP_095424013.1:0.167723920,WP_063501265.1:0.115368815)0.850:0.032476899,KVW77416.1:0.168256971)0.088:0.019859238,((WP_075359771.1:0.088157653,(WP_109482519.1:0.045177181,((WP_085489955.1:0.084529339,((WP_060350591.1:0.074992768,WP_059933479.1:0.052623316)0.869:0.020961406,WP_059792121.1:0.011845732)0.345:0.011411485)0.672:0.005255411,WP_042286932.1:0.070076083)0.873:0.028707084)0.948:0.057313915)0.739:0.036109270,(WP_086382713.1:0.092705037,WP_158898425.1:0.135187264)0.301:0.030289393)0.818:0.028893638)0.993:0.229601187)1.000:0.296488567)0.966:0.141943246,(((WP_004636909.1:0.157455022,(WP_090873877.1:0.031922098,WP_111935869.1:0.030216206)0.999:0.129065196)0.797:0.055910910,((WP_076479646.1:0.139695301,(WP_060081493.1:0.028922559,WP_092006118.1:0.012679661)0.994:0.119571115)0.870:0.043114390,(WP_157407092.1:0.098520421,(PYD85195.1:0.078807855,(WP_154382694.1:0.071173320,WP_155442659.1:0.061649326)1.000:0.214599352)0.209:0.018532787)0.999:0.148083417)0.897:0.044055036)0.996:0.133878762,((AFN66402.1:0.627451717,(WP_006683196.1:0.181060290,(RZI76150.1:0.369856113,(WP_084181065.1:0.090134203,WP_093442996.1:0.096145024)0.989:0.135445234)0.980:0.104187531)0.796:0.096515833)0.956:0.119334582,(KAF0190346.1:0.336445415,((WP_075358646.1:0.052143707,(WP_105857530.1:0.056851596,(WP_150578449.1:0.147995909,(WP_044359472.1:0.044421529,WP_126878097.1:0.071524705)0.807:0.027957515)0.113:0.027285485)0.947:0.055135598)0.993:0.153250419,(WP_159462659.1:0.331743965,(WP_164531410.1:0.089918197,(WP_038727754.1:0.025488823,WP_091809535.1:0.055478225)0.958:0.062546986)0.848:0.058219117)0.989:0.181515940)0.999:0.240151290)0.452:0.065808892)0.504:0.020173698)0.977:0.105289926)0.763:0.049701047)0.872:0.057940857,((((((EAA2620107.1:0.062307974,WP_155574846.1:0.068999396)0.978:0.110292066,(EEN8115545.1:0.111244334,KIG88450.1:0.094832292)0.994:0.167243565)0.886:0.071917513,((((((WP_012477944.1:0.000000005,(WP_012477924.1:0.064122232,(((WP_070589024.1:0.027864766,WP_083294099.1:0.019870472)0.968:0.039298259,RKV70607.1:0.111197747)0.782:0.012091754,WP_115308514.1:0.009207449)0.806:0.017298415)0.870:0.015473057)1.000:0.062595093,WP_124203711.1:0.000000005)0.833:0.022074216,WP_070461298.1:0.048345778)0.996:0.188131758,(WP_082013639.1:0.114781518,(RKW37643.1:0.107006686,(RKV85251.1:0.042832163,WP_123811807.1:0.088182448)0.897:0.056708647)0.486:0.051862831)0.969:0.142495845)0.928:0.094256149,(EUK17402.1:0.412982871,WP_086632528.1:0.351999436)0.921:0.140698975)0.982:0.152871462,WP_012477129.1:0.448103469)0.801:0.068822314)0.965:0.115031830,(WP_107854403.1:0.646680317,ABL01445.1:0.388352841)0.423:0.094648185)0.997:0.192258668,(((RWZ78042.1:0.222135788,RWZ78050.1:0.228809526)0.999:0.351159758,(((EBA4400347.1:0.105089339,GCJ08531.1:0.160081763)0.973:0.074114684,(((EGE48453.1:0.221308737,RCL02101.1:0.165700265)0.881:0.045438355,((((AIT41766.1:0.024079665,WP_058158437.1:0.059651481)0.828:0.030900104,((RMU01244.1:0.049433576,(WP_054086043.1:0.006578670,WP_099456505.1:0.148802781)1.000:0.166055774)0.986:0.072592459,(WP_153336807.1:0.043505640,SDR56696.1:0.185890853)0.939:0.041632371)0.369:0.017660390)0.995:0.090271529,((((WP_202814337.1:0.219809366,BAT30770.1:0.094657380)0.314:0.043844393,SAK98245.1:0.286091563)0.448:0.048626970,(WP_087129013.1:0.045903431,WP_087649592.1:0.035539884)1.000:0.135942674)0.750:0.026815900,(((TSE26665.1:0.064209482,WP_031943932.1:0.215716423)0.900:0.026661933,(CQR83942.1:0.000000005,(WP_088178286.1:0.120703641,OZB57750.1:0.008642214)0.998:0.080929562)0.967:0.032997809)0.837:0.017808919,(OYV96251.1:0.116764576,(AAK13433.1:0.027877112,OCA56964.1:0.017730656)1.000:0.128201442)0.888:0.031776813)0.719:0.036103017)0.885:0.030028201)0.626:0.017583020,(RWZ85654.1:0.135028111,(ECA7112730.1:0.072110850,(CDG90597.1:0.022802301,OKP00822.1:0.062840962)0.987:0.087201029)0.987:0.079015015)0.038:0.027780682)0.854:0.026129654)0.628:0.023988584,(((WP_093971820.1:0.335136041,((KAF1003027.1:0.188971976,(WP_060872369.1:0.163622583,(SAK97890.1:0.157305522,TCP07377.1:0.095152286)0.518:0.040720268)0.440:0.053966984)0.723:0.069932130,WP_052521142.1:0.099289687)0.555:0.027484447)0.862:0.027509004,((WP_004661722.1:0.271932435,EDT1658801.1:0.303023093)0.964:0.093841335,(EBG3748884.1:0.125606742,((KXV70761.1:0.037538795,(WP_082085948.1:0.067365657,(GCD51126.1:0.020926417,NHN90277.1:0.024554688)0.288:0.005313054)0.946:0.057022089)0.999:0.149741434,WP_144196290.1:0.248382250)0.711:0.059178565)0.619:0.029740074)0.932:0.037621941)0.581:0.001599920,AJY53638.1:0.334236999)0.152:0.021778440)0.317:0.025714674)0.902:0.065992051,(WP_088234136.1:0.395140666,((NHN96316.1:0.053787964,(WP_124307003.1:0.070234337,WP_086553276.1:0.020929821)0.757:0.016040640)1.000:0.215534413,EAO0076982.1:0.181535489)0.785:0.066145501)0.298:0.028139855)0.990:0.176585960)0.983:0.142369623,((WP_134045475.1:0.438981921,((WP_124843887.1:0.152927281,WP_043200802.1:0.174970039)0.436:0.028985213,((WP_105512342.1:0.050923817,WP_061152631.1:0.104988449)0.860:0.020586052,(WP_092134832.1:0.194854585,(WP_124668662.1:0.081638551,(KVF20959.1:0.016050464,WP_046425532.1:0.028875833)0.999:0.084076024)0.537:0.014248800)0.803:0.014083879)0.713:0.009638927)0.155:0.027396898)1.000:0.356563524,(WP_054287267.1:0.239642687,(WP_045846830.1:0.149012659,(ABC70160.1:0.161220496,WP_136555933.1:0.206827562)0.990:0.162219127)0.929:0.090658583)0.809:0.043432481)0.724:0.059766784)0.848:0.035601455)0.721:0.038931902,((WP_089274104.1:0.226441597,WP_127900046.1:0.223583927)0.991:0.219353826,(WP_015061581.1:0.016197554,(WP_136858397.1:0.118029336,WP_084693986.1:0.009259272)0.752:0.039867719)1.000:0.550947788)0.961:0.110265851)0.681:0.025439180)0.984:0.131942740)0.620:0.045378327)0.932:0.148806974)0.960:0.184515909)0.766:0.052068404)0.882:0.068613613,((((WP_144360435.1:0.172881269,(WP_015282519.1:0.174546444,WP_046861478.1:0.259673178)0.557:0.053882470)0.995:0.198829961,HFD88031.1:0.404904733)0.906:0.068740646,(WP_085216798.1:0.356449589,NCQ40296.1:0.492624843)0.732:0.051542312)0.878:0.057749478,((WP_124944895.1:0.190517544,(WP_009207753.1:0.109992690,TXT28367.1:0.263288527)0.920:0.090547133)1.000:0.394599147,((WP_151981350.1:0.448161582,(((((WP_024766578.1:0.223033734,(((WP_090903136.1:0.119391863,WP_138299178.1:0.284355608)0.939:0.066133755,(WP_016974330.1:0.011091614,(WP_076965359.1:0.039804054,(AER24547.1:0.000000005,WP_064455069.1:0.014992644)0.780:0.012504672)0.223:0.013188250)0.809:0.021531852)0.803:0.058192645,AXA67818.1:0.113922279)0.991:0.138177857)0.539:0.067545318,WP_069900647.1:0.435369128)0.985:0.139686631,(WP_045492808.1:0.012363006,(WP_024684979.1:0.006730257,(WP_020294207.1:0.012659931,QDK64852.1:0.025545992)0.696:0.010358168)0.768:0.020294400)1.000:0.241023606)0.550:0.087454717,WP_064363743.1:0.233369218)0.522:0.104029275,(WP_059309776.1:0.066554078,(MAY75746.1:0.041833198,((WP_138738960.1:0.015521173,WP_153387320.1:0.015517929)0.934:0.035282327,(AQZ19944.1:0.019771466,QDK64817.1:0.029555374)0.934:0.024765165)0.919:0.034006294)0.954:0.061426037)0.996:0.244434241)0.980:0.189995210)0.122:0.066372837,KAF0190555.1:0.458380901)0.882:0.075383322)0.648:0.071902058)0.741:0.054704132)0.968:0.091494993)0.758:0.054961943)0.326:0.072802650)0.772:0.072103101,((MWQ33806.1:0.155193886,(ADY18543.1:0.066580527,WP_119863521.1:0.034980779)0.472:0.068753383)1.000:0.935757085,((((((((((((WP_149856623.1:0.025366457,(WP_137652028.1:0.013959213,EBN2214310.1:0.065592001)0.724:0.017089767)0.968:0.042445245,((EDT8622320.1:0.005930886,QAY42803.1:0.137523909)0.865:0.022219319,EBX7886074.1:0.098821333)0.972:0.046435141)0.711:0.013852229,(EBQ9337378.1:0.030145323,WP_072739206.1:0.019693352)0.918:0.026882161)0.979:0.062672878,EAQ7844997.1:0.073360882)0.997:0.099577722,EAO9158261.1:0.128937339)0.906:0.032188644,(EAM1104056.1:0.037819469,(EBH2659681.1:0.042683596,EAN6518608.1:0.024653159)0.449:0.008870942)0.819:0.010636738)0.966:0.028305340,((ECM1156934.1:0.149401813,WP_033568723.1:0.070460524)0.968:0.055805441,(EAN8329654.1:0.029783409,EEH4119093.1:0.034578386)0.384:0.000000005)0.917:0.021127420)0.529:0.014763448,((ECS8720006.1:0.013304397,(VCX89113.1:0.060386374,EDA5584861.1:0.003547125)0.964:0.029291107)0.888:0.026392878,EDI1879882.1:0.117097718)0.660:0.021337940)0.867:0.034844204,(EBE8912552.1:0.070228242,ECZ6619934.1:0.090182802)0.921:0.044613424)0.979:0.134603876,(((WP_094963233.1:0.098866707,((WP_010849036.1:0.012537257,WP_092514862.1:0.075868761)0.966:0.064118493,EAS2000447.1:0.169951594)0.964:0.051357650)0.385:0.016276893,((WP_047768344.1:0.135487954,(ALG88726.1:0.045700677,EBK2214592.1:0.032664805)0.897:0.030421456)0.950:0.042277548,(WP_038196555.1:0.027398524,WP_092514960.1:0.040882796)0.997:0.095094718)0.799:0.015744953)0.828:0.023923949,((WP_165678553.1:0.090347155,(WP_038196912.1:0.081295069,WP_038252976.1:0.080320411)0.916:0.033504665)0.973:0.068734655,((WP_051297154.1:0.183835588,WP_010891412.1:0.150600531)0.458:0.013498138,(EKT52968.1:0.177394658,WP_140270016.1:0.087853285)0.906:0.054547487)0.969:0.062675793)0.603:0.032367565)0.983:0.159524437)0.997:0.199712250,((((WP_037424357.1:0.053115155,(ALE67010.1:0.064732694,NCN68041.1:0.149122343)0.842:0.079203815)0.986:0.100080535,((WP_069545096.1:0.129890009,(WP_121840788.1:0.129853647,OBQ16007.1:0.143793712)0.959:0.060408452)0.647:0.020676529,((OBQ15881.1:0.072068533,WP_102038040.1:0.269000226)0.948:0.077625996,(WP_011620830.1:0.121720208,WP_089069041.1:0.200870904)0.824:0.076016724)0.786:0.016630189)0.795:0.010663350)0.448:0.055446186,(KWU29482.1:0.031692271,WP_062850852.1:0.013908823)0.981:0.071383764)0.797:0.070375285,(((AKN36547.1:0.130152459,WP_130361461.1:0.116770289)0.992:0.146396119,(WP_150139706.1:0.133711563,WP_150140979.1:0.157653207)0.824:0.045868641)0.927:0.092494740,WP_014975410.1:0.638490333)0.190:0.082054493)1.000:0.428095542)0.826:0.081474082,((AEC18535.1:0.396714870,WP_044428256.1:0.416670761)0.997:0.307350914,((WP_011154431.1:0.182869387,WP_039161497.1:0.075226258)0.995:0.217172172,((((WP_065232574.1:0.105612068,(WP_039088164.1:0.114562076,WP_135094863.1:0.114480718)0.890:0.050060553)0.963:0.064908916,(AUI67225.1:0.104981155,((HBS51935.1:0.043206793,(WP_005646131.1:0.000000006,WP_078177681.1:0.009560676)1.000:0.117142023)0.107:0.029795524,(QDF13535.1:0.123002505,WP_077415574.1:0.051433700)0.663:0.045662542)0.979:0.113989096)0.514:0.035379474)0.996:0.191290388,(WP_065231957.1:0.302431734,(WP_011113046.1:0.130735550,WP_039088149.1:0.034805599)0.989:0.151707483)0.989:0.178922587)0.973:0.169561033,(WP_116939020.1:0.388244457,((WP_065231379.1:0.069531133,(((WP_077417497.1:0.023295779,(WP_078239559.1:0.042777511,WP_105903803.1:0.067696854)0.982:0.072421246)0.937:0.045786070,WP_011011116.1:0.052263384)0.889:0.025173635,WP_077552094.1:0.072351953)0.989:0.097789082)0.982:0.111530147,((((WP_111313763.1:0.071815615,WP_111354682.1:0.029593611)0.847:0.022449675,(WP_049370847.1:0.051920382,(((KGQ46981.1:0.151180761,WP_140450222.1:0.121871443)0.962:0.062035653,(WP_006252472.1:0.076743056,WP_021280464.1:0.042644038)0.053:0.021677537)0.420:0.019595116,WP_012477538.1:0.054248585)0.526:0.037886505)0.870:0.029371748)0.074:0.024761836,WP_100297030.1:0.069767766)0.967:0.071617803,WP_118789381.1:0.064731680)0.990:0.121705390)0.319:0.062995673)0.911:0.094382649)0.997:0.276804167)0.941:0.171875646)0.941:0.159520859)0.324:0.075600025)0.830:0.118522257)0.658:0.094880250,(((EDH6485966.1:0.000000005,WP_159375900.1:0.040072494)1.000:0.915670937,(((WP_019624929.1:0.386842956,WP_095623472.1:0.365569268)0.682:0.062873816,(TAN83986.1:0.245954304,(((((BAP60110.1:0.133170751,(WP_035599727.1:0.139464668,(WP_110691220.1:0.053467986,WP_133698584.1:0.035947631)0.979:0.093618324)0.790:0.043996008)0.872:0.041818102,(WP_019624328.1:0.227092606,WP_096282440.1:0.157534081)0.948:0.085435634)0.995:0.188619132,WP_123143482.1:0.116170623)0.966:0.116419292,(WP_089170171.1:0.371900460,SEJ50003.1:0.154313587)0.876:0.068865164)0.000:0.038188442,((QBM91793.1:0.158233057,(WP_052264034.1:0.180153204,WP_056725201.1:0.198872416)0.988:0.156995870)0.961:0.127716095,((WP_091014279.1:0.057123287,WP_102053893.1:0.165063267)0.372:0.054863707,((WP_138962762.1:0.146956128,(WP_095026063.1:0.025023841,(WP_079755931.1:0.007496014,WP_095038428.1:0.012520703)0.634:0.021634211)0.827:0.031271068)0.256:0.058505085,(WP_090903362.1:0.162886619,WP_153426325.1:0.146477834)0.102:0.051832543)0.997:0.138801119)0.906:0.064801539)0.852:0.047139361)0.984:0.128500864)0.937:0.099736069)0.977:0.155999084,((WP_103975840.1:0.262187556,(HCW08182.1:0.089908536,OYV15545.1:0.071213264)0.996:0.204587867)0.988:0.216080061,(WP_014133087.1:0.389215392,((SCN46628.1:0.056506128,WP_087871380.1:0.046849218)0.930:0.047999317,(WP_026603664.1:0.080804052,(WP_014133086.1:0.050035113,WP_017842857.1:0.026009905)0.728:0.027749789)0.947:0.053147466)0.837:0.060036015)0.998:0.278916385)0.986:0.188056621)0.884:0.098463543)0.796:0.046595195,((((((CAP02992.1:0.010223269,WP_059264665.1:0.009002252)0.982:0.052914916,(WP_004749418.1:0.024978823,WP_070155630.1:0.005242627)0.797:0.011235953)0.987:0.117943176,(((APD77617.1:0.038576277,((WP_086166682.1:0.016490490,(HCQ90390.1:0.009883790,WP_064095443.1:0.004897994)0.692:0.003461632)0.891:0.009120035,(SEM34014.1:0.018725530,(EEH68415.1:0.019465962,(WP_001038666.1:0.024406992,WP_131271788.1:0.014664282)0.487:0.000000005)0.888:0.016321408)0.213:0.009309266)0.413:0.000000005)0.897:0.010111354,(TKW62325.1:0.039293994,WP_067664158.1:0.009384545)0.738:0.005436630)0.756:0.005369765,(WP_088824417.1:0.055360307,ENU82077.1:0.108085248)0.687:0.005095762)0.918:0.054471616)0.982:0.148016075,(((WP_164543322.1:0.020953480,(WP_063454751.1:0.000000005,WP_086197741.1:0.019703630)0.594:0.018903348)0.924:0.068838057,(TSH67749.1:0.081754991,(WP_092693017.1:0.013121144,WP_151837483.1:0.007887010)0.998:0.130782882)0.955:0.101901238)1.000:0.330853849,(MWY17582.1:0.572861271,WP_120385376.1:0.344668513)0.849:0.134153715)0.926:0.102522509)0.203:0.064153948,((WP_122071873.1:0.038089569,WP_159153853.1:0.036942525)0.799:0.022618566,(WP_005174803.1:0.003428358,EAG8968893.1:0.270980181)0.864:0.072403930)1.000:0.286079321)0.996:0.228714015,(WP_122531745.1:0.054586982,WP_147480842.1:0.062713553)1.000:0.637949680)0.499:0.053048188)0.976:0.149543776)0.912:0.076510877,(WP_122942721.1:0.323969595,(WP_069314497.1:0.338379356,WP_075275474.1:0.196656616)0.589:0.103235688)1.000:0.519657675)0.882:0.076259593,(((WP_005671612.1:0.054918927,((WP_017879781.1:0.125467797,WP_167240907.1:0.072243662)0.978:0.073679048,(WP_052526585.1:0.107139888,(WP_057293785.1:0.073766327,WP_099376196.1:0.113984298)0.154:0.016667719)0.683:0.011630894)0.913:0.063435936)0.995:0.257964272,(WP_052014794.1:0.214643921,((WP_082045626.1:0.030873892,WP_090625170.1:0.021626344)1.000:0.486459679,(APA32337.1:0.092303389,WP_095038420.1:0.041933677)0.963:0.123958828)0.741:0.113782600)0.982:0.202234820)0.992:0.253400830,(WP_155733425.1:0.762380342,((WP_131386684.1:0.436852354,(WP_151778623.1:0.357396441,((WP_065252193.1:0.328653766,((WP_025650494.1:0.114565472,(WP_015060886.1:0.073123636,(WP_082787309.1:0.009397529,(WP_025651591.1:0.000000005,WP_082624705.1:0.009825962)0.941:0.027025363)0.952:0.070175221)1.000:0.158827708)0.928:0.055718369,((WP_084212265.1:0.065705536,WP_133378671.1:0.070625803)0.997:0.128863957,WP_004809013.1:0.235121422)0.913:0.053556092)0.152:0.017995771)0.992:0.122929182,((WP_025651587.1:0.250834265,WP_102716611.1:0.206030519)0.899:0.065240591,WP_063226691.1:0.393543079)0.672:0.014061403)0.856:0.056392707)0.954:0.133845777)1.000:0.242927988,((WP_151812522.1:0.330759099,(KAF1018574.1:0.106500828,WP_086192635.1:0.081692698)0.956:0.140441434)1.000:0.446436205,(((WP_100750136.1:0.230244607,(WP_140402890.1:0.238889574,WP_122902478.1:0.256026501)0.542:0.060152119)0.952:0.115369632,WP_062536835.1:0.556268562)0.767:0.032387273,((((WP_115729228.1:0.007009191,(WP_034121065.1:0.009287265,(WP_005175478.1:0.012698452,((WP_016658926.1:0.014017005,(WP_005021157.1:0.018959244,WP_034706838.1:0.004697560)0.883:0.009292890)0.579:0.000000005,(WP_004282038.1:0.018694701,(WP_159124581.1:0.014125815,WP_005254609.1:0.043445028)0.867:0.000000005)0.760:0.004683119)0.962:0.025900670)0.888:0.013666285)0.422:0.007090449)1.000:0.243590190,((WP_065994750.1:0.322391530,(WP_166371484.1:0.051642569,(WP_122900170.1:0.075190531,((EXH07726.1:0.071558202,WP_005086339.1:0.004746753)0.963:0.037907586,(WP_048766123.1:0.047410130,(WP_018680073.1:0.006405411,WP_151714619.1:0.021653386)0.845:0.018062614)0.233:0.019251984)0.417:0.012823625)0.429:0.024222376)0.959:0.096798061)0.980:0.132657830,((((WP_121533659.1:0.104338439,WP_000845976.1:0.314083174)0.861:0.062254680,(((WP_129717971.1:0.071836527,((WP_005207315.1:0.014500805,WP_032072971.1:0.009044924)0.975:0.037300148,(WP_068564376.1:0.017198090,WP_151732721.1:0.059882085)0.845:0.011574162)0.855:0.020609256)0.541:0.021019428,((((AUF80855.1:0.012097376,KAF1018079.1:0.026322053)0.865:0.017615213,((WP_000798284.1:0.009246050,(WP_063099738.1:0.004784855,(WP_096910932.1:0.014219508,WP_137987740.1:0.014098167)0.738:0.004556435)0.785:0.004968669)0.762:0.004607874,(WP_160124113.1:0.028258222,(WP_055415069.1:0.009495518,(((WP_066029335.1:0.004759497,WP_086249658.1:0.009507386)0.770:0.004683344,EBY7415685.1:0.000000005)0.000:0.000000005,WP_004918693.1:0.009421764)0.763:0.004684618)0.960:0.019591814)0.735:0.004551673)0.937:0.025171714)0.998:0.088203248,(WP_034586039.1:0.057219891,(WP_035336209.1:0.009372672,WP_120376160.1:0.000000005)1.000:0.092432023)0.392:0.016982042)0.904:0.031710227,(WP_087554588.1:0.075474892,((((RZL45405.1:0.022347658,WP_153375937.1:0.025631642)0.996:0.069367795,WP_151789939.1:0.049054639)0.320:0.013190316,(WP_004727989.1:0.091938008,(WP_004282266.1:0.016722148,(WP_004896760.1:0.004491974,(WP_072689970.1:0.023554910,(WP_114155592.1:0.000000005,(WP_111861346.1:0.004534928,WP_159373074.1:0.018606625)0.779:0.004694292)0.938:0.009303044)0.729:0.000000005)0.224:0.006553101)0.994:0.063597126)0.768:0.017228701)0.801:0.025158522,WP_004906302.1:0.045908834)0.305:0.022084354)0.913:0.033533028)0.964:0.047055382)0.365:0.005438919,(WP_121774293.1:0.082566803,(WP_005140758.1:0.000000006,(WP_053502722.1:0.062221030,WP_078377890.1:0.004561662)0.192:0.004621947)0.958:0.042186171)0.896:0.024268675)0.870:0.023651919)0.649:0.045981191,(((ENV48820.1:0.004689816,WP_151710185.1:0.000000005)1.000:0.247199817,(WP_130114554.1:0.120437094,WP_160255390.1:0.110985697)0.979:0.106368912)0.870:0.036675629,(WP_086187405.1:0.062567890,(WP_061519776.1:0.077921146,(WP_000786840.1:0.025685401,(WP_004282117.1:0.011519176,(WP_151823224.1:0.042646700,WP_104221584.1:0.019046589)0.565:0.006382363)0.409:0.012317583)0.868:0.027172717)0.935:0.036165692)0.998:0.103950805)0.878:0.033719784)0.762:0.037744364,((WP_016653419.1:0.205384156,WP_111895950.1:0.184826260)0.918:0.056262493,(QIT19959.1:0.129624330,WP_004788342.1:0.258434838)0.181:0.026633129)0.910:0.061163713)0.893:0.053897236)0.938:0.073822225)0.971:0.089724273,(WP_076878867.1:0.281638012,(KAF1013123.1:0.113519832,WP_104039705.1:0.199316730)0.999:0.194713598)0.922:0.072746472)0.204:0.008538295,((((WP_062501257.1:0.444872994,WP_144573373.1:0.553875041)0.915:0.145429457,(WP_005265321.1:0.118870588,(KAF1018078.1:0.022698135,WP_121775347.1:0.005243113)0.988:0.101219815)0.739:0.076033972)0.163:0.036880046,EEV23326.1:0.491761788)0.927:0.071563262,(((WP_151829635.1:0.261260138,(((WP_089606635.1:0.100224136,(((WP_004906082.1:0.060859252,WP_086179918.1:0.100677411)0.974:0.087251494,WP_103801073.1:0.185170222)0.395:0.019615862,((WP_004778351.1:0.004885776,WP_140947179.1:0.009163918)0.997:0.071605353,(WP_114673972.1:0.006870572,WP_120371521.1:0.050989808)0.877:0.036278827)0.973:0.059544001)0.882:0.035742771)0.812:0.013963722,(WP_005404815.1:0.084291784,WP_032013356.1:0.033175930)0.981:0.071485076)0.103:0.027925826,(((WP_057073160.1:0.009915378,(WP_045794138.1:0.044279859,((WP_004641947.1:0.000000005,WP_086222753.1:0.018693112)0.971:0.028875796,(WP_005402003.1:0.000000005,WP_151829157.1:0.014152591)0.842:0.010888664)0.379:0.013378340)0.024:0.014101823)0.520:0.006402457,(WP_120371450.1:0.042570108,(WP_086197634.1:0.023593880,(AZM39731.1:0.009399034,SUV62899.1:0.000000005)0.816:0.009501562)0.983:0.043907956)0.536:0.013193309)0.987:0.078154266,(WP_057979915.1:0.014572085,(WP_004650320.1:0.033532215,WP_142741621.1:0.005344545)0.878:0.024088574)0.996:0.114812309)0.490:0.043968089)0.647:0.030689515)0.797:0.038068709,((WP_004918460.1:0.182580625,WP_151959134.1:0.155066174)0.959:0.095389334,(OFD26183.1:0.193801184,WP_004676355.1:0.186869396)0.969:0.109959227)0.882:0.066099195)0.645:0.022039063,(((((WP_002256423.1:0.044318935,WP_003711201.1:0.000000005)0.999:0.207406228,(WP_012477662.1:0.007615688,WP_115368531.1:0.006330470)0.999:0.218678847)0.942:0.099862110,(WP_115265796.1:0.353264463,WP_078277388.1:0.402569037)0.914:0.074814495)0.999:0.160755525,(WP_020397229.1:0.221790381,((WP_004871881.1:0.016284722,WP_004897090.1:0.007124213)0.999:0.200526254,(WP_092692534.1:0.031792372,(WP_025466894.1:0.059105085,WP_151711585.1:0.003765463)0.927:0.042165507)1.000:0.267282533)0.948:0.077699266)0.785:0.045946607)0.619:0.030643638,WP_101458637.1:0.399905735)0.746:0.031560584)0.757:0.037722614)0.945:0.075331032)0.910:0.069346015)0.942:0.096701973)0.854:0.069855428)0.913:0.117913844)0.771:0.105855211)0.995:0.285664760)0.809:0.084347763)0.888:0.109851744)0.748:0.056710872)0.236:0.038838805)0.391:0.032042100,(((AFN66350.1:0.166886850,WP_167240498.1:0.250482352)1.000:0.418296318,((WP_020560800.1:0.328247856,(OQX01820.1:0.142932436,TXH77714.1:0.119172126)0.976:0.118711071)0.906:0.093046682,(TXH67729.1:0.341896583,(EIJ37028.1:0.108979017,WP_002706500.1:0.149548966)1.000:0.365462076)0.764:0.126365954)0.927:0.131540812)0.948:0.155643036,((WP_141480387.1:0.336517295,(WP_130132688.1:0.027167873,WP_147395817.1:0.020599077)1.000:0.909756758)0.060:0.102760692,((TXI33478.1:0.479259891,TXI33484.1:0.584743292)0.745:0.053304984,TXI25071.1:1.034870469)0.604:0.096973640)0.957:0.139442575)0.982:0.193301003)0.733:0.050724640)0.876:0.033839396,(((OAV74514.1:0.413467054,WP_117931448.1:0.304484568)0.999:0.513967889,(WP_016284915.1:0.375043786,WP_118702074.1:0.440813277)1.000:0.375031368)0.966:0.254986431,(PSR04693.1:0.816296764,(WP_118831791.1:0.884799520,(((WP_103017703.1:0.005795223,WP_103019420.1:0.013803563)0.999:0.294333401,(WP_103017307.1:0.009106000,WP_162899774.1:0.000000005)0.999:0.332512711)0.997:0.276968222,((NBB84857.1:0.464859268,WP_084696341.1:0.330438571)0.787:0.082705680,((CBH22863.1:0.405138045,(WP_105014137.1:0.312386938,(ABC46390.1:0.072261888,WP_105014138.1:0.095750488)0.996:0.194279614)0.816:0.068540580)0.885:0.113508041,((WP_103028037.1:0.135281572,WP_103028199.1:0.209541132)0.996:0.215861090,WP_103028685.1:0.580979668)0.700:0.082809617)0.720:0.097958243)0.320:0.090172959)0.215:0.162491229)0.687:0.162230548)0.968:0.290860370)0.862:0.110535211)0.670:0.019037862)0.899:0.087617608)0.914:0.075795676)0.783:0.019733421)0.790:0.065470229)0.642:0.042682101,(WP_014759640.1:0.519308432,((WP_013768975.1:0.656807368,(WP_026701680.1:0.182904874,WP_118889424.1:0.108753038)1.000:0.747937986)0.936:0.207507745,WP_051311788.1:0.616395040)0.399:0.168534899)0.945:0.155529155)0.741:0.038323334);
