# Supplementary material for: Bacteria can maintain rRNA operons solely on plasmids for hundreds of millions of years
Source: Nat Commun. 2023 Nov 14;14:7232. doi: 10.1038/s41467-023-42681-w (PMC10645730; doi:10.1038/s41467-023-42681-w)
Supplement: Supplementary file 5 — Supplementary Data 8 [file 41467_2023_42681_MOESM5_ESM.zip › Supplementary_Data_8/Supplementary_Data_8_alignment.faa]

>WP_004661722.1
DVTMSNALLRAGHGLTLAEKRVIACAISKLDSPIGETKITAIEYAEIAGCNMRAYEALQE
ASKNLFERKITNNSQWVGEIHYQEGEGWVEIYWWYKIIPFLTGLKRQFTTYKLHQAHALR
SVYSWRLMELLMRFHDTKAEYDIDFFSNAMDATEKQRSNFNNIRRRIIEPAVNELTSKGG
WDIKWTPIKSGRRVVKLRFEFK--KHLK
>AUTU_43610
-VVKSNKIVES--QFSLTQQRAIILAIAQIKPTDEQLKVKIADIL---AISGAQYQQVRE
EIMKLTN-DII---SWISQVKE--RENFITIKFNEDIKPFLLNLKS-YTSYFVLSVENFR
KVHSIRIYELCKQYL--GRKIEYQFLLDMLYL-KKSYQKYGRFNENVLKPCIKEINETSD
IFVEYEPVKDGRKVTHIYLKTRRDADQI
>AUTU_45800
-V-KSNKLIDSS-QFSALQMRIITLMCARIRPDDDEYEISMAEIL---DVSGKAYNDVKK
AAKGLAE-HIE---HWITMAEP--GWGYVKLKFSSDMKPFFLSLKE-YTSYLVKNVTSFR
KQYTLRIYELCKQYYP-RREIQIVRLKEIFSLLEKKYRTVAMFHSRIILPSIEEINEYSD
IFVSFQQIKKGRKIVAYKFFIKQKQEQL
>AUTU_48190
-V-KSNELINS--SFTLMQQRVILLMTARIKPTDDDYEIPISEIL---GVKGSQYDDVRE
AAVGLTN-YLQ---KWITVAEK--GKNYITVQFSPQMKPFFLNLRN-YTSYFLKHVFSFK
SAHSIRIYELLAQYYP-RRKFDVEYLKDILYV-GDKYSRFFDFKKYVIEASIKEINALSD
INVEYELEKRGRKVVAMIFYMKKKHADI
>AUTU_48600
-----NQLIKASHGMTLQQQRLFMAALSQVNDNDESGVIDLSEIC---DLKN--YRAYKQ
AARKLTGYEV-NG--YKDSFRGIDYQPIIRYRFGTSVFSEVVMLKKRFTLLKAKLIFKLK
GAYSLRLYELLKGHGE-DVDYPVEDLRKMFSIPDHKHKRFDSFKRSVIEKPIQEINELTD
INVKVEYLKKWRKVEKIRFVYDN-E--L
>AUTU_49440
-V-KSNKFINS--QISLNAQRVLIFAMAMIKPEDHIIDVPIRLVL---GLQGYDYKKVRE
AAKELMD-EVE---AWIQKSSA--GVSYISIKFSDDVREFLLDLKD-YTSYVLNSVYNFK
NPYSLRIYELCKQYL--GREISVDKLKFLLSI-ENKHNRWSNFKQNVIDKSCNEINEFSD
ILISFDEIKTGRKITGLVFYI-RTQKEK
>AUTU_50100
-V-KSNKIVNS--QFSLDQFRMLALLSSKITENDDEHEISILDIL---GVSGQQYNRVRQ
AAEDLIN-SIE---VWITYAEK--GRGYVTLKFSSDVKPFFLNLKK-YTSYFLRDVLMFK
HAPSFRIYELMKQYYP-KREIEVGRLRELLGF-ENKYKLYGNFKTKVLSPAIKEINKLSD
ISVNFVENKKSKRVISISFHI-KKLENL
>AUTU_50240
-V-KSNKLVNA--EFSLIQQRAILLAFSLIKPGDKQMSIDIHDIL---GIGGSQLRSVKE
QIKPLTN-SLK---EWIAVAKR--GQNKVTIKFSAEISPYLLDLKA-YTQYLLSNVYKFK
SKYSIRLYELCKQYE--GRELDLLFLKELLNI-ENTYNVYSQMKRTVITPAVHEINEFSD
LDVSFIEQREGKKVVSIKFQI-RTQKEK
>AUTU_50500
-I-KSNKYINS--QISINAQKILVFAMAMIKPEDTEIQIPVRLIL---GLQGYDYKKVKE
AASELMD-EIE---RWVSTSED--GAPFIKFRFNDAAKPYLLNLRD-YTQYVLKYVNNFK
TNFSFRIYEICRQYL--GREISVDRFRMLLNL-EHKHKRWQDLRREVIEKSLKEINEYSD
IHVAYEVLKTGRRITDIVFLI-GYSSVK
>AUTU_50510
-V-KSNKLVNS--NFSLYQQRIILLMTTLIK-DTDEYKIPIHDIL---GIPTGSYRHIRE
AAEGLTN-RIQ---RWITEARY--GKDYIYIRFSMEMRPYFLNLKE-FTTYFLHNVYSFK
SAYSIRVYELLIQYYP-KRKFDLELLKDMLEV-KDRYKRFYDFRKRVIDVAVAEINVYSD
IKVKYNLLKKGRAVIGIEFIINKKMDHI
>WP_157601246.1
------------------------------------------------------------
----------------------------------------MDNLTKNFTLLNLQQGMALT
GKYTKRIFDYI-SFKDHGPYIDLLEFKNLMHL---DYSKFGIFRVRILDKAIKEINKYSD
FNVRYT-VKKGRKIIGLTWQIN--S---
>WP_157601248.1
-I-KHNKLINA--ELNTLQHRIIVLMSSKIKKGDTHVYFKIRHIL---GIGSG-YERVRQ
AAKELVH-EVE---KWITVASK--KEDFITVKFSDEMKPFFLQLES-YTQYTLSNVYHFQ
SAYSFRVYELLRQYYP-SIAIEYQYLRDLIGL-DERYARFSNFKKRVLEVAQKEINQFSD
MMIDFELERSGKSVVQITFSM-RKNFSL
>FUAX_40140
-V-KSNDLVNS--SFTLTQHRIILLMSSRITNEHKDMRIPIREIL---GIGTSAYKQVRE
AARGLTR-DIE---KWISVAER--GVPYITVKFSTEMRPFFLSLRD-YTSYLLRNVFDFR
SAHSLRIYELMKQYYP-KRKIDVARLRELLYI-QGKYKNHSMFRKKVIDVAQREINENSD
LYIEYEEHKQGRRVAEITFHIKRGKEKI
>FUAX_43880
-V-KDNKIINA--EFTLLQQRIILLMCARIGYDDTEYHVPIREVL---GIGGG-YDRVRK
AAQGLAH-DIE---RWVTVAKK--GKDFVTIKFSQEMKPFFLKLKS-YTYYLLKHVYNFR
SRFSLRIYELLIQYFP-PRTFKLEKLKDLLYV-KGSYSRFSAFRTKVLEPAISEINEKSD
IFVTYEFKREKRKYTDITFFVKKP---I
>FUAX_46480
-VFKSNRMVES--QFSLIQQRAIIIAISQIKREDQKYKINLSDVL---AISGAQYKQVRE
ELMKLTK-DLI---AWISSVEE--WANYVNIRFNEEIKPFLLNLKD-YTSYFVKSVEEFR
KTHSIRIYELCKQYL--GRKLGFEFLLDMLYL-KNSYKQYYIFNSSVLKPCVKEINETSD
IYIEYEPVRSGRKVTDILF--PRKRDKI
>FUAX_49080
-V-KSNRFIEAR-TLTIYHQRIVALMCARIQKDDDTMRIPIREIL---DLQGSDYTATKK
AASELVS-QVQ---TWISEASE--TGDYIEMKFNDDARDLLLNLKD-FTQYYLRYTYRFR
KVHSTRIYELLKQYL--GREISVENFKMYLGI-EDKYPRFDALKSRVLMPSIAEINELSD
LRVDMTLVKKGRKVVSLRFDLEKETQRI
>FUAX_50030
-V-KSNHIINA--QFSLMQQRIILLMCSRIGENDQETRIPIQEIA---GLNGSDYEKVKR
AAMELVE-ELR---GWLT-TRD--RKGIVEAKFVEDAKPFLLGLKE-YTAYFLKNVYQLK
NVHSLRLYELMAQYFP-KRRFSLEDFKDLLYI-RNCYPKYSAFKKHVLEKAVSEINATSD
LFVTYEERREKRQVLEIIFSITRPQDRI
>FUAX_52130
-V-KSNELINS--SFTLMQQRIILLMAARIKITDADYHISISEIL---GVKGQQYNDIRE
AAVGLTN-YLQ---KWISVAEK--GKNFITVQFSPQMKPFLLNLKD-YTSYFLKHVFSFR
SAHSIRIYELLAQYYP-RRKFDLEYLKDMLYV-GDKYNRFFDFKKYVIEVSVKEINALSD
IYVEYEVEKKGRKVVGLIFHMPLDSQEI
>FUAX_52850
-V-KSNKVVNS--TFTATQQKIVALGLYKLRNNPEQIVVYLSEVT---ARGGGYYERIKE
GAKGLTG-QIE---SWVTHVQK--GQGYILISFHKRVLPLLVNMQK-FTQYRYGFIYRMQ
SCYSIRIYELMIQYYP-KRSFTVERFRLLMNL-ERKYKKFADFRKNVLDVALKEINALTD
INLSYKLKKRGRAFSEIEFVI-KELDKI
>FUAX_53440
-A-KSNDVISA--EFSMLQQRIITLMCAHIQPEDDEYKIPIRLIL---GLGGG-YQRVRE
AAEGLTK-NIE---RWITKAEK--GEGFIRVRFSAEMKPFFLSLKR-YTSYFLKNVYNFK
SRFSLRIYELCIQYVP-WRVFDIDKLRHILSI-DDKYQRIADLKRFVLDPACSEINGHSD
ISLEYELLKEGRRFSKVVFRVEKEREEL
>FUAX_54030
-V-KSNKVINA--EFSLYQQRIILLICAQIKPEDQDYKIPIRDIV---GISSG-YKRVRD
AARGLTK-DID---RWITVAKI--KKDYITVKLSMEMKEFFLNLKD-YTSYLLKNVYAFK
SHYSLRLYELMIQYFP-RRKMDIDYLKEMFYI-RDKYKHFPSFKRRVLDVAVDEVNEKSD
INITYEIVRVHRVPKAIEFSI-KKRQQL
>FUAX_54530
-T-KSNKLINH--SFSIVQQRAITLAIAQIQPEDHDYRISIRDVA---GVGGSVYKHVRE
QIMQLTK-DHIPQ-GFIEEVED--GKDYVTIEFSQKAKPLLLNLKE-FTTYALRYVLDFE
HSYTLRLYELCKQYE--GRRISIEYFRELLNL-TTKYPGFGKLRTKVIDPAVKEINSLSD
MRVSYEPIRQGRAFTDIVFSIK---QKY
>FUAX_54870
-T-KSNKILPRK-EFTLIQQRAIAIAISQIRIEDTEQKVEMRRVL---GMSGAQYTRTRE
SLMQLTR-EYVPG-AFISEVNE--NSAYVTIHFAPAVKDFLLGLRS-FTSYSLKYVYDFR
STSSLIVYELCKQYE--GRIVSLDLFRKYTVV-EDKYPKFSQLRKWVIEPALRDINELSD
IRVELETKRKGRAVNTLIFHIR---ERA
>FUAX_55220
-T-KNNCVITNS-FLSPAQNTLLAYAMTKAHRSQQHITVSVDEIR---PFA----RLIRQ
SLSNLLN-EVQ---VWLTGVAN---SSEFQIAFNPDLEDYYMKFDR-FTSYSLLNIMNFR
RHHSFKIYDICRQYL--GRKMTLQGLRTLTMT-ENKYPQYKEFKRCVLTPAIEEINEKTD
ITVTTVERRKGHSVHDIEFNI-KQQ---
>FUAX_55340
-V-KSNEFINQ--SFSLIQQRAIQLAIAQIMPDDDDRKILIRDVL---GISGAQYRNVRE
QIMQLTK-DLIDE-GFIERVRE--GKNYVVVEFSQSVKPFLIKLNK-FTTYSLKWVFDFE
HVYSLRIYELCKQYE--GRVMTVKYLRALLLI-EDKYRDFSLLRKKVLDPAIKEINTLSD
IRVDYEPIKRGRAYAELRFSVK---QKY
>FUAX_55970
-T-KSNKLINR--EFSLIQQRAVALAISQIQIDDDDYYVSVRNVL---GIGGKEYIKTRE
SVMQLTK-DYIPN-AFIDRVNE--GSGEVAIHFHPAVKELLLKQRA-FTSYALKWVFHFS
SAFSLVIYELCKQYE--GRKISVELLRKHVVVPESKQRSFAQFRRRVIAPALKDINSLSD
IRVQVEEKKTGRKISLLIFHIQ---EEA
>FUAX_56070
VI-QPNQVTNAKYSFSKIQKNILYHVISELQPRM--MEITLK----LRDIDTNNYQRVID
ECKKMMRKSYVDNGLTTAAVTHDHGSEEISFILPSYAMPFFYYGALGFTSYQKVLALSLK
STYSKRFYELC-RWKDK-FTIPLKELREMLELNK--YPKISHFRARVMDPAQKELQEVAD
VWFEYE-SKKSRSYNRISFKIRKAEKN-
>TRSA_28170
ALNESNEVSRAFYTCPVMTKKLIVMGLYKIVPTDDKATFTIQEFCNVMGIENGFQREIEE
AISTATKQLI--KL-WFSRANYNRPTGTIELVFNPFVMRAALDIRRKYSNIELDKVGKLR
SFYAIRYYEICRSYNTKGFELPLDEIREMFQL-GDLYKRTNNFIVRIVKKPLEELNSVGD
FTVEAE-IRKGRKIRGIIFKCRKKR---
>WP_060688354.1
-ITHSQE-IEKSGNLVLRKAQIIYFAVDRIKGEDKHYTLRRKDFLNEY--DSKRYDQLYQ
AIQRWYSKRF------IAITEI---E--VKVDVDGREMPVNIEVKRGFIKYKYETIFRLK
QTYSVFYYTLFRSISATGVEMDIEQLKKKVGVSEDKYPRLTDFKKRSLDPAIKDINNTNE
I--DYD-LRAGRRVYAVNF--KKQDQSF
>WP_060688933.1
-V-KSNKLINS--HLSPLQWRLILLTAAQIKKDDTECVIGLRELF---DISDK-YNQARE
AAVGLTN-YIQ---HWVTKAEE--GEDYIKIRFAQEMKPFFLQLAG-YTSYKPINCWGFV
SGHSFRLYELLIQYFP-NRTFKIADFKNLLNV-EEKYKRFSDLKRRVIDPAVHDINSYSG
MFVDYEIKRRGRSVNEIIFSMQAKQESI
>WP_060689695.1
NIRKDNEYIGMHHSLSVIQHRIILDGVKVIQCDDFPYVLDLR-FI---GLSGAAKRSIRT
QLGDLTR-NLK-KSV-VGEINR-KSSGDLYIRLNDVLVKRFKPFKGYFTQYRLQNVYNLS
RGHSWALYDLLRQE--LKKVYALEYLVDNL-CKG-KYRDFNAFKNKVVIPAVEDINSAED
LIIKLQFIKEGRSVNQILWKI-NENRDI
>WP_060689966.1
NVQKHNDLIGKHNSLSAMQNKMILFAANTVRAGDGKFILDTR-FV---GISGQQMKNMRI
QLGDLAS-SLF-E-V-LGEIERDNLKGGLYIQLHDHIIDQFKIYEGNFTQYMLKNVYFLS
KGHSWALYELCRLE--LQVKWNVSVLADRI-CSN-KYRWYSQFKTRVLLPSIDDINIDDD
IFIEMQEVKSGRSVTDVVLHFKK-NKKI
>WP_060690166.1 WP_060690166.1__PEDI_57030
NVQKSNKLISKQEGLTATQNKILLIAARYVMADERQYVLFPRDFF---GVNGRALQQIKE
QLGDLTG-FLR-EMS-RGYRDR-KTKKEMQVSLSPEIVEMFIKWKGNFTQYLYEKVRDFR
VGSAFKLYEVLLQH--LKVKFSVEMLGEML-ARG-SYRIYSEFKRNVLAKSINDINSNDD
LEVTLEEKRLGRKVQDVFFHVKAELQRI
>WP_060690388.1
-VVKANKLVNS--QFTATQQRIVLAAISRIDNSDSLFKIPIAEIL---GTGGREKKLVKD
AVRGLMK-ELEGK-KWISYTKE--GEAEFLIRFDSEMKKFLLNMKE-FTKYLLGNVVNFR
KAYSIRIYELCQQFYP-NRKFDIDKFKFLLGV-EEKYKYVSHLAKKVIDPSLVEINNYSD
LFIKYELLLNRRSKKEIVFTIDMPKEEK
>WP_060690451.1
-V-KSNRLVES--NFSVVQQRILAVAFSLLQPDQEKIEIPVKSLF---TIGKSQYNLVKK
AVSEMTE-YVT---YWLE-ASD--ADRTVKVRFIENARDLLMGFSG-YTKYLLGNVWSFD
SSYSFNVYELCKQYQ--GRTVSIIFLRERLGLIKHDYPAFKDFEKYVLQAAQRDINTQSD
LHIEYEKHKKGRSIVSLTFEI-QKQEEW
>WP_060690541.1
NVAQSNDLTNGRVDL---QIDIFYVMLSKVGEND--YRTSVQELKNLGG---KNHTRIRG
NSENL---TF-----WVSEIDY-DS-GRITFQFNEAVSSFLHNLKGNFTLFELSSIVALK
GKHTKKIFQLVSRWSD-KHFISIKELRELLYLETT-L-R-NDFKRKVLEQSKKEINEKTD
LTIDYKEIR-GRKLDSIEF-IKKDKQEV
>WP_060688668.1
-VVKSNKLVNS--QFTATQQRIVLAAISRVSDENDIYQIPISEIL---GAGGKAYSLVKQ
AVRGLMN-EMEGK-KWISYTSE--GDGSFIIRFDQEMKRFLLNLKG-FTKYFLHNVNNFR
KSYSIRIYELCKQFYP-NRKFDISHFKFLLGI-ENKYSYLSKLVKYVIEPSLLEINTYSD
LSIEFELILNKRSKKEIVFKIKMQQESK
>WP_084792923.1
EVKVHNNFTNAKYQISEAAKNLLYMVLSVYKQENDVYFINLNSFSQFTG--KKNYSQFKV
LAAEMQGKDKHPGKAPLKEISYLEEEGTIEVKLNDVLKPLWDNYTQ-FTSLNLRHGILLR
GKHTKRIFDYV-SFQKAKPQIPIADFKELLGL---QYAKYNLFRDKVLDLAVREINEKTD
LRVAYE-IRRGRKVLSLKWSIET-DRD-
>WP_060688781.1
-V-KSNKLVET--NLSVLQQRILAVAFSRLKPQQERMEIPMQALF---TVGLRQYELVSN
ALKEMTT-DVS---YWLE-AEE--DRRVVRVRFIENARDLLIDIDTGYTSYLLGHVWSFK
SSHTFRIYELCKQYL--GRKVSVVFLRERLGLIIHKYPRFNDFETKVLKVAQEEINTTSD
ILIDYEKVRSGRAIEYIIFKI-QKKEKW
>WP_060688820.1
-VTKNNQMINGKAALTAMQYCVFSACVATVEYNSGTAEITINQIL---GKDKKDYNHVKT
AALGLVD-KI--QGKWK----YIEGEGTIRFRFNIEMTPFLLKLKENFTAYKYGYMTLLK
NMYAMRVYELLKQYEAIGRSIQLEEFREILLLAE-KYPKFGELNRTVIKPVLDLL-KKTD
LIVDLDTKKRGRTVTHLIFKIK--K---
>WP_060688821.1
-MSLSNEFINGVFRF---SKQFIVLALNRISMEDGD--FSLRKLA---GLKNEAYDRIRN
ACKQLMKKKI--QGR-V----F-KNQGIIHLKLSNSLKPFFLKLK-CFTKCEGEALRLLP
SGDCIRIYLLLKQF--LKRHF--DELKKKLGFKDN-YEKYKDFKRRVILISIKKINERED
LDLTYA-MKQNKALEKIVFSFKKQKRKI
>WP_060688850.1
-V-KANELVNS--NLSVLQHRIILVALSQITPDQEKVSIPVKDLF---NIGQKQYRLVKK
AVKDMTR-DIT---YWLE-AED--SKGCIRVRFVENARDLLLQLER-YTKFILRYTWTFT
SSYSFRIYEFCKQYQ--GRTMEVFELKDRLGLIVYKYGRFSNFEKNVLEMARDEINRESD
IFITYEKHKKGRAIDRITFYI-KEQQQM
>WP_060688875.1
-V-KSNKLIES--NFSLIQQRIMSLALAKIPKDQEAMNFGYADLF---PIGGSQYKLVKS
AIANMGS-FIQ---KWLQ-ARD--KTKIIEIKFVEDARDLLLNLKG-FTKYLVRSISKFE
SSYSFKIYELCKQYL--GRTCSVIFLRQRLGLLVNKYALFNNFNKRILEIAQQEINEHSD
IHIEYEKVKKGTSVVAIKFLI-KKQRQM
>WP_084792932.1
------------------------MLLTQL---NRQYTFKKKDLNQSIG-NFT-KAELQS
ATRKLQAPNISDQ-N-SPTCTYEDGN--LTIEIHPNVLPYFMDLKEQFTSFSPEVSLMFR
SKYSHYFYQSLMQWKSIGDKHSLTTLRNY----------G-NFKQRILTTALSEINEFAQ
INAQLTKIKTGRKITAVVITYKK--QAL
>WP_060688911.1
-V-KHNKLINA--ELNTLQHRIIALMSSKIMKEDTRVDLKIRHIL---GIGGG-YERVRR
AAEELVR-EVE---KWITVAST--KEDFITVKFSDEMKPFFLQLES-YTQYTLSNVYHFQ
SAYSFRVYELLRQYYP-SRVIEYQHLRDLLGL-DKEYSRFSNFRKRVLEVAQREINQFSD
MMIDFELERSGKSVIQIAFSM-RKNLSL
>WP_060688908.1
-VVKSNDLVNS--QFNAMQQRIILNALAMIDERKEYIRLSISDIL---GIGGREYRSVKE
ATIKLTE-QMEGK-RWISYATE--GSDEVMIRFDPAMKPFLLNLKS-FTTYTLEQVHRFR
KVYSIRIYELCKQYFP-TRKFLISEFKYLLTL-ENKYPYISDLVKSVLKPSLAEINSHSD
LNIEYKLLERSRSKKEIVFIIEKDQKDS
>WP_202814337.1
TISMHNALNRAGHGLTLSEKRIVATAASKLGSGPGETRITAAEYAEAFEVDMTAYEALQG
AARALFGRSITEREQWVGAVKYHSGEGWVELHWWPPLLPYLTGLRKQFTSYQLKQASALR
SAYSWRLLELLTRFEATGAEYAIEDFALSMDATEKQRADFGKLRTKILEPAVRELCEKDG
WRIDWKPVKAGRRVVKLRFAFS--RQRL
>WP_060577704.1
DY-RPGELVEGRFNPGIMALKLYELMFAALAEDRWH-SIDVATIN---SMRHFTKRELVD
LFKELSG-EYR---KILSIAEA-DGPAVARWKFGEAFRHIA---QGYWAIIDRSTALSMT
SRYAMRLHEMIALRANLAEVFTLLDLRARFGVPKGKLVTWNSLNQKAVQPAVEEVNRLSR
FAVSAVPKKRGRIVVGVEIFW-EIV---
>WP_082660538.1
DY-RPGELVEGRFNPGIVALKLYELMLAALAEDRWH-TLDVAAIK---AIKNLTRRELVD
LFKELAG-EYR---KILETAET-DGPAVARWRFGTAFRYLA---ERIWAVIDRSTALSMT
SRYGLRLHEMIALRANLTETFTLPDLRGRLGVPKGKLTTWNNLNQFALKPAVDEVNRVSR
FAVSAVPKKRGRAVVGVEISW-EIA---
>WP_058601079.1
DY-RPGELVEGRFNPGIVALKLYELMFAALAEDRWH-TLDLAAIK---AIKNLTKRELVD
LFKELSG-EYQ---KILAIAET-DGPVVARWKFGEAFRHIA---QGYWAIIDRSTALSMT
SRYAMRLHEMIALRANLAETFTLLDLRARLGVPKGKLERWDMLNRKAIQPAINEVNRISR
FAVSAVPKKRGRIVVGVEIFW-EIV---
>PEDI_49910
DISKSNRIVGKRYSLNLFQQR-----ANKISEDTKVVVLHIQDVI---SLGGTDYAKYVK
SISDLPS-RMK-DG--LGEDDL-KNR-IVDIQVAGELIQHVIPIIGGYIQYKASRTFDLK
HSYSHSLYEFLRSH--FNVLFDLNELAQVL-CPG-SYQEVHGIKRRVLVPSIEDINGNTD
LFIEMSPKKTGRAITSLEFTF-KEEK-I
>PEDI_51990
-IVKSNKLVNS--QFTATQQRIVLSALARIKENEENFQIPMHEVI---GIGGSQIDLVKT
ALNGLMQ-EMEGK-KWISRAEE--GEGQFELKFDSEMKEFLLNLKS-FTKYFLHNVSNFR
KSYSIRIYELCKQYHP-LRKFTIAEFKFLLGI-ESKYPYVSALKKNILDPSLEEINNHSD
LFISYELLENRRSKKEIVFKIKKPRDNI
>PEDI_53320
NVAQSNDLTNGRVDL---QIDIFYVMLSKVGEND--YRTSVQELKNLGG---KNHTRIRG
NSENL---TF-----W---------------RFEEKTES---------------------
GTISQYLVKLI-----------------------T-L-----------------------
---------------------------V
>PEDI_53910
-VVKSNELVNS--QFTATQQRIVLAAVARVNDDSDVYKIPITEIL---GAGGKAYSLVKD
AVRGLMN-EMEGK-VWISYTSE--GEGSFLIRFDPEMKRFLLNLKG-FTKYFIHNVAKFR
KAYSIRIYELCKQYFP-KRKFEIGYFKFLLGL-EGKYKYISQLVDRVILPSIDEINLNSD
LSIDFKLLENRRSKKEIVFVIEMEQEEK
>PEDI_55310
-IVLSNDFINGTYRLSKMQFMIIFRLAERI--EDTDESFTLSEFVG---LKKGNLYECRE
ACKFMKGLRI--GKQ--EFVEC-KYKGYIRLRFAKALQPFFLGLKQNFTPVDFEDVQKMG
SGVRIRIYLFLRQHLTLKRHFDFKKIKAMLGLPK-AYPRFKDFDRRVLQPAYSDI-KKGL
LDVEQEIRFLGRQIDKLVVKIKKDKNAC
>PEDI_55960
-V-KHNKLVNA--ELSLTQHRIIMLLASRLTKEDISHRINIRDVL---GIGSG-YDRVRK
AAIGLTN-YIE---KWITLAQK--REDFIRVRFANEMKPFLLQLEG-YTQYLLQNVYKLQ
SVYSVRFYELFQQFYP-QRSLSYQRLRELLNL-GTKQNHYPSFKRRVLEVAINEINEYTD
LLVCYEEVRLGRKIDTIIFNIEKEDEKL
>PEDI_56100
-VKVHNNFANAQYNISETGKNILYMVLGMYKENQTVYEIFLKDMALVAN--KSNYHQFKT
ACEELSGRGKSPDGSPFKMIEYQENEGYIKVVLNDELKPLWDNLTKNFTLLNLQQGMALT
GKYTKRIFDYI-SFKDHGPYIDLLEFKNLMHL---DYSKFGIFRVRILDKAIKEINKYSD
FNVRYT-VKKGRKIIGLTWQIN--SHD-
>PEDI_56140
-VVKSNDLVNS--QFNAMQQRIILNALAMIDERKEYIRLSIHDIL---GVGGSEYRAVKE
ATIKLTE-QMEGK-RWISYATE--GSDEVMIRFDPAMKPFLLNLKS-FTTYTLEQVHRFR
KVHSIRIYELCKQYFP-KRRFQLSEFKYLLTL-EDKYPKVSNLVRAVLHPSLEEINNYSD
LNIEYKLLERSRSKKEIVFITEKDQKDS
>PEPS_31720
-ITHSGE-IEKSGNLVLRKAQIIYFAVERIRDEDKHYTLKRKDFLNEY--DSKRYDQLYQ
AIQRWYSKRF------IAITEI---E--VKVEVDGQEMPVNIEVKRGFIKYKYETIFRLK
QTYSVFYYTLFRSIQSSGVEMDIEQLKKKVGVSEDKYPRLTDFKKRSLDPAIKDINNTNE
I--EYD-LRSGRKVQSVVF--RRQEQSF
>PEPS_34490
NVQKHNDLIGKQNSLSAMQNKMILYAANTVRVGKGKFILDSC-FI---GISGQQMKNMRI
QLGDLAS-SLF-N-V-LGEIERDNLKGGLYLQLHDHIIEQFKIYEGNFTQYLLKNVYFLS
KGHSWALYELCRME--LQMTWNVSVLADRI-CSN-KYRWYSQFKTRVLLPSIDDINVDED
INIEVKEIKKGRSVNEVVLHFER-VKKI
>PEPS_39780
-V-KSNKLINS--HLSPLQWRLILLTAAQIRKDDTECCIGLRELF---DISDK-YNQARE
AAVGLTN-YIQ---HWVTKAEE--GEDFIKIRFAQEMKPFFLQLAG-YTAYKPINCWGFV
SGHSFRLYELLIQYFP-NRNFTLDSFKNLLNV-EDKYKRFSDLKRRVIEPAVHDINSYSG
MFVEYEIKRRGRSVTDIIFYMKAAQDAI
>PEPS_41490
DISKSNRIVSRRYSLNLFQQR-----ANKITEDSDQVVLHIQDVI---SLGGTDYAKYVK
SISDLPS-RMK-DG--LGEDDL-KKR-TVDIQVAGELIQHVIPIIGGYIQYKASRTFDLK
HSYSHSLYEFLRSH--FNAIFEINELAQIL-CPG-SYQEVHGMKRRVLAPSVKDVNENID
LSIEYTPIKKGRAVSSVEFSF-KEQK-I
>PEPS_42420
NIRKDNEYIGMHHSLSVIQHRIILDAVKSMLCDDFPYVLDLK-FI---GLSGAAKRSIRT
QLGDLTR-NLK-KNT-VGEIGR-K-KGDIYIRLNEVLINRFKPFKGYFTQYRLQNVYNLS
RGHSWALYDLLRQE--LKLVYELEYLVENL-SKG-KYRDFNAFKTRVLLPAVDDINAADD
LIIRLNFIKSGRTVSQVKWSIKKENREI
>PEPS_43740
NVQKHNNLIGKQGSLTAAQNKMIFFAASIIDQGKAQYILDPA-FI---GISGSAFESMRT
QLGDLTS-NLF-DGI-LGEIDRFKKKGGLYLQLHDEIIRQFEIYKGDFTQYLLKNVYFLK
KGHSWALYELCRME--LQVEWLVDDLANKI-CKD-KYRQYGPFKNRVLKPSIEDINLDDD
MTIQLEEKKVGRMITAIVLRIKN-KKEI
>PEPS_44680
-VATSNQ-ISLSK---VQRANLISKKIARLESESKEYIVNVSDLT-----ESKEYKQLME
--------QFQ-DG-WLDSMEF---D--FSIKVAG---PLAIHISKGFIAFQNSRTFFFN
VSYSHRLYDLLLSW------WNIEGPQT---IQESKYPDYS-FKRKALVPAINDINSPSD
IYLNFQ-VRVGRSKIMITF--KKNEQAF
>PEPS_45500
-I-KHNKLINA--ELTITQHRIVMLLAINLTKEDRNHRINIREVL---GIGSG-YDRVRK
AAVGLTN-YIE---DWITVARK--REDFIRVKFASEMRPFLLQLEG-YTQYMLKNVYKFQ
SAYSVRVYELMKQYFP-KRPFTYVRLRELLNM-GSKANHYPSFKRRVLGVAIREINEHSD
LWIEFEEIRKSRKIDTLVFTI-TPTNQL
>PEPS_46660
-V-KGNKLVNA--ELTAVQHRIIALMSAKITKEDTNVEIKIKHIL---GVGGG-YKRVRE
AAEGLGR-EVE---NWITVAEV--REDFITVKFSDEMKPFFLQLNG-YTQYMLGNVYHFQ
SAYSFRVYELLRQYYP-TRTFEYNHLRELLGL-EPKYARFDNFKANVLNVSQREINQYSD
MEIDFTLERSNKKVVKIHYTM-------
>PEPS_46700
-V-KSNKLIES--NFSVIQQRIMSIAFGMLRPDQEKIHIPYLDLF---DKGGSQYQIVKD
ALREMSA-FIQ---LWLQ-AAD--VAKTVKVRFVENARDLLLNLTG-FTKYLVKSISKFE
SSYSFKVYELCKQYV--KREETLLFLRERLGVLRGNYPEFRDFNAKILKVAQREINKHSD
IYIEYEKIRQGRSVTSIKFKI-QKQEKL
>PEPS_46870
----------------------------------MDYLLNKSDLEAQFGVALN-SDRIKE
SASRLMQQEIREE-RWVEAFAYDQGN--ISIKLTGFGVQCFMNLK-NYTAYNLDAILKFK
GNHTAPIFQLIQTWKTIV-KLSLTDLRTYIDAEGVRYDKF-LFLRRLIDGSLEETNQSIN
LNATYTLFKTVRKFTHIQFQFKQ--QAL
>PEPS_47270
-MTFKEQIVGNDLSMQMCEQRVIAVLISKVRMEDDQYRIPLNIFSEQCG---SLYESYRE
VFNGLMTKRI--K-KVLGFLEK-HR-GYVNVRLCDDLKDYLLHQSQRFTKLSYSIFQNFK
SHFTSYFYCLFKNAAKNKRVMTLKNLKEVLGLSG-KYASFSDFRNRVVLRLVFEI-DKSE
IDIYKKE-KPVKSTENINKAVEKKKETL
>PEPS_47280
-VTKNNQMINGKAALTAMQYCVFSACVATVEYNAGEAEITINQIL---GKEKKDYSHVKT
AALGLVD-KI--QGKWK----YIEGEGTIRFRFNVEMTPFLLKLKENFTAYKYGYLTLLK
NMYAMRVYELLKQHENFGRKITLEEFREILILSD-KYPRFGELNRTVIKPVLDLL-KKTD
LLVDFSTIKRGRTVTHLLFKIQ--K---
>PEPS_47710
-V-KSNSLIES--NFSLTQQRIISLALAQIPKGQEKMNFPFNDLY---PIGGTQYKAVKQ
AIRTMGS-FIQ---EWLQ-ARD--KTRLIEIKFVDDARDLLLNLSG-FTKYLLRSVSMFE
SSYSFRIYELCKQHL--GRECTMAFLRQRLGLLVAKYGLFNNFNKRILEVAQAEINKHSD
IWITYEKVKRGKTIHAIKFFI-KGQTEW
>PEPS_47800
DVFQSHLL-----RL---DFKIVALLCIQL---TVDCHLNKSDLEAQLGVDLN-GDRIKE
SAKRLMQEEIREE-KWEEKFTYDQGE--ISIKLTSFGKECFLDLK-NYTAYNLDAILKFK
SKHTAPIFQLIQTWKKVG-KMSLTDLRAYIDAEGVRYDRF-NMLRILIDDAVAEINRISK
LNLSYELFKTGRKFSHIQFKFKQ--QAI
>PEPS_47870
-IRQHNKF-ESIVK-SALSKNIVYLLLNQLSPNDNE-TFSYADLSEKIG---KTRENMNS
ACELLMK-TI--K-NWTTDWKF-TDNGLLQLKINPTCRPFFFDLKEQFTSYSLNTAIALK
SKYSKQVYELLMQWKM-GCTYDKDELCKILGVPKV-TQ-WTRLCEKVLDVAQREINEVAD
IKMKYE-IKRGRGYKKVKFTFK-RERQY
>PEPS_47900
DVRQHNYFTLARVDHSEIERNIIYALLTMLKKDN--YTVPVSYLEELSQ--TKKSGRLKL
AAEKLQKPVH-EEGSVFPYVEYKNR---LTIEIHEKAKPYFFNIIENTTRYYVEEALQIR
SKYGKRIYELI-SYKRK-LTIAIDDLRDMLK----SFNVWANFRKDVLDISLSEINRITN
LDLKYT-VKKGRRVDELIFEFVSGQET-
>AAA23031.1
-MAQSNKVITAKYELTEAEQKIILLAIAQVDSKDKKYKITIPELEQKIGS--KKQAQLKE
TCRRLMQRYI-ENG-WISTAEYIDGENTIKFKISDEMKPFLLQLKGNFTKIELENALKFN
GKYTLRFYQFCMQ-QN-ARTFELSKLYEILQLPES-LTTFARFKLKVIEPSINEINTKSD
IKANWESKKIGKKIVEIELNFKKEVTDL
>AAK13433.1
DVTMSNALTRAGHGLTLAEKRVIAWAVATLDSKFGETRISAMDFAEEFKVDKDAYDQLKA
AAKNLYNRSITEKPQWVGEAKYHEGEGWVELAWWPKLLPHLTGLKKQFTTYQLQQASALR
SVYSWKLLELLTRFNSSGAEYTVEDFAVSMDATEKQRADFAALRRKMIEPAVKELTEKDG
WIIQWVPVKAGRKVKALRFTFM--RQSL
>ABC46390.1
-V-KSNRLVQSKMNWTKLEHRVVAMLIAQLEKDDKEQRVYIKDIADLSGRNGKLYDQAEE
ICQKLLDQHIRTDGKCMSSCEYVEGSGYIEAKFNDDMQPFLLQLKRRFTQYNLKCFMQLS
SQHSMRIYELLKR-EGIKLRLGIEELREVLSCEH-SYERFADFKRWVLERARGELWDKTD
IYFNYQ-VERGQTPVRINFVIKNEIQEL
>ABC70160.1
EITMSHALTTAAQGLTLAEKRVMMYAVAKLDSADGGVKLVAHDYAEQFGVDPDAYTQLRQ
AGKGIFNRYIREKGMWVSSARYSPGTGTVTLRFTPEIAPHLLQLKNQFTKYKLAQASALR
SIYSWRLLELLSQYQSTGRQIELDEFHHAMETPAGYKANFKDCRRWVIEPAVKELREKDG
WLIDWTPIKSGRKVTALHFEFK--RQHL
>ABL01445.1
-VVVANTLVRSAQSLSLAEKRIVFAAAAKMGN----VILHASEYAETFDMPVKAYEQLKN
AVEGMRTRYFTD-MKWLQKIGYDDGKARVGLRFCEDVLPYLCDLTKEFTKYKLKQACALR
SVHSWRLLELFEQQSS-GLAIKIEDFHHAMESNDSCRNNFAQLKRKIIEPAIKELREKDN
WLIDFSFTKAGRKVDLLKFTFK--KQKL
>ACA01536.1
NVTKSNILIEASYKLTVTEQKIILYLVSQIHKDDDDYSLPIQHFYELLGYRGSKYSEMRD
ITRNLMRKEIK-GKQWISYVEYDEHSGRVYLSFDPRLKPYLLQLKKEFTTYRLKNVMELK
SGYSIRIYEILKRWQFINVEIPLDELRKMVGAT-DKYLEYHNFKKRVLASAQKEIMEKTD
LSFEYKEVKSGRKVVATRFFIRRVPRDI
>ADB42958.1
TVRQHNAITNARYEYSELQLDIFLYLLSKLRKN-QPYEVSVIEMSKLTG--KKDYQKLRS
ATEGMGSREI-PNEQWMDRVDYVHGTGVIEVEFTRTIQPYLFDLKATFTSFQLYSALRLG
SKHAKRIYTLC-QWKDKGPEYIIEDLKRMIGLNEKEYSPFSMFRKRVLDESVKQINQYTD
LQIGYT-EKKGRSFKNITFTIQLQDKKV
>ADB42993.1
SIRQHNAITTARYEYSELQLDLFFYLLSILRKD-KTYEIVVKDLSTLTG--KEKYGYLKK
ATEEMGSREV-STPQWMQRVKYVIGEGRIEVRLSDDIKPYLFDLKDNFTSFELYAALRLG
SKYAKRLYTLC-QWNDKGPVYKIPELKKMLSLDDKQYKQIGEFKRFVLDEAKKQINEHTD
LQIDYT-YKRGRSFQSVSFTIQLADKKV
>ADB43009.1
NIWQDNVLTTARYEMTEAEKNLLYMVVASVRKDDPPYQVSVKEMAEVTG-QAEKFETYKQ
ATRKLMSRET-TNGQSFASALYRKGTGIIQIELSQMVRPFYVDLNTRFTKMQLVAAISLN
STYAKRIYELL-MYKNMDFRRGLTELKTMLWIDPKSYTNWTRFEKAVLEVAAKEINGHTD
ITFNYK-IYRGRPVVEVEFEVYKPDKK-
>ADP76525.1
NVSKSNSLVEARY-LGTMEQKVIAAIASNISPDDKDYTFSIKEFKELIGSKSKIYHEIDK
VMTRLMQPFIAGK-KWLSKATYNVGEGTVTVRFDPDLKPFFLFLNEKFTRYKLGNIIHLR
RSYSIRIYELLKSYEGLARTFTLKELRGKLGV--DKYPNWINFRQRVLDPAQEELEEKTD
IMFTYEPIKKGRSVEKVKFIIKKTTRDI
>ADY18543.1
-VQQSNALIETSQKMTLVERRLMYHVLSRINPQP--YVLKVEDFANDFQMKA-IYEQLKE
AVQKLFKRQQ-DRG-YLQEQEYKDGEGFLRMKFSDSTMPLIFELKEKFTTMILENFKFLD
STYSLRLYELLCQYQNQGRQISVTDLRFFLGCEDT-YPEFKRFKQMVIEPAIKEISEKSN
LIVIAE-IRTSRFITDIKFNFKSNEDEL
>AEA19854.1 AEA19854.1__WP_088055179.1
NVSKSNTLIEANSRLNLVEQKMLLCLASNIEPNDRDYTFPIKQFHDLLGLNGSKYTELSK
ITKELLSKEIR-GEQWLSSAIYNRNKGTIDMRFDPLLKPFLLELSSKFTSYRLANVVKLK
STYAIRIYELLKQYEDLRRTISLENLRYYLDAM-DVYPNYANFKQRVLKPSQKELNQKTD
ISFEFEEIKLGRKVQKIRFIIRQNKRDI
>AEA65601.1
MVAMSRALVNSQQGLTLNEKRVMMAALRSVDSLHGQVRVRVDEFAALAALAPRAYEGLRD
GCNSLQKRTLTD-GTWVWKAVYHEGEGWAEISFSPDLTPHIFMLQRRFVSYQLEFARGLQ
SIYSWRLLELLMRERDRGLLITLDDFRKTLEIPDTYR--FADIKRRVIDMALSELNKKAD
LVIECRAVKVGRAVNSLDFTFV--QQSL
>AEC18535.1
DVWKSNEIVEAGYRLSLGEQRLILLSLGQLDST---VILYAKDFAKAWGVSDKAIRDLKL
ASDRLFDRYITNDSKWIQSATYLDGQGAVEFTFSDDILPFLFKLEGNFTKYELLNVSGFS
SVYSFRLYELAVKMRRMTSKILVEELRRILQVDN-KYPEYGEFKRCVISKSLKDINEKSD
LLVDIDPIKRGRSIYALRFTIK-QKEGN
>AEI51990.1
KILQDNAITSARYEMSALEKNIIYIMMAQLKKEDRAYYVSVRELMDRTG--TRSYEDLKR
ATETLIGRQI-PNGQSMSSAEYLHGQGIIEIGLDPKIRPFFFDLKQNFTAFQLHMALSLD
SKYAKRIYEML-QYKDM-FKIELMELKRRLLLDEKQYKNWSDFEKRILLTAKKEINEKTD
LTIDYK-TKVGR-FSDIIFSISTRIEK-
>AEI52179.1
QVKQDNSITNARYDFTACQLDILFCVMGQIHDNDANYVIYAREIEILTG--RQQYTQFKE
ATENMGSREI-ETEQWLQHVDYIKGQGRIEIMFTRNAINMLKELKNNFTTYELQSALSMS
SKFAKRIYQIC-QWKDIGKRFEIRELKMNLGLDTKQFTGIGMFKSRVLDIAMRQINENTD
LKVSYK-QGEGRPLKFITFYIKHAQKKA
>AEI52186.1
EIKKANELVEARYKFDIWETRIFAITLSMIHPSDADYKINVGQVIEEFGLSKGIYQFLRE
AALN-LQKKIIRDGTLFTGIEV-RAKKDEKVTFEPRLKPFLLELKARYLIYDIRSILSIK
SVHSIRIYELLKQYEKIGRTFDIDELKLILGAPE-EYALYGHFKDKVILKAQEDLNNRTD
IKFSFEEIKQGRKVVKIKF-ITP--EKI
>AER24547.1
PVTKSNTLITASYRLTLNEQRLILAAISKLDPPK--VSVSAADYSDIYGVQLRAYEQMKV
AADELYERDIKD-GRWVDRAKYLDGEGRVELSFTIHVMPYLTMLYSKVTSYDLRRVACLD
SSHSFRLFEMLMQFRKTGAYIEVEALRVALGLSD-AYQRFNNLRQRVIDPAVEELKTKSN
LDVSYELRREGRKVIAIKFTFCLQP---
>AFK05716.1
RIRKSNNLVEGRYRFDIWEMRIFVKMLTMIQPNDEDYRIYLKDIISEFDLEKNSYEELKS
GAEKLASREIRPQGFIASGVKF-NRQGKIEIDFHPDMKPYLLQLQNKFLMYDARNVLKLP
SSFSIRIYELLKQYETIGRKLTIEELKVMLDIDD-KYSLYANLKKRVILKAQEDL-EKTD
IKFTFQEVKRGKSIYEIIF-IKD--KEI
>AFN66350.1
NVRQSNELIEASYKISIGEGRLIRMLIAQITPDDEDYRIGITDFSRFFGLSKNVYELIKK
SADELAGRML--EN-WLSYAEYAKGSGYIEVRFDKALKPYLLGLKGYFTQYELEKVVNFK
SGYAMRIFELLKQFKA-GRSFEYDELRELLGIGKKEYPLFADIRRYVVESSVKEINANPD
ISI-IKDPKTGRKVSHIVFHCKKK-KGR
>AFN66402.1
DITMTNVVARASHELKLGEKRLICSALSSLDSFDAHVRISAQDYAAQFNLDESAYAQMKE
SCDLLFERHIRERGKWVSEAKYAKGEGWVELFFTHQVAPHVLGLRSNFTTYKLKHAAGLD
TTYAWKLYECLMSWKSTGYSVTVEEFHKVMETPISFQQNFKDLRVRVIEPSVKSINARTD
LIVQYSTIKHVRKVVGLEFRFM--QQGL
>AIT41766.1
DISMTNALTRAGHGLTLAEKRIVGCAVSKLDSRPGDTRITAAEYAEAFGVDMTAYEQLQD
AAKQLYNRSITEKPQWVGQVKYQDGEGWVELHWWPALLPHLTGLKKNFTTYQLQQASALR
SVYSWRLLELLSRFESTGLEVTIEDFAQSMDATAKQQENFANIRRKIIEPAVKELTTKDG
WLIQWRPIKKGRKVSGLRFDFK--RQPL
>AJY03108.1
EVAMSRALVNAQQGLSLNEKRLMMTALRSIDSQHGKVRVRADEFAAVAALAPRAYKGLRE
ACASLYERKLTD-GKWVWKATYHDGEGWAEICFSPDLTPHIFLLKSRFVSYQLKFAQGLQ
SIYSWRLLELLMREKDRGLLITVDDLRETLEIPETYR--FADIKRRVIDMAIDELNKKAD
LVIQWQPIKRGRAVQSLRFEFA--EQRL
>AJY53638.1
DVTQHNALIRAGNGLTLSEKRLIAIAASKLNSKVGDTRISAAEYAEQFNVDHRAYEALKA
ASQHLYSRSITERETWVGRVHYQRGEGWVELYWWPQLLPYLTGLRNKFTSYQLEQASALR
SIYSWRLLELLKRFADKGAEYTIEDFATSMDATENQRANFNNIRRRIIEPAVKELTEKDD
WKIEWEPIKSGRRVSRVRFKFQ--KQRL
>AKM20734.1
SVTKSNALIEANYKLSTIEQKIILYIISQIRKDDADYKLPIQEFSELLGYRGSKYTELRE
ITKNLMRKEIR-GQQWVSYVEYDEHSGYVSLAFDPRLKPYLLQLKREFTTYRLKNVMELK
SSYSIRMYELLKRWQYMGIVIRLDDLRMMVGAG-DKYSEYHNFKKRVLNPARKEISEKTD
IMFTYEEIREKRKVAAIRFQIRKRYRDI
>AKN36547.1
NVYKDNSLIDASYKLNTQAQKLILCCLARLDSS---VTISAIEFAELMGIDPKSHRELYK
AADSLFDAEITENGRWVQKSVKHDGAGEVTLVWSDDVVKYISVLQERFTGYKIRNIALLQ
SAHSIRVYELLMRFKSTGRAIHLDDFKSALGVLG-KYSDFKAFNRDVLKKSINELNLKTD
LTVSCEPIKKGRKVTGLAFSFK------
>ALE67010.1
NVTKSNTLVDASYQLNVQAQKLVLACLGKVDSP---MTLTALEYSDLMG--IPARRDLYK
AADSLFDAVIIDEHKWIQKGVKLKGEGAVVITWTDEVLKYISSLQNRFTTYKLRHIAELQ
SSHSIRLYELLMKFSSTGRVIYLDDFKSALGISD-KYPTFKELNRRVIKASVDELNQRSD
LVISYETIKKGRSVAALSFEFKSQK---
>ALG88726.1
NAYKSNALIEASYKLTLQEQRILLMCIGKINPP---FQLTACEFYLAFDMGRKAERHLKE
AVDRLWDRTISWKNEWIQRKAYFDGEGKLEISFSDYIMPYLTQLTQQFTAIAVKNVSALK
RTYSIRIYELLMQFKKTGRLISIDDLRSMLGLED-KYSEFRALNQLVLKPALKELNEKSN
LIVSVDTVKKGRNVIALHFRFKDQR---
>AMK26933.1
DV-LPAEVARGVYNPSLQALKLMHLMIGRMAEDVSH-QIRLSDIR---RMRNHDRASLTP
LFQELAA-T--DPEIVLDEARYVSGDLLVTWWFRRTFRRMA---EEHWAILDRQTVFHLG
SKYSVLLFQHIASLTNLNRTFTVPELRAVLGIPEGKVKRFADLKKDVLTPAIEEISQLSR
FTLTATPRKIGRTVASVEISW-KEVESA
>AOK57670.1
SVNMSNVLVRAAQGLSLAEKRIMSCCVSKLDS-TKPARISALEFAETFGIDPNAYEELQA
AAKGLRDRLIRKKGEWVGRATYAKGEGWIEVAFWHEVVPHLVALRERFTSYKLSQAAALR
SIFSWRLLELFAQFRSTGLRIDIEEFAHAMQASESCRKNFKDMRRRIIEPAVKELTEKDG
YEIEWSPQKSGRKVVSLEFRFK--MQAL
>APA32337.1
TVVKSNKLVEASYRLDLIEQRVILYAIVEARET-DGVTIEAKRFAHSFGMDEGVYGQLKE
AMKALFNRFIVPEGMWISIASYIDGAGAVQLRFATDMLPYITRLETEFTSYRLEKIGRMS
SVHAVRLYELLVQHLSFGD-IEIAWLKETLGIA-DAYSRIESLKRSVIEPALIQINEHSD
IRVSYTQRKTGRTVTHLLFSITEKT---
>APD77617.1
NIVKSNQVIEASYQLSAVEQRIVLAAISRIPKTDDEYPVSVNE-LQLLGVHEKAYRDLKE
GINRLYERSIN--IKWVQEIQFLDSQSIIGIRFSKPILPFISNLSREFTKYALSDIAGIN
SGYGIRIYELLVQYRQIGREISVENLRSMLELG-KKYPLFADFKKRVIDTAVDQINECSP
LSVSYDQKKTGRKVTHILFSFKK-KQNM
>AQZ19944.1
KVTKSNDLVTAAYKLTLNEQRLLLAAISQIDPPR--LSITAPDFSEQYGIPLKAYEALKE
ATAALYERDIKD-GRWVDRVDYLDGGGETKLYFTVHVQPYLVHLNKSFTTYELKRIAALS
STHSIRLFELLQQFKSTGYTVSVDAFRDLLELGP-SYERYSNLKLKVIDPAITELREKSG
LQIELKTEKKGRSINRLIFKFRDQK---
>ARR57581.1
NV-KPGELVDIVE-LTLADRRIYNLLIDRIGEPVIH-RIAKSALK-----THQGNERIES
SLLRLMG-IVTKGGFKLGPSDL----GFLHYRIPEELIEIL---RNVYARLKTQVMYCFE
SKYALCLYEMIERRIGLQEEFTVAELRGLLNVPEGKLERFADFNKYCLKVAADEINKLCP
FYVEFTPIKKGRKVERVSMMW-KTRPEM
>AUF80855.1
SVVKDNALINASYNLELTEQRLIMLAIINARETADSLEIHASDYAKLFNVSADSYKALRE
AVNNLFNRQFSKKGRWVSRIFYVDDLALLEITFAPDVVPLITRLEEHFTKYEAKQVAHLT
SKYATRLYELLIAWREVGPQLELSEFRNRLGLVDSEYTAMSDFKKRVLEPSIKQINEHTD
ITVTYEQHKKGRIISGFSFKFKKQKQHL
>AUI67225.1
EISKANSFVQASYSMTLDEMRVLALTLGVFDPPT--FEFTVSEFCQHFDVNPDAYTQVQN
AIRKISRRWMTDDEEFVTDRTYFKKEGRFRIMFHERLMPYISELHGNYTKYQLVQIGAFT
STHSIRLYELCSQYRKTGRQTSLDDLKDWLQVTG-KYDLYANFRKWVLEPAISEINAKSD
LLVDVEPIKRGRTIVALKFTIK-KKEGL
>AXA67818.1
PVTKSNTLITASYRLTLNEQRLILAAISQIDPPK--ISVSALLYSEIYGVQLRAYEQMKE
TADVLFEREVKD-GRWVDAARYIAGEGRVELSFTIHVMPYLSRLHTKLTSYDLRRVARLD
SSHSFRLFEMLMQFKKTGAYIEIETLRTALGLSD-AYQRFNNLRQRVIDPAVEELRTKSR
LDVTYELKREARRVVAIKFMFKLQP---
>AZM39731.1
DVVKDNALINASYNLDLVEQRLILLAIVEARENANNLEVHAESYINQFNVARQAYQALKD
ASKDLFARQFSKRGLWVSEIRYIDAEATVKLIFAPAIVPLITKLEEQFTKYELQQVSNLS
SAYAVRLYELLIAWRSTGPVIELEEFRKKIGVLDDEYTRMGNFKDRVLHLAIDQVNEFTD
ITVKYEQHKKGRSIYGFSFSFKKNNQHL
>BAP60110.1
SVYKANSLVEASYRLSLYEQRIVLACIAQVRRTDQQYTVSAQKIANETGVGLKAYRHLKA
ASERLYRREVTNG-LWVQTVEYREAEGMVALRFGTDMVPYLSQLSEQFTRYALEDVAKMT
SAHAIRLYELLCQWRDAGRKVSVEWLREALQLE-ERYGRIPDLKRWVIQPAIEQINEHSP
LWVKWDQCKTGRRVSHLIFTFGKTE-RT
>BAT30770.1
DVSMSNALTRAGHGLTLAEKRIIAHAASKLDSAPGETHLTAAEYAETFDVDLTAYEALQS
AAKTLYERSITERSQWVGSVKYHEKEGWVELHWWPALLPHLTGLKKQFTSHQLKQASALR
SVYSWRLLELLTRFGSTGAEYTVEDFAASMDATEKQQADFAAIRRKIIEPAVRELVEKDG
WQIEWKPIKAGRKVKAVRFDFM--RQQL
>BAV67027.1
R--------------------IYNLLIERIGEPVIH-RIAKTALK-----THQGNERIES
SLLRLMG-IVTKGGYKLGPSDL----GFLHYRIPEELIEIL---RNVYARLKTQVMYCFE
SKYALCLYEMIERRIGLQEEFTIAELRGLLNVPEGKLERFADFNKYCLKVAQDEINKLCP
FWVEFTPIKKGRKVERVSMMW-KTRPEM
>CAA71788.1
-VTQSNRLVEASHTLTLNEKRLVLCAASLIDPPKD-LTIRADAFADVFGLDVRAYEALDD
AASRLFRADIRSKGRWVFHVKYREGQGCVELGFSPTVLPHLTMLNREFTSYQLKQIGSLS
SFYAVRLYELMSQFLKLGRECTLDQLRQMLDLGD-KYQDVKNLRVRVLDPALKELNAGTD
LAVTAEPRRQGRKIVGFSFTITNQP---
>CAP02992.1
EVVKSNQVIEASYQLSSTEQRIVLAAISKISRTDDEYRVTIDD-LKKLGVHEKAYRDLKD
GVNRLYDRSIN--IKWIQSIRFLESKSVVGIRFSKEILPFISNLSREFTKYSLSDIAGMS
SAYAIRIYELLSQYRSIGREIPIESLRSMLELG-KRYPLSADLKRWVIDTAVDQINEHSP
LNVSYQQIKTGRKVTHIQFTFKK-KQNM
>CBH22863.1
QV-KHNDLVKARSNLSKIEHRVIAMLIAQLDREDESQRIHIQDIIAKSGSSSQLYSRGKE
ICQRLLNQHIQEDGEALDKIRYAEGDGYIEARFNDSMKPFLLELKRRFTIYQLEAFMQLG
SRYSMRIYELLKR-EDLRLRMGVERIRTVLSCED-KYSRFGDFRRRVIERAQSEVNGTTD
ISFTYK-VERGQSPERINFMIESE-QRL
>CDG90597.1
GISMTNALTRAGHGLTLSEKRLVACGVSKLDSPPFDTRITAMEYAEVFDVTLDAYDQLQA
GAKSLYNRSITERVQWIGAAKYQAGEGWVELHWWPNLLPHLTGLKRQFTTYQLQQASALR
SAYSWKLLELLMRFESTGAEYAIDDFSTSMDATEKQRENFANIRRKIIEPAVKELTEKDG
WLIDWKPVKAGRKVAKLRFDFK--RQRL
>CDL65573.1
KVVKANDLIKSRFSLSLQQQKVVLYLISQITPIDEDYEFSIVEFCKVCGIDYDNYADLKA
AIKEIADKWIRANKLWIEKPYIDDNSGIVQIKLDADMKPYLLQLKENFTQYELLWTLNFK
SKYTIRLYELVKHYHELDREFELEELRRMLGA--ETYKTYQTFKVRVLEPAIEEINQYSD
KNVSYEPIKNGRSVSKIRLTIT---QEI
>CDL65577.1
HVVKANDLIKSRFSLSVQQQKIVLYLISQITQFDNEYEFSIPEFCKVCGIDYKNYQDLKA
AIKEIADKWIKEEELWIEKPYINKKSGTIKIRLDEDMKPFLLQLKENFTQYELLWTLHFK
SKYSIRLYELIKHFRELEREYKLDELRRLLDA--ENYKTYQTFKTRVLIPAIDEINNYSD
KNIEYEPIKRGRSVYSIRFTIT---QDI
>CDL66102.1
DVVKGNALIQSRFSLSLIEQKTVAYICSMIKPPDSPYTFDIQTYCKICGIDWDNYAYIKK
TLQQLRNKWLSDGELWLAKARTNKKSGVVTVRIDEDLAPYLFDLKKRFTQYQLFNILGMS
SAFSIRLYELLKAFQK--VLFDIDELKNLLMVQDKSYHRFPDFRRYVIEIAMREINEMTD
LQISYETMTKGRKVIKIKFVLS---KAT
>CDL66918.1
DVVKSNDLIKSRFKLNLQQQKIILFLVSQIKQTDDDYTFDIREFCRICGLDSINYETLKS
ALKELRDKYIMDKTLWLDHVTFYKDKGLVSVSLDKAMKPYLLHLHENFTKYELIYTLRMK
RKATPRLYELLKHYNSLKVEFELDRLRTLLDSTKKTYDSFKYFRQFVLAPAIEEINEQTD
IKVEMQTISYKRTVNAIRFTIE-KQKQK
>CQR83942.1
DVTMSNALTRAGHGLTLAEKRIVAAAVSKLDSKPGETKITAAEYAETFEVDLDAYDQLQS
AAKQLYNRSITEKPQWVGSVKYQDGEGWVELAWWPDLLRHLTGLQRQFTTYQLQQASALR
SAYSWKLLELLMRFESTGAEYTIEDFAASMDATEKQRENFANIRRKIIEPAVKELTEKDG
WLIQWQPIKAGRKVKALRFTFM--RQQL
>EAA2620107.1
---MSNVVTRSAQGLSLAEKRIIFCAIAKMSG----VKITAQEYANTFGMPLNAYQQLKD
AAENFFNRYISD-EKWLGAYGYQDGEGYVSLGFTPEVTPYLCDLESNFTKYKLSQSWALR
SGHSWRLLELFEQMRKGGLSISIEDFWHAMEATETYRKNFKDLRVKIIEPAIKELTEKDN
WLIDWHPVKKGRRVAKLEFYFK--KQKL
>EAG8968893.1
KVVKSNQVIEASYRLSIIEQRVVLSAIAKIPKSDNEYTVSVQD-LKSLGIHEKAYRDLKD
AVSRLYERSIS---KWVQRVDFSDSKSEIAIRFSKDILPFISNVKANFTQYLLSEVARMQ
SAYSIRLYEMLNQYKSKGRSITIDDLRAMLDIG-QRYKTTGNLMAWVVEPAIKEINELTE
LNITVSA---------------------
>EAM1104056.1
DAYKSNALIEASYRLTLQEQRFLLVCISRLKSPSP-MTITAAEFHDAFDMGRQAEAKLKE
AIDRLWDRSVINEEEWVQYRAYLKGEAKVEITFSDAIMPYLTQLKGQFTRVVVKNVSSLS
STYSIRIYELLQQFRSTGRIISLDDFRSILELED-KYSDFKILNRDLIKPAIAELNEKSD
LAVTVETVKKGRTVVALRFRFKDQK---
>EAN6518608.1
DAYKSNALIEASYKLTLQEQRFLLVCISRLKSPSP-MTITAAEFHQAFDMGRQAEAKLKE
AIDRLWDRSVIDENEWVQYRGYLKGEARVEITFSDAIMPYLTQLKGQFTRVVVKNVSSLS
STYSIRIYELLQQFRSTGRTIALDDFRSMLDLDD-KYADFKILNRDLIKPAIAELNEKSD
LAVTVETVKKGRKVTALRFRFKDQK---
>EAN8329654.1
DAYKSNALIEASYKLTLQEQRFLLVCISRIKSPPP-MTITAAEFYGAFDMGRQAEAKLKE
AIDRLWDRSVIDENEWVQYRAYLKGEAKVEITFSDAIMPYLTQLKGQFTRVVVKNVSSLS
STYSIRIYELLQQFRSTGRTIALDDFRSMLELDD-KYQKFKDLNKLLLKPAIAELNKKSD
LTVTVDTVKKGRTVVALRFQFKDQK---
>EAO0076982.1
---MKNALTRAGHGLSLAEKRLVMLALSSLDSIIGQSRVTAADYAELYEVDPNAYDQLQA
AAKELYNRTITEKSDWVGRCKYHEGEGWVELAWWPELMPYVSKVRGNFTSYQLKQTSALR
SVHSWRLLELLLRFESTGAEYTIEDFCTSMDATQKQKENFAKIRTQIIEPAVKELTEKDR
WIIDWQPIKAGRKVAKLRFTFK--RQRL
>EAO9158261.1
DAYKSNTLIEASYKLTLQEQRFLLVCISRLKSPPP-ITITASEFYDSFDMGRQAEKQLQE
AIDRLWDRTITDNSKWIQYQAYLKGEAVVEITFSDAIMPYLTQLKGQFTRIFLKEVSRLS
STYSIRIYELLQQFRSTGRTISLDDFRSMLELDG-KYADFKILNRDLIKPAIAELNEKSD
LIVTVETVKKGRSVIALRFKFKDQR---
>EAQ7844997.1
DAYKSNALVEASYKLTLQEQRFLLLCISRLQSPPP-MTITAVEFFNSFDMGRNAEEKLQE
AIDRLWDRSIIDGEEWIQYRAYLKGEAKVQITFADAVMPYLTQLKGQFTKVVIKNISNLS
KSYSIRIYEILQQFRNTGRMISLDDFRSMLQLED-KYKDFKTLNRSLIKPAIAELNQKSD
LVVTVETIKKGRTVVALHFRFKDQK---
>EAS2000447.1
SAYKSNALIEASYKLTLQEQRVLLMCIGKLNPS---FELTAEEFFLAFDMNRSAERRLQE
AIDRLAERWILCNTEWIQEKAYFDGEGKIEIVFADSIMPYLTQLTQQFTAITVKNVSSLK
STYSIRIYELLMQFKKTGRLISLDDFRSMLGIDN-KYKTFKSLKQLLLNPAIKELNEKSD
LIVSVDLIKKGREVVALHFKFRDQK---
>EBA4400347.1
---MQNSLIRAGHGLSLPEKRIVMMAVSMLDSRPGDTRITAAEYAALAECEMNAYEALQD
AAKQLYHRSITEKEQWVGQVHYQKGEGWVELYWWPKLLPYLTNIKKQFTSYQLKQASALR
SAYSWRLLELLLRFEKTGAEYTIEDFAVSMDATPKQRENFAAIRRKIIEPAVKELNDKDG
WVIQWQPIKAGRKVAKVRFTFK--RQRL
>EBE8912552.1
DAYKSNALIEASYKLTLQEQRFLLVCISRLKSPHP-MIITASEFYEAFDMGRQAEAKLKE
AIDRLWDRSIIDDDEWVQNRVYLKGEGKVQITFSDSVMPYLTQLKGQFTKVIIKNVSSLS
STHSIRIYELLQQFRSTGRTISIDDFRSMLNLSD-KYKDFKSLNRALIKPAIAELNEKSD
LAVTVETVKNGRSVVALRFKFKDQR---
>EBG3748884.1
---MSNALTRAGHGLTLAEKRIVAAAVSKLDSRPAETRITAAEYASLADCGMAAYEALQD
AAKQLFERKVTEKEQWVGQVHYQKGEGWVELGWWPKLLPYLTGLKRQFTSYQLAQASALR
SVYSWRLLELLTRFESNGAEYTIEDFCEAMDATEKQRANFNNIKRRIIEPAVKELVGKDG
WLIQWRPVKAGRKVAAVRFEFK--RQKL
>EBH2659681.1
DAYKSNALIEASYKLTLQEQRFLLVCISRLKSPSP-MIITATEFHDAFDMGRQAEAKLRE
AIDRLWDRSVIDENEWVQYRAYLKGEAKVEITFSDAIMPYLTQLKGQFTRVVVKNVSSLS
STYSIRIYELLQQFRSTGRTISLDDFRSILDLDE-KYADFKILNRALIKPAIAELNEKSD
LTVTVETVKNGRKVIALRFRFKDQK---
>EBK2214592.1
NAYKSNALIEASYKLTLQEQRILLMCIGKLNPP---FQLTANEFYLAFDMGRKAERHLKD
AVDRLWDRTISWKSEWIQRKAYFDGEGKLEISFSDYIMPYLTQLTQQFTAIAVKNVSALK
RTYSIRIYELLMQFKKTGRLITVDDFRSMLGLED-KYSEFRALNQLVLKPAVKELNEKSD
LIVSVDTVKSGRAVVALHFQFKDQK---
>EBN2214310.1
DAYKSNALVEASYKLSLQEQRFLLVCIGRLNS-TV-MTITAEEFFNNFDMGRKAEEKLQE
AIDRLWDRSIIDDEEWIQYRAYAKGEAKARITFSDAVMPYLTQLKGQFTRVVIKNISGLS
SSYSIRIYELLQQFRSTGRIIALNDFRSILGIEN-KYKQFRDLNKILIKPCVDELNKKSD
LVVTVETIKKGRTVVALHFRFKDQK---
>EBQ9337378.1
PAYKSNALVEASYKLTLQEQRFLLLCISRLNSASP-MTITAEEYFDSFDMGRKAEVQLQE
AIDRLWDRSIIDDEEWIQYRAYARGEGKAQITFSDAVMPYLTQLKGQFTRVVIKNISNLS
RSYSIRIYELLQQFRSTGRIIALDVFKSSLMLDG-KYKDFKTLNRDLIKPCVDELNKKSD
LVVTVETIKKGRTVVALHFRFKDQK---
>EBX7886074.1
DAYKSNALVEASYKLTLQEQRFLLLCISRLKSASS-LIITAEEYFNSFDMGRKAEIQLQE
AVDRLWDRSILDDEEWIQRRAYLKGEAKVQITFSDSVMPYLTQLQGQFTKVIIKNISRLS
RSYSIRIYELLQQFRSTGRIISLDDFRSMLDICD-KYQTYKSLNQQLLKPCIDELNLKSD
LLVTVETIKKGRTVVALHFRFKDQK---
>EBY7415685.1
GVVKDNALINASYNLELTEQRLIMLAIINARETADSLEIHASDYAKLFNVSIDSYKALRE
AVNNLFNRQFSKRGRWVSRIFYVDDLALLEITFAPDVVPLVTRLEEHFTSYQAKQVAHLT
SKYATRLYELLIAWREVGPQIEIGEFRNRLGLLDDEYTAMHNFKKRVLEPSIQQINEHTD
ITVTYEQHKKGRLISGFSFKLKKQKQHL
>ECA7112730.1
---MTNALTRAGHGLTLAEKRLVTCAVSKLDSRPYETRITAAEYAEVFEVSLDAYMQLQD
GAKHLYNRSITERPQWIGSAKYQEGEGWVELHWWPDLLRHLTGLKRQFTSYQLKQASALR
SAYSWKLLELLMRFEQNGAEYTIEDFCASMDATEKQRENFAKVRTKIIEPAVKELVEKDG
WLIEWKPVKAGRKVAKLRFDFK--RQRL
>ECM1156934.1
DAYKSNALIEASYKLTLQEQRFLLVCIGRLNPP---LTISAAELFDAFDMGKQAETILKE
AIDRLWDRSIIDDTEWIQYRAYLTGEAKAKITFSDAIMPYLTQLKGQFTRVVIKNVSSLS
SAYSIRIYEMLQQFRSTGRTIALDDFRSMLDIEG-KYKTFKSLNQLLLKPSIQELNEKSD
LTVSVEPIKQSRKVVALRFRFKDQK---
>ECS8720006.1
DAYKSNALIEASYKLTLQEQRFLLVCISRLKSPLP-MTITAAEFHDAFDMGRQAEAKLKE
AIDRLWDRSVINEEEWVQYRAYFKGEAKVEITFSDAIMPYLTQLKGQFTRVVVKNVSSLS
STYSIRIYELLQQFRSTGRTIAIDDFRTMLAVED-KYEQFKDLNKMIIKPAIAELNEKSD
LAVTVETVKRGRTVVALRFRFKDQK---
>ECZ6619934.1
DAYKSNALIEASYKLTLQEQRLLLVCISRLKSPHP-MTITALEFYEAFDMGRQAEEKLKE
AIDRIWDRSIIDDDEWVQNRVYLKGEGKVQITFSDSVMPYLTQLKGQFTRVIVKNVSSLS
SAYSIRIYELLQQFRNTGRTIFLNDFRTMLAVDN-KYHQFKDLNKMIIKPAIAELNEKSD
LAVTFETIKEGRTVVALRFKFKDQR---
>EDA5584861.1
DAYKSNALIEASYKLTLQEQRFLLVCISRLKSPSP-MTITAAEFHDAFDMGRQAEARLKE
AIDRLWDRSVINEEEWVQYRAYFKGEARVDITFSDAIMPYLTQLKGQFTRVVVKNVSSLS
STYSIRIYELLQQFRSTGRTIAIDDFRTMLAVED-KYQQFKDLNKMIIKPAIAELNEKSD
LVVTVETIKKGRTVVALHFRFKDQK---
>EDH6485966.1
NVVKHNDLVTASYAMTRHEQNLLLSCISQIDSDEGQFTLTVEQARDLFNGNDQAYRDLKT
ASERLFERKIR--DLFVQSVI--PEAGAVNIRFATDIYPYLSELEKNFTKYRLANIVQLT
SVYAVRLYELLICWLGQHKEFDIDDFRRLMGIDD-KYSQFGELKKRVIVPALEQINEFTD
HDIRVSYRKVGRVFRFIAFSFKPQKQAM
>EDI1879882.1
EACKSNALTEASYKLSLQEQRFLLVCVSRIDSAPP-MTITAAEFHEAFDMGRQAEAKLKE
AIDRLWDRSIINAEEWVQYRAYFKGEAKVEITFSDAIMPYLTQLKGQFTKVVVKNVSSLS
STYSIRIYELLQQFRSTGRTIGIEDFRAMLGLDG-KYKTFKSLNQLLITPAIAELNEKSD
LAVTVETVKKGRTVVALRFRFKDQK---
>EDT02845.1
LVAMSRALVNAQQGLTLNEKRVMMAALRCIDSLHSKVRVRADEFAALAALAPRAYEGLKE
GCASLQKRQLTD-GVWVWKAIYHEREGWAEISFSPDLTPHIFMLQRRFVSYQLEFARGLQ
SLYSWRLLELLMRERDRGLLITLEDFRSVLEIPSTYR--FADIKRRVIETAVNELNAKAD
LVVSWTPVKLGRAVNSLDFQFV--QQRL
>EDT1658801.1
---MKNPLVRAAHNLTLPEMRLIKIGLSKVNSRIGDSRVTAAEYAEIAECDMSAYQALQD
AAKHLFDRKITTNKDWVGEARYHEGEGWVELHWWHRIIEFISGIERHFTEYQLSQAVALR
SVYSWRLLELLAKFEDTGAEYTIEDFCMAMEATEKQSSDFAKIRTKIIEPAVKELTEKGD
WLIDWKPIKAGRRVAKVRFEFK--RQRL
>EDT8622320.1
DVYKSNALVEASYKLTLQEQRFLLLCIGRLKSESP-MTITAAEYFDSFDMGRKAEVQLQE
AIDRLWDRSIIDDEEWIQYRAYAKGEARAQITFSDAVMPYLTQLQGQFTRVVIKNISRLS
RSYSIRIYELLQQFRSTGRIIALDDFRSMLDIEH-KYQTYKSLNQQLLRPCIDELNKKSD
LVVTVETIKKGRTVVALHFRFKDQK---
>EEH4119093.1
DAYKSNALIEASYRLTLQEQRFLLVCISRIKSPSP-MTITSAEFYDAFDMGRQAEAKLKE
AIDRLWERSVIDENEWVQYRAYLKGEAKVEITFSDAIMPYLTQLKGQFTRVVVKNVSSLS
STYSIRIYELLQQFRSTGRTIALDDFRSMLDLDD-KYQQFKDLNKLLLKPAISELNEKSD
LKVTVETVKKGRTVVALRFKFKDQK---
>EEH68415.1
NVVKSNQVIEASYQLSAVEQRIVLAAISRIPKTDDEYPVSVDE-LKQLGVHEKAYRDLKE
GINRLYERSIN--IKWVQEIQFLDSQSVIGIRFSKPILPFISNLSREFTKYALSDIAGIN
SGYGIRIYELLVQYRQIGREISVESLRTMLELG-KKYPLFADFKKRVIDTAIDQINEYSP
LKVTYEQKKTGRKVTHIIFSFKK-KQNL
>EEM91989.1
NVSKSNTLIEANSRLNLVEQKILLCLASNIEPNDRDYTFSIKHFHNLLGLNGSKYSELSK
ITKELLSKEIR-GEQWLSSAIYNRNKGTIDMRFDPLLKPFLLELSSKFTSYRLANVIKLK
STYAIRIYELLKQYEDLKRTISLENLRYYLDAM-DIYPNYANFKQRVLKPSKKELNQNTD
ISFEFEEIKLGRKVQKIKFIICQNKRDI
>EEN8115545.1
PIVMSNAITRAAQSLSLAEKRIIFAAIAKMGG----IKITAEEYANTFGMPLKAYSQLKI
AADNFFNRYISE-DKWLGAYKYNEGEAHVVLSFTPQVTPYLCELEENFTKYQLSQACGLR
SVHSWRLLELFEQMN-NGLSISLDDFYHAMETPESYKKTFGLLRERVIEPAVKELTEKDN
WIIQWKPLKRGKKVVRLEFWFQ--KQSI
>EEV23326.1
EIVKDNALINASYSLELTEQRIILLAILKARE----LIVTAQSYITAFNVHRNAYKTLKT
ACDNLFTRQFTSNGKWVQSVIYAENESYIKIKFTDEILPLVTMLEKHFTSYELQQVSSLK
SVHSIRLYELLIQYRTVGE-ISLDDLRLKLGINESEYPRMDNFKNRVLDVGIQQINEHSD
ITVKYNQVKTGRQITGFIFTFKKS-QAV
>EGE48453.1
DITMSNALTRAGHGLSLSEKRIVAMAAATLDSKPGETRISAADYAETYGVDLDAYDQLQA
AAKALYNRSITVRPQWVGEAHYHKGEGWIELFWWHKVLPYLTGLKKNFTSYQLQQTSALR
SIYSWKLLELMTQYASTGMEFTIEDFGASMDATDKQKADFAAIRRKIIEPAVRELTEKDG
WLIEWKPIKKGRKVAKLRFDFK--RQRL
>EIJ37028.1
AIRKSNELIEARYRLSIWEQRLVLTLLTQISPKDEDYKIGISDLANLWELDGNIYEEVQN
AADSLVGRQL--SP-WLSYVKYRRGSGEVEMEFHSSLKPYLLQLQKHFTQYQLGHVVNFK
KQYTIRIYELLKAFKA-GKTFKYTELRVLLALDEKEYKMFNDFKKRIIDPSVQEICAHTD
LNI-VDRGKTSRKITDITF-VKR--EGL
>EKD81529.1
RVVKSNFLVEASYKLSAIEQKIILSLSTKIKREDQEYTFNLGELSSFLGLNTNDYAYLQE
TTRALLSKILKENSQWFESVEYFEKTGTVSMCFSPDLKPFMLQLRENFTKFQLKYAIQLK
SRFSIRTYELLKQYESIGREFLLTDLKEMLGVGPEDYPLYGNFKAKVLLVAQKELQAKTD
IAFDFEEIKVGRSVGRLRFTIHQEY-NY
>EKD82580.1
KVRKSNFLIEASYKLSLVEQRIVMILASKIKPADDEYQLNIKEFADFLELKNKEYSHIQT
VTKRLLTRSIKPDAQWLSSAKYYDGQGIVELCFDPQLKPYLLQLKDRFTSYKLKNVIQLR
SSFSIRIYELLKQYEKLGRTFLLDNLRECLGLEDSQYKLYGDFKRKILLVAQAELAEKTD
LSFEFEEIKVARRVGKIRFYITQPQ-NY
>EKD82882.1
KIRKSNLLIEASYKLTLVEQRIVMILASMIKQEDDEYQLNIKEFASLLDLKNKEYSHVQS
VTKKLLTRTIKPGAQWLSSAKYLDGQGIVELCFDPQLKPYLLQLKDRFTSYRLRNVIQLR
SSFSIRIYELLKQYEKLGRTFLLETLREYLGLEESQYKLYGDFKRKIILVAQTELSEKTD
LSFEFEEIKVSRRVGKIRFIIQQPQ-NY
>EKD83257.1
QVRKANSLIEATYKLSAIEQKIVLYLVSTITPSDDDYQFKIKKFFEFIG-HSENYTWLEE
NLLSLKNRRIVENENWLSSSKYVEGSGSVELRFDPNMKPFLLQLKSRFTNYHLSNVVQLK
SQFSIRLYELLKQYEKIGRAFGLYDLRCILGIDEDQYQQYTDFRKRVILAAQAELAEKTD
ICFTFKETRVSRKVDVITFLIKNSK-NY
>EKD84093.1
QVRKANSLIEATYKLSAIEQKIVLYLVSTITPSDDDYQFKIKNFFEFIG-QSENYTWLEE
NLLSLKNRRIVENENWLSSSKHVEGSGCVELRFDPNMRPFLLQLKSRFTNYHLSNVVQLK
SQFSIRIYELLKQYEKIGRAFGLYDLRSILGIEEDQYQQYTDFRKRVILAAQAELEEKTD
ICFTFKETRVSRKVDVITFLIKNSK-NY
>EKT52968.1
EAYKSNALIEASYKLTLQEQRLLLMCIGKLNPP---FKITSGDFYLAFDMGKSAERHLKE
AIDKLADRWIYNNNRWIQEEAYFDGEGKIEIVFADSIMPYLTQLQGQFTKIVIKNVSTLK
SVYSIRLYELLMQFKVIGRLISIDDFRSMLGLDEKKYATFKSLNQWVIKPAIKELNQKSN
LSVSVDTVKKGRSVFALHFHFKDQK---
>ENU82077.1
NIVKSNQVIEASYQLSAVEQRIVLAAICRIPKTDDVYPVSVHE-LQLLGVHEKAYRDLKE
GINRLYDRSIN--IKWVQEIQFLDSQGTIGIRFSKPILPFISNLSREFTKYALSDIAGIN
SGYGIRIYELLVQYKSIGRELSVESMRKMLELG-TKYPLFADFKKRVIDTAVEQINEYSP
LEVKYEQKKTGRKVTHICFSFKK-RQNM
>ENV48820.1
EVVKDNALINASYNLELTEQRLILLAIVSARETSETIRINARDYAQRFGITNEAYEALKN
ANNTLFERKFSPNNKWISKIAYADNHGVIELTFAPDVVPLITRLEKHFTSYQLKQVAQLT
SKYAIRLYEILISWREVGPVVTIADFREKIGLDDSEYQRMDNLKRIVIEPAIKQINLYTD
IQVEYEQFKTGRTITGFQFKFKK-KQRL
>EQC53738.1
KIVEHNDLITSVAKMDKTPLKIFELAVSCIDTKDNT--LSKEELFTFFDVSDNKHTRFKE
AIKVMQKEEI-EGKPW-----Y-HDE--VKIEFHREIMPYLIELKKNFTQYALSDVMELN
SKYSIILYKWLSQYEHAGPSITVKELREITDT--HEYKDMSNFTKRVLDNSLKEINHHTS
FNVTYDKIKKGRSIDSIVFHIKK-----
>EQC55781.1
KVVEHNSLITSIAKMDKTPLKMFELAVSCINTKDHT--LSKEELFAFFKVSDNKHSRFKQ
AVENMQKQKI-KEHPW-----Y-HDE--VTIRFSPEIMPYLINLKKNFTQHALSDLAELN
SKYSIILYRWLSQYEHVGPSISIRELREMTDT--NDYKRFTHFETRVLKEPLEEINEHTS
FNVSYDKIKKGRSIDSIVFHIKKKKLGV
>ESU70442.1
SVTKSNALIEANYKLSTIEQKIILYIISQIRKDDADYKLPIQEFSELLGYRGSKYTELRE
ITKNLMRKEIR-GQQWVSYVEYDEHSGYVSLAFDPRLKPYLLQLKREFTTYRLKNVMELK
SSYSIRMYELLKRWQYMGVVIRLDDLRMMVGAG-DKYSEYHNFKKRVLNPAKKEIAEKTD
IMFTYEEIREKRKVAAIRFQIRKRYRDI
>ETR66541.1
SIVKSNKIIEARYKLKSMEIKLIMILISLIDKEDKDYTIKVQDLSDILNLKTKIYEKVRS
ITKSLREREI-DHEQWLSSAVYLKKEGKVKLRFDPDLKPYLLQLKDNFTKYQLKYILNLS
CEYSPRFYSLLKQYEPIGRSFDYHELREILKIEDHQYKLYGDFKRYVLKVSQREIDKFTD
IKFDFKEIKKGKKVVGLDFSIYK-KR-I
>EUK17402.1
-IIISNSVTRAGQGLSLSEKRILFSGLAQLNG----IELHAEEFSKIFKITPSAYRQLKE
ATKNIFNRYLTN-GTWIITYDYFDTEGYVRFKFNELLFPYLFELQSHFTKYKLQQACALR
SIYSWRLLELFEQQKQYRLKISVDDFNHAMEISEGYKKTFGLLRKKIIEPAIKELSEKDN
WIIEWKPIKNGRKVVMLEFKFS--HEFL
>EXH07726.1
------------------------MAQLGA-----------------------------L
CISNLCAKPFSEKGIWVQNISYIDDAATLEVTFTMDVVPLITRLEKQFTSYQLKQVTQLT
GKYAIRLYELLIAWREVGPIFEVSDFRSKLGLTSDDYPRLDTFKRRVLESAVKQINEHTD
IIVKVEQHKEGRSISGFSFSFKKNNQHL
>GCD51126.1
-VTMSNALVRAGHGLTLAEKRIVMLAVSKLDSPVPTTKITAAEYAETFSVDARAYEALQD
AAKHLFDRKITETKDWVGRCKYHENEGWVELSWWPDLLPSLMGLKNQFTTYKLQQANALR
SAYSWRLLELLMHYRDSGAEYTIEDFCASMDATEKQKADFNNIRRRIIEPAVKELVEKDG
WLIQWTPIKAGRKVSRLHFEFR--KQDL
>GCJ08531.1
DVTMQNALIRAGQGLSLSEKRLAMLAVSMLDSRAGDTRITATEYAETYGVDINAYDQLQS
SAKQLYNRSITEKKNWVGECRYHEGEGWVELYWWPRLLPYLTGIRKQFTSYQLQQASALR
SVYSWRLLELLLRFESTGAEYTIEDFKASMDA-PPSLSDFGQVKRRIIEPAVKELNDKDG
WVIQWQPIKAGRKVAKVRFTFK--RQRL
>GDX85911.1
SVVKHNRII-AEYSMSVCEQRVLLTAKDSIKTDD--IIL----------ARGSAYQHLKK
TCDALFT-N-----DWVDAVKYIKAS--IELRFTPEMVPFLTQ-SRDFTKYKLVHVLKFK
SAYSYRLYELICRW----HTFTVEWLREKFQLFD-KYERVVDFKNNVIDVAVGEINATSK
V---YEQIKKGRNIVAFRFIYKKTLKDV
>HAB7350312.1
-V-AAGELLDMRFSLSLRAAKLLHALVADAGLPKVH-RIALSKL-----DHHLSKEEVLD
IVREMFG-ELQSKGATLSDVEE---DGELRYELSPVLRATL---KNHWAVLSRKAVMSFQ
SRYSLRLYELLSRRVGLTEYFTTDDIRAVFGVPHNKLPRWQDLKANVIEPAIVEVSQLTG
LMVKYQPVKTGRSVVGINLVW-KDKEAI
>HAH55027.1
SVKQSNALINASYQVSLAEKRIILYMLTKIHKDDENYRMNIKEFLAEIGTDTNLYERAKQ
ATKELLNREIKSTGQFLSSAEYYNKEGYVELSFDPKLKPYLLQLKECFTTYAIENILSLK
SIHSMRIYELLKQFQSLKRTFKLRELKYILGLQ-DQYFNYTSFKRRVILQAQKEL-EKTD
ISFDFEEIKLGRKIDSIKFIIKQEETKV
>HAK76449.1
SLIQDNAITSARYEMSALEKNIIYIMMAQLKKEDTSYYVSVRELMERTG--TRSYEDLKR
ATETLIGRQI-PNGQSMSSAEYMHGQGIIEIGLDPKIRPFFFDLKQNFTTFQLHMALSLD
SKYAKRIYEML-QYKDI-FKIELLELKRRLLLDDKQYKNWSDFEKRILLTAKKEINEKTD
LTISYN-KKVGR-YSDIEFTIIAQIEK-
>HAN49883.1
KIKQHNFLTTARYEMSALEKNIVYMLIAQLDDVDPWYEVSIRTLQEKKG--VRRRERALS
AAKKLISRTI-EDQSAISSANYGQGKDYLILEFDRKLFPFLVNLKQRFTIYRLQAALELK
SKYSKRMYEML-QFKDTGMRTSLKELKTRLGLDVDRYTEFKLFTGKVLDVAQRELAQHTE
ILFSYT-RKTGKKYTDLEFKIARLYKR-
>HAN49884.1
-IKQHNAIIEARYDISALEKNIIYMLLAQLKEEDPPYYIDFSELEQRLD--QKLIKSLVK
AAEALVFRTI-EDGYSLSSVQNLPKHNMIQIGVSSMAKPYLLALKNNYTEFQLDMALRLK
SKYAKRIYEML-QHREK-MEISVEELKYRLALDPKLYEPWSMFKEHVLTVPQEELSKYTD
IRFTYT-LKTGK-YTDLVFKI-------
>HAO07638.1
-IYQPNRLTNSKYK-TLMQSRILVTLIEAILAKD----MNLFPADRLKDIAKRQYQEVYE
ATLQL--ASIR-SSQYLPRVE-LPKRGVIYVDIFKTAARTLIEIKNFFTKYLYEVAMSAS
NKYTYKLYMIIASWKQ-GFKISLQELKSQLGI--EEYPEY-DFKKRVLLPAQKDLNQKKV
IWLHFK-IPAAEK-DYIKYLLQ-D----
>HAO14450.1
DLIQDNRITSARYELTLLEKRILYVLIKDIRNKY--FDINISS-TNLLSQIKENPKSVKN
ALRKLNSREC-DNGINFNYGKWKKQGGI-EFQVSKEILPFFVELTKNFTEYSLVVAMSLK
SKWSQRFYEIC-QWKNA-TILNLKDLRKQFELDK--YVKYNTLKKYVISAAHKELKELCD
VYFEF--ELESRSVEALRLKIKNKEKP-
>HBS51935.1
EVHKANNFVQASYSMTLDEMRILSLTLGVFNPPY--FDFTVAEFCKHFEVNPDAYTQVRN
AVLKISKRWVTDNEELIHKRSYFKKEGRFYIEFHDELIPYISELHDNYTKYQLVNIGAFS
STHSIRLYELCSQYRDTGRQTSLNDLKEWLQVSD-KYERYNNFNQRVLTPAIDEINAKSD
LLVSVEPIKRGRSIVSLKFTIK-KKEAI
>HBV82036.1
KVKKSNAIIKARYSFSLQQQKILCYLITNLSDTDTHKKFDIKTFYDFMEVD--NYDRVRE
NLKALRDKFIMKDTSFLTKVRTNKRNGTATVFFDKDILPYLQDLREKYTTYKLYYIMTMK
SQYSIRLYELFKLGKT--WYFSIEDLKKIFMCTSKSYDRINNFKSRVIEPAIQEINEKTD
IWVDYEYEIEGRKVVGLDCTIT---DQI
>HBV83952.1
EVVKGNELIQNRFELSLQEQKTVAFICSMIKP-GVPYEFNIRDYCKVCGIDYDNYADIKA
VLKHLSDRWLDDGELWLSKVRTNKKSGIAKIKLDEDLVPYLFNLGQKFTQYQLYNILAMK
SAFSVRIYELLKAFQK--KTFEIDELKRLLEVENKSYIRFPDFRRKVLEKAQEEINELTD
LNIYFEPLTKGRKVVKIKFRID---GTA
>HCQ90390.1
NVVKSNQVIEASYQLSAVEQRIVLAAISRIPKTDDEYPVSVNE-LQLLGVHEKAYRDLKE
GINRLYERSIN--VKWVQEVQFLDSQSVIGIRFSKPILPFISNLSREFTKYALSDIAGIN
SGYGIRIYELLVQYRQIGREISVDNLRTMLELG-KKYPLFADFKKRVIDTAVDQINEYSP
LRVTYEQKKTGRKVTHITFSFKK-KQNM
>HCU06516.1
-VSKDNALIDASYRLSLTEMQIVLYGIGLINP----YRIDIKKFADMFNRSHGIYQEVKE
AVKRFWERDFSEKGTWLTKMVHEDKSGYIEIKFSEEIQPYLHQLQGNFTTYYIDKIAKFK
SIYSVRLYEYSIMYLNAGLPILISEIKNKLGLDN-KYNRFCDFKIRVLEKAKNEINESSD
IKFDYKIIKLGRSPYKIEFIIKKKKKLV
>HCW08182.1
LVCKANALIEASYRLTLNEQRVISACIAQINSLTTDFELSAKDFAKLFSFSEKAYGELQD
IAKSLYQRSLTDPPEWISTIGYIPEDGKIFLHFSPYILPYLSELKGQFTKYELHQISGMK
CIYAYRLYELLMQWKRTGREIEIDWLKKQFELD-SSYDRMFDLKKRVIDPAIKDINEHSN
YQVSWTQRKTGRKVTHLIFEFSKKK---
>HDZ82043.1
DV-LPAEVARGVYNPSLRALKLMHLMIGRMADEVQH-TMRLSDIR---KMAHHDRTSITP
LFGELSA-I--DKERVIDDAQYATGDLVVSWFFGRAFQRMA---RDHWTILDRQTVFHLG
SKYSVLLFQHISSLTNLTKTFTVPELRALLGLVEGKHKRFAELNRWAIKPAIEEISQLSR
LTLTATPNKIGRTVASVTISW-KEQETP
>HFD88031.1
NVTKANDLVEASYRLTLNEQRLILLSIAHLDSPQ--MTIKASDYADQYGLDLKAYEAMEE
AAEALYERDIKQ-GRWVYHVRYHKGEGMVTLGFSPYVLPYLTQLHRQFTSYNLKQISNLR
SVYSIRLYEMLKQYQSTGFIISIQDFRDRLELGN-KYERYTNLKARVIQPAVDELSIKAN
LEIQWRTEREGRKFTRLVFEFRRQQ---
>HHB93994.1
-IVKDNRLIQAKYNLTKTQIKFIAFMASHIKKDDIDYSIKLNDILARLDIDR-NWKQLGR
TLQDLITKLI--NGEFL----YIKD---VEYRFDKAMKPFLLQLKSNFTKLSLEKIMNFD
SQYSIRMYEIIEQYKNI-FEMDLQEIKEILTIAK-KYS-YGNFKKRVLDFAYKELKEK-D
YYFEYEPIKTGRTYTSIKFTIKKKEEKL
>HHD81546.1
NLSERNYVLNAKYALNINEIDIILTLLTEVYKEDKDYNFTLADF-NKKK---KTLTSLNT
CVKSLMSKEL-QN-IWFSYFEY-NK-GLISCRFDKRLKPFLLDIKERFVISDLRHILAMR
SSYAKRIYLLLKEY-KIGRTFDVEELQTILKVPK-SLKTYSNFKMKVLIRAKKDI-DKSD
IKIELEE-IKLRKVVKITFVIKKKQ---
>HHH51858.1
DLTTRDYLINSKYAMTSNEINLVLVLLTAIDKKDEDYIFTKKEL-EKKG---KKWDSLQK
TVDGLFEKRI-NK-KWFSYFEY-DN-GTITCRFDKALKPYLLELKERFVISDIKHLLPMK
STYSKRIYLLLKEY-KIGRSFNVEKLREILQTPK-SLNLYSNFRTKVLKRAETDI-NKTD
LEVKLSE-KKGRKIVEITYTIKKKK---
>HHQ42429.1
-VAMRNVVARAAHGLSLTEKRIVMAAISKLDS----LRVHASEYAELAGVDQK-YRDLMA
ACERLFHRYVR-RGKWIESVTYHHGEGWCEVTIASEILRHLVELRERFLVYRLRQAEGLR
SLYSWRLLEFLLSH--G--MVAVEDLKKALEIPPKYR---YDVRRKVIEPAARELALKDG
WEICWEAEKRGKAVAAIRFTWS--RQDL
>KAA3606619.1
NITKSNSFIEARYKLSLAEQRLVLSVISQIEPDDEDYSINVSDFVELAGVRNKAYSQMKK
ITDSLQTKIINGDSRWFSTAEYFKGKGYVEVEISPKLKPYLLKLKERFTTYKLRTVMQLK
SIYSIRIYELLKQYEKIGRVFVVEELKEKLGVE-KKYSLYGDFKKKILQVAEKELAEKTD
IYFTFKEVKEGRKVTFIDFTIL-KE-TA
>KAB4807560.1
NQIQSYIMTTAKYDFSVYEKRILYRIVEMAQGELEHITMPIASLLNG---ESDNYTRVKQ
ALLSLQKKTY-EDESSIALPKIKKRSSVVSFQIDSHIWDCCLDFSKGFRKYELATAMKFK
SVYSMRFYELL-GQKT--LIYPLEQLKEMFKVQDK-YAKTNDFVRKVIEPAKNELDELSP
YTFEWS-NKEGKKIVSFNFYPFE-QAME
>KAF0190346.1
DVNMSNALARGAHSLSLAEKRIIAIALAKTDSFLGAVILNAKEYAETYDVDTNAYEQLKH
SAQALLDRKWKETREWVSRIKYEDGAGYVEVSFTPHVAPHLLALRNHFTTYKLKQAAALR
SVYAWRLFECLQSWRDKGWSPTITEFHSAMDAPASCQANFKDLRIRIIEPAVKELREKDN
LAIEWEPKKAGRKVTGLMFKFK--PQKL
>KAF0190555.1
AVTKSNALVEASYRLTLNEQRLVILSLAHIDSP---IRITAEEFSETYQIPIHAYEELRE
ATDNLYERDIQD-GRWVEKVKYHNGKGYVTINFTRSVAPYISMIHRNFTSYPMNNVSSLR
SVYSIRLFEMLMQYKSTGLIIDVEEFKERLEITE-KYPRFYDLKRRIIDPAVNELETKSE
LIIKWRPLKKGKSIVQLRFEFKAQR---
>KAF1003027.1
AITMTNALTRAGHGLTLAEKRIVMCAVSKLDSPPGTTRITAAEFSELFGVDANAYEQLQA
AAKQLYTRSITEKETWIGRASYQKGEGWVELAWWPELLPHLVGIQKQFTTYQLKQASALR
SVYSWRLLELLTRFESTGAEYTIEDFCASMDAPPSLRIDFGQVKRRIIEPALKELREKDG
WLIQWEAVKAGRKAKAVRFTFM--RQSL
>KAF1013123.1
-VVKDNSLINASYTLGLVEQRLILLAIIEAREDAETLEIHAQHYADRFHVDVKTYAMLSD
AVMTLFNRQVTEKNVWVSGISYVEGAGVVKLRFAPEIVPLITRLEQNFTSYELMQVANL-
NLYATRLYELLVSWRSAGPIIEINEFRSKLGLTETEYKAMGDFKKRVLDPAIKQINKHTD
ITMKVEQHKTGRSITGFSFKFSK-KQHL
>KAF1018078.1
DVVKDNALINASYNLDLVEQRLILLTILAARENTPTLTIHVDSYINHFNVHRNAYQALQD
ASRNLFERRFSAKGTWVQRVSYVENEALVRIRFSDDVEPLITNLEKHFTSYELEQVSNLT
SVYAIRLYELLIAWRSTGAMIGLDELRSKLGVEPNEYKKMVNFKSRVLDAAIDQINEHTD
IKAEYEQYKKGRSIVGFSFSFKKKKQKT
>KAF1018079.1
SIVKDNALINASYNLELTEQRLVMLAIISARETADSLEIHASDYAKLFNVSADSYKALRE
AVNNLFNRQFSKRGRWVSRIFYVDDLALLEITFAPDVVPLITRLEEHFTKHEAKQVAHLT
SKYATRLYELLIAWREVGPQLELSEFRNRLGLLDNEYTAMSDFKKRVLEPSIKQINEHTD
ITVTYEQHKKGRIISGFSFKFKKTK---
>KAF1018574.1
NVVKDNALIDASFNLSLIEQRIMLLAIVGARETSDTIEVFVSDYVHQFKVDSNAYGLLRE
AAKTLKRREFSK-GTWVNKVTYVDANGLIVLYLNNEVISLISRLSEQFTKYHIEQVSDFK
SKYSIRLYELLIKWLNVTEKYSINDLRAKLGLDATEYSTMSNFKSNVLDRAVSEINKHTN
ITVDYDQFKKGRVITDIQFSIKKI-QNM
>KDR25975.1
PVTTANDLTRAAHRLTLGEKRLIAACIAQVKSPATTYTVTAAEYAELYDVSRDAYEQMRA
NQKTLWAKEIQ-KGKWVQEIAYNDGEASVTLMWSDAVCQVLFNLSEQFTTYKLKHAARFT
TKYAWTLFEMLAMWRKAGFSMDVDTFRDKLEVSATARANYKELRVRVIEPSLREIREKCG
IVVTVEERKRGRRVAELAFSWE--PQTL
>KEH90388.1
YVTKSNFFINSSYDLSLEEQKIILTLASMVQPSDEEYFFKVSDFIKLLGIKNKQYREVPK
LTKELMKKEIRDK-QWLSSAEYEEGSGLVELQFSPKLKPYMLKLNK-YTSYKLANILSMK
SKYSPRVYEILKEFKKEKIEIEIEILRKLLKAE-NIYPRYNDFKRFILAKAQKELNKLTD
ISFEFEEIKTGRKVTTLRFYIEKEIQKI
>KGQ46981.1
DVVKANSLIEASYRLSIDEVRILALTIGTMDPN---FDFTVADFVREFEISLDAYKQIQA
AIKRIYDRSVHDESEWVSSRTYFKKEGRFRIVMTDEVMPYLTQLKGQFTPYQLKNIAYFN
SVHAIRIYELCMQYKMLGRKISIDDLKKWLQIEN-RYSAFFDFKKRVLTPAINEINEKSD
LLVEVEQIKQGRSIIALKFIIT-AKEGD
>KHD17787.1
EVAMSRALVNAQQGLSLNEKRLMMTALRSIDSQHGKVRVRADEFAAVADLAARAYRGLKE
ACASLYERKLTD-GKWVWKAEYHDGEGWAQICFSPDLTPHIFLLQRRFVSYELKFAQGLQ
SIYSWRLLELLMREKDRGLLITVDDLRETLEIPETYR--FADIKRRVIDMAVDELNEKAD
LVIQWQPVKRGRAVYSLRFEFV--EQRL
>KIG88450.1
DVVMSNAISRAAQSLSLAEKRIIFAAIAQMGG----VRITAQEYANTFGMPLKAYSQLKE
ASENFFNRYIRE-DKWLGAYKYNDGEANVLLHFTPQVMPYLCELEDNFTKYQLSQACALR
SVHSWRLLELFEQMN-NGLSISLEDFHHAMESPDSYKTTFGLLRKYMIEPAVKELTEKDH
WMIDWKPIKKGRKVVRLEFWFR--K---
>KJR41120.1
RVTKSNQLNEARYRLTITEQRLILTMVAMIQPDDEDYRIKISDFLELIDIKNQVYSEAKK
ITKGLMEKTIEENSQWFSSAEYFDGQGYVELCFDPKLKPYLLRIKQCFVSYQLRNVIRLK
SSYSVRVYELLKQYEKIGRHFLVKDLREILGILPTEYKKYNNFKKDILLIAQREINNNTD
IIFEFKEIKTARKITELEFLIKKDE-AL
>KJU82529.1
AVVKSNDLIEARYDLTLTEQRVILYMVSMIEPKDDDYRITVSEFAEIMEIDRSAYRQIRL
VTESLISNRIKETNSWLSSSHYFVGEGYVELRFDPGLKPYLLNMKERFTSYKLTAVARLN
SSYSIRIYEILKQYQKIGRTFTITDLRTILGVDDKEYPFYWNFKAKVILVAQRELVKSTD
ISFTFKETKTGRKVTGIVFTIIEQKETI
>KJU87365.1
SVVKSNHIVESHYHLTLREQRLILYMISTIKSNDVDYRIAVSDFAAMMDIIDDAYKAVKG
ITKGLIEKEIKPT-QWLSSAHYYEGKGYVELRFDPGLKPYLLHLQERFTSYDLENVVRLN
SIYSIRIYELLLQYWRIGRTFKITELRKILGIKDSEYDRYNDFKKRVILTAQKELAKSTD
ISFDFIETKTGRKVTGIVLTIKEQKETI
>KPA16083.1
AIIKSNKIIEARYKLNPVETKIIMILISLIEPNDSDFKVKVKDVAKLIGLKSTKYSRLKA
ITGKLVEKDI-EEDQWLSSAKYYDNDGMIKFTFDPQLKPYLLELKGNFTSYLLKNILSLV
NEYSPRIYALLKQYELIGRKIKLNNLRLILGVKDSQYELYGSFKKHVLKVSQKDIARNTD
IQFEFEEVKTGRKVTSLIFKIYN-KS-I
>KQN96858.1
YVTKSNILIETPLYLDLHENRLVFAMIALIQPDDEQVVLRVKSMAEILEIDEKYYKKVKL
VVDRLLSKTINNNGKWLSAARYHNKKGIVELEFSPQLRPYLLQLKKDFTKYKLGNVLLLR
SKYSIKMYELLKRYLKIGRRFTLEQLRYLLEIEPDKLTHYGHFKSRVLLKAQEELARKTD
ISFDFEETKIGNRVTSITCLIKRTSNDV
>KVF20959.1
DVTLRNDLVAASHGLTLAEQRVVKSCAAKLDSDQGRITLSAAEYAETFRIDPNAYEQLKV
VSKSLFDRVIRERGLWVSGITYHEGEARIELRFSHEATPYLTMLRGNHTTYLLKQAAGLR
SIYSWRLLEMLMQFKDTGKRIDLEDFAKAMDAKPSHVKNFKDLRRWVIEPAVAELTDKDG
WKINWQPIKSGRKVSALRFDFK--RQRL
>KVW77416.1
EVTVRNELVRRIQRMKLSEKRLLALAIAKCNPAIDPVRITAQEFMEAYQIDPKAYVDLKK
AAADLWECEVEER-KWI------HTPGWIELKFSPSIAPYLLGIEKEFTRYKLRHAADLR
SMYSWRLLEMMAQYRDTGLVIDYDEFCEAMGAPESCVKDAGQLRRRVVEPAIKELKEKNG
LAIEWEAVKLARKITGFKFRFN--KQRL
>KWU29482.1
NVSKSNCLVDASYKLNAQAQKLVLACLAKLDSP---VRLSASEFAELMCIDMKAHREMYK
AADALFKSSIVDDQEWIQKKAKLKGEGVVTLTWSDDVLKYISQLQNRFTKYKLRNIANLQ
SAHSIRLYELLMRFNSTGRGIYLQDFKSALGISD-KYPLFKDLNKRVIKPAVAELNQRSD
LIIKYETIKKGRTVTGLAFSFKNQK---
>KXV70761.1
-VTMSNALVRAGHGLTLAEKRIVMLAVSKMNSPPATTKITAAEYAEIAKCGMPAYEALQD
AAKHLFERKITETKDWVGQCRYYENEGWVELIWWPPILPSLMGLKKQFTTYKLQQANALR
SAYSWRLLELLMHYRDSGAEYTIEDFCASMDATEKQKANFNNIKRRIIEPAVKELVEKDG
WLIQWTPIKAGRKVSRLRFEFR--KQDL
>KYQ03685.1 KYQ03685.1__WP_016110315.1
NVSKSNTLIEANSRLNLVEQKMLLCLASNIEPNDRDYTFPIKQFHDLLGLNGSKYTELSK
ITKELLSKEIR-GEQWLSSAIYNRNKGTIDMRFDPLLKPFLLELSSKFTSYRLANVVKLK
STYAIRIYELLKQYEDLKRTISLENLRYYLDAM-DVYPNYANFKQRVLKPSQKELNQKTD
ISFEFEEIKLGRKVQKIRFIIRQNKRDI
>KZZ27901.1
DV-LPAEVAQGVYNPGLAALKLMHLMIGRMADDVQH-TMSLADIR---KMDNHTRASITP
LFAELAA-I--DTERVVDDAEYTTGHLVVSWYFGRTFRRMA---QDHWAILDRQAVFHLG
SKYSVLLFQHIASLQNLTKRFTVSELRAVFGIPEGKLTRFSNFNTWAIKAAVDEISDLTR
LHLTVTYHKVGRTVAEVEIAW-KA-ETP
>KZZ27911.1
DV-LPAEVAQGVYHPSLRALKLMHLMIGRMADDVTH-QMRLSDVN---KMQNHTRKTIVP
LFAELRA-I--DTERVLDEATYVSGDILISWGFGRTFRRMA---QEHWAILDRQAVFHLG
SKYSVLLFQHIASFQNLTKRFSIAEIRAVLGVPDGKLAEFSNLNLRALKPAICDISDLTR
LHLTATYHKIGRTVVEVEIAW-KE-ETP
>MAC89264.1
DV-LPAEVAQGVYHPSLAALKLMHLMIGRMADDVRH-EFRLSAIK---KMDNHTRKSIVP
LFQELAA-T--DPITTMDGARYVSGDVMVTWYFGRTFREMA---AEHWAILDRQAVFHLG
SKYSVLLFQHIASLQNLTKRFTVPDLRAMFGMSDGKFSRFADLNKHIIKPVIAEISDITR
LHLTVTYHKVGRTVAEVEIAW-KA-ETP
>MAU43465.1
EI-KPGELVDLVE-LTLADRRIYNQLLDAIDKPVTH-VISKSDLR-----SHNSNDRVGE
TIERLMS-KVRRDGAILGGNIT----GLLEYEIPQRLRRII---KDVFARLQREVMFALS
SKYALTLYEMIQKRGNLSEKFSLEDLRGILGVSKGKLTSWSNLKLRAIDPALAEVNALSD
YVVEIAPLKTGRRVTHVELRW-KDAEV-
>MAY75746.1
RVTKSNDLVMAAYKLTLNEQRLLLAAISQIDPPR--ISITAQDFSEQYGIPLKAYEALKE
ATSALYERDIKD-GRWVDRVDYLDGGGETKLFFTVHVQPYLVHLNQRFTTYELKRIADLT
STHSIRLFELLQQFRSTGYRVSVAEFRELLELGP-SYERYSNLKLKVIDPAIAELREKSG
LLVELKTEKKGRAINRLTFTFRDQK---
>MBB05022.1
EV-KPGELVDLIE-LTLTDRRIYNQLLEAIDKPVLH-VIAKADLR-----SHNSNDRIGE
SIERLMS-RVEWDGAILGGNLS----GLFEYEIPPRLRKII---SNIFARLQREVMFALS
SKYALTLYEMVQKRGNLSEKFSLDALRGVLGVPKGKLTSWSNLRLRAVDPAVSEVSALSD
YMVEILPIKTGRSVTHVELKW-KDGEEL
>MBT28532.1
NVVKSNKLINARLNLTLSQFRFFEVLVAQLDKDQPDQRVYLRDFVENIGTKNKEYQRARE
ITKSLMKHEIFDPKQLFHEIVYDKDLPYIEAIFHPRLVPYLLQLKEKFTSYDIRNVLPLS
SVYAMQMYQLLKQYSNLGRTFKLEELKKVLGVED-LYERYYDFKRRILLPSQKDLDKHCD
ITFTFKEIRKGRKIDSIKFKIF-HNTEI
>MBT29084.1
RIVKSNYLVNAEYNLSPIEMKIIYLMAMQVKKGDEDYRMRIRDFQDIVGVDSDLYVRMEE
IVQRLMKRRVRDNGQFLARASHKNKKGIIELKFAPDLKPHLIDLKERFTSFYDYNVLSLK
STHSMRIYELLKQYEKIGRVEKVARIKQMLGIE-TKYRSYNYFKKRVIEQAQKDL-TNCD
ISFAFSEIKEGRKVDSIKFVIKQEKEKI
>MBT29654.1
NIVKSNDLINSRYSLSVSEMRLILLMVSQVSKDDEDYRVQIKDFIESTGKKKNLYSRAKE
YSKQLMKREIPENGQFLSSALYYPGQGYVDLRFDPSLKPYLLQLKSRFTSYDIRNVLSLR
SFHSIRIYELLKQYEKIGRTFKVDELKEILNIA-DNYSNYNLFKRRVIEQAQKEL-TKCD
ITFQFQEIKLGRKVVEVKFIIQRQEAKV
>MBT29793.1
HVVKSNRLINAKLNLTLSQIKLIEVLIAQLDKSQDGQRVYLRDFAESVGTKNKEYQRARF
ITKSMMKHEIYDKEQLFYKIHYPKDKPYIEAIFHPDLLPFLLQLKEQFTSYDIRNTLPLS
SLYAIRIYQFLKQYLPIGRRFSVDELKEILGVEQ-KYKQYYDFKKNVLLIAQKELNEHCD
LTFQFKEIKKGRRVEFVKFIIKK-KKHV
>MBT29809.1
SIVKSNYLVNARYSYTPLEMKIVYLMVRQIKPGDDVYHLNIREFQRDCNLSGNLHEYMVK
VLKRLMSKEVRENNLLITYSKHRSQEGTIALTFVPQMQPHLLDLKERFTSFYDANVLALN
SQYSMRIYEMLKQYETIGRKITVDNMRHMLMLE-NKYESYNLFKRKVIEKARKDL-DKCD
IGFTYQEFKTGRKITSIEFYIH-EALKV
>MBT29888.1
HIVKSNKLINAHLNLTLTQLRFLEILVAQLDRGQSEQKVYLNDFVKDIGTNNKEYQRARE
VTKSMMKHEIFDDEQIFHSVDFPKGKSYVEVVFHPHLRPYLLQLKEKFTAYDIRNTLHLN
SVYAVQLYQLLKQYHRIGREFELKELKKILGVDN-KYKLYADFKKRVLISSQKELKANCD
ITFTFREKKRGRKVSAILFHIKQ-RAQV
>MBT30523.1
NVRKSNKLI--NYKLGLTQQKLFLFSVTELKK--DDLSFDMRDFF---GKKRTDYEAVRN
AAAQLVRTSI-DDG-WAELSLYIEGQGSIHFKFNNELRPYLVNLRGNFTSYLYDNVVHFK
SGYSVRIYELLVRWQHV-YEVSVDYLKELLGITQ-KYKTFPKFREKVLDKARDEINAFSD
LTISYDTVKKGRSIRSIRFYIKDEQDKI
>MBT31665.1
GIVKSNYLVNAEYRLTPIEMKIIYLMAMQVRKGDEDYQLRIKDFQEDLGLDNHLYERMIE
IVKRLMTRQIRDNGQFITWSMHKHKEGTIGIIFVPKLKPHMIDLKERFTSFYDYNVLSLR
SQYSMRIYELIKQYERIGRTIAVADLRRMLRLQ-DKYRSYNMFKKKVIEQAKKDL-DKCD
VSFEFTERKQGRKITEIDFIIKKEKARV
>MBT31953.1
AVIKANSLIEAKYKLSAREQKVLLFLISKLDSSS--YV----------------YQTHVD
EI------QV-DSG-MLKSKPHSDGEGVVKFSFDSLIAPFIFEIKKNFTKYPLRHVIKLR
STYSIRIYELLKQYARIGRKFDLMELRQVLGIEDD-YPRFFDFKKRVIEPAQKEIAEHTD
IEFTFK-IKHKRTIVGIYFKISSSEDKV
>MBT33906.1
NVTKGNDLINARYKLSPTENKLYLLAIAQIEPNDKDYVVPVKKFIKMTGTSSKVYEQIRE
VSESLVAREIPEGGHFVSSAEYKPKKGCVEILIDPKLKPYLLDLKQRFTIYDIRSVLGMR
SQFSIRIYELLKSFELIGRVFELMDLRDMLGIEPEKYKKYGMFKKRVLDPAKDELNDKCD
LWFKYEELKTGRKVTSIKFYIYKEKAKI
>MBT48482.1
RV-ASGRQVDMVFKLSLRAQKLWHLLVVKLADNTTH-TMALSDLY----LGHMTLAERID
TLRELQT-EVTVKGRVLDYVAE-DDRGDLEWSFSRVLRTVF---ANHWAVLSRRAVMAFE
SRYSLRLYELIALRAGLTETFSLDDLRARLGVPVGKLTSWIHLRQRALDPAIAEVNQLAG
FRVTYEPLKSGRSVASVRLSW-KSTEQV
>MBV36126.1
DI-KPGELVDLVE-LTLVDRRIYNQLLDNIDKPVTH-VVAKSALR-----SHNSNDRVGE
SIERLMT-RVAHDGAVLGGNVL----GLLEYEIPARLRRIL---KNVFARLQREVMFALT
SKYALTLYEMVQKRGNLAERFLLSELRGILGVPKGKLTTWSNLRLRAIEPAVKEVSQLSD
YLVEVVPVKTGRSVTHVELRW-KDKEAI
>MWQ33806.1
DVQQSNALIETTQKMSLVERRLMYHVLSRINPKP--YVLRVEDFAQDFQMSG-IYNQLKD
AVVSLFKRQL-ERG-YLQEQEYKDGEGYLRMKFSDSTMPLIFDLKEKFTTMVLENFKFLD
SVHSLKLYELLYQYKSQGREITVEDLRFFFGCEDT-YPDFKLFKQKVIEPAMKEISEKSD
LLVQAE-LRTGRFVTSVKFFFKRDEDEL
>MWY17582.1
KIVKSNEVVEAGYELTTNEQRLILLGISMISKDPTAYEITAQEFAEA-NIHPKAYRELKE
ATSRLYERSIV--DKWANMIIYFPEVMSVVIFFSPQIVPYLANLKANFTKYLQSDISNVT
GAYTIRFYE-FICQY-RGREISIADLRFMLSIGN-KYPLFYDFKKRVIDPAIKEINEKTP
MQISYEQKKKGKTVVSILLKFKKQQKGV
>MXW84712.1
DI-TPREIAKSYHNPGADALKLFNQLIERMGDDVEH-TARLADLN---ATRNHSRQHIQP
LMLELAG-C--DTNRLIPEMHYDTGHILIAWRFGASFRKMA---KKHWAEIDRMTLLALR
SKYSVLLFQHMSALFKLDETFTVQDLRDAIGVPKGKLKRFSHLNDQALKPAIKEINLISR
FTLTASLHKKGRTVTAVMISW-KPRERI
>MYH34572.1
DV-LPAEVARGVYNPSAEALKLMHLLIGRMADDVRH-DLRLADIK---AMRNHSRASLRT
LFAELAG-I--DTECELDRAKYVSDDLLVAWWFGGAFREMA---AAHWAILDRQTVFALT
SKYSILLFQHIASLVNLNKSFAVPELRAVLGVPDGKMPYFKSLNQRALKPAIAEINRTSR
LALAATPNKIGRKVVSVTISW-KPRERI
>MYI67718.1
-----------VHGP-IEAL-------GEVS-----------------------------
-----------EPDEEVPQATYTNGDLVIRWRFGEVFRRLP---AELHTKLDSAALLAMR
SRYAIALLRYCSTHFEKNQEFTVGHLRQVLGVREGKLSTFSNLKKWALSPAIQEINATSR
WTLEAVPHKTGRSVTSVTISW-KPRERP
>NBB84857.1
TV-KSNELIQAQLDWSTLEHRITLHLISQIRKDDSEQTVRIKDINEMTGTNSQLYTRAVD
LCDSLIEQRIRSSGTLLSACEYIEGSGEIKARFNADMKPLLLELRERFTRYRLQFAMRLR
SVYAIRFYELMKR-EDLKMRLSVEKLREMLAVED-KYPRFTDLKRNVIEPARREIHRACD
VYFTYK-VERGRTPVRLLLFFHEKTQDL
>NBW00051.1
-AIQHNNLVQAKYSMTLQQKKIMIWLVSQIKHGDEDHTLSVKELIEICQLSGEAYKQLKD
TTFSLIEKDITPKEQWLCSAKYRY--GRVTLTFSPELKPYLLSLKEKFTAINAMDLMQFK
SVHAIRIYELLKQYQDIGRVLGVEEIKECCGA-VDKLKKYDHFEKKLLLISQREINEKSD
IHIEFERIKPFRKITGIKFIITNQP-NA
>NBZ88885.1
DI-KPGELVDLIE-LSLNDRRIYNQLLDAIDKPVSH-VISKAALR-----KHNSNDRVGE
SLERLMS-KVSWDGAILGGNIL----GLIEYEIPARLRKII---GNVFARLQREVMFALS
SKYALTLYEMVQKRGNLSERFSLEALRGILGVPKGKLTSWSNLKLRALDPAVAEVNDLSD
FMVAVEPIKSGRSVTHVELKW-KDGDQI
>NCA94356.1
DVVKSNALIEASYRLSLQEQRIVLNLASKIKPTDENYTFTVAKFAELADTTTDQYSRIKA
ISSKLLSRTINPDGQWLSSVKYHNNEGKITLRFDPALKPYLLKLKNCFTKLSLESLMSFK
SSFSIRIYELLKQYEAIGRDFLLSDLRTILGLEAAEYPKYGNFKAKVLMVAKKEINKKTN
LFFDFEEIKSLRKVHTIRFKINKHK-NY
>NCB08697.1
KIRKSNLLIEASYKLTLVEQRIVMILASMIKQEDDEYQLNIKEFAGLLDLKNKEYSHVQS
VTKKLLTRTIKPGAQWLSSAKYLDGQGIVELCFDPQLKPYLLQLKDRFTSYRLRNVIQLR
SSFSIRIYELLKQYEKLGRTFLLETLREYLGLEESQYKLYGDFKRKIILVAQTELSEKTD
LSFEFEEIKV------------------
>NCB46666.1
EVVKSNTLIEASYRLSTQEQKVILSLTAKIKNQDEDYTFSVKEFAEITGANINKYSEIKN
LTSRLLRRTINPSGQWLSAAKYFDGEGIITLRFDPGLKPYLLQLKDCFTKINLLLALRLK
SSFSIRIYELLKQYESIGRLFILSELKTMLGITDGQYKLYGHFKSKVLNVAQKELAEKTD
ITFDYEEIKVGRGVGKIRFIFKQFN-NY
>NCC08589.1
DVVKANELIKTRYDLSLVEQKIILRIIAMISPNETEYEFSISEFASMCGIDSKNYATIKA
RLKALADKYISPGDLWIEKPYINKGSGTVKIRLDNDLKPFLLQLKDYFTQFNISYTLPMR
SQYSVRIYELCKENLH--FTIGVENLKQNLQC--DGYKSWSDFRRSVMDVALNEINGKTD
INISYKALKTNRSVTHIKIYIDKSKTQI
>NCC26500.1
-------------------QRLVLYAVSKIQREDDDYDLDLAELAELTDMSR-VYADAVR
MAKGLMSKAF---G-WLDSVR-VNGKGRLTFTISPTMKPYLLALKGYFTSYRLEYITGFE
SKYAFRIYELAKQFESTGRVFTVDGFKEMLDIQN-MY-RFNALKNRVIIPALNDINTHSD
LIVKYR-KR--RAITHIEFHIKK-KQAV
>NCD18191.1
NVVKSNGLVRAKYTLTKNEQRLVLYAISKIQPDDEDYRLTLSEIADLTGISR-AYSDAVR
LTTGLANKKI---G-WLSDVL-INDEDSFVFTISKKMKPYLLGLKERFTAYRIESVLGFE
SKYGFRVYEICKQFEHTGAVLTVQDFREMLELEN-KY-SVTTLKKYVINPALNDINTHSD
LIVKYR-KR--RAITHIEFHIKK-KKSG
>NCN68041.1
NVTKSNSLVDASYRLNVQAQKLVLACLGKVDPP---MTLTAQEYSDLMG--ITARRDLYK
AADSLFDAVIIDENKWIQKGVKLKGDGAVVITWTDEVLKYISQLQSRFTTYKLRNIASLQ
SSHSIRLYELLQRFNDKNRVITIDDFRSALGLGD-KYPEFKILNRAVIKPSIDELNQRSD
LVIEYDTIKKGRTVTALAFTFKNQK---
>NCO98473.1
GVRKSNFLIEASYKLSVIEQKIILALITTLKADDNKYPFRIKDLVSLLGITSSEYKHLGK
ITKNLLERVLKEEEQWVSSAKYIKGKGIVELKFDSEIKPFLLTLKKCFTNYPLRYALQLR
SQFSIRIYELLKQYEKIGRNFEVEKLKRLLGISSKQYQQYADFKKRVVLTAQRELAEKTD
ISFKFEEIKKGHGVAQIRFYIKKEE-NY
>NCQ40296.1
EITKHNALVEASYKLTLNEQRLILFCISKIDPAKD-FTISASEFSETFGIDEKAYKELEK
ASKTLSERWIKK-HKWIFGMIYHKNEGKLTLGFSPWIEPYLTKLYKQFTSYKLAQVSKLK
SIYSIRLFEFINQFKKTGLSIDIEKFKERLELKS-GYSRFYNLKKRVIEPAVKELSEKSN
ISIDWKPIKSGRNTKQLEFTFYK-----
>NCU94120.1
-AMQHNNLVEAKYSMTLQQKRIMIWLVSQIRPDDIDHVLSIRKLIEICQLSGESYKEIRN
ITFSLIEKDITSDNQWLSSADYYQ--GQVKLSFSPKLKPYLLQLKEKFTSINVIDLMQFK
SVHAIRIYELLKQYQDIGRVLSLEEIKDCCGV-RDKLKQYIHFEKKLLLTAQREINEKSD
IHFEFERIKPSRKIVG------------
>NDF92874.1
EIFQHNNLIEARYSLTLQEKRLILWLISKIQPDEEDHELAVQEFMNLLELTGKNYKELQK
VTLGLMKKVIKPDEQWINYAYYEEGTGRIQLAFSDAMKPFLLHLKSQFTAIEVTDLMQFK
SIHAIRIYELLKQYQDIGRTLTIDEIKECCGV-KDKLKQYIHFEQRLLLIAQREINEKSD
IHIEFERIKPSRKIEGIKFIISNLT-NT
>NFA44464.1
YVTKANSLITANYDLSLQEQKLILTLASMVQPNDEEYEIKIKDFMNLLDVRDEKYIEIPK
ITKDLMKKEIKGK-QWLSSARYRTGQGIVVLKFDSSLKPYMLQLKE-YTSYKLENILSLK
SKYSLRIYEILKQFKKV-WEVELVELKKILGITEKSYSVYQNVKNRIIIQAQKELKEKTD
ISFEFEEIKTGRKVTSIKFIIKVDKNK-
>NFD78324.1
NIYQSNKLIEASYTLTVIEQKLIRLLASMIRKDDNDYKFKTKDLIKILNTSDSFYRDIDN
ITDLLMQRKIKISGKWVDVAKYKK--GVLILKINKDLKPFYLSLD-WYTKYQFKNIMQFK
STYSFRMYELLKQYEKIGRVITIKEIRSMLDIKKNKYPKYANLKQKVIKVSINEINTNTD
LLIDYEELKESRKITSIKFYIK-YLSNI
>NFI09732.1
NIYQSNKLIEASYTLTVIEQKLIRLLASMIKKDDTDYKFKTKDLIKILNTSDSFYRDIDN
ITDLLMQRKIKISGKWVDVAKYKK--GVLILKINKDLKPFYLSLD-WYTKYQFKNIMQFK
STYSFRMYELLKQYEKIGRVITINQIRSMLDIKKNKYPKYANLKQKVIKVSINEININTD
LFIDYEEVKESRKITSIKFYIK-YLNNI
>NFL43103.1
YIKKSNYFINCSYDLSLEEQKLILTLASMVQPKDEDYKFRINDFMKLLGVETQKYTEVPK
ITKELMKKSIEDD-QWLSSATYKKGSGMVELEFSPKLKPYMLKLNG-FTQYKLANILSMK
SKYSPRIYEILKEFKKQGIEIEVEELRKLLKAD-NIYLKYNDFKRKIIIQTQKELKKISD
ISFDFEEMKVGRKVTSLKFIIKKMRNSA
>NFO48634.1
YVTKSNYFINSSYDLSLEEQKIILTLASMVQPSDEEYIFKISEFMELLGVDTKKYSEIPK
ITKELMKKEIQGN-QWLNSVRYEKGSGMVTLKFSPDLKPYMLQLKE-FTQYQLANVLSMK
SKYSPRVYEILKEFKKQGIEIEVEDLRKLIKAD-TVYPKYNDFKRYVIERTQKELRKISD
ISFDFEEIKTGRKITSVKFYIKKGSKAD
>NFO72304.1
YVTKSNYFINSSYDLSLEEQKLILTLASMVQPDDEEYIFKISDFMDLLGVENQKYTEIPK
ITKELMKKEIEGK-QWLSGAIYEKGTGYVTLKFNPDLKPYMLKLNG-FTQYKLANILSMK
SKYSPRVYEILKEFKKQEIEIEVKELRKLLKAE-NIYPRYNDFKRKIILQTQKELKKISD
ISFEFEEIKTGRKVTALRFYIKKYKSNI
>NFO82777.1
YVTKSNYFINSSYDLSLEEQKLILTLASMVQPNDEEYVFKISDFMELLRVDTKKYTEIPK
ITKELMKKEIEGK-QWLSSAIYEKGSGMVTLKFSPELKPYMLKLSS-FTQYKLANILSMK
SKYSPRVYEILKEYKKQGTEISVEELRKLLKIE-DMYPLYADFKRFILMQAQKELKKFTD
ISFDFEEIKTGRKVTSLKFIIKKMRNSA
>NFR85935.1
YVTKSNSLITSNYDLNLQEQKIILTLASMVQPNDTEYEFKIKDFMQLLDVESKKYTEIPK
ITKELMKKEIRGK-QWLSSAVYEMGTGAVTLKFDSNLKPYLLELKE-YTSYKLENVLSLK
SKYSIRIYEILKLFKKV-IEIEVQELKNMIGAKEKTYNTYSNLKSKILIKSQKELNSKTD
INFTFEEIKTGRKVTSIKFTIK-NDFTV
>NGY80782.1 NGY80782.1__WP_053488056.1
NVTKSNILIESTYKLSLQEQRILLIMASKVQPNDETYRFRAKDFIEIVGNKGTFYSYLKE
IVNGLQTKTIKKGRNWVITSIYEENEGYITLQFHPSLKYLFLELKEKFTSYQLENVVRLN
SVYSIRIYELLKQYERLRRELTLEELRHFLAIEPTKYKQYGHFKSKVLAVAQKEINNKTD
IHFEFVEIKTGRKVTSIEFIITSEEIDI
>NHN90277.1
---MSNALVRAGHGLTLAEKRIVMLAVSKLDSPAPTTKITAAEYAETFSVDARAYEALQD
AAKHLYNRSITETKDWVGRCKYHENEGWVELSWWPDLLPSLMGLKKQFTTYKLQQANALR
SAYSWRLLELLLHYRDSGAEYTIEDFCASMDATEKQKANFNNIKRRIIEPAVKELVEKDG
WLIQWTPIKAGRKVSRLRFEFR--KQDL
>NHN96316.1
---MSNALIRSGQALNLAEKRLLMLAVSKLDSTFGESRVHAIDYANEYGVDPNAYEALQV
ASKSLYDRSITETKNWVGRAKYHEGEGWIELGWWPELLPHLTGLKREFTKYKLQQANALR
SIYSWRLLELLMHYQSTGAEYTIEDFSASMEATEKQKKNFAKIRIKIIEPAVKELTQKDG
WLIEWEPIKTGRKVSKLRFIFK--K--L
>OAH55413.1
NVTKSNLLIEANYKLGVVEQKIILCLASNISPADSDYTLPIKEFTNLLGLKGTKYTELRQ
ITKELMQKEVR-DRQWLSYVAYNETEGAIDIRFDPFLRPYLLELKKEFTSYKLENIIKLK
SSYSIRIYELLKQYEKLQRTFQLTSLRKMLGAE-EIYPAYGNFKQRVLVPAQKELKMKTD
ISFEIEEVKKGRKVEKIKFLIFRNQRDI
>OAV74514.1
NSVIANDVIKGKQEMTLQEARILRLLITQV--EDKDYECKIKDLAKFLNVDGSIYREIKS
ICDSLAQRRV--GG-WLQLAKYDGN-GTITLMLSEQIKPFVLDLDKYFTQYQLVNVLDMN
SFYAIRLYELIKSEEYKAQEYTIDFLREFFCC-EKKYSLFSNFKMRVLDIAIKEINEKSD
LEIRYTDIKDGRKVVAIRFWTF---HRL
>OBQ15881.1
NVAKSNNLIDASYKLNVQAQKLVLACLGKIDSQ---VTLTASEFSELMGIDIKAHRELYK
AADALFKSSIIEGDEWIQEKAKLKGEGAIRIVWSDRILRYICQLKSRFTTYKLRNIASLQ
SGHSIRLYELLMKFNATGRVIYLDDFKSALGISD-KYPEFKVLNRDVIKPAIDELNQRSD
LIIKFDTIKKGRTVAALVFEFKSQK---
>OBQ16007.1
NVSKSNSLIDASYKLNAQAQKLVLACLAKVNPT---VTITALEFSELMGIDLKAHRELYK
ASDALFKASVIEGDEWVQERVRIKGEGQITLIWSDSILKYICQLKSRFTTYKLRGIAQLQ
SSHSIRLYELLMKFNATGRVIYVDDFKSALGISD-KYPAYRDLNKWVIKPAIEELNQRSD
LIIKFDTIKKGRNVVALVFEFKNQK---
>OCA56964.1
-VTMSNALTRAGHGLTLAEKRVIAWAVATLDSKFGETRISAMEFAEEFKVDKNAYDQLKA
AAKNLYNRSITEKPQWVGEAKYHEGEGWVELAWWPKLLPHLTGLKKQFTTYQLQQASALR
SAYSWKLLELLTRFQSTGAEYTVEDFAVSMDATEKQRANFAKLRTKIIEPAVKELTEKDG
WIIQWVPVKAGRKVKALRFTFM--RQSL
>OED44686.1
NVVKHNDLIEASYKLTLEEQRLILASISKVDSP---IMITAKEYAELFDLQLKSYFQLKE
ATNNLYERDIQG-KRWVYKVAYSDGEGYVTLKFSPEIKLYLSQLNGMFTSYQIANIAKLK
SLYSIRMYELLNQWKITGRVIPLGEFRRILELED-SYPRFADLKRRVIQPAVDELNKQTD
IAVSFDVEKQGRAVSTLLFSFSKPQ---
>OFD26183.1
TIVKDNALINASYNLELVEQRLILLAIIEARQNTNDLIVHASTYIEHFNVEKHAYMSLKE
ACKNLFARQFSPNGTWVSKIGYTKKEGTVHIIFAPDVVPLITRLEKHFTSYELEQVAQLQ
SKYATRLYEILIAWRSTGPEISLSEFRAKLGVSDSEYKIISNFKLRVLDVAVSQINKYTD
ITVTYEQHKKGRTIIGFSFRFKKLKQHL
>OFX18078.1
NVKVDNILTEARYTLSKLEMDIYFVILSFMSEKDDEYRIDISEQEKLTG--NKHIRQVRE
ATKGLLSKEF-YEDQSFEMAKYINKKGIIEIKVTQALKPFLLNLKSRYTTFQLVSSLALT
SKFAKRIYMLC-QWKSTGRKYKIEELKYMLNLDTEQLKNWSQFKEKVLDLSVKQINTYTD
LKINYR-EKEGK-ITHIIFDVTSTDEK-
>OKP00822.1
NVSMTNALTRAGHGLTLSEKRLVACCVSKLDSRPLDTRITAMEYAEVFDVTLDAYDQLQA
SAKSLYNRSITERIQWIGAAKYQAGEGWVELHWWPALLPHLTGLKRQFTTYQLQQASALR
SAYSWKLLELLMRFESTGAEYSIDDFCTSMDATEKQRGNFANIRRKIIEPAVKELTEKDG
WIIDWNPSKAGRKVAKVRFDFR--RQRL
>OKZ97258.1
NVVKDNKLIRKKYELSILEQKILGFIISMIKPPNSP--FDIRLFCKVCGIDFENYQNIKI
ALKRLADNWIEEDDLWINTPRIKKKSGKVIIKISDDVMPYLYNLQEKFTSYELYQILALK
GSHSIALYELFKLFRK--VKFSIDDIKKYLSLED-KYKEYKEFRRRVIEPSVKEINEYTD
LQVEWEPIKKGRTYVGIHFKIK---YKT
>OQA02162.1
RVIKSNFLVEASYKLSAIEQKIILSLSTKIKKEDQEYTFNLGELSSFLGLNTNDYAYLQE
TTRALLSKILKENSQWFESVEYFEKTGTVSMCFSPDLKPFMLQLKENFTKFQLKYAIQLK
SRFSIRTYELLKQYESIGREFLLTDLKEMLGVGPEDYPLYGNFKAKVLLVAQKELQAKTD
IAFDFEEIKVGRSVGRIRFTIHQEQ-NY
>OQA04314.1
EVVKSNTLVEASYRLSAQEQKVILSLAAKIKNQDEDYTFSVKEFADITGARIDKYHEVKN
LTSRLLRRTINADGQWLSAAKYFDGEGLITLRFDPGLKPYLLQLKDCFTKFNLSMALRLK
SSFSIRIYELLKQYEAIGRSFLLADLKSALGISGNQYKLYGHFKSKVLKVAQEELTEKTD
LTFEYEEIKVGRGVGKIAFIIKQLE-NY
>OQA55058.1
EVVKSNKLVEARQRLSIQEQRLILLLISKIRPEDVNYKFQIMDLAKFLGLKSKIYIDVRK
AVRKLMKRTI--DRDWIEGAEY-GDKGSIKICINQVLKPYLLNLRAHFTKYYIGYVVHLR
STYSIRIYELLKRFENLGTTFEVDRLKHILGVDKDEYKLYGHFKNKVVLVAQKELKEKTD
IAFTFEETKEGKKVAAIRFVIKKEKAKP
>OQA55451.1
EVVKSNRLVVARQRLSVQEQRIILLLISKIRPEDVNYKFQIIDLAKFLGLKSKIYIDVRK
AVRKLMKRTI--DRDWIESAAY-GEKGYVKIRINQDLKPYLLNLKAHFTKYYIGYVIHLR
SSYSIRIYELLKRFENLGVFFELDRLKHTLGVNEDEYTLYGNFKNKVILVAQKELHEKTD
VTFTFEETKEGKRVTGLRFIIKKEKAKP
>OQA71425.1
NIFVENRFIEASYSFTPEEQKVIRILASMVRKDDEEYKFKVLELAEFLEINKKAYRDLEK
VSGLLMSRKVRKDNLVINKAKCED--GFLTLKIDNEMKPFYLALEE-FTKYQLKNIVQFK
HKHTFRIYELLKEHKKIKRIIPITDLRTYLDISDNEYKVYSDFKKRVLITSQNEINSKTD
ISFEFEQIKGVRAVESIKFKIIK-NKNY
>OQX01820.1
QIKKSNDLIEARYKLTLEEQRLVLLLSSSIHKDDEDYEIRVSDFVQMFGLEKKIYKAVED
AARDLSGKDL--SG-WLSYVRYIEGSGVVQLRFDKSLKPYFLQLKNGFTQYNLATVINFK
STYSIRLYELLKVWKA-SKSFEIDEYRQILGIDKKAYPVFADFRKRVIDTTVLEISEQTE
LNI-FEKIKTGRKITGITF-VKRQ-QGI
>OQX03744.1
SVNMSRILVKAAHGLNLSQKRLIMYAVSKIHP-APQVRVDATDYARDMDVWTNAYRDLQD
SADALFDRYISRKGKWVSSAKYHAGEGWVEIRFTPEVSPYLSMLNGNQVIYKLQTVIDIK
SVYAWRLMELLMQWQDTKLYIKLEDYRHALEIPETYR---VDVRLHCIEKPIQELREKCQ
IDIQWTPIKNKRRVGSLEFTWK--SQEI
>OQX11021.1
SVNMSNILVRAAHGLNLVEKRIVMACAAQIDSTSGEVRLSAATYGNQFNIGRNAYNELKA
ASERLFERHIVRKGKWVSGVMYLEGEGIIEINFTREVMPHLTFLRGSYTTYQLSSASALR
SFYSWRLLELLKSWRKTKLFITLEDFRRTMEIPESYL---KDVRVKCIDVAVKELKEKNN
LKITWTPIKKSRAVTSLRFKWT--EQNL
>OUB29815.1
NVSKSNTLIEANSRLNLVEQKILLCLASNIEPNDRDYTFPIKQFHDLLGLNGSKYTELSK
ITKELLSKEIR-GEQWLSSAIYNRNKGTIDMRFDPLLKPFLLELSSKFTSYRLANVVKLK
STYAIRIYELLKQYEDLKRTISLENLRYYLDAM-DVYPNYANFKQRVLKPSQKELEKKTD
ISFEFEEIKIGRKVQKIRFIIRQNKRDI
>OUM83900.1
KVTKSNALIEANYKLSTLEQKIILYLISQIHKDDDDYRLPIQEFSEMLGYRGSKYTELRE
ITKNLMRKEIR-GQQWVSYVEYDERSGFVSLSFDPRLKPYLLQLKREFTTYRLKNVMELK
SSYSIRMYELLKRWQYMKVEITLDDLRMMVGAA-DKYHQYHNFKKRVLTPAQQEILEKTD
IWFKYQEVRKKRKVMALRFYIQKQYRDI
>OYV15229.1
SVTQANELVESRYNLTLGEQRLIFTMIARIQPDDEDYRISLNELAEFLGIDKNIYSDCKK
ITKKLLGKEIQTGRQWVSSADYIDGTGVVNLTFDPLLKPYLLQLKGNFTSSKLEMLLSFK
SQYTMRMYTLLKQYERLNREVELYLLREILGIGKEQYKLYTDFKRNILEPTQKELKAKAD
LTFEFDEIKYGRRVGAIRFKILQ-K-SY
>OYV15545.1
LVCKANQLIEATYRLSLNEQRVINACIAQVDSLATDFELSAKDFAKLFGISEKAYGELQD
IAKTLYQRSLTDPPEWISTIGYVPEDGKIFLHFSQYILPYLSELKGQFTKYELNQISGMT
CIYGYRLYELLMQWKTTGREIEIEWLKKHFELD-DSYDRMNNFKARIIDPAVKDINEHSK
YQVSWEQRKTGRKVTHLIFTFSKKK---
>OYV96251.1
---MSNALTRAGHGLTLAEKRMIAWAAGTLDSKPGETRIAAADYAKEFGVNLDAYNQLQG
AAKTLYNRSITEKPQWVGQVHYQEGEGWVELAWWPKLLPHLVGLKCQFTSYQLKQASALR
SVYSWKLLELLTRFESTGAEYTIEDFAASMDATEKQRENFNNIKRRIIEPAVKELTAKDG
WLIQWQPIKAGRKVKAVRFTFK--RQQL
>OYV99937.1
RV-GAGEVLDMQFKLSLRAAKLLHLLISKAVDDVEH-RVPVAAL-----SMHLTLDEFIS
TVKELMF-GLRRTGELIHSVSD-EDSAMVGYRLSNTLRRVM---KDHWAILSRQAVMAFE
SRYALRLYELVSLRINLSEKFSIDSLREKLGVPAGKLMKWDAFNRKALGPAIAEVNQLSG
FTVSALPYKSGRSVAGVTLTW-APVDKV
>OZB57750.1
DVTMSNALTRAGHGLTLAEKRIVAAAVSKLDSKPGETKITAAEYAETFEVDMNAYDQLQG
AAKQLYNRSITEKPQWVGSVKYQDGEGWVELAWWPDLLRHLTGLQRQFTTYQLQQASALR
SGYSWKLLELLMRFESTGAEYTIEDFKASMDAP-PSLSDFGQVKRRIIDPAVKELTEKDG
WLIQWQPIKAGRKVKALRFTFM--RQQL
>PCH98311.1
DV-KPGELVDLVE-LTLADRRIYNQLLDDIEKPVSH-VIAKSSLR-----SHNSNDRVGE
SIERLMG-KVRKDGAILGGNIE----GILEYEIPARLRKVI---KNIFARLQREVMFALS
SKYALTLYEMVQKRGNLSERFSIKELRGVLGVPDGKLTTWSNLKNRAIAPSVIEVSELSD
YIVEISPIKTGRSVTHVELKW-KDNESF
>PHR10852.1
SVNQKFNLVNAKYKLNSSEMKFILCAISQL--SDEIYEIKVSELESKLQAEQN--TRLKQ
FAKKLMSKEV--PA-WFSDIEYIRGQAKFKVRFSEKLKPYLFELKERFVSYNLKYILPLT
STYSVRIYQLLKEYEKLK--FDVKELQDILQV-PKSYKSYKDFKRNVLEVALREINEHTD
ISISMQ-DKDGRKITRLIFRIQENK---
>PIP07582.1
GVRKSNYLIEASYKLSLNEQKFVLFLASKIKHSDEDYRFEIADFLDFLEI-NTSYERLDQ
IIDNLMGKKITMNDNWISSTKYRVGDEAIGIRFDPELKPFMLQLQKRFTSYRLRDVIQLR
SSFSIRIYELLKQYEGLGRTLEVQHLREMLGIEPEQYSLYANFKMRVIMPAKKELAEKTN
LSFDFEEIKERHAVKKLRFFIKKGP-NY
>PIQ21131.1
EIRQHNALTNARYEYTELQLDLFFFLVSKLRKD-QEYELNIKELSSLTG--KKDLAYLRK
ATEDMGSREV-ETPQWMRSVEYLKGLGIIEVSLSDKILPYLFHIQSNFTSYGLASALRLT
SKYAKRIYPIC-QWKDLGKKFGIQEFKRMLGLDDKKMPRTSDFKKSVLDIAVRQINEHTE
LNVNYK-EKRGKTFTNIVFTVQLSKKKA
>PIQ21376.1
DIRQHNAITAARYDYSACQLDLLFCLLSQLKKEDSSYRINIGNIERMTG--RQNYQQLQE
ATSDMGSREV-ETDQWMQKVEYIKGQGCLEIVLSKFIRPYLFELKDNFTSYQLHSALKLS
SKYAKRIYQLA-QWKDIGKAYTIDELKLMLKLDPHQFEKFSQFKARVLDIAMRQINENTD
IKISYN-IKQGRAFHSIRFYTQQVKKKA
>PIV83271.1
QVVKSNFLIEASYKLSAPEQRVILFLVSMINPNDEDYVFPIKDFAEMAGIKHKEYAQTEE
ITKSLIGRTIHPKGQWLSSAEYQDGKGAVSLKFDSKLKPFLLQLKERFTKYGIEQVMRLK
SSYSIRIYELLKQYEKFGRIFFMEDLRSKLGISYSEYPRYGNFKQRVLSIAQEEIAEKTD
LSYDFEEIKVGRGVGKIRFIINKDE-NY
>PKK88239.1
RVVKSNFLIEASYKLSAIEQKIILSLATRIKKEDQEYSFNLGELSTFIGLNSNDYAYLQE
VTRSLLSKILKENSQWFESVEYFEKTGTVTMRFSPELKPCLLHLKENFTKFQLKYAIQLK
SRFSIRIYELLKQYESIGREFLLSDLRTIIGVGPDEYPLYGNFKAKVLNVAKRELRAKTD
LSFDFEEIKIGRSVGKIRFNISQSL-NY
>PKK88519.1
RVRKSNSLIEASYRLSTVEQKLILFLVGTIKKADEDYQIRLKDFQNLMG-GSCHYNRIED
MILGLKGKKIIPNNNWLSSSEYIEGSGVINLCFDPKLKPFLLQLKSRFTNYHIKNIVQLK
SQFSIRIYELLKQYEKVGRILYVSDLRESLGIEPTQYKLYSDFKRKVILVAQEELAKKTD
ISFDYEEIKIGRGVGKIRFIITQPQ-NY
>PLX01384.1
DIVQHNAITMARYTMTSMEKKIIYYLLYVIGEKKELI-IPVSELVGKLSEDKENYQHLRK
ATAKLIGREI-TTGQAISSAEYKPREGLIEVSFDQKMKPYLLELKNNFTIFKLHQALSLS
GIYSQRFYEML-QFSDTGWKVTVDHLRELLKL---KYSDYNMFKKKVILSAQKEIHSHTD
LRFTWE-EKIGRRIGILLFRIVE-IKE-
>PMP87641.1
YIVKGNNLIMSRYNLSLAEQRLILQVVSMISKDDEDYTIRVADYLDLINSNSPTYQKIKE
FAETLLKKHIQDG-VWFAGLKYEPKKGVLVCSFHPNLKPYLLQLKKNFTSYKLKNILSLS
SKYSIRLYEILKRYEGMGAFFDLNEFRELLSIPES-Y-FYKNIKQRILKPLQREF-KNTD
ISFDFEEIKSNKRIVAIKFTIKKVM---
>PPD50721.1
SVTQANELVEARYNLPLGEQRLVLTMISRIQPDDADYRVSVSDFAEFLGIARDAYAECKK
ITAKLLTRQIKEGRQWMSSAEYIDGSGMVNLTFDPLLKPYLLQLKSSFTSCKLTMLLSFK
SQYTMRVYTLLKQYEKLKREIEIEPLRDMLGIRKDLHEEYRDFKRHVLEYAKKELAEKAD
LMFEFDEIKYGRRVGAIRFRIYKPK-SY
>PSR04693.1
DVAVSNEMIMARLDWDIMMHRILMVLISQIDSNDEAQRVPARRIRDMAQVSQKIHEEVAE
ATARLVREEF-ADK-IFSTCKYKSREGMIEAKFNEDARPYLLQLREHFTQYRLRQAIPLS
TPYAIRTYEIAKM-ER-GRQIPVGRFRKMFSLEDK-YSRHNDMRRRVIDPSVEQVNEKTD
VNVRCKDVRDGQ--TPIALQW--EE---
>PWL19809.1
GL-KPKELIELRN-LTLQDRRVFNKLVPNLGKPGHWFEIRTAELR-----ATDRNKRLSD
SIERLMQ-VAV-AGIELSSNKT---GGTFRYKLTEELADLL---KDIFAKLDLEVMRSFR
SKYAFSLYEAVARRVRMFENLTIDELRNILGVEDDKLGDYSNLNKYAIQPALTEVNAITP
YTVSILPKKQGRKVVSFIMGW-KTQD--
>PXF56199.1
NVVKDNWIIRVKYKLTLNQKKMILWAISKIKPGD--YTYDAHEFAELTNISREMYQVVAK
TAKEIMSKFL--QN-WFEKISYINHD--VTFKVNEEMAPHLFNLKKNFTAYQLINTIRLD
SIYSIRLYELLKQY--LG---TLMGLKTILGIEK-QYKRYNHFKSRVLEVARKELKARTD
IRFKYEEIKTGRRVTSIRF-VKK-QKNI
>PYD85195.1
-VNMSNALTRSAHGLSLAEKRIVAACIAKTDQERGAVRLSAADYADTFNVDMNAYEQLQD
ASENLFNRYIRRKGKWIGSARYHKGEGWVELDWWHEVVPHLFGLRREFTSYKLKQASALR
SSYSWRLFEVFQSWQDTGYQPTIEDFCTAMDVPESYRKDFKSIRTRVIEPAVDELIQKNN
MLIKWDTVRAGRKVIGLEFKFS--IQRL
>PZN83159.1
AV-KPAELIDIRENLTLADRRIYNLLIDNIKEPILH-PIRLHELR-----SNPDNARPRE
SLRRLMR-SFDEDGRELGPCKQ----GLAYYTFPEPIRAAI---ASVFARLQRDLIYQLR
SKYSLSLYEMLQKRINLTEDFTIEDLRQKLGVEKEKYPIYRDLNARVLKPAILEVNGISD
IECSIEPILEGRTTVGLRLSW-KTVTEA
>PZO63002.1
DV-LPAEVARGVYNPSAEALKLMHLLIGRMADDVRH-ELRLADIK---KMRNHTRATMRK
LFVELRG-V--DTECELDQATYVSDDLLVAWWFGRAFREMA---EKHWAILDRQTVFALS
SKYSILLFQHVASLVNLTKTFTVAELRAVMGVPEGKIQRFADLNRDVLKPAISEINQTSR
MKLTASTKKIGRTVTSITISW-KPQEMP
>PZQ47325.1
EV-KPGELVDLIE-LTLTDRRIYNQLLDAIDKPVTH-VIAKSTLR-----SHNSNDRIGD
SLERLMS-KIGWDGAVLGGNLL----GMIEYEIPARLRKVI---GNVFARLQREVMFALS
SKYALTLYEMVQKRGNLAERFGLEQIRGILGVPKGKLSSWSNLRLRAIDPAVAEVNALSD
FMVQIEPIKTGRAVSHVELRW-KDGAQV
>PZQ84165.1
DV-LPAELARGVYNPSLRALKLMHLMIGRMADPVQH-QMRLADIR---SMAHHDKESLKP
LFEELRA-T--DPERYLDNATYATGDVLVSWYFGRMFLDMA---KRIWAILDRQTVFHLT
SKYSVLLFQHISSLTKQHKTFTIAELRAVLGIPEGKIQRFANLKKDVLDLAIAEINQLSR
LTLTATPRKVGRTVTSVEIAW-KPQKAA
>PZU13729.1
DV-LPAEVARGTYNPGLAALKLMHLLIGRMGEDVEH-RVRLSEVR---GLRNHDRASLAP
LFAELQA-I--DTERLLDIAEYLSGDLVISWYFSRMFTRAA---AAHWAILDRQTVFHLG
SKYSLLLFQHIASLAKLAKTFTVAELRSVLGVEPGKLERFSHFNSRAIQPAIAEINQLSR
LTLTATPRKVGRTVASIEIAW-KPREGV
>QAY42803.1
-------MPRFSYR----KQ--LIVCGTG----------------QSFRMTRN-------
-------RSSA-----VQYRAYAKGEARAQITFSDAVMPYLTQLQGQFTRVVIKNISRLS
RSYSIRIYELLQQFRSTGRIIALDDFRSMLDIEH-KYQTYKSLNQQLLRPCIDELNKKSD
LAVTVETIKKGRTVVALHFRFKDQK---
>QBM91749.1
-VTQSNRLIESSHTLTLNEKRLILAAASMIDSPKD-FTIRADSFAEVFGLDVSAYEALND
AANRLFERDIRAKGRWVFHVKYKEGQGCVELGFSPTVLPHLTMLNKEFTSYQLKQIGSLS
SFYSIRLYELMSQFHKLGRECTLDQLRQMFDLGE-KYPNVKDMRRWVLDPALKELNAGTD
LSVTAEPRRRGRKIIGFVFTIANQA---
>QBM91793.1
LIVKSNQIIEASYRLSVAEQRVILSAISQVRRTDEVYSVTAADLAELCGTDPKAYRDLQN
AAERLQTRRVSDGRVWVQTVDYIDQEGRVEMRFGKDILPYLTGLQREFTRYALSDVAKMT
SAYGIRLYELLVQWKG-GREVALDDLRRWLQLE-DRYPSIKDFKRWVLDPAIEQINEHSP
LMVSWNQRKTGRKVTHLVFDYAK-K---
>QDF13535.1
DVHKANNFVQASYSMTLDEMRILALTLGVFNPPS--FDFTVADFCKSFDVNPDAYTQVRN
AVLKISKRWVTDNEELIHKRSYFKKEGRFYIEFHDELIPYISELHDNYTKYKLINIGALG
STHAIRLYELCSQYRDTGRQTSVEDIKSWLSISD-KYPLFKDFKKRVLTPSINEINDKSD
LLVDVEPIKRGRTIVALKFTIK-KKEGN
>QDK64817.1
KVTKSNDLVTAAYKLTLNEQRLLLAAISQIDPPR--LSITAIDFSEQYGIPLKAYEALKE
ATSALYERDIKD-GRWVDRVDYLDGGGETKLYFTVHVQPYLVHLNKSFTTYELKRIAALT
STHSIRLFELLQQFKSTGYTVSVDDFRELLELGP-SYDRYSNLKLKVIDPAIAELKEKSG
LQIELKTEKKGRSINRLIFRFRDQK---
>QDK64852.1
SVTKANDLISASYRLTLQEQRLLLAAIAQVDPPS--ITVTASSFAEIYGIPIRAYTNLKE
AADSLYERDIQD-GRWVYKATYAEGEGRVTLNFTVDVIPYLSMLNSKLTSYDLRRVANLN
SMHSFRLFELMMQFKSTGLIIEVEKLRTLLDLGD-SYKRFNNLRQRVIAPSIAEIMAKSG
IVITYQTITEGKAVKSLIFRFQAQR---
>QDZ82682.1
NVTKSNILIESTYKLSLQEQRILLIMASKVQPNDETYRFRAKDFIEIVGNKGTFYSYLKE
IVNGLQTKTIKKGRNWVITSIYEENEGYITLQFHPSLKYLFLELKEKFTSYQLENVVRLN
SVYSIRIYELLKQYERLRRELTLEELRHFLAIEPTKYKQYGHFKSKVLAVAQKEINNKTD
IHFEFVEIKTGRKVTSIEFIITSTETDV
>QIT19959.1
DVVKDNALINASYNLEVTEQRLILLAIIRARETADSLEIHAGDYMYRFNVDRHAYKALKE
AASNLFERQFSKNGRWVSSIKYVDDLAVLEVTFTPAVVPLITKLEKHFTSYQLKQVAQLT
SKYAIRLYEILIAWREVGPVLDITDFRYKLGLEESEYSAMNNFKSRVLEPAIKQINEYTD
INAEYDQHKTGRVITGFEFKFKKQEQLL
>RCL02101.1
DVTMNNALARAGHGLTLAEKRIIASAISKLDSPPGETRITAIEYAETFKVDVDAYNQLQD
AAKNLYNRSITVKPQWVGQVHYQKNEGWVELYWWPKLLPYLTGLRKQFTTYQLQQTSALR
STYSWKLLELLTRFQSTGIEYTIEDFCASVDATEKQAADFGKIRTKIIEPAVKELQEKDG
WIIQWKPIKIGRKVKKVHFTFM--RQQL
>RCL02120.1
DI-LPTEMAQGIYNPSLQALKLMHLMIGKMADDIRH-EVRLSEIK---SMRNHTRTSLTP
LFQELAG-T--DPKIVLDEAQYSSGDLLISWTFSRTFCRMA---AEHWAIIDRQTVFHLN
SKYSVLLFQHIASLAHLNKTFTIPQLRAMLSISAGKLSRFSNLKALALIPTIAEINKLSR
LTLTAKLNKTGRTVTSVTITW-KPS---
>RKJ35480.1
NVVKSNDLIKSRFNLSLQEQKIILYLISKVKPEDTEYIFEIRDFCKICGIDLNNYKNIKQ
TLKSLRDKWITEDSTWIDKITINKNNGSIKIKIDDMMKPYLIHLQRHFTSYELLYTLAMR
SQYSIRLYEILKAYKK--KIFDIEDLKRTLSA--ENYTRFPDFKRYVLDIAVREMNEFSD
LAIAYELIKESRRYAKINFSIQ---WRI
>RKV70607.1
-VVVSNYIIRSAQTLNLVEKRILMAGIAKLGG----IKLSAQEYADIYDVDIHAYDQLKG
AVGTLMKRTLSD-GTWVQGYDYFKNEGIVKFRFSEYIFPFLFELEREFTKYQLKQAAALR
SIHSWRLLELFEQMRDKGLSIPIEEFWHAMEATESYKANFSLLRRKVIEPAVKELTEKDN
WLIEWEAVKRGRKVATLLFKFA--RQSL
>RKV85251.1
-VVIANVVTRSAQSLSLAEKRILMAGIARMGG----VRITAAEYADTYDVSLDAYTQLKS
AVENIFERYLQE-GRWVGGYRYFDKEGFVQFSFTNEIFPYLFELSGHFTKYQLKQAAALR
SLHSWRLLELFEQMRGNGLSMPIEEFWHAMEAKESYRKNFNNLKKWIIEPAINELCNKDG
WLIKWEAQKTGRKVTTLLFKFE--RQGL
>RKW37643.1
-VVIANVVTRSAQSLSLAEKRILMYGIQHLKG----VKITAAEYADFYDISLNAYDQLKS
AVENIFERYLQE-GRWVGGYRYFDKEGYVSFSFSNEIFPYLFELNGQFTAYQLKQAAALR
SIHSWRLLELFEQMKNSGLSMPLEEFWHAMEAKESHRKNFNNLKKWIIEPAIKELTEKDG
WLIEWEARKRGRKVITLLFRFQ--RQSL
>RKZ05378.1
KIVQSNRLIEARYSLTVGEQRLILAMVSMIHPDDADYNISIKDFSVLLNIDLTAYREIEK
ISARIMGRHIQSSGRWISSCRYNHTQGSISLSFDPKLKPYLLYLKSEFTKCSLAIITQFQ
SIYSIRIYQLLKQYKGIGREFKIEELKEILGIKKEQYQAFRDFNKRVLHQAKKEFEKKCD
FTFKLEKIREGRKIARLKFIIIQ-Q-NQ
>RMS25346.1
-VTQSNKLIESSHTLTLNEKRLVLCAASLIDSPKD-LTIRADTFAEVFGIDVKAYAALDD
AATKLFNRDIRVKGRWVFHVKYREGQGCVELGFSPTIIPHLTMLHKEFTSYQLKQIGSLS
SFYAVRLYELMSQFIKLKRECTLAQLREMFDLGD-KYQDVKDMRKRVLYPALEEVNKNTD
LTVAVEPRRQGRRIIGFSFTIANQA---
>RMU01244.1
DITMTNALTRAGHGLTLAEKRIIGIAVSTLDSNLGDTRISASEYAETFGVDLTAYEQLQD
AAKQLYNRSITERKQWIGQAKYHEGEGWVELHWWHAILPHLTGLKKNFTSYQLQQASALR
SIYSWRLLELLSRFEDTGLEITIEDFSRSMDATEKQQENFAAIRRKIIEPAVSELTAKDG
WMIQWRPIKKGRKVAVLRFDFK--RQRL
>RUA34041.1
SVSISNMAARAAQGFGLREKRLVMIGVSKINS----VRVTAQEYAEVGNVSID-YGELKD
ACENLFNRYLR-RGKWIEDQTYHHGLGYVEFTFAQTVMPHLADLFKLFTKYKLSQVEGLR
NLFTWRLLELLTSMTNE--DIPLDTLRYELEIPDSYK---ANIRERVLEPAINELIKKDG
WEISWTPKKKGRAVASIHFTYR--KQDL
>RUM68845.1
N----NEIIIDKHNISTVQRKSYNYMLNEFKNDRKLFTITAEELL---LMGGENHTHLKK
ELGLLNK-TYNKQNFT------EYKNGIISYSFPHQIINML---LDIFAKINLVAIKGLR
SRYSIALYELAEDYINV-PKMSMSDFRLLMGIEEEKYSKFSMFQRRVIDVAVNEINQSEN
FTLSYELEKTSRKITHIKFIV-K---NL
>RWX46806.1
SAVQSNRLVEASYTLTVVEQKIILAMVSMIHPDDADYEMKLKDLADFLNINVKAYHEIDN
ITRCLRKRHIPKNGNWVSSCRYNGAKGTVSFRFDPELKPYLVQLKNEFTKYRIALVVQFK
SIYSIRIYQLLKQYKGIGRKFRVDKLKEILGIKQNEYREFKRFRGRVLNQAKKEFEKKCD
LTFELETIREERKIARLKFVILQDQ-NT
>RWZ78042.1
EVNMSNALVSSAQALSLREKRVMALAVSKLDSHPGAVRIEATEYAELADIALNAYKELAE
ATEHLRKRTITEKYRWVDAATYVDGQGVVDILFTMTVTPHLTLLRERFTSYKLQQASALR
SLYSWRLLELLTQFESTGREFEAEDFIKTFELGLTYQKNFGQVKRRVIEPAVKELEAKDG
WIIKVTYKKAGRKVARIRFDFQ--RQDL
>RWZ78050.1
KVNMSNALISSAQGLSLVEKRIMCLAVAGLDSHYGQVTVNANDYAELADIKPEAYKELEE
GVKRLYERSIHSKSSWVGRAKYIEGQGHIELAFWWEIMPHLTLLKERFTSYKLSQAAAIR
SLYSWRLLELLSQFESTGREFTVEDFSKTLELPETYLKNFSHIKKRVIEPAVKELQAKDG
WIIKVTYKKTGRKITRIRFDFQ--RQDL
>RWZ85654.1
---MTNALTRAGHGLTLAEKRLVACAVSKLDSKPGETRITADEYAEVFQVELHAYEALQD
AAKHLYNRSITEKLTWVGQVHYQKGEGWVELSWWPKLLPHLTGLKRQFTKYQLQQASALR
SAYSWRLLELLSRFKSTGAEYTIEDFSASMDATEKQQENFAAIRRKIIEPAVKELVEKDG
WLIQWHPIKAGRKVTSLRFTFS--RQSL
>RYE14361.1
KIVQHNHLIEARYRLNLQEKRIILWLLTQITINDEDHRLEISEFSKMVGLKHKQYQELQS
ITGNLMKRRIYIEKQWLSSARYQMKKGCVLLEFSPQLKPYLLQLKSHFTKLNLSDMMQFN
SVYAMRFYELLKQYEYIGRKIDIKDLREYCGISEEEYKRYNDLKKAVLERAKKEINEKTD
LKIDYSEIKESRKIVAIEWSISKQQ-NP
>RYE15816.1
KIIQHNSLIEARYRLSLQEKRIILWLLTQITTDDEDHKLEVIEFAEMNKLEVDQYSKLQE
VISNLMKRRINPETQWLSYAEYHLNKGYIELRFDPALKPYLLQLKSHFTKLNLSDMMQFN
SIYAMRFYELLKQYEHIGRKINVKDLREYCEISEEEYKKYNDFKKDILERAKKEINGKTD
LEIDYKEIKESRKIVAIEWSICKQH-NP
>RYE17112.1
QLAQSNIITSARYELTKMEKNLLYLTMREMKPNDPGYYVSVMELQRRTG--EEKYERLRD
ITKKMMSRET-PNGQHFSSVRYIKGAGTLEIGVDPTIRPYYGYLKSHFTTFHLDIALSLS
SIYAKRMYEIF-MYKNMNFRISIDKLRSQLGL---KHPLYADLKRSVLDKAE-EINTVTD
LAFTYR-IKLGR-VMELEFTIYKNMKE-
>RYE22486.1
NIMQHNMITSGRYDFSACQLDILFMLLACLEKGDDQYDISVHDVEAITG--RKNYQQLRE
ASRDIGSREI-ETAQWLKRFKYHLGKGYFTVAINDMAKPYFFELKNNFTRMQLKAVLSCS
SKYAKRLYALA-QWRTVGVTMTISELKEMLSLDSKQFIQLSDLKTKVLDIAKKQINEHTD
IQFDYE-KKRGRSYEFIIIYIKKQKKA-
>RYE23567.1
KIRQHNAITAARYDYSACQMDIFFYLLSCLRRDDIPYTIHVKDVEAITG--RQNYQQLRE
ATADMGSREI-ETEQWMQKVDYVKGKGCLQIQLTQPIRPYIFNLKENFTSYQLHSALKLS
SKYAKRIYQIV-QWKDKERTYTIDELKCMLYLDPKLFQNISQLKARVLDTAVRQVSEHTD
LRIEYT-LKRGKAYESIRFSIQQGSKKG
>RYF11554.1
----------MIFKLSLRAQKLWHLLVVKLADNTTH-TMALSDLY----LGHMTLAERID
TLRELQT-EVTVKGRVLDYVAE-DDRGDLEWSFSRVLRAVF---ANHWTVLSKRAVMAFE
SRYSLRLYELLALRSGLTETFTLDDLRNRLGVPVGKLSRWVHLRQFAIEPAIAEVNQLAG
FRVSFEAVKHGRAVTSVRLFW-KSAE--
>RYF11915.1
RV-ASGRQIDMVFRLSLRAGKLWHLLVVDLAANKDH-RMALADLY----IGHMTLAERID
ALRELQT-EVRVKGRVLARVEE-DDRGDLVWRFGETLRRVF---ADHWAVLSKRAVMAFE
SRYSLRLYELIALRAPLTETFTLEDLRARLGVPVGKLVRWQDVKVKALDAAVAEVNQLAG
FRVHYETIKTGRAITAVRLIW-KTKETV
>RYF34965.1
------------------------------------------------------------
------------------------------------------------------------
---------LLALRAGLTETFALSDLRARLGAPDGKLTLWADFRRFALEPAIAEVNHLAG
FHVSYEALKHGRAVTSVRLLW-KSAKHT
>RYX86596.1
DILQHNAITSGRYDFSACELDIMFMILANLKTGED-YSIHISDIEAITG--RSNYQQLKE
ATETMLSRQV-ETAQVLQYFDYMKGTGTVKVRLTEKAVPYFFDLKSNFTSLQLKAVLSCT
SKYAKRIYALA-QYRVMGKRFTIDEFKEMLYLDLKQFERISSLKKDVLDVAKKQINEQTD
IHFDYE-KKRGRAFHWIIIHVQPQEEK-
>RYX87755.1
EIFQANAITSGRYDFTACQLDVLFMLLALLEKDDPIYSVWVKDIEVITG--RKNYQQLKE
ATEDMGSRSI-ETEQWLSSIEYQIGQGYFDVNISHKARPYLFDLKDNFTVMQLRSALSCS
SKYAKRLYAIA-QWRARGVSIPISELKEMLFLDPKQFPGTSEFRKNVLEIAKRQINEHTD
IEFDYE-IN-GRGFDTVKLFIKIQKKT-
>RYY07044.1
DILQHNAITSGRYDFTACELDIMFMILANLKTGED-YSIHISDIEAITG--RSNYQQLKE
ATETMLSRQV-ETAQVLQYFDYIKGTGTVKVRLTEKAVPYFFDLKSNFTSLQLKAVLSCT
SKYAKRIYALA-QYRVMGKKFSIDELKEMLYLDPKQFTDNTAFKINVLDVAKKQINEHTD
IHFNYE-KKRGRAFHWIIIHIQPQEEK-
>RYZ85183.1
VIWQDNVLTVARYEMSEAEKNILYMVVASIKKDDPAYQVSVKEMAHITG-SEEKFEAYKQ
ASRKLLSRET-PNGQTFASALYKKGTGTIQIELSQMVRPFYVELNEKYTKIQLVAAISLN
SAYAKRIYELL-MYKNMDFRRNLIDLKNMLWVDPKSYSNWTRFQMRVLDVAAKEINGHTD
LTFAYK-IYRGRPVVEVEFEVYKTEKK-
>RZI76150.1
DVSMSNALARAAQNLDLNEKRLIAIGLAKTDSAANALTLNAQEYADEFGVTTSAYKQLRS
ACEHLYERSIGVKGRWVSAVEYSEGEGYVQLNFSPEIAPHLLGLRHRFTSYKLKQAARFD
TVYAWRLYELLKSWSDTGWSPTVEEFNEIMETPPSFRADFKALRVRCIEPSVEALNAKAG
LVVSWKPLRYGRKVSALEFVFA--PQDL
>RZJ93738.1
DVRQHNALTNARYEYTETQSNIFLVLLSKLRKD-APYQITVPEMEEVTG--NKNYKQLRE
STKEMMGREI-NTLQVLKRIDYILGTGVIELEFNEYATQYLFDLKNNFTSFQVQAALSLT
SKHAKRIYIIC-QWKDKGKKTAIIELKRTLGLDSKEYTEISMFKRNVLDVAVKQINEKTD
LLIGYK-EKVGRGFKNIVFTVQVHEKAK
>RZJ94760.1
NVVQHNALVNAKFDLNTHEARLFLALLARLQRTDTACQLLVREIV---PSTGNVYDQVRR
MLKDFASRTI-KSSPVIAYATYLEGEGMIEAQFNDLLLPYLLELRDNFTKAQLTELLKLK
SANSYRIYWLLREYAA-GRTIRLDELKAILGLDQ-EYDRFNNFRARILDRAQAELAA-TD
LPFTYEAIKQGREVAEIKFSF--VATKI
>RZJ94976.1
NVVQHNALVNAGFTMSALEMRFFLAMLSRISREDTSCRITVKEIC---PDSSAVYADVRE
MVTRMLSRLL-IGPRGFGKALYLKKEGIVEAVFNDHLRPYLLELTSNFTKAQLSQLLKIK
RPTSHRIYWLLREYVA-GRTVGVDELRHILGFTD-EYDRFDHFKARVLEPAQKELAQ-TD
LPFTYELLKEGRAVDSIRFLFA-QKGKV
>RZK25225.1
TVRQHNAITAARYDYTACQLDIFFYLLSRLRRDDAPYTIYVKDVEALTG--RQNYQQLRE
ATADMGSREV-ESEQWMQRVEYIKGKGCLQIQLSTPIRPYLFNLKENFTSYQLHSALKLS
SKYAKRIYQLV-QWKDKERTYPLDEFKQMLHLDPKLFQNISQLKARVLDIAVRQVSEHTD
LRIDYV-VKKGRAYDAVRFTIQQAQKKA
>RZK27633.1
PLWQDNALTIARYEMTALEKNILYMVMASIRKDDPSYQVSAKELMVLTG--QEKVSDMQL
ATKKLITRET-SNGQTFASAQYRKGLGIIDLELSQKVRPLYVELKDRFTTLQLHTALTLH
SKYAKRLYELF-MYKNLDFRISVQELKERLDLDPKRYEKWTHFKNAALDPAEREINSKAD
LSFSYT-IKQGR-VTQIEFTVYKEHEE-
>RZK28198.1
LVRQSNVLTNARFEYSELQLDLFFFILSKLRKT-QEYHLNIKELSGLTG--KQHLPYLVQ
ATEGMMSRTI-KTEQSMQKIEYLTGTGITEIKLSEDILPHLFHLQDNFTSYGLAAALRLP
GKYAKRVYQLC-QWKDLGKKYDIQDFKKILDLDDKKLKQISELKAKVLDPAIKQINEHTE
LHVSYK-EKVGRSFKNIVFTVQLHA---
>RZK28285.1 RZK28285.1__TDN35736.1
PIRQHNSITTARYDMSALEMDIIFALLSRLNKDDKPYRLRVQELEKLTG--RENYHRLGL
AVDSLVGRHI-EDGKTMASAEYLKGQGIIELEVSEKLRPYLINLKNNYTSYKLHSVLSLT
SKYAKRIYELA-QWKDVGKTYSLDEFKYMLALDPAQYVQISNLKKFVLDIAVEQINEHTD
LTISYE-VKEGRSYQKVRFFVQEAAKKA
>RZK29432.1
PIRQHNAITTARYEYSELQLDLFLYLLSMLRKD-KTYEIVVKDLSAMTG--KEKYSYLKK
ATGEMGSREV-STPQWMQRVKYVIGEGRIEVEFANPIKPYLFDLKDNFTSFQLYAALRLS
SKYAKRIYAIC-QWKDKGQTFSLDEFKKMLALDDKQYKQIGQFKQFVLDESVKQVNQHTD
LQISYT-QKRGRSFQNITFTVQLGDKKV
>RZK30363.1
------------TTTTLLEAKIFALMLRCVSRSDVEAVIPLEDLF---PS--GQHQLLET
AMRRMMSAQI-EN--LVDSMRYDADTKLLVATFGKAVIPYLVNLVGNFTTADVDELLAIK
SNNTHKLYWLMRSWQF-SHTVSVDELRELTTPNS-QFTRYSEFRTKVLKPSMAELNE-LS
FDITYTERRQGRAVTDITFNI--TPKSV
>RZK30458.1
EIRQHNALTNARYQYTELQLDLLFFIISKLRKG-EEYKLDINELSKLTG--KRNGAYLHK
ATADMGSREV-EDAQWMQQIRYLKGEGIIEFDLTRHILPYLFEIKKNFTSYALAAALRLT
SKYAKRIYPLC-QWKDLGKKYDIEEFKKMLGLDEEKMKQIKDFRESVLDIAVKQINEHTE
LHVSYK-EKKGKAFENIVFTVQLHTKTK
>RZK31794.1
SIRQHNAITTARYEMSACEMDIVFALLSKLSSQDKAYQIRIQELEMLTG--RQQYRQLLD
STEQLNTRHI-EDKQSLASAEYLKGRGIIELEISEKMRPYLIDLKGSFTSYRLQAALSLT
SKFAKRIYQLV-QWKDIGKTYTLDEFKYMLNLDPKQYTQISTLQRDVLKVATAQINERTD
LNISYE-IKKGRAYHSIKFYVQQADKKA
>RZK32405.1
HVVQHNALVNARFDLSTTEARMFLAMLSHIKRDDTTCELSVRELL---DQGAQ-YGHVRK
VLEKFASRTV-TGARAIARADYLEGEGLIVLRFNDELHDYLLELRDNFTKAQLKELIKLK
GGPSYRIYWLLREYGS-GRIIALDELKAILGLSE-GYDRFNNFRIRVLERAREELAQ-TD
LPFTYNTISKGRTVTHIEFLFESTN---
>RZK33427.1
EVRQHNALTNARYEYTELQLDLLFFLLSKLRKD-QQYELNIKDLSLLTG--KKNAAYLHK
ATSDMGSREV-QTEQWMQRVDYLLGQGIIEIKLTEDITPYLFDLKENFTSYELASALRLT
SKYAKRIYQYC-QWKDQGKKYDIQDFKQMLGLDDKKALRMSDFRESVLDVAVKQINEHTE
LHISYK-EKRVRTYKNIVFTVQLSKKKA
>RZK33505.1
SVRQHNAITNARYEYSEMQLDIFLYLLAKLRKD-KTYEVSVIEMGKLTG--KKNYQQLRL
ATEGMGSREV-STPQWMQRIEYVHGTGIIEVEFTNPIKPYLFDLKDNFTSFQLYAALRLS
SKYAKRIYTLC-QWKDKGQTFSLDEFKKMLSLDDKQYRQIGQLKQFVLDESVKQINQHTD
LQINYT-EKKGRSFKNITFTVQLADKKV
>RZK34113.1
GLWQDNALTVARYEMTALEKNILYMVMASIKKDDAPYHVSAKELMTLTG--ETKVADLQR
ATKRLITRET-PNGQTFASAEYMTGQGIIELELSQKVRPLYVELKERFTTMQLHAALTLN
SKYAKRLYELF-MYKNLDFRIDVQQLKKQLDIDPKRYEKWTHFKNRVLDPSEHEINGKAD
LSFSYT-LKQGR-VTQIDFQVYKEHEE-
>RZK35429.1
GIWQDNVLTVARYEMTEAEKNILYMVVAQVKPTDPAYQVSVNEMATIMG-SDRKAEPYRQ
ATKKLMTRET-PNGQTFASAQFKKGTDIIEIELSRKVRPFYIDLNQRFTKIQLVAAISLN
SAYAKRVYELL-MYKNMDFKRDLIELKTMLSIDPKSYSNWTRFQKNILDVAGKEINGHTD
LSFTYK-IYRGRPVVEVEFEVYKPDKK-
>RZK36033.1
QIRQHNALTNARYDYSELQLDLLFFIISKLRKD-QKYELPIKELSLLTG--KQHLPYLRQ
ATEGLGSREV-EDDQWMQQIRYLKGQGIIEIKLTENILPYLFELKDNFTSYTLAAALRLS
SKYAKRIYQYC-QWKDLGKKYDLQDFKKMLGLDDKKMKQIKELKERVLDIAVKQINEHTE
LHVSYK-DKRVRTFKNVVFTVQLTKKKA
>RZK36217.1
SIRQHNALTNARYEYSELQLDLIFFLLSKLQKS-QKYELNIRELSGLTG--KKNPAYLHK
ATADMGSREV-LTEQWMQRVKYLLGQGIIEIKLTEDITPYLFDLKDNFTSYELASALRLT
SKYAKRIYQYC-QWKDLGKKYDLQEFKKMLGLDDKKIKQIGQLREKVLDIAVKQINEHTE
LNISYK-EKRVRTYKNIVFTVQLSKKKA
>RZK36536.1
EIRQHNALTNARYDYTELQQDLMFFIISKLNPD-NKYSLNIMELSKLTG--KKNASYLHK
ATADMGSREV-LTEQWMQQVEYHLGKGIIEFDLTKHILPYLFDLKNNFTSYELAAALRLT
SKYAKRIYPFC-QWKDLGKKYDLQDFKKMLGLDDKKMKQINELRAKVLDIAVKQINEHTE
LHVSYK-EKIGRSFKNIIFTVQLSTKKP
>RZK36839.1
GVRQHNALTTARYEYSETQLDVFFYLLSQLRKG-QPYEISVPAMSEMTG--KQNYKRLRE
ATKEMGSREL-ETTQWLKRVDYVIGSGRLRIEFTEMATPFLFELQANFTSFELQAAFMLT
SKHAKRIYPLC-QWKDKGPKFDLTDFKHILGLDAKEYTKISMFRAKVLEIAVKQINELTD
LHIGYR-LKQGRSFESVVFTVQVHAKKA
>RZK36915.1
FIRQHNAITTARYEMSACEMDIVFSLLSVLRKEDKPYRIRVKELEQLTG--RSNYQRLLE
ATSNLRSRHI-EDNQGLASALYVKGEGIIELEISERMRYYLIDLKNNFTSYRLQSVFSLS
SKYAKRIYQIA-QWKDIGKTFTLDAFKIMLALDPKQYEKVSALQKYVLDVATTQINEHTD
LRISYE-IKKGRSFHSIRFYVQQEKKKA
>RZK37408.1
TVRQHNAITNARYEYSEMQLDIFLYLLSSLHRD-QPYEISVPEMAKLTG--KKNYQQLRL
ATEGMGSREI-PNEQWMDRVDYVHGKGTIEIEFTRTIQPYLFDLKATFTSFQLYSALRLS
SKHAKRIYALC-QWKDKGPKQNIDEFKRMIGLNDKEYAPLSMFKKFVLDVAVKQINEHTD
LTIGYT-EKKGRSFANVIFTIQLSDKKV
>RZK37587.1
EIRQHNALTNARYEYTELQLDLFFFLVSKLRKD-QQYELNIKELSSLTG--KKDLAYLRK
ATEDMGSREV-ETPQWMRSVEYLKGLGIIEVSLSDKIMPYLFHLQSNFTSYGLASALRLT
SKYAKRIYPIC-QWKDLGKKFDIQEFKTMLGLDDKKMPRTSDFKKSVLDISVRQINEHTE
LNVSYK-EKRGKTFTNIIFTIQLSKKKA
>RZK37665.1
EIRQHNAFTNARYEYSELQLDLLFFLISKLSKE-QKYSLDISDLAKITG--KKHLSYLRQ
ATEDMGNKEI-ETPQWLRTVEFIKGTRIMEVKLSEDILPYLFDLKNNFTSYELAAALRLK
SKYAKRIYQFC-QWKDQGKKYDIEDFKKMLRIDDKKMPRASDFKASVLDISVKQINEHTE
LHISYK-EKQGKAFKNIVFTVQQHDKKA
>RZK39327.1
AVRQHNAITTARYEMTACEMDIVFYLLSLLRKEDRVYQVKVLDLMAMTG--RQNYQQFLE
ATSALRTRVF-EDNQGLASSEYLKGEGVIELEISEKIRPYFIDLKRNFTSFRLQAAFSLN
SKYAKRIYQIA-QWKDKSRTFSLHDFKVMLMLDPKQYTKVSMFQKHVLDLAVAQINEHTE
LRIAYQ-HKKGRAFDEISFTVQQDRKKS
>RZK42184.1
SVRQHNAITNARYEYSELQLDIFLYLLSRLRKN-QPYEVSVIEMSKLTG--KKDYQKLRT
ATEGMGSREI-PNEQWMDRVDYIHGTGVIEVEFTRTIQPYLFDLKATFTSFQLYSALRLG
SKHAKRIYTLC-QWKDKGPEYIIEDLKRMIGLNEKEYGPFSMFRKRVLDESVKQINQHTD
LQINYS-QKKGRSFRSITFDVQLSDKKV
>RZK43656.1
HVVQHNALVNARVDLNIIETRLFVSLLSRVSRQDAECQIPVREIM---GSTVKMYEQVRK
TLKEFTGRVI-KDEPVLAYAEYKQGEGVVEAQFNDRLIPYLLELRDNFTKAQLAELLKLK
STTSYRIYWLLREYAA-GRTIGLLDLKAMLGLEK-EYDRFDNFKVRVLDRAQQELAV-TD
MPFTYKLIRQGKAVSEIQFFFT-AKAKI
>RZK44337.1
HVVQHNALVNARIDLNTIESRLFLSLLGRVSRQDAGCQVPVREIM---GATVKMYDQVRK
TLKEFAGRVI-KDEPVLAYAEYKQGEGLVEAQFNDRLIPYLLELRDNFTKAQLAELLKLK
SASSYRIYWLLREYAA-GRTIGLLELKAILGLEK-EYDRFDNFKVRVLDRAQQELAD-TD
MPFTYELIRQGKAVSEIRFLFP-SKAKV
>RZK44599.1
EVRQHNALTTARYEYTEIQLDVFFVLLSKLRKD-KPYEVSVQSMSEITN--KQNYKKLRE
ATQAMGNREI-ETVQWLKRVDYILGTGRVRIEFTEPAIPYLFDLQVNFTSFELQAALLLT
SKHAKRIYTIC-RYRDLKPRFKLLEFKKMLGLDAKEYTKISMFKAKVLDIAVRQINEHTN
LRISYE-EKDGRSYNALKFIIQVHEKAK
>RZK44781.1
VVRQHNALTNARYEYTETQANIFLVLLSKLRKD-APYQISVPEMEKLTG--NKNYKQLRE
STKEMMGREI-NTTQVLKRIDYILGTGIIELEFNEYATQYLFDLKNNFTSFQVQAALNLT
SKHAKRIYQIC-QWKDKGKKVSLLELKKTLGLNDKEYVDLSMFKKKVLDVAVKQINEKTD
LLIGYK-EKVGRGVKNISFQVQVHAKAK
>RZK44910.1
EVRQHNVLTAARYEYSELQLDVFFYLLSKLRKG-QTYQVSVPAMSELTG--KTNYKKLRE
STQEMGSREV-ETEQWMKRVDYIPGSGIIEVEFNEFAVPYLFDLKNNFTSFQLYSALRLT
SKHAKRIYAIC-QWKDMLKKFEVSELKKILGLDSKEYPLFGMFRKNVLDVAVKQINEHTD
LHVGYK-EKQGRAYKKLCFTIQLPQKKP
>RZK45105.1
SVRQHNAITNARYEYSELQLDIFLYLLSNLRKD-QPYQISVTEMSKLTG--KKNYQQLRL
ATEEMGGREI-PNEQWMDHVDYVHGTGIIEIEFTRTIQPYLFDLKANFTSFQLYSALRLS
SKHAKRIYALC-QWKDKGPEYVIEEFKRTIGLNDKEYSEISMFKKFVLDIAVKQINKHTD
LEIGYT-RKRGRSFQNITFAIQLSDKKV
>RZK45311.1
SIRQHNTLTTARYNYTELQTDFLFFLLSKLRHD-QHYRLPIAELSSLTG--KRNYPYLHQ
ATKEMGSREV-KTDQWMQSIEYIENQAIIEVTLSEKVLPLLFDVKKNFTSYELHAALRLT
SKHAKRIYPIC-QWKDKGPLYPLRDFKLMLGLNPTEYPLFGSLKQYILSPAIKQINAETD
LKVKLV-TKTGRAVAAIGFEVKSHAKKA
>RZK45313.1
RVVQHNALVNARLDLNTTEARLFLALLARIQRNDTSCQLSVRELM---DSAGN-YDHLRR
TLKGFASRTI-KGPPVIAYAEYREGEGLIEAQFNEHLRNYLLELRDNFTKAQLTELLKLK
SASSYRIYWLLREYAA-GRTIKVAELKNILGLST-EYDRFNNFRVKVLDRAQLELAE-TD
LPFTYELLKQGRVVTDIRFHFP-AVTKV
>RZK62799.1
GIYQGNTLTTARYEMSALQKDILYVLQSAIKSNDAAYILRVRDIIIDLDRDPSGYTNLKK
ASWGMMDIEM--NGQVPSRFIYNEGEGTMRVTIDPIMRGMLTNLKGNYTTLGKESAMKVT
GKYSKRLYEMI-QWKDI-FSITISELRSRLALDTELYSMIGMFMERVIDPSINEINQHTE
LLVRYE-IKQGR-YTGLRFKINETP---
>RZL21864.1
RV-ASGRQVDMVFKLSLRAQKLWHLLVGKLADNATH-TMPLSDLY----LGHMTLAERID
TLRELQT-EVTVKGRVLDYVAE-DDRGDLEWSFSRVLRTVF---ANHWAVLSKRAVMAFE
SRYSLRLYELLALRSGLTETFALDDLRARLGAPDGKLAEWFDFRRKALDPAIAEVNQLAG
FRVSYEPLKRGRAVTSVRLLW-KSTEHI
>RZL23821.1
--------------------------------------MALADLY----IGHMTLAERID
ALRELQT-EVRVKGRVLARVEE-DDRGDLVWRFGETLRRVF---ADHWAVLSKRAVMAFE
SRYSLRLYELIALRAPLTEIFTLEDLRARLGVPVGKLVRWQDVKVKALDAAIGEVNQLAG
FRVSYEPIKKGRAITAVRLIW-KTKKVI
>RZL45405.1
EVVKDNLLINASYNLEVTEQRLILLAIINARETADSLEIHASDYATRFNVTNDAYRALKN
AVLNLFDRQFSKNGKWVSRIKYVDDSATLEITFAPDVVPLITRLEQHFTSYQIKQVAQLT
GKYAIRLYELLIAWREVGPQINLTEFRNKIGVEDDEYMRMSDFKIRVLEPSIKQINEHTD
ITVAYEQHKKGRSITGFSFKFKKQKQHL
>SAK97890.1
DVTMANALARAGHGLTLAEKRLVMLAVSKLDSNAGDTKITAAEYAESFGVKANSYEALQG
AAKDLYKRSITEKKDWVGRCTYHEGEAWVELAWWPELLPALFGLKKNFTTYQLQQATALR
SAYSWRLLELLTRFKSTGAEYDIEDFATAMDATEKQRGDFAAIRRKIIDPAVKELNEKDG
WAIQWEPVKAGRKVKAVRFTFE--RQRL
>SAK98245.1
DVSMSNALTRAAHGLSMMEKRLVFAALSKLDSPAGGTNLTASEYAELFDVSMDAYEQLQA
AAKSLYSRSITEREQWVGAVKYHVGEGWVELRWWPDLVPHLTALQGQFTRYQLRQVSGLR
TASSWKLLELLQRFESTGAEYTIEDFAESMEATDKQRADFGKIRTKLIEPAVKDLQEKDG
WLIDWRPIKAGRKVKTVRFEFK--KQRL
>SAL77611.1
EVAMSRALVNAQHGLSLNEKRLMMTALRSIDSQHGKVRIKADEFAAVAALAPRAYQGMKD
ACASLLERKLSD-GQWVWKATYHDGEAWAEICFSPDLTPHIFLLQRRFVSYQLEFARGLQ
SIYSWRLLELLMREKDRGLFITLDDLRTALEIPETYR--FADIKRRVVEMAVSELNEKAD
LIIDWKGIKRGRAVYSLEFTFV--EQRL
>SAL82398.1
EVAMSRALVNAQHGLSLNEKRLMMTALRSIDSQHGKVRIRADEFAAVAALAPRAYQGMKD
ACASLLERKLTD-GQWVWKATYHDGEGWAEICFSPDLTPHIFLLQRRFVSYQLEFARGLQ
SIYSWRLLELLMREKDRGLLITVEDFRAVLEIPETYR--FADIKRRVIEMAVSELNEKAD
LVINWKGIKRGRAVYSLEFSFI--EQRL
>SCN46628.1
LVVKSNKVIEASYLLSLSEQRVLLACIAQIDSTEQYFQVSAGQIADLVGLDNAAYRDLKK
SAEKLYERSVIDPPKWISSIDYIPGEGKLVLNFAAGIIPYLSRLSKEFTKYKLMHVARFE
SIYSIRLYELLVQWSSAGREIEVEWLKKQFQVE-NKYKRLGDLKRRIIEPAIAEINKHSN
LWVKYGQRKSGRTVTHFQFQFGKQK---
>SDE81765.1
NVTKSNILIESTYKLSLQEQRILLIMASKVQPNDETYRFRAKDFIEIVGNKGTFYSYLKE
IVNGLQTKTIKKGRNWVITSIYEENEGYITLQFHPSLKYLFLELKEKFTSYQLENVVRLN
SVYSIRIYELLKQYERLRRELTLEELRHFLAIESTKYKQYGHFKSKVLAVAQKEINNKTD
IYFEFVEIKTGRKVTSIEFIITSEEIDI
>SDR56696.1
DITMGNALTRSGQGLTLAEKRVVGCALSKMDSPIGTTRINATEYAEAFGIDLDAYNQLQS
AANQLYKRSITQSPQWVGRVHYQKGEGWVELYWWPELLPQLTGLRKKFTSYQLQQASALR
SIYSWRLLELLTRFQDTGLEITIEDFAQSMDATEKQMANFAAIRRRIIEPAVKELTEKDG
WLIDWRAIKKGRKVAMLRFDFK--KQRL
>SEF11763.1
EVAMSRALVNAQHGLSLNEKRLMMTALRSIDSQHGKVRIRAEEFAAVAALAPRAYQGMKE
ACASLLERKLSD-GQWVWKATYHDGEAWAEICFSPDLTPHIFLLQRKFVSYQLDFARGLQ
SIYSWRLLELLMREKDRGLLITVDDLRAALDVPPTYR--FADIKRRVIDMAVSELNEKAD
LVINWKGIKRGRAVHSLEFRFI--EQRL
>SEJ50003.1
PVYKSNALIEASYRLTVTEQRILLACIAQVRRTDEVYTVTAQEVAELSGTSTKAYRELEE
AALRLKRREVWNGGVWVQSIRYVPAQGRVRLRFAKDMLPYLAELSEQFTRYALSDVAKMT
SAHGIRLYELLRQWGDIGREIELEQLREWLQLQ-GCYDSIKDFKKWVIEPAIEQVNEHSP
LHVTWDQRKTGRKVTHLTFRYAKARQAI
>SEM34014.1
NVVKSNQVIEASYQLSAVEQRIVLAAISRIPKTDDEYPVSVNE-LQRLGVHEKAYRDLKE
GINRLYERSIN--VKWVQEIQFLDSQGVIGIRFSKPILPFISNLSREFTKYALSDIAGIN
SGYGIRIYELLVQYRQIGREISVDNLRTMLELG-KKYPLFADFKKRVIDTAIDQINEYSP
LTVTYEQKKTGRKVTHILFSFKK-KQNM
>SET97649.1
PIRQHNALTTARYEMSACEMDIVFSLLSKLTKHDKSYEIRVQELQELTG--RTNYKQLLD
STEQLNSRHI-DTGQSLSSALYRKGEGTIELEISERMRPYLIDLKSNFTSYRLQAAFSLS
SKYAKRIYQLA-QWKDIGKTYSLDEFKAMLKLDLSQYTQISSLQKYVLDVATTQINEHTD
LRIKYE-LKKGRSYQSIKFYVQQAQRKA
>SFH52464.1
NVTKSNILIESTYKLSLQEQRILLIMASKVQPNDETYRFRAKDFIEIVGNKGTFYSYLKE
IVNGLQTKTIKKGRNWVITSIYEENEGYITLQFHPSLKYLFLELKEKFTSYQLENVVRLN
SVYSIRIYELLKQYERLRRELTLEELRHFLAIEPTKYKQYGHFKNKVLTVAQKEINNKTD
IHFEFVEIKTGRKVTSIEFIINSEEIDI
>SME16886.1
NVSKSNTLIEANSRLNLVEQKILLCLASNIEPNDWDYTFSIKHFHDLLGLNGSKYSELSK
ITKELLSKEIR-GEQWLSSAIYNRNKGTIDMRFDPLLRPFLLELSNKFTSYRLANVIKLK
STYAIRIYELLKQYEDLKRTISLENLRYYLDAM-DIYPNYANFKQRVLKPSQKELDQKTD
ISFEFEEIKLGRKVQKIKFIICQNKRDI
>SMG62838.1
NATQSNRLTEARYGLTVGEQKVILLLISMISPEDKEYEMKVIDFAQIMGLKSHLYDRLSE
TLDKLLSRHIPDTGKWVSSAEYVEGKGTIFLSFDKKLNPYLLQLKEQFTKYNLFIVTQFQ
SAYSVRIYMLLKQYQKIGREFELDDFRSILGIEEKEYQKFYDFRKRVVNQAKKEFETKSD
ITFTLETIRTGRKITRL-----------
>SNA31805.1
EIKQHNTITSGRTDYSACQLDVLFMLLACIEDTDDPYNIRVKDIELITG--RKNYQQLLD
SNEEMMSRKI-EEEQVLSEIKYLERTGSFDMVINEPARPYFFELKNNYTLLELKSVLSCT
SKHAKRLYSLA-QWRGTGHTYSIGELKEILGLDPKQYTELSALKRVVLDVAKKQINEHTD
IVFDYE-LKRGRSFDTIKLFCENQQKKL
>SOB62170.1
SVVKSNALIESMSDMNLQEMRFLAFAAAHLPH----MEINVQSFASTFEITEKAYREIKK
LATKLMQKIVEGY--LLSKRKYHHGEGRLWFRFDEDLLPHLMGLTERFTQYRLKDVYQFT
KTSTWRLYELLRQYKKVGREIDLEDLRWKLGIEG-KYPRIDNLKLKVLDPAKEEINATSD
IKIEYDQRKRGRRVVGFTFHI-NQKEA-
>SOO14181.1
DVVQSNQLIESSHTLTLNEKRLVIMAAAYLDSPEK-VKIHACDFANVYDLHGGAYQAIEK
AARQLYNRRIEGKGNWVWMCEYMKNEAAVVLGFTPVVAPYLTMLNEQFTKYTLGSIRGLS
TFYAIRVYELCSQFRKTGRRITLDQLRDVLDLGA-KYQDVKNLRMRVLDPSVEEITKLSD
LTVTYEPMRKGRKIVGFEFDISRVG---
>SQC85583.1
NVSKRNDLITQKYDLTLNEQKLILLLASMVQPNDDSYKIDVKEIVDLFNIKDKFYRKTRE
IIKNLKNKTIEENGDWLASAEYFVGEGYIEVELSSKLKPYLLNLKT-YTSYKLGNVLSLK
SKYSIRIFEIMKEFKKE-FKITLTELKSILGIKEKSYDIYQNFKNRVLLKAQEEINLNTD
INIEFSEIKTGRKVIELKFIIKTDETKI
>STE73776.1
YVKKSNYFINCNYDLSLEEQKIILTLASMVQPEDEDYKFMISDFMKLINVNTKKYIEIPK
ITKELMKKEINGD-QWLSSATYKKGSGIVELEFSPKLKPYMLKLNS-FTQYKLENILTMK
SKYSPRIYEILKEFKKQGIELEIEDLRKLLKAE-NVYPLYANFKQKLLKSTQKELKEKTD
ISFEFEEIKTGRKVTALRFYIKKYLTNI
>STE73809.1
NVYQSNKLIEASYTLTVIEQKLIRLLASMIRKDDTDYKFSTKDLIKILNTSDSFYRDIDN
ITDLLMQRKIKISGKWVDVAKYKK--GVLILKINKDLKPFYLSLD-WYTKYQFKNIMQFK
STYSFRMYELLKQYEKIGRIITIDEIRSILDIKKDKYPKYANLKQKVIKVSINEINTNTD
LFIDYEELKTARRVTSIKFYIK-YLSNI
>SUV62899.1
DVVKDNALINASYNLDLVEQRLILLAIVEARENANNLEVHAESYINQFNVARQAYQALKD
ASKDLFARQFSKRGLWVSEIRYIDAEATVKLIFAPAIVPLITKLEEQFTKYELQQVSNLS
SAYAVRLYELLIAWRSTGPVIELEEFRKKIGVLDDEYTRMGNFKDRVLHLAIAQVNEFTD
ITVKYEQHKKGRLIYGFSFSFKKNNQHL
>TAL27657.1
NVVQHNKIVEAKYKLSVGEQRLIKLLISMIEKDDEDYRISVSNLSRLLDLSDNFYRKINE
LSKKLISNTFKGSDQWLSSAEYIKSKGIVELEFSPKLKPFLLQLKEHFTAYELVNVIRLK
HTYSIRIYELLKQYERIGRRFSIEKLRELLMMGDEEYKQFCDFRRWVLKVAQKELAEKTD
IAFSWQEEKARQKCIAIEFIITKQKEKL
>TAL47119.1
SVTQANELVESRYNLTLGEQRLIFTMIARIQPDDEDYSISLHELADFLGINKNIYADCKK
ITKNLLGKEIQPGRQWVSSADYIDGTGVVNLTFDPLLKPYLLQLKGNFTSSKLEMLLSFK
SQYTMRMYTLLKQYERLKREIELQQLRDMLGIRKDQYKLYSNFRDRILEPTQKELAEKAD
LYFEFDEIKHGRGVGAIRFLIFKSK-SY
>TAN55345.1
DV-KPAELIDVRL-LTLVDRRTFNALLSRIDQNGAEHVIALTELK----LHTGSNQRISE
TIKRLMT-EATRRGVVLGGNDG--RTGILTYTFDPRLISII---RSTWGQLRMKVMAAFS
SKYALALYEMGERRIHMFEEMTLDDLRARLGV--DGLSRYADLNRWAIKPAIEEVNAFAG
FNLSIQELKRGKSVVGVRLHW-KGQATL
>TAN83986.1
AIYKSNSLVEASYRLSVIEQRIILACVSQVRRTDEVYSVSAKDLAVLSETDEKAYRDLKE
AALRLKRREVRNSRVWVQSIMYVEDEGRVCLRFNKDMLPYLSRLTEQFTKYQLKAVARMD
SAYAIRIYELLSQWRDKQREMEIAWLRTTLQIG-DKYPAIKDFKKRVIEPAVAQINEHSD
LTVSYTQRKTGRNVTHLTFIFAKGEKEQ
>TCN18420.1
NVTKSNMLIEANYKLGVVEQKIILCLASNIQPTDSDYTLPIKEFNKLLGLKGTKYSELRQ
TTKELMQKELR-QKQWLSYVAYNETEGTIDIRFDPFLRPYLLELKKEFTSYKLENVVKLK
SSYAIRIYELLKQYEKLQRTFLITDLRKMLGAE-DVYPAYGNFKQRVLVPAQKELKKKTD
IMFDIEEVKTGRKVTKIKFLIKKSQRDI
>TCO07607.1
DV-LPAEVARGVYNPSLRALKLMHLMIGRMADDVRH-DVRLSDIR---RMANHDRSSLVP
LFQELRA-T--DPTRVLDEARYLSGDLLVSWYFGRTFREMA---DKHWAIIDRQTVFHLS
SKYAVLMFQHLASLAGMSKTFTIPELRALLGVTSGKMERFSNLMQRAIAPAVAEINQISR
LHLDVTTNKVGRTVASVTIKW-NRAEAK
>TCP07377.1
DVTMSNALTRAGHGLTLAEKRVVMMAVSKLDSRPGEVKITAAEYAETYGVDPNAYEALQD
AAKNLFERKLTEKKDWVGRCQYHEGEGWVQLAWWPDLIPSLVGLRKQFTTYQLQQASALR
SAYSWRLLELLTRFKSSGAEYTVEDFAASMDATEKQRADFAALRRKMIEPAVKELTEKDG
WLIQWEPIKAGRKVKAVRFTFM--RQSL
>TES50349.1
NVVKSNDLNEAHYRLTTSEQRIILMMVSMIQPGDDDYRIKVSDFLELLGIKNQMYSEIKK
LTKGLIEKIIKPKSQWFSSAEYFDGEGYVELCFDPKLKPYLLGLKECFVRYNLRNVIKLK
SSYAIRIYELLKQYERIGRTFEVEELKQILGIKPDEYDVYNHFKSRVLSAAKRELEYITD
ISFEIKEIKTGRKVTAIEFIIVKDE-AV
>TFE34609.1
DV-KPGELVDLIE-LTLNDRRIYNQLLEAIDKPVTH-VISKSTLR-----SHNSNDRVGE
SLERLMS-KVAWDGAILGGNLG----GLLEYEIPARLRKII---RNVFARLQREVMFALS
SKYALTLYEMVQKRGNLAERFTLEALRGIMGVPKGKLSSWSNLKLRAIDPAVAEVNALSD
FLVEILPIKTGRAVTHVEMRW-KDGEEV
>TKW62325.1
NVVKSNQVIEASYQLSALEQRIVLAAISRIPKTDDEYPVSISE-LQLLGVHEKAYRDLKD
GINRLYERSIN--IKWVQEIQFLDSQSVIGIRFSKPILPFISNLSREFTKYALSDIAGIN
SAYAIRIYELLVQYRQIGRDISVDSLRTMLELG-KKYPLFADFKKRVIDTAVDQINEYSP
LSVKYEQKKTGRKVTHIQFSFKK-KQNM
>TKW73893.1 TKW73893.1__WP_135058909.1
DV-LPAEVARGVYNPSLRALKLMHLMIGRMAQDVRH-EMRLSDIR---RMAHHDRESLKP
LFEELRA-T--DPQRYLDQAVYLSGDVLVSWFFGRMFRDMA---ERHWAILDRQTVFHLG
SKYSVLLFQHIASLAGMDKTFTIPELRTLLAVPEGKLERFADLNRRALQQAIAEINQLSR
LTLTATPRKIGRTVASIEIAW-KPRETL
>TNF19643.1
EV-KPGELVDLVE-LTLADRRIYNQLLDAIDKPVTH-VIAKADLR-----SHNSNDRVGE
SVERLMS-KVRRDGAILGGNIT----GLLEYEIPQRLRRII---KDVFARLQREVMFALS
SKYALTLYEMIQKRGNLSERFSLDDLRGILGVAKGKLTSWSNLKLRAIDPAVVEVNALSD
YMVEIEPIKTGRRVTHVELRW-KDAEPL
>TRZ39329.1
NVSKANSIIEATY-LGVMEQKIISVIASNIHPNDKDYTFSIKQFGNLIGSKSKLYKEVDK
VTTKLMQPFIPGK-RWLSKATYNVNEGSVTVRFDPDLKPFFLFLNQKFTKYKLGNIIHLR
SNYSIRLYELLKSYEGLTRTFTVEELRAKLGA--NKYPNWINFRQRVIDHAQAEIAQKTD
ISFTYDTIRKGRSIHKIKFKIKSNNDSI
>TSA40405.1
SVTQSNQLVEARYNLSLGEQRLLLTMISRIQPDDEDYRISISELANFLGVARGAYHECKK
ITKSLLGREIQPGRQWVSSADYIDGTGLVNLSFDPLLKPYLLQLKGNFTSCRIEMLLGFK
SQYTIRMYTLLKQYEKLKREIELVQLREMLGLSKNLYPEYKNFKQCILLPVKNEMAKKAD
LYFEFDEIKHGRRVGAIRFSILKMK-SY
>TSE26665.1
DVTMSNALTRAGHGLTLAEKRIVAAAVSKLDSPPGETRITAMEYAEAFQVDLDAYDQLQA
AAKALYKRSITEKPQWVGSVKYQDGEGWVELAWWPDLLRHLLGLKAQFTTYQLQQASALR
SVYSWRLLELLTRFESTGAEYTIEDFCASMEATEKQAADFAAVRRKIIEPAVKELTEKDG
WLIQWQPIKAGRKVKALRFTFM--RQRL
>TSH67749.1
NIVKSNQVIEASYTLSTLEQRLILSAIAQVPKTDAVYSLSIKD-VVKLGGDVKLNSEFKE
AVNRLYDRSIV--DSWIQQKRE-TKDGVFSIRFSAPILPFLSNLKTEFTKYLESDIVGMT
SPYAIRVYELMMQYRSIGRQISLEDLRWMFQLQ-NKYPVWADLKKRVIDQAVKEINEYSP
YKLTVEPKKTGRKITSLVLKFQKSQNNT
>TXC78307.1
NVTKSNILIDANYKLTITEQKIVLYLVSKIRKDDDDYTLSIKQFYELLGYKGNKYSEMKK
ITKNLIGKEIR-EKQWLSYVEYNESDGSVNLSFDPRLKPYLLQLKREFTSYKLKNVMELK
SGYSIRIYEILKKWQSLKVEIPLKELREMVGAT-DKYQEYHNFKKRVLTTSLKEIEEKTD
ISFFYHEIKKGKRVAAIHFTIHKSKINI
>TXG93906.1
HV-EAGEIVGMRFGMSLRAAKLFHLLIAKIADPMQH-RVALATL-----SFHTSADELVE
LIDELHT-RMQAKGYTLSDVEE-DAQAEVRFEFSPAMRQVI---ANHWAVISRRAVLAFE
SRYALRLYTMLSLRAGLAEQFSEDDLRELLGVPSGKLKRWQDLKTWAIEPALAEVNHLTG
LIAGYTPIKRGRQIVGVTLVW-KAVDDL
>TXH66674.1
-VVIGNELVRAAHGLSLMEKRVLMLAITKLDS----SRITVKELITQYDIDEKAYSQAKA
AIESLMSRYIR-KNMWAGQSNYKSNEGWLEIEFWHRLAPMLFELKNHFTAYKLSRVSGMK
SVYSWRLFELLMQFKRTGLNIPIDDFYHAMDAPESLRANFSNLRNRVIEPAVKEIREKDG
LLVEWEAIKAGRKVKALKFTFP--TSKL
>TXH67729.1
PIRKSNDLIQARYRLSLSEQRLVLHLAGCISPEDEDYDIRVVDFARMFDLEKKIYQEVED
ACTALVGKEL--SP-WLSYAEYIEGSGLVRVRFDKSLKPYLLQLQGHFTQYHLSHVVNFK
GQYSIRLYELLKAYTA-NRSFEIEDFRAILGIQKNEYRIFSNLRRKVIEPAIEEISKSSD
LII-EDINREGKKIKELNF-IRRT-QGL
>TXH77714.1
EIKKSNELIQARYKLTLEEQRLVLLLSSTIHPNDEDYEIRVSDFVQMFGLEKKIYKSVED
AANELAGKNL--SD-WLSYVEYVEGSGIVKLRFDKSLKPYLLQLKANFTQYNLDCVINFK
SSYSIRLYELLKVWKA-KKTFEIEEYRKHLGIEKKSYPIFANFRIRVIEPTVQEITEQTD
LKI-VELMKTGRKITGITF-VKRQ-QGI
>TXH79213.1
EIIQHNLITSGRYDFSACQLDILFLLLASLEKNDPEYDLHISDIETITG--RKNHNQLKE
STKQMGGNVV-GLAQWLKSVEYQHGKGYFTVSISEEARPYLFELKDNFTRINLNSILSFS
SKYAKRIYAIA-QWKTAGVTMDISEFKEILGIDKEQFTRISDLKKKVLDIAKTQINESSE
INIDYE-IKRSRSFEQINLFVGKQI-V-
>TXI25071.1
Q----NKLIEAKYDLTVNQQRILLNMLELIQPYD--YTISIADLAKKHGLTNKIYTQFQQ
ALDGLVGYKIPEDKTAWSSALYREGEGLAEVQFSPHLHPYLLQLKYHYTEYPAVAVSGFK
SSYSFRFYEWLQRYRGGQRVFTVAELREKMDIKTE-YKLFADFKRRIIEPALKEIDTFSD
LKVIRVDIKIGRPKTQKQLVIEKTQAKK
>TXI33478.1
NITKGNELIEARYKLSLNQQRLLLALSTQVHQEHDDYIVKVDDVAKMWGIESKTYARMEE
AVKDLIRTYL--ES-WVSSAQYRKGSGTIKISFDKSVKDFFIQLKEKFTQYHLSAVVRFK
SSYSIRIYELLKQNMG-GRELTLLELREKLGIEENTYPKFKDLRVWVIEPALKEIHEHSD
ISI-VQDEKEGRAFAKIKI-TEKR-QTE
>TXI33484.1
EIKKDNRLIEANYKITTNQWRVIISLLGKIRTDDKDYTVNLAELAEFFKVTKRFYAEVQQ
ATRDLMDTDI--SG-FVSFVEYVEGEASILIRFDKALKPYLLNLQNNFTTYELAAVMNFK
TSYGIRFYEFLKQNMG-GIQYSLLELKEKLGISPDEYRYTKDLRVRVIEPALKEIHEYSD
LQI-VQDIKKGRAIHAVKI-VEKE-KEA
>TXI96084.1
DILQHNAITSGRYDFSACQLDILFMVLSQLEIGEL-YSIHTSDIEAITG--RKNIAQLTQ
STELMLTKEV-EDSQVLQYFKYLKGERTIKVKLSEIALPYFFELKNNFTALQLKSTLSVT
SKYAKRLYALG-QWRSVGKRFELEELKKMLGLDKKQFERISAFKEKVLDVAKTQINEESD
LYFDYK-IKQGRSFKWIEIFVKQQEKK-
>TXJ07056.1
-IKLSNSLNKASYTLSIPEKRLVMLAISRLDR----ISVTASDFANCFSLNRDVYRTLKS
ASEKLWARTLVD-GKWIITSKYNDG-GAVELEFHPKLKPHLLQLKDNFTQYFLHRAADFK
LMYTWRLFELLMQFRTTGLVIDLEDLKTALDIPNTYNRDFGKIREKVIDPAITEILEKDG
LKVTWNTIKTGRKVTGLSFKFP--IQTL
>TXT28367.1
GVTKSNSLVRAGYKLTLQEQRLILAAISKLDSPRN-VRITALEFANTFGIDRRAYEELKT
ATNELFERKITD-GKWVSKVDYHDGEGWADLTLSPDILPRLTLLRERFTSYKLAKVAGLR
STYSIRIFEMLAQFATTRLRIDLEDLISQLDL---PYQRYTDIARRVITPAVAELEQKVG
LDLSWPA----RAALSISSRFAAPQ---
>VBQ36045.1
EVAMSRALVNAQQGLSLNEKRLMMTALRSIDSQHGKVRVRADEFAAVAALSPRAYKGLKE
ACASLYERKLTD-GKWVWKATYHDGEGWAEICFSPDLTPHIFLLKSRFVSYQLKFAQGLQ
SIYSWRLLELLMREKDRGLLITVDDLRETLEIPDTYR--FADIKRRVIDMAIDELNKKAD
LVIQWQPIKRGRAVQSLRFEFA--EQRL
>VCX89113.1
EKCRSDSLIKRPYRGKLQEQRFLLVCISRLKSPSP-MTITAAEFHDAFDMGRQAEARLKE
AIDRLWDRSVINEEEWVQYRAYFKGEAKVDITFSDAIMPYLTQLKGQFTRVVVKNVSSLS
STYSIRIYELLQQFRSTGRTIAIDDFRTMLAVED-KYQQFKDLNKMIIKPAIAELNEKSD
LVVTVETIKKGRTVVALHFRFKDQK---
>VUO67535.1
DVVQSNKMVESSHTLTLNEKRLVIMAAAHLDSPEK-VKIYASDFATLYDLHGGAYQAIEQ
AAKKLYNRSIDAKGNWVWMCEYQKNEAAVVLGFSPVIAPYLTMLNQQFTKYRLRSVSALS
TFYAIRMYELCTQYRKTGRRLTLERIREVLDLGD-KYQDVKNLRMRVLDPSVKEITKLTD
LDVSYEPIRKGRKIIGFEFDIRKQG---
>VVD31161.1
EVAMSRALVNAQHGLSLNEKRLMMTALRSIDSQHGKVRIRAEEFAAVAALAPRAYQGMKE
ACASLLERKLSD-GQWVWKATYHDGEAWAEICFSPDLTPHIFLLQRKFVSYQLDFARGLQ
SIYSWRLLELLMREKDRGLLITVEDLRTALEVPPTYR--FADIKRRVIDMAVSELNEKAD
LVIDWKGIKRGRAVHSLEFRFI--EQRL
>WP_000028157.1
NVSKSNTLIEANSRLNLVEQKIILCLASNIEPSDKDYRFPIKKFHHLLGLKGSKYTELSK
ITKELLSKEIR-GEQWLSSAIYNKNKGIIDMRFDPLLKPFLLELSSQFTSYKLANIVKLK
STYAIRLYELLKQYEDIKRTISLENLRYYLDAI-DLYIKYGNFKQRVLIPAQVELNEKTD
ILFEFEEIKFGRKVQKIKFKIRRNKRDI
>WP_000053769.1
NVSKSNILIEANSRLNLVEQKMLLCLASNIEPSDRDYTFPIKQFHDLLGLSGSKYTELSK
ITKELVSKEIR-GEQWLSSAIYNKNKGTIDMRFDPLLKPFLLELSSKFTSYKLANVVKLR
STYAIRIYELLKQYEHIKRTISLENLRYYLDAI-DVYPNYANFKQRVLKPSQKELNLKTD
ISFEFAEIKSERKVQKIKFIIRQNKRDI
>WP_000115769.1
NVSKSNTLIEANSRLNLVEQKMLLCLASNIEPNDRDYTFPIRQFHDLLGLSGSKYTELSK
ITKELLSKEIR-GEQWLSSAIYNRNKGTIDMRFDPLLKPFLLELSSKFTSYRLANVVKLK
STYAIRIYELLKQYEDLKRTISLENLRYYLDAM-GVYPNYANFKQRVLKPSQKELEKKTD
ISFEFEEIKIGRKVQKIRFIIRQNKRDI
>WP_000786840.1
DVVKDNALINASYNLEVTEQRLILLSIIRARESSDSLEIHASDYASRFDVTKEAYNALKN
AVNNLFERKFSKDNKWVSRIAYVDDLAILEVTFAPDVVPLITRLEKHFTSYQLKQVAQLT
SKYAIRLYEFLIAWRSTGPIISLSEFREKLGLDINEYQKMINFKNRVLEPAIKQINELTD
IYVKYEQYKTGRSISGLSFTFKKASQHM
>WP_000798284.1
SVVKDNALINASYNLELTEQRLIMLAIINARETADSLEIHASDYAKLFNVSIDSYKALKE
AVNNLFNRQFSKRGRWVSRIFYVDDLALLEITFAPDVVPLVTRLEEHFTSYQAKQVAHLT
SKYATRLYELLIAWREVGPQIEISTFRNRLGLLENEYTAMSDFKKRVLEPSIKQINEHTD
ITVTYEQHKKGRLISGFSFKLKKQKQHL
>WP_000845976.1
EVVKDNALINASYNLELAEQRLILLSIVKARETSDSLEVHASDYMKQFNVEKSAYEVLKS
ASESLFNRYFSHDGKWVSRVAYAPNVAILEVTFAPDVVPLITRLEQHFTSYQLKQVSQLT
SKYAIRLYEMLIAWRNVGS-FELINLRDSLGIASDEYKQMGHFKSRVLDASIAQINEYTD
IKVTYEQQKNGRTISGFTFKLKKVTQVT
>WP_001038666.1 WP_001038666.1__WP_108091276.1
NVVKSNQVIEASYQLSAVEQRIVLAAISRIPKTDDEYPVSINE-LRQLGVHEKAYRDLKE
GINRLYERSIN--IKWVQEVQFLDSQSVIGIRFSKPILPFISNLSREFTKYALSDIAGIN
SGYGIRIYELLVQYRQIGREISVENLRTMLELG-KKYPLFADFKKRVIDTAIDQINECSP
LNVTYEQKKTGRKVTSIIFSFKK-KQNM
>WP_001054891.1
NVSKSNTLIEANSRLNLVEQKMLLCLASNIEPGDRDYVFPIRQFHNLLGLKGAKYTELSK
ITKELLSKEIR-GDQWISSAIYNQNKGTIDIRFDPLLKPFLLELSNKFTSYKLANVIKLK
STYAIRIYELLKQYEDLKRTISLESLRYFLDAI-DVYPNYANFKQRVLKPSQKELNQKTD
IFFDFEEIKSGRKVQRIKFIIRKNKRDI
>WP_001996258.1
NVSKSNTLIEANSRLNLVEQKIILCLASNIEPNDKDYRFPIRKFHHLLGLKGSKYTELSK
ITKELLSKEIR-GEQWLSSAIYNKNKGIIDMRFDPLLKPFLLELSSKFTSYKLTNIVKLK
STYAIRLYELLKQYEDIKRTISLENLRYYLDAI-DLYTKYGNFKQRVLIPSQVELMKKTD
ISFEFEEIKFGRKVQKIKFIIRRNSRDI
>WP_002144437.1
NVSKSNTLIEANSRLNLVEQKILLCLASNIEPNDRDYTFPIKHFHDLLGLNGSKYSELSK
ITKELLSKEIR-GEQWLSSAIYNRNKGTIDMRFDPLLKPFLLELSSKFTSYRLANVVKLK
STYAIRIYELLKQYEDLKRTISLENLRYYLDAM-DIYPNYANFKQRVLKPSQKELDQKTD
ISFEFEEIKLGRKVQKIKFIIRQNKRDI
>WP_002151912.1
NVSKSNTLIEANSRLNLVEQKILLCLASNIEPNDRDYTFPIKHFHDLLGLNGSKYSELSK
ITKELLSKEIR-GEQWLSSAIYNRNKGTIDMRFDPLLKPFLLELSSKFTSYRLANVIKLK
STYAIRIYELLKQYEDLKRTISLENLRYYLDAM-DIYPNYANFKQRVLKPSQKELDQKTD
ISFEFEEIKLGRKVQKIKFIIRQNKRNI
>WP_002174974.1
NVSKSNTLIEANSRLNLVEQKMLLCLASNIEPNDWDYTFPIKHFHDLLGLNGSKYSELSK
ITKELLSKEIR-GEQWLSSAIYNRNKGTIDMRFDPLLKPFLLELSSKFTSYRLANVIKLK
STYAIRIYELLKQYEDLKRTISLENLRYYLDAM-DIYPNYANFKQRVLKPSQKELDQKTD
ISFEYEEIKLGRKVQKIKFIIRQNKRDI
>WP_002256423.1
----------------------MLLT------HGTDFCI-----VNNFHTNRNAYKALKD
ACNNLFERQFSPKGRWVSQVAYIEQQATVELVFAPNVAPLITMLEKNFTSYELDQVSSLS
SKYAVRLYEIIISWRAAGPMFSTMELRERLGVMPDEYQKMELFKRKVLDFAVKQINDKTD
ISITYEQHKEGRKIVGFTFSILK--REA
>WP_002656209.1
EVREANELIEASYRFSVWEDRIFLLTLSQIQAEDDDYKIYVKDLAREYGLATKVYENVRE
AVSSLQRKSIPEGG-FFDQSDFS-----VLVELHPKLKPYLLQLKERFTQYNISFLVRMQ
SHYSKRIYKLLKQYHPLSRRISIQQLKQILQIEPEEYKRYFDFKRRVILKAQEDLAEYTD
LKFEFEERK-GRKVQAILFTIKKKQQEK
>WP_002706500.1
PIRKSNELIEARYRLSIWEQRLVLTLLMQISPKDEDYKVNITDLAALWQFDGTIYEEVQN
AADSLVGRQL--SP-WLSYVKYKKGSGEVEMEFHSSLKPYLLQLQKHFTQYQLGHVVNFR
NQYSIRIYELLKVFKH-AKDFKYEELRVLLGVEDNEYTLFGNFKMRVITPAVEEISTHTD
LDI-EERGKTGRKITDISF-VKRT-EGA
>WP_003205023.1
NVSKSNTLIEANSRLNLVEQKLLLCLASNIEPNDRDYTFPIRKFHNLLGLSGSKYTELSK
ITKELLSKEIR-GEQWLSSAIYNRNKGTIDMRFDPLLKPFLLELSSKFTSYRLANIVKLK
STYAIRIYELLKQYENLKRTISLENLRYYLDAM-DIYPNYANFKQRVLKPTQKELNQKTD
ISFDFEEIKSGRKVQKIRFIIRQNKRDI
>WP_003452690.1
YVTKSNYFINSSYDLSLEEQKIILTLASMVQPNDEEYIFKISDFMELLGVNTKKYTEIPK
ITKDLMKKEIEDD-QWLSSATYKKGSGIVELEFSPKLKPYMLKLNS-FTQYKLANILSMK
SKYSPRIYEILKEFKKQNVEIKITELRRLLKAE-NIYPLYSDFKRYIIIRTKKELKKLSD
IWFEFEEIKTGRKVTSIRFYIYKKETDI
>WP_003464838.1
NVSKSNELINTRYNLNLQEQKLILTLASMVQPDDSEYNFKVKEFMDLLEIKDKTYKNLDK
VIKSLMEKVIKDSGRWLSSAKYFKGN--VTLEFSANLKPYLLMLKE-YTSYKLENILKLK
SCYSVRLFEILKLYKK--LIIDIETLKYLLQADKKTYNLYGKFKEKILLKAQIELKEKTD
IYFEFEEIKTGRKVTSLKFIIKKNKTKI
>WP_003475861.1
YITHSNSLAYSKYSLSINAQKIVMILASLVQPNDNGFEFTVKELAEILGVSKEVYKELPK
ITRELITKLFKNDDQFLSTAEYKKSNGKVILEFSPKVAPYLLELKR-FSQYKLFTPLSFK
SKYSIRLYQIFKEIKKN-FIISLDDLREILNLQQKSYESFNRLKERVINTSLEEINK-TD
IYVNFETIKTGKKVTYLKFYIK-NETKI
>WP_003711201.1
NVVKDNALINASYNLELVEQRLILLSIIEARTTANDLTITASSYMNNFHTNRNAYKALKD
ACNNLFERQFSPKGRWVSQVAYIEQQATVELVFAPNVAPLITMLEKNFTSYELDQVSSLS
SKYAVRLYEIIISWRAAGPMFSTMELRERLGVMPDEYQKMELFKRKVLDFAVKQINDKTD
ISITYEQHKEGRKIVGFTFSILK--REA
>WP_004213426.1
DV-LPAEVARGVYNPGAEALKLMHLLIGRMAEDVRH-ELRLADIK---KMRNHTRATLRR
LFIELAG-V--DTECELDRAKYVSGDLLVAWWFGGAFREMA---EKHWAILDRQTVFALS
SKYSILLFQHVASLVNLAKTFTVAELRALLGVQDGKLGRFSNLNQRVLQPAIAEINQTSR
LTLTATPRKIGRTVASVTIAW-KPQDAP
>WP_004282038.1
EVVKDNALINASYNLDTTEQRLILLAIVQAREDANSLEVHAHHYMKQFNVDKHAYEGLKN
AASNLFERKFSEGQKWVSKIAYVDSAGIVELTFAPDVIPLITQLEKSFTAYELKQISSLT
SKYAIRLYELLIQWRTVGPMFELDDFRFKLGLAEDDYVKMANFKARVLDTALNQINELTD
IIASYEQHKNGRVISGFSFTFTKQ-QQF
>WP_004282117.1
DVVKDNALINASYNLEVTEQRLILLSIIRARESSDSLEIHASDYASRFDVTKEAYNALKN
AVNNLFERKFSKDNKWVSRIAYVDDLATLEVTFAPDVVPLITRLEKHFTSYQLKQVAQLT
SKYAIRLYEFLIAWRDVGPVIPLSEFREKLGLDINEYQKMINFKSRVLEPAIKQINELTD
IHVKYEQYKTGRSISALSFTFKKISQHM
>WP_004282266.1
EVVKDNALINASYNLEVTEQRLILLAILNARETADSLEIHAKDYASRFDISNDAYKALKN
AVLNLFDRQFSKKGKWVSRIKYIDDSATLEITFAPDVVPLITRLEQHFTSYQLKQVSQLT
SKYAIRLYELLIAWREVGPKIELQDFRNKIGIEDTEYIAMNDFKKRVLEPAINQINKYTD
ITATYEQHKKGRLISAFSFSFKKQKQHL
>WP_004456479.1
YITQSNKLAYSKYSLSLNAQKLIMILAAHVQPDDEDIEFKAIELSKILDISVDIYRDLPN
ITKELVSKLFKTDKQFLSTAEYRD--GKVLLEFSPKVKPYLLALKR-FSKFKLESTLNFK
SKYSMRFYQLFKYIKGE-FIIEVSELRELLNLTQKSYLKYYTFKNRVLNVAVEEINTHTD
LNVSFEPIKFKRETVKLKFYVNK-NTNI
>WP_004636909.1
DVTMSNALTRAAHSLTLAEKRLIAACIAKNDSREGAVRLSAAEYAEAFGVDANAYEQLQG
ASDSLFNRYVRRRGKWVGSAKYHKGEGWIELVWFQEVVPHLFGLRQEFTTYKLRQAAALR
SVYAWRLFECFKSWAATGYTPTIEEFHRAMDASESQRKNFKDLRRRVIEPAVKELREKNG
LHIEWEPETAGRKVVKLDFRFR--VQAL
>WP_004641947.1
DVVKDNALINASYNLDLVEQRLILLAIVEARDNANDLEVHAESYVNQFNVARQAYQALKD
ACKDLFVRQFSKRGLWVSEIRYIDDEATVKLIFAPAIVPLITRLEEQFTKYELQQISNLS
SAYAVRLYELLIAWRSTGPIIELAEFRQKIGVLDDEYTRMGNFKDRVLNLAIAQINEHTD
INVQCQQHKKGRNISGFSFTFKKVIQHL
>WP_004650320.1
DVVKDNALINASYNLDLVEQRLILLAIVEARENANDLEVHADNYINQFGVHRNAYQALKD
ACKDLFARQFSSNGMWVSQIAYNDNEATVDLIFAPAVVPFITRLEEQFTKYELQQISSLS
SAYAIRLYELLIQWRSAGPTIELQEFRKKLGVLDNEYLRMAHLKERILELSIKQINEHTD
ITVKYEQHKKGRSISGFSFTFKKKQQNM
>WP_004676355.1
NVVKDNALINASYNLELVEQRLILLAIIEARENANDLTIHASSYIQNFNVQKHAYGALKD
ACRDLFSRQFSPKGTWVSQIGYIQEEGSVQLIFAPAVVPLITQLEQQFTSYDLEQVSTLK
SKYATRLYEILISWRSVGPMIGLEELRRKLGLGVNDYKLLANFKLRVLEPAIKQINEHTD
ITVKVEQHKKGRSIIGFSFKFKKQKTSI
>WP_004727989.1
EVVKDNALMNASYNLEVTEQRLILLAIINARQTADSLEIHANDYASRFNVSNDAYKALKS
AVLNLFDRQFSKKGKWVSRIKYIDDSATLEITFAPDVVPLITRLEQQFTSYQLKQVTQLT
SKYAIRLYELIIAWREVGPQIELNDFRNRIGLENSEYTAMCDFKKRVLEPAIKQINEHTD
IVTTYEQHKKGRSITGFSFKFKK-RQLK
>WP_004749418.1
EIVKSNQVIEASYQLSSTEQRIVLAAISKISRTDDEYRVTVDD-LKSLGIHEKAYRDLKD
GVNRLYDRSIN--IKWVQSIRFLESKSVVGLRFSKEILPFISNLSREFTKYSLSDIAGMS
SAYAIRIYELLSQYRSIGREISVESLRTMLELG-KRYPLFADLKRWVIDTAVDQINEYSP
LEVKYEQKKTGRKVTHICFSFKK-KQNM
>WP_004778351.1 WP_004778351.1__WP_065725106.1
EVVKDNALINASYNLDLVEQRLILLAIVEARENANDLFIHAESYINHFGVHRNAYQALKD
ACKDLFARQFSPKGMWVSQIGYMDDGATVNLIFAPAIIPFITRLEEQFTSYELKQISGLT
TAYAVRLYELLIAWRSTGPVIELSDFRQKLGVLETEYSRMHDFKKRVLDPAIKNVNEHTD
ITIKVEQHKTGRSITGFSFKFKKQKQHL
>WP_004788342.1
DVVKDNSLINASYNLEVAEQRLILLAIVQARSTAESLSIHAKDYADRFDVTNEAYEALKS
AVHNLFNRQFSDDKKWVSRIAYIDSMGVLQITFAPDVVPLITRLEQHFTSYQLKQVQQLT
SKYAIRMYEILISWKSIGPVLDINDLRFKLGIEDSEYKRMSDFKARVLEPAIKQINEFTD
IKAEYAQHKSGRTITGIDFKFKKQEQLL
>WP_004809013.1
NVVKTNRLNQAFQVLTLAELHIVQLAIVDARESTDTLRIDARRYAEVFNTTRQAYQRMKE
AEDTLFNRRFSGK-KWIQQVRYLDDEGAIELVFTLAVVEGISRIKEFFTQYLLSQTAQLN
SVYSARLYELLIQWRSTGPIIDLGEFREQLGIGVNEYQRMHHFKARVLEPAIKEINEKTD
IKAEYEQHKKGRVISGFSFKFKKQKQ--
>WP_004871881.1
DVVKDNALINASYSLGLVEQRLILLAIVIIREHLDYIEITAESYINTFGVSHSAYETLKD
ACKSLFSRQFSEKGTWVSDIAYIDNSATIEFTFAPAVLPLITYLEQHLTSYELKQVANLT
SGYAIRLYELLIAWRSTGPIIDLNEFRLKLGVGDEKYQRMGQFKEKVLHIAIEQLNKHTD
ITVTYEQHKQGRTITGFSFKFKKQKQHL
>WP_004896760.1
EVVKDNALINASYNLEVTEQRLILLAILNARETADSLEIHAKDYASRFDISNDAYKALKN
AVLNLFDRQFSKKGKWVSRIKYIDDSATLEITFAPDVVPLITRLEQHFTSYQLKQVSQLT
SKYAIRLYELLIAWREVGPKIELDDFRSKIGVEDTEYTAMNDFKKRVLEPAIKQINKYTD
ITATYEQHKKGRLISAFSFSFKKQKQHL
>WP_004897090.1
DVVKDNALINASYSLGLVEQRLILLAIVIIREHLDYIEITAESYINTFGVSHSAYETLKD
ACKSLFSRQFSERGTWVSDIAYIDNSATIEFTFAPAVLPLITYLEQHLTSYELKQVANLT
SGYAIRLYELLIAWRSTGPIIDLSEFRSKLGVGDEKYQRMGQFKEKVLHIAIEQINKHTD
ITATYEQHKQGRTITGFSFKFKKQKQHL
>WP_004906082.1
EIVKDNALINASYNLDLVEQRLILLAIIEARENANDLIVHAESYINQFNVHRNAYKALKD
ACDDLFARQFSEKGKWVSEVIYVENEAIVKLVFSSAIIPLITRLEEQFTSYELKQISGLS
SAYAVRLYELLIAWRSTGPIIHLEEFRQKMGVLDGEYTRSDNFKKWVIEKPIAQINEHTD
ITVKVEQHKTGRTITGFSFRFKKQ-QYL
>WP_004906302.1
EVVKDNALINASYNLEVTEQRLILLAIINARETADSLEIHAHDYASRFDVSNSAYKALKE
AVNNLFDRQFSKKGRWVSRIKYIDDSATLEITFAPDVVPLITRLEQHFTSYQLKQVSQLT
SKYAIRLYEFLIAWREVGPQIEISDFRNRLGLLESEYTAMSDFKKRVLEPSIKQINEHTD
ITVTYEQHKKGRLISGFSFKIKKQKQHL
>WP_004918460.1
DVVKDNALINASYNLDLVEQRLVLLAIIEARQNANDLVIHASSYIENFGVEKHAYAVLKE
ASKVLFDRRFTDKGHWVSEISYIDNEASVSLIFSPAVVPLITRLEERFTSYELKQVSQLT
SRYATRLYELLVAWRSTGPVFEISEFRQQLGIADDEYTRSDNFKRRVLDIAISQINTFTD
INVKSEQHKTGRSISGYSFSFKKSKQLL
>WP_004918693.1
GVVKDNALINASYNLELTEQRLIMLAIINARETADSLEIHASDYAKLFNVSIDSYKALRE
AVNNLFNRQFSKRGRWVSRIFYVDDLALLEITFAPDVVPLVTRLEEHFTSYQAKQVAHLT
SKYATRLYELLIAWREVGPQIEIGDFRNRLGLLDDEYTAMHNFKKRVLEPSIQQINEHTD
VTVTYEQHKKGRLISGFSFKLKKQKQHL
>WP_005021157.1
EVVKDNALINASYNLDTTEQRLILLAIVQAREDANSLEVHAHHYMKQFNVDKHAYEGLKN
AASNLFERKFSEGQKWVSKIAYVDSAGIVELTFAPDVIPLITQLEKSFTAYQLKQISSLT
SKYAIRLYELLIQWRSVGPMFELDDFRFKLGLAEHEYTKMANFKVRVLDAALNQINELTD
IIASYEQHKNGRVISGFSFAFTKQ-QQL
>WP_005086339.1
SIVKDNALINASYNLDTVEQRLILLAILQAREDANTLRIHASDYMSRFNVNKHAYKALKT
AVTNLFGRQFSEKGIWVQNISYIDDAATLEVTFTMDVVPLITRLEKQFTSYQLKQVTQLT
GKYAIRLYELLIAWREVGPIFEVSDFRSKLGLTSDDYPRLDTFKRRVLESAVKQINEHTD
IIVKVEQHKEGRSISGFSFSFKKNNQYL
>WP_005140758.1
GVVKDNALINASYNLEVTEQRLILLAIINARETSDSLEIHASDYANQFNVKKEAYEALKN
AVNNLFERQFSKKGRWVSRIKYIDDSAILEITFAPDVVPLITRLEQHFTSYQLKQVSQLT
SKYAIRLYELLIAWREVGPKIELSEFREKLGIASDEYKAMNHFKSRVLEPSIKQINEHTD
ITVSYEQHKTGRTITGFSFRFKKAKQHL
>WP_005174803.1
EVVKSNQVIEASYRLSVVEQRVVLSAIAKIPKSDDEYTVSIQD-LQALGVHEKAYRDLKE
AVNRLYERSIS--IKWVQRIEFTENQSIVALRFSKDILPFISNVKANFTQYMLSEVAKMQ
GAYSVRIYELLTQYKSAGRSIAIDDLRIMLDLG-SRYKTTGNLIAWVIDPSIKEINEQSD
LKVTAIPQKTGRKFTHIKFTIKK-KQHL
>WP_005175478.1
DVVKDNALINASYNLDTTEQRLILLAIVQAREDANSLEVHAHHYMKQFNVDKHAYEGLKN
AASNLFERKFSEGQKWVSKIAYVDSAGIVELTFAPDVIPLITQLEKSFTAYELKQISSLT
SKYAIRLYELLIQWRSVGPMFDIHDFRFKLGLAEGEYAKMANFKVRVLDIALNQINGLTD
IVASYEQHKTGRVISGFSFTFTKQ-QQF
>WP_005207315.1
GVVKDNALMNASYNLEVTEQRLILLAIINARETSDSLEIHANDYASQFHVTKEAYKALKT
AVNNLFERQFSKKGRWVSRIKYIDDSAILEITFAPDVVPLITRLEKHFTSYQIQQVTQLT
GKYAIRLYELLIAWREVGPQIELSEFRAKLGVEDDEYKAMNHFKSRVLEPSIKQINQHTD
ITVSYQQHKKGRTITGFSFKFKKQKQIK
>WP_005254609.1
EVVKDNALINASYNLDTTEQRLILLAIVRAREDANSLEVHAHHYMKQFNVDKHAYEGLKN
AASNLFERKFSEGQKWVSKIAYVDSAGIVELTFAPDVIPLITQLEKSFTAYELKQISSLT
SKYAIRLYELLIQWRSLGPMFELEDFRFKLGLAEGEYAKMANFKARVLDTALTQINELTD
IVASYDQHKNGRLISGFSFKFIKQ-QQF
>WP_005265321.1 WP_005265321.1__WP_138141406.1
EVVKDNALINASYNLDLSEQRLILLAILEARQNTPNLTIHAESYINHFNVHRNAYKVLKD
ACKSLFDRRFSQKGIWVQRISYVENEALVRIKFSDDVVPLITNLEKHFTSYELEQVSSLT
SVYAIRLYELLIAWRSTGTMVELEELRLKLGIEPNEYKRMGQFKEKVLHLAIDQINKYTD
IKAEYEQHKRGRSIIGFSFKFKKQKQHL
>WP_005402003.1
DVVKDNALINASYNLDLVEQRLILLAIVEARGNANDLEVHAESYVNQFNVARQAYQALKD
ACKDLFARQFSKRGLWVSEIRYIDDEATVKLIFAPAIVPLITRLEEQFTKYELQQISDLS
SAYAVRLYELLIAWRSTGPVIELAEFRQKIGVLDDEYTRMGNFKDRVLNLAIAQVNEHTD
INVKCEQHKKGRNISGFSFTFKKVTQHL
>WP_005404815.1
EVVKDNALINASYNLDLVEQRLILLAIVEARENANDLVVHAESYINQFNVHRNAYQALKD
ACHDLFVRQFSDRGRWVSEIGYVDNEAIVKLIFAPAIVPLITRLEEQFTKYELQQVSQLT
SAYAVRLYELLIAWRSTGPVIELADFRKRIGILETEYKRMERFKTSVLELAINQINEHTD
INVAYEQHKKGRSIVGFSFNFSKK-QTK
>WP_005646131.1
SISKANSFVQASYSMTLDEMRILSLTLGVFNPPI--FDFTIADFCKHFDVDEKAYTQVRN
AILKISKRWIVDNEELVNKRTYFKKEGRFYIEFHEDLLPYIAQLHNNFTKYQLVNIGAFS
STHTIRLYELCSQYRDTGRQTSVDELKDWLQVSD-KYDRYNNFNQRVLTPAIDEINAKSD
LLVSVEPIKRGRSIVSLKFTIK-KKEAI
>WP_005671612.1
EVVKSNRLIEASYRLSLNEQRIILYAICRCREFPDSVVITAEAFAKQFSIDKGVYHQLKE
AMDALYDRSVTEDGKWISKASYVDGAGRIKVVFTHDVIKYITRLEEEFTSYQLEKVGQMT
SAYAVRIYELLAQHREIGT-LNLKWLRETLQIAADEYKLTADFIKRVLDVAVDQVNKHSD
LTVSYKPVKTGRAITDFAFKIKKRK---
>WP_006252472.1
DVVKANSLIEASYRLSIDEIRILALTIGTMDPN---FDFTVADFVREFEISMDAYKQIQA
AIKRIYERSVRDSNEWVSSRTYFKNEGRFRIAMTNEVMPYLTQLKGQFTQYQLRHISSFN
SVHSIRIYELVTQYRSVGREITIEDLKKWLQVED-KYPRFNNFKQWVLEPSITEINDKSD
LLVDVEQIKRGRSIIALKFTIK-KKEGL
>WP_006683196.1
IVNMSNTLARAAHGLNLSEKRIIAMGLVKTDQAQNQIKLSATEYAEEFGLTHDAYNQLKS
ASEKLWNRYIRVRGKWISGVTYHHGEGWVELNFTPEVAPHLLALRKQFTSHKLKHACAFD
SIYAWRLYECLKSWQDTGYTPDIETFHEAMEAPPSCRQNFKALRIRVIEPAVSAIIEKSD
LLVQWKPVKAGRKVIGLEFHFQ--PQNL
>WP_006923396.1
GVTKANSLVEASYRLTSMEQKVILALASKINVNDGEYTLSIKEFCNLLGIKGNQYTRLRQ
ITLGLMRKQIRAEKQWLSYVKYREQEGMLEMQFAPFLKEYLIELKKSFTSYTLSNVVRLK
HAYSIRLYELLKQYEKIGRTFHIEDLLDKLGLA-GTYKTYGNLKSRVLNPAKEELNRETD
IQIEFIEIKQGRKVVGVRFLIHN-EESI
>WP_007136086.1
-IQSNN----VTFKISSIQENILTTIGGALQNHMNKFNVPYIEVNDEIG---KNKRRLKE
AKDLMKRRII--T-T-IHDLK----N--LRINLNEWAIPFLIYYGKGVTLFSKEIALGLR
GKYAKRIYKIICSQRN-TFEYDIKQFRRDFEVPAN-YD---HLRSKILEPARKAINESSD
VTFEYE-IKRNHKTKPVADTIH-TRKQL
>WP_007281034.1
DVAKGNDLVKRSMHLTTRERKLVAY-MSCIS-DDKEY-FPIEDFI---FNAPKEYERIAH
GIMS----------NWLSEAKYHKQK--FTFRFTPSLKRYLIQ-KKFYTRYKMINLIHME
NCYSESVYELLKQY--TGKMRTMLGLER-------KYPLYSNFRVKVLEPAVEEINKYSN
I---YQEVKEGRKISGLNFEIKKDLKGI
>WP_008287631.1
NVTKSNKLIEAKYRLTLNEVRLILAYISLISPVDNGARIKVKDLKGILELNGEMYEALSR
TLEKLRSRKIQLEEIWIDRAEYNGRKGELEIVLSKDLEPYLLHLRKNFTTYQLRYVLRLR
SVYAIRIYELLKQYEKVGRVFKIDELKELLGAE-DKYRLYGHFKNKVLLKAQRELEEKTD
ISFSFREIKQGKKVVAVELIIKKKE-QV
>WP_009103563.1
DVVQSNS-IRGIYS-SPTARKLIAYCILKINHENNSFKFSISEFINRLGISKSTYKQVKR
AVEELTS-QV-EE-KWFSSATY-DKKDLIELDFNPQIGLAIQEIK-QFSAMNIKTIGEIQ
SFFALRYFELCSKY---GWKFTLKEIKTMFKIDKDAYKRMNNFITKVVKNPLEEVNKVND
FQISYA--KENKT-VAFEFTIK-EEEEI
>WP_009207753.1
DVAKSNALVRASYKLNLQEQRLVLAAISKLDSPKH-VRISAVEFGATFGIDKRAYEELKE
ATNELFERRITN-GKWVSKVQYHDGEGWAELTFSMDVLPLLTLLREKFTTYSLQRVAGLR
STYSIRIFEMLAQFSSTGLRIDLADLIRQLDL---PYVRYADVARRVIKPAVEELQVKSN
LEIEWRSIKEGRAVKSIEFRFRAQK---
>WP_009504818.1
EI-KPGELVDLVE-LTLADRRIYNQLLDVIDKPVTH-VIAKSDLR-----SHNSNDRVGE
TIERLMS-KVRRDGAILGGNIT----GLLEYEIPQRLRRII---KDVFARLQREVMFALS
SKYALTLYEMIQKRGNLSEKFSLDDLRGILGVSRGKLTSWSNLKLRAIDPAVAEVNALSD
YVVEVAPLKTGRRVTHVELRW-KDADT-
>WP_009790771.1
DITKSNTIIESQYKLTLQEQRILLITASKVQPSDEDYKFRVTDLVDKIGISQTMYSYIKS
VVKGLQGKEFKDNKVWLVTSIYAEQEGTVILKFNPDLKEFFLQLKERFTSYQLENVIQLN
SVYSIRIYELLKQYESLRRTFTIDELREKLGIEKSKYKQYGHLKDRVINAAKQELAEKTD
ISFTFQEVKKGRKVTGIIFQINR-EATI
>WP_010219839.1
NV-KPGELVDIVE-LTLADRRIYNLLIERIGEPIVH-RIPKTALK-----THQGNERIES
SLLRLMG-IVTKGGFKLGPSDL----GFLHYRIPEELIEIL---RNVYARLKTQVMYCFE
SKYALCLYEMIERRIGLQEEFTIEELRGLLNVPVGKLERFADLNKYCLKVAVEEINKLCP
FYVEFTPIKNGRKVERVALHW-KTRPEL
>WP_010233465.1
YVTKSNYFINSSYDLSLEEQKLILTLASMVQPNDEEYNFRISDFMKLIGVEDKKYTEIPK
ITKELMKKEIQGK-QWLSGVRYEKGSGMVVLKFNPDLKPYMLKLNS-FTQYKLANILSMK
SKYSPRIYEILKEFKEQGIKIEINILRNLLKAE-DIYPLYADFKRYILNRTQKELKKLSD
IWFEFEEVKTGRKVTSLKFYIYKYINKV
>WP_010620824.1
KAVEHNDLITSVAKMDKIPLKIFELAVSCLDTKDNT--VSKETLFSFFDVASSKHTRFKN
ALRNLHEQEV-KDGSW-----Y-NDS--VSIKFTEDIMPYLINLKSNFTQYLITDIMELN
SKYSVILYKWFSQYENEGPYIEIQELRRLTNT--NEYELFSNFDKKILKNPVEEINKNTH
FTVTYDKIKKGRSIVGIKFYIKKQPRSV
>WP_010824145.1
KVVEHNSLITSIAKMDKTPLKMFELAVSCINTKDNT--LSKADLFAFFKVSDNKHSRFKQ
AVRAMQKEEI-EGKPW-----Y-HDE--VKIEFHREIMPYLINLKKNFTQHALSEISELN
SKYSIILYRWLSQYEHAGPSISVKELRIMTDT--NEYQRFTNFTKKILDIPLKEINDNTT
FKVSYEKVKKGRSIDSIVFHIKKKK---
>WP_010849036.1
DAYKSNALIEASYKLTLQEQRVLLMCIGKLNPP---FKLTANEFYLAFDMGREAERRLQE
AIDRLWDRTILRKDEWIQEKAYFSGEGTSEIVFADSIMPYLTQLKGQFTKIAIKNVAALK
RTYSIRIYELLQQFKQTGRIISLEDFRSMLGLEN-KYKTFKSLNQLVLVPAIKELNEKSD
LIVSVDTVKKGRTVVALHFQFKDQK---
>WP_010891412.1
KAVKSNALVEASYKLTLQEQRLLLMCIGRLNPP---FQINANEFYQAFDMGMGAERHLQD
SIDRLSERWILWKDEWIQRKAYFDGEGKIEITFSDSIMPYLTQLKGQFTQIIIKNVSALK
RTYSIRIYELLMQFKSIGRIISVEDFRSMLGLDE-KYKEFPILNRAVIKPALKELNEKSD
LTVFVESIKNGRKVVALRFTFKDQK---
>WP_011011116.1
DVVKANSLIEASYRLTLDEMRLLALTIGTMNPN---FEFSVSEFVRQFDVNEDAYSQIKS
AIERIAERWVKDEKKWVSSQTYFKNEGRFKIALTNEIMPYLTQLKGQFTQYQLNHISGFS
SVHAIRLYELFTQYKRLGRYITVEELKKWLQLEE-KYDRYNNLNQRVLTPALAEINEKSD
LYVKYEPIKRGRKIVGVEFNIS-KKEGL
>WP_011064396.1
DV-LPAEMARGVYNPSLAALKLMHLMIGRMADDVRH-EMRLADIR---KMDNHTRASLTP
LFAELAA-T--DPEVVLDEARYVSGDLLVSWTFRSMFRRMA---AEHWAILDRQTVFHLG
SKYSVLLFQHIASFKEYTKTFTVPELRAVFGIPEGKIKRFADLNRDVLTPAIAEINQLSR
LTLTATPNKIGRTVASVTIAW-KPRETV
>WP_011091103.1
DV-LPAEVARGVYNPSLAALKLMHLLIGRMAEPIRH-EIRLSDIR---KMKNHDRASLTP
LFAELSA-T--DPEVVLDFARYVSNDLLVSWYFGGAFREMA---EKHWAILDRQTVFALS
SKYSILLFQHIASLVNLAKTFTVAELRAVLGVPHGKMERWNDVNRFALTPAIAEINQTSR
LILTATPNKIGRTVASVTITW-KPQETV
>WP_011113046.1
EVVKSNDFIEASYKLTLDEMRVLLLTLGVLDPP---FEFTVSDFAKRFGIDEKAYQQVSK
AVDKLGGRWAVKTKKFLTEQAYFQGEGRFQIILHEKLMPYISKLKGRFTKYNLDYVVNFN
GFHSIRLYELMAQYRIGGREISLTDLKDWLQVAD-KYPRYNNFKQWVIEPSVNEINNKSD
LNITYEPIKQGRKIHGLKFTIK-KKEGK
>WP_011154431.1
EIYKDNYLVEASYRLTLMEQRIVLYAISKLNPP---HSFYVNDLIKFFDIEPSAYRALRE
AVYKLSERWVRHPKEWVSSRTYFKDEGRIDIAFTPEIMPYLSQLEQQFTRYQLKNISSFK
GTYSIRLYELLTQYRSTGRVINLEDLRDRLQVKD-KYPTFKAFNQWVIKPAIKEINEKSD
LKVEYDTIALRRAVAALLFTVT-EKEGS
>WP_011161248.1
NVTKSNKLIEANYKLGVVEQKIILCLASNIRPTDSDYTLPVKEFNKLLGLKGSKYTELRK
ITKELMQKEVR-NKQWLSYVAYNESEGTIDIRFDPFLRPYLLELKKEFTSYKLENVVKLK
SSYAIRIYELLKQYEKLQRTFLLDDLRKMLGAE-DIYPAYGNFKQRVLMPAQKELKKKTD
ISFEIEEIKVGRRVNKIKFLIFKNQRDI
>WP_011579044.1
----------------------MHLLIGRMAEDVRH-ELRLADIK---KMRNHTRATLRR
LFIELAG-V--DTECELDRAKYVSGDLLVAWWFGGAFREMA---EKHWAILDRQTVFALS
SKYSILLFQHVASLVNLAKTFTVAELRALLGVQDGKLGRFSNLNQRVLQPAIAEINQTSR
LTLTATPRKIGRTVASVTIAW-KPQERA
>WP_011620830.1
SVTKSNLLIDASYRLNVQAQKLVLACLSKIDSK---IKLTAIEFSELMGIDIKAHRELYK
AADALFKSSILNEHEWIQKKVKLRGEGAVTLVWSDEVLRYICQLKSHFTSYKLRNIASLQ
SGHSIRLYELLMRFNATNRVIALDDFRSALGLEE-KYPQFKELNKFVIKFAVEELNQRSD
LVITYETLKKGRTVTALAFTFKNQK---
>WP_011783324.1
-VAKSNALVEAQYELSGKEHK-LLLVA-----KD--YEFSVQDLAELLD-SKSAYSELDR
LSTGLMRKEIR-QG-WVTKAYC-R-NGQFGIRFSEELKPFLLGLVGRFTLYELSRVLKMN
SNYAIRLYELLKQFERFGRTFSLDSFPKLMG---NKYARFSNLNQRVLSPAISQVEQ---
-YTEF------RSVN---FSIKAQRETF
>WP_012477129.1
-VVMANAITQAGQGLNLAEKRIIFAVIAKMSG----VKLTASEYSATYNIPVDAYTQLKS
ASEGLFNRYISD-LRWLDACKYHDGCGFVIISFSKHVIPYLIDLDEKFTKYKLQQACALR
SVYSWRLLELLKQQSN-CLHISIDDLHYAFETPASIRNNFGKLRSKIIEPAVRELTAKDG
WRIEWEAQKEGRRVASLLFKFE--KQET
>WP_012477538.1
DVVKANSLIEANYRLSIDEIRILALTIGTMDPN---FDFTVADFVREFEISQDAYKQIQA
AIKRIYDRSVKDKDEWVSSRTYFKKEGRFRIAMTDEVMPYLTQLKGQFTQYQLKHIAYFN
SVHSIRIYELITQYRSVGREITVEKLKEWLQVEN-KYPRFNSLNQRVLEPAITEINEKSD
LVVEVEQIKRGRTIHSLNFVIG-KKEGL
>WP_012477662.1
NVVKDNALINASYNLELVEQRLILLAVVEARRKSDDLTICAENYINEFGVHRNAYQALKD
ACSHLFERRFTPKGTWVQSVSYVENEAIVRLKFSDDVAPLITLLEKNFTSYELEQVAGLT
SKYAVRLYEIIIAWRTKGPMFDIDELRNRLGVINDEYPRMETLKRKVIDFAVKQVNDKTD
IDITYEQHKNGRKIVGFTFVVTKKKQNI
>WP_012477924.1
-VVISNYITRSAQTLNLVEKRILMAGIAKLGG----IKLTAQEYADTYEVDIRAYNELKG
AVHTLMKRTLSD-GTWVQGYDYFKDEGLVKFRFSEYVFPFLFELQKEFTKYQLQQAAALR
SIHSWRLLELFEQMKDSGLSMPIEEFWHAMEAKESHKKNFSDLRRWVIEPAIKELTEKDN
WLIEWEARKRGRKVATLLFKFK--RQSL
>WP_012477944.1
-VVISNYITRSAQTLNLVEKRILMAGIAKLGG----IKLTAQEYADTYGVDIRAYNELKG
AVHTLMKRTLSD-GTWVQGYDYFKDEGLVKFRFSEYVFPFLFELEREFTKYQLQQAAALR
SIYSWRLLELFEQMKDSGLSMSIEEFWHAMEATESYRANFQLLRKRVIEPAIKELTEKDN
WLIEWEARKRGRKVATLLFKFQ--RQSL
>WP_012565011.1
-LIQSYVITTARYDFNVNEKRVLYRIIEHLQKYTNKFQMDLNTFLID---NANHYDRVKD
AFLRLNDKEF-QDDIRIESPEITQGNSIVRFRLHKRIFDAFLDFSKGYRKYEIKVAMEFK
SEYSMRFYELF-GKKE--IIYDIEELKKMFKIDGK-YQKSSDFIKRVIDTAQKELTEKAP
YSFKYE-IKTGRRFTHIKFKPSK-EARS
>WP_012660672.1
DIIQHNAITSGRYDFSACELDIMFMILANLNPGED-YSIHISDIEDITS--RANYQQLKE
ATELMLSRQI-ETAQVLQYFDYMKGTGTVKVRLTEKAVPYFFDLKSNFTSLQLKAILSCT
SKYAKRIYALA-QYRVMGKRFTIDEFKEMLYLDPKQFERISSLKKDVLDVAKKQINEHTD
IHFDYE-KKRGRSFHWIIIHVQPQEEK-
>WP_012881102.1
NVTQSNSLVDARYHLSARQQKIVLSVVSKIQIDDEDYEVRIRDFHEMLGLEGEKYTEMKK
ITEELLKKEIREKGQWFSSIEYFEHEGRIEFSFDPKLKPYLLDLKKAYTSYRLSNILSLS
SASSIRLYELMKKWEYLGWEITIEKLKDRLGIKQQSYNVYGNFKNRIIVPSINELNEKTD
IQISFKEIKTGRKVVGFEFTIREDQ-SV
>WP_012961253.1
YVTQSNSLIETPQDLTLQEKRIILTLASLVQPGDDNHRIKVKDLADIIGIKEKFYTKVEN
VIEKLQNKTIEE--NWLSSSEYFKGQGYVELEFSEKLRPFLLELKQNYTPFKLRNVLRLR
SEYYIRIYELLKQYEKVKRVFSLEELRYHLNIPPDKYKQYAHLKNRIILRAQEELKEKTD
LIFEFQEQKEGRKVVGVAFYIKRSDHDI
>WP_013207371.1
NVNMSNALVRAAQGLLLAEKRVLSCAIAKLDS-SKPAKITAGEFAETFGLDANAYDELQA
SAEKLMDRRIRKKGEWVGRATYAKGDGFVEIAFWHEVLPHLVALREQFTSYKLSQAAALR
SMFSWRLLELFAQFRSTGLRIDIDEFAHAMNASESCRKNFKDMRRRVIEPAVKELAEKDN
YTIEWEPKKEGRKVTGLEFRFQ--EQAL
>WP_013768975.1
NVTQANQLVEAHYSLTTRAHKIARMLVSLI--KELKVK---VDFIKRFGQSESSFVEMKM
VFKKLSSEVI--NR--VAGVDI-PVSGYVTFEISGLLKPYLIELKNNFTSYSLAYIPALR
SSYSIRVYELLSQYKKIGRVMEVDELQRKVG--S-NYTLYGDFKRTVINVAQRDL-EKTD
ISFEFEELKVGKKVTRIKFYIYKSNNQV
>WP_013769153.1
GIKKSNDLIESRYKFDVWETRFFLSVLSLIRREDVDYRIHYRDIINIFGL-RGSYAYLRE
AADSLMGKRFYEEGQVIRSVDMKAASHEIDVTIDPEMKPLLLELQKNFTAYDLQNVVKL-
GAYPIRMYELIKQYESIGRTLAITDMKHMLELDK-EYPLFANFYARIIEPARKEI-NETD
LSITIEKIKQGRKVTALRF-FAKR-HKV
>WP_013878217.1
NVSKSNSLVEARY-LGTMEQKVIAAIASNISPDDKDYTFSIKEFKELIGSKSKIYHEIDK
VMTKLMQPFIAGK-KWLSKATYNVGEGTVTVRFDPDLKPFFLFLNEKFTRYKLGNIIHLR
RSYSIRIYELLKSYEGLARTFTLEELRSKLGV--NKYPHWINFRQRVLDPAKEELEEKTD
IMFTYEPIKKGRSIEKVKFIIKKTARDI
>WP_013913692.1
YVTKSNYFINSSYDLSLEEQKIILTLASMVQPTDEEYKFKINDFMILLGVDTKKYTKIPK
ITKELMKKEIQGD-QWLSGAKYKKGTGYVELTFSPYLKPYMLKLNN-FTKYKLANILNMK
SKYSPRIYEILKEFKKQGIEIDIEDLRKLLKAE-DIYPMYADFKRKIINQTQKELNKLSD
IKFEFEEIKTGRKVTAIRFYINDYLNKL
>WP_014133086.1
LVVKSNKVVEASYMLTLAEQRVLLACITQVDSSENFFEVTASGVADLVGLDSSAYRDLKK
AAEKLYERSVIDPPKWISSIDYVPGEGKLVLSFSVGIIPYLSQLSKEFTKLK--HVARFE
SVYSIRLYELLVQWSSAGQEIEVEWLKTQFQVE-DKYSRLTDLKKRVVDPAIAEINEHSN
LWVEYGQRKSGRTVTHFQFKFGKQK---
>WP_014133087.1
LVVKDNKIIEASYTLSLSEQRVLLACISQIDSQPDNFHVMASEIVDLMGLDSSAYRDMKM
AVERLYNRTIKDG--WIYRKEYVKNEGKITLYFSPEIIPYLSQLSDKFTAYKLKYVTQFK
SSYSIRLYEILVQWASAGREVKVDWLRKIFQVE-DKYKAIKDFKKYIVEPSLADINEHSN
IWVEYGQRKSGRTVTHFQFKFGKQK---
>WP_014335299.1
KVVEHNSLITSIAKMDKTPLKMFELAVSLIDTQDQT--LSKQELFAFFKVNDSKHSRFKE
AIEKMQKQQI-EEKPW-----Y-NDE--VKIEFHREIMPYLINLKNNFTQHALSDIAELN
SKYAIILYRWLSQYEHVGPIISMRELREMTDT--NEYKLFTNFSKKILDKPLQEINEQTT
FNVTYEKVKKGRSIDSIVFHIKKKPLGV
>WP_014759640.1
KVCKGNNLINASYKLTLGEQRVVLAISSMVNPKDKEYYITINEFAELMDINLSLYTRLKR
LSGQLLSKTIHPDGQWFSSIKYFNNEGKMAFSFDPKLKKYYLQLKQ-YTKYRLKNIAGLK
SQYSIRMYEILKQYEKIGRTLTIKELKDMFQIGVNEYKLYGDFKRKVLLPAQKEINKKTD
LSFEIEEIKTGRKVTSLKFIISKDKTGI
>WP_014975410.1
DVTKSNALLDASYQLSARAQKLMLCCVAKLNPK---MSITASEYAEILGMEMSVYRDLHA
AADALFDAYISEDDRWVQEDAKHSGEGTVTLMWSNRILRHLHDLNRDFKSYHIKNIANLD
TGHAIRLYELLIKFESTGREMSLEGFKASMGIAD-KYPSYGELNRRVITPAVKQLNKSSN
LTVKLTTKKKGRKIVGLRFDFKDQQ---
>WP_015060731.1
DV-LPAEVARGTYNPSLQALKLMHLMIGRMADEVQH-QIRLSDIR---KMRNHDRASLTP
LFGELAA-T--DPEVVLDEAKYAGGDLLVSWWFRRTFRSMA---AEHWAILDRQTVFHLG
SKYSVLLFQHISSLVKLEKTFTVPELRAVLGVTAGKLDRFANLKAWALSPAIAEINQLSR
LTLTATPNKIGRTVASVTIGW-KPREAV
>WP_015060828.1
DV-LPAEVARGVYNPGAEALKLMHLLIGRMADDVRH-ELRLADIK---KMRNHSRATLRK
LFIELAG-V--DTECELDRAKYVSDDLLVAWWFGGAFREMA---EKHWAILDRQTVFALS
SKYSILLFQHIASLVNLAKTFTVTELRAVLGVPEGKMERWNDMNRFALKPAIAEINQTSR
LTLTATPRKIGRTVASVSIAW-KPREAP
>WP_015060833.1
DV-LPAEVARGVYNPGAEALKLMHLLIGRMAEDVRH-ELRLADIK---KMRNHSRATLRK
LFIELAG-V--DTECELDRAKYVSDDLLVAWWFGGAFREMA---EKHWAIMDRQTVFALS
SKYSILLFQHVASLVNLTKTFTVSEMRAVLGVPDEKLKRWTHLNRDAIQPAIAEINQTSR
LTLTATPRKVGRTVASVTIAW-KPKESP
>WP_015060886.1
NVVKTHHLNTVLQNLKLAEIRIVQLAVVDARETAETLRIDALRYAEVFNTTRQGYLMMKE
AEDTLFNRRFSGR-KWLSQVRYLDDEGAIEVVFTPAVVQGITRIEEFFTKYLLEQTATMT
SNYSVRLYELLVQWKQAKPMFELQEFRGQLGVEDDEYKAMSNFKIRVLDLAVEEINEKSD
LKVKYENVKKGRKIVGFAFTVHKKKQ--
>WP_015061581.1
DVTMHNTLVSASHGLNLGEKRLVSMAVAKLSPLPGKVRISAVDFAEQFGLDPTAYEQLRD
AQENLFNRYIREQKKWITSIGYKDGDGEVALAFAPEIAQFLVQLKKHFTSYQLSKAAALR
STYSWRMFENLERFRETGWEVDMDRFHAIMETPKSYRANFAQTRRFVIEPALAELAAKTN
ITAQVEPIRRGRKIDRLRFTFE--SQKL
>WP_015063192.1
DT-KAGELADGQYNPSLQALKLQDVLMGKIADDKWH-ELPLATFK---QFRNLTHEDVVR
LFEELRS-R--NNAHTIAVGRMDEGNGKLRYKFDDEFRKIV---EQLYAILDYRAGLAMS
SRYAHRLHEMISFRAARQERFTVEELRARLGVQTGRLATWTAFKQKALDAAIDEVNQSSR
FRVSYRITKRRRKTAEVELAW-K-EV--
>WP_015085276.1
SVTQSNDLIEACHNLTAREQKIVLTMVSMIEPSDSDYRISIREFTEMLGLEGSKYTEIKK
IAKQLMSKEILGDGLWVSSAKYLKGAGVIDLSFSPDLKPYMLQLKNQFTSYRLSNVLSLN
STYSIRLYELMKKWQHLGWECSIAELKGKLGVEEGQYKQYGHFKSRVLKTSVDEVNDKTD
LHIIYKEIKKGRGVNKIEFTIREDQ-SV
>WP_015282519.1
SVTKANALIEASYNLTLNEQRIILACAAKLDSPRE-FVLDADEFVELFGSDPRAYAEMEE
AASKLYERDIRE-GRWVYMAEYQKGAGRVKLGFSPEIAPYLTMLHKRFTSYRLEEVASLR
STYAIRLFEMLAQYSDTGFLITVADFKQRLGIED-KYDRFSNLKARVIQPAIKDLQTKTS
LDITWQGVKKGKSVERLEFRFEKQQ---
>WP_015497692.1
DV-LPAEVAQGVYHPSLKALKLMHLMIGRMAADVRH-EIRLSDLK---KLQNHTRQTVVP
LFQELRA-T--DPTRTLDEAVYVSGDTLITWTFGSMFRRMA---SEHWAILDRQAVFHLG
SKYSVLLFQYISSLTNLTKRLTVPELRAVLGIAEGKVKRFADLKKDVLLPAIVEISDLTR
LHLTATYHKIGRTVAEVEIAW-KE----
>WP_015617852.1
YVTKSNTLITSSYDLSLQEQRIILTLASLVQPTDENYEFSIKDFKELLGVEDKKYTEIPK
ITKELMQKEIKDK-QWLSSAEYEKGSGKIELEFSPKLKPYMLGLKE-YTSYRLKNVLELK
GKYSIRMYEILKEFKKV-AEIKVDELRKILKADTGSYLIYQNFKNRIIVQAKRELCSKTD
ICFDFEEIKTGRKVTALKFHIKNYLAKV
>WP_015647649.1
-VTQSNKLIEASHTLTLNEKRLVLCAASLIDSPKD-LTIRADTFADVFGLDVKAYAALDD
AATKLFNRDIRAKGRWVFHVKYKEGQGCVELGFSPTILPHLTMLNKEFTSYQLKQIGSLS
SFYSVRLYELMSQFLKIGRECTLDQLRQMLDLGE-KYQDVKDMRKRVLNPALKELNTRTD
LIVVAEPRRKGRKIVGFSFTITNQA---
>WP_015695522.1
EVREANELIEASYRFSVWEDRIFLLTLSQIQAEDDDYKIYVKDLAREYGLATKVYENIRE
AVSSLQRKSIPEGG-FFDQSDFS-----ILVELHPKLKPYLLQLKERFTQYNISFLVRMQ
SHYSKRIYKLLKQYHPLSRRISIQQLKQILQIEPEEYKRYFDFKRRVILKAQEDLAEYTD
LKFEFEERK-GRKVQAILFTIKKKKQEK
>WP_016078810.1
NVSKSNTLIEANSRLNLVEQKILLCLASNIEPNDWDYTFPIKHFHDLLGLNGSKYSELSK
ITKELLSKEIR-GEQWLSSAIYNRNKGTIDMRFDPLLKPFLLELSSKFTSYRLANVIKLK
STYAIRIYELLKQYEDLKRTISLENLRYYLDAM-DIYPNYANFKQRVLKPSQKELDQKTD
ISFEFEEIKLGRKVQKIKFIICKNKRDI
>WP_016209067.1
YVTKSNYFINSSYDLSLEEQKIILTLASMVQPDDEEYKFKISEFMELLGVDTKKYTEIPK
VTKELMKKEIQGD-QWLSGVKYRKGSGEVELTFSSYLKPYMIKLGS-FTQYKLANILSMK
SKYSPRIYEILKEFKKQGVEIEVEELRKLLKAD-NIYPLYADFKRFIIIQTQKELNKISD
ISFDFEEIKTGRKVTSIRFFINKYKTNI
>WP_016252619.1
KVVEHNSLITSIAKMDKTPLKMFELAVSCINTKDNT--LSKRDLFAFFKVSDNKHSRFKQ
AVEKMQKQQI-EGKPW-----Y-NDE--VKIEFHREIMPYLINLKKNFTQHALSDIAELN
SKYSIILYRWLSQYEHVGPSISIKELRIMTDT--NSYKQFTRFNNDVLKTPLDEINAHTS
FNVTYDKIKKGRSIDSIVFHIKKKKLGV
>WP_016284915.1
NVVQANDLVKQS--LKLNSAKLIRAAIMQIVPDDDEYVITIKELSELLKVS--LYRDIDD
ITDDIIKNFIKSRQKWVSRCEYNSDVG-VAIKLNDDLKPFLIKLKEHYTQYSLDSILTMK
STYSIRIFELLQMKSKLLVELTLQELRECCDCED--YTKFNNFKARVLDVACNEINALTT
FRVDYTYSKQGKSVVAIVFHVNH-----
>WP_016338400.1
DV-LPAEVARGIYNPGLAALKLMHVLIGRMGEDVEH-HVSLSEVR---ALRHHDRASLTP
LFAELQA-V--DVERLLDLAEYASGDLVISWYFSRMFTRVA---AAHWAILDRHTAFRLK
SRYSMLLFQHISSLVKQTKVFTVGELRAVLGVGAGKLERFANLNARAIQPAIEEISTESR
FVLTATPRKSGRTITSIEISW-KTQETM
>WP_016647499.1
NITQANAMINSKYTLNLSEQRLILLAIAQIDSNDESFSCTVRELEKELNI--DNENRLKD
LAVNILKKLI-KDG-WFSSFKYYGGEARMEFKISDDLVPYLLKLKEKFTTYSLEVAIQFQ
GKYTTRFYEFCMQ-RN-DINFELDFLYELLQLPKS-LRVFGDFKRYVLDPSIDEINEKTE
IKANYEAIKTGRKYTNLILSWE------
>WP_016653419.1
DIVKDNALISASYNLDVIEQRIILLSIIKAREDANTLEIHASDYVKHFKVERQAYEALKT
AVNNLFNRQFSQNEKWVSRISYVDESAILNITFAPDIVPLITKLEKHFTSYQLKRVAQLT
SKYAIRLYELLIQWREVGPILEINDFRFKLGIEKHEYKQMGHFKSRVLDPAIQQINKFTD
IKTEYVQHKSGRVITGFEFKFAKSEQSL
>WP_016658926.1
EVVKDNALINASYNLDTTEQRLILLAIVQAREDANSLEVHAHHYMKQFNVDKHAYEGLKN
AASNLFERKFSEGQKWVSKIAYVDSAGIVELTFAPDVIPLITQLEKSFTAYELKQISSLT
SKYAIRLYELLIQWRSVGPMFELDDFRFKLGLAEGEYVKMANFKVRVLDTALKQINELTD
IIASYEQHKNGRVISGFSFTFAKQ-QQF
>WP_016974330.1
PVTKSNTLITASYRLTLNEQRLILAAISKLDPPK--VSVSAVDYSDIYGVQLRAYEQMKV
AADELYERDIKD-GRWVDRAKYLDGEGRVELSFTIHVMPYLTMLYSKVTSYDLRRVACLD
SSHSFRLFEMLMQFRKTGAYIEVESLRVALGLSD-AYQRFNNLRQRVIDPAVVELKTKSN
LDVSYELKREGRKVVAIKFTFRVQP---
>WP_017813136.1
NVTKSNNLIETPLNLGVVELRIIFVLISTISPNDEEYRFKISDFAKLIGVKNKVYQQIKD
YTYSLMSQYVH---QWLASAEYFPGEGMIEVEFSPKLKPYLLQLKEKFTTYRLQDIIKLK
SAYAMRIYELLKQYERIGRTFTIQRLKELLGVE-DQYPVYSDFKKRVIVKAQEEINKHTD
IKIDYTEIKSGRKVSEVKFTITKN--DI
>WP_017842857.1
LVVKSNKVVEASYMLTLAEQRVLLACIAQVDSSENFFEVTASGVADLAGLDSSAYRDLKK
AAEKLYERSVIDPPKWISSIDYVPGEGKLVLSFSVGIIPYLSQLSKEFTKYKLMHVARFE
SVYSIRLYELLVQWSSAGREIEIEWLKKQFQVE-DKYDRLGNLKKRVIDPAVAEINEHSN
IWVRYGQRKSGRTVTHFQFKFGKQK---
>WP_017879781.1
EVVKSNRLIEASYRLGLNEQRIILYAICRCREFPDLITITADSFLKQFSVEKGVYGQLKE
AMNALYSRSVTPAKEWLSEKAYIDGAGHIQIVFTPEVIKYITRLEVEFTSYQLEKVGHMT
SAHGVRIYELLAQHKDVGT-LNLVWLREALQLEPGEYKLTADFIKRIIEPSVEQINKHSD
ITVSYKAKKTGRAITDFVFKIKKRK---
>WP_018622468.1
GIWQDNVLTVARYEMTEAEKNILYMVVAQVKPTDPAYQVSVNEMATIMG-SDRKAEPYRQ
ATKKLMTRET-PNGQTFASAQFKKGTDIIEIELSRKVRPFYVDLNQRFTKIQLVAAISLN
SAYAKRVYELL-MYKNMDFRRDLIELKTMLSVDPKSYSNWTRFQKNILDVASKEINGHTD
LSFTYK-IYRGRPVVEVEFEVYKLDSK-
>WP_018622470.1
-IFQDNALTTARYEMTETEKNLFYMVVAQVKREDPPYQVSVKDMAAIVG-SEEKFESYRK
ATERLNGRRT-PNGHSFASAEYKRGTGIIEIELSQKVRPFYVDLNERFTKIQLAAAISLN
SAYAKRIYELL-MFKNMDFRRSVVDLKTMLGIDEKTYPDWTKFKTNVLDVAGKEINGHTD
LTFNYK-TYRGRPVVEVEFEVYKPDSK-
>WP_018680073.1
NVVKDNALINASYNLDTVEQRLILLAILQAREDANTLRIHASDYMDRFNVSKHAYKALKT
AVTNLFGRQFSEKGIWVQNIAYIDDAAILEVTFTMDVVPLITRLEQQFTSYQLKQVTQLT
GKYAIRLYELLIAWREVGPLFEISDFRSKLGLGVDDYPRIDTFKRRVLESAVKQINEHTD
IIVKVEQHKEGRSIYGFSFSFKKSKQYL
>WP_019054795.1
DS-KPGELVESEFGLSAAGRKAFALMLPEAGEDSKTFTITKKELR-----THKGNERIQP
VMDELLR-RIRKKGAILSSCVI--GMSVVEYQFSESFKRVI---QRYYARVNLGVMLALQ
SRYSLTLYDLGCLIINRVK-MNVDELRRRLGVPDGSFKNFAEFRRDVLAKSKAEIDQLAD
FIVEWEEIRRGRPVEAVKLTF-KDEEQI
>WP_019139318.1
NVRKGNPLIRSRMSWSLNAQKILLLVASSFDEGDNEWSISVSELENQLG-KKNAY--LKE
LATVMAKSEMN-RG-WFSYARY-E-NGILTLELTRLCKEQLGRLKTGYTQYALKDVIRMK
SQYSIRIYELISS-EKFGVTYTV-ELRKLLGI--DNYKDFNSLERRAIKPAVEEVNEKDT
IYITYKKLYKGRSINRIEFTIKKDKTQF
>WP_019624328.1
RVYKSNALVEASYRLSVYEQRIILGCIAQVRRTDERYTISAQQVAQDAGVSVGAYQHLRA
ASGRLYRREVTNG-LWVQEVVYQEAQGTVSLRFSRPILPYLTQLTEQFTRYALGDVAKLN
SAYAIRLYELLCQWRTAGREVSIDWLREAFQLE-GRYPATKDLKRWVIQPAVDQINEHSP
LWVCWDQRKSGRRITHFLFEFRKSEGAG
>WP_019624929.1
-MVKSNALIQAGYRLTLAEQRVMLSAITQIRRTDEKYSVEANALADVSGTSARAYQELAE
AAERLYRREVRNGEMWVQEITYIRDEGRVELRFARAILPYLSTLREQFTSYQLRYVALMR
STHGIRLYELLAQWRQTGREIELDDLRRMFGIE-GQYPAVKDLRRRVIEPAVRDVNEHSD
LLVRYGQRKAGRRVVAFQFQFSKGR---
>WP_019949660.1
LIRQHNAITTARYDYTACQLDLLFFLLSKLRREDKPYQIHMNEVVAMTG--REHYKQLKE
ATESMGSREV-ENDQWMQKVEYVKGQGYLRIRLSEDIRPYLFELKNNFTSFQLFSALKIS
SKYAKRIYQMA-QWKDIGKTYDLDEFKHMLKLDPKQFQRISDLKAKVLDIAVRQINENTE
LKIGYT-LKQGRSFHAVRFYVQRAKKKA
>WP_019991346.1
-IVQDNAITSARYEMNALEKNIIYMMMAQLRKDDNAYYISVRELMDKTG--TRSYDDFKR
ATEQLVGRQI-PNGQAMSSAEYVVGQGIIEIGLDPKIRPYFFDLKQNFTAFQLHMALSLD
SKYSKRVYEML-QYRNL-LRIDVIELKRRLYLDDKQYKNWADFERRILVVAQNEINDKTD
LRITYT-VKTGR-VSSLRFIIVQKQKQ-
>WP_020294207.1
SVTKANDLISASYRLTLQEQRLLLAAIAQVDPPS--ITVTAASFAEIYGVPIRAYTNLKE
AADSLYERDIQD-GRWVYKATYAEGEGRVTLNFTVDVIPYLSMLNSKLTSYDLRRVANLN
SMHSFRLFELMMQFKSTGLIIEVEKLRILLDLGD-SYKRFNNLRQRVIAPSINEIMAKSG
ITITYQTITEGKTVKSLMFRFQAQR---
>WP_020397229.1
-VVKHNSLINASYALSLVEQRLILLAIVDARNSADNLTITAKDYGSQFSVHRNAYQALKD
ACNNLFARQFTE-GKWVSQIAYIDSVATVDLIFSPAVVPLITELERHFTQYELEQVAGLS
SAYAVRLYELLIAWRSTGPIFELEEFRNRLGVIDGEYKLMHQFKQRVLDLAITQINKHTD
IMANYEQHKQGRVITGFSFSFKKAKEKE
>WP_020397264.1
-IKISNLLTRAAHGLSLPEKRILMIALGKIDG----ARVHASEIAEIGGIDIKAYLEARN
GQQKLYERSISDKGGWVARAHYHKNEGWIEIAFNIDLVPYISKLKNEFTSYKLSRAGALR
SIYSWRLFELLMQFKTTGLAITVADFQDFIEAEPSHKKNFANLRIRVIEPAIKEIGEKDG
LNVTWKPITAGRKTTGLEFRFP--RK--
>WP_020397269.1
-ITISNEIIRSAQGLNLWEKRILMLAVSKIDS----T-LKVSDLVSLYKVNKDAYQEAKK
AAEGIMKRQIR-KTLWVIESAYQQREGRIQVELHPKLIPYLQALKMHFTSYKLSRVSGLQ
SVYSWRLFELLMQFKKTGLTILIDDFYHAMDAPESLRANFSNLRNRVIEPAVKEIRAKDG
LAVEWEALKAGRKVKALRFSFP--TSTL
>WP_020531120.1
NVRKSNKLI--NYKLGLTQQKLFLFSVTELKK--EDLSFDMRDFF---GKKRTEYETVRN
AAAQLVRTSI-DDG-WAELALYIEGEGSIYFKFNQDLRPYLVNLRGNFTSYLYDNVVHFK
SGYSVRIYELLVRWNNV-YEVNVDYLKEILGITE-KYKTFPKFREKVLDKAQNEINAYSD
LTISYETVKKGRTIRSIRFYIKKEQDKI
>WP_020560800.1
NVKKGNDLIEARYKLSIGEQRLVLLLASQIHVDDEDYEIRVQDFAEMFNLKTKLYEKVEE
AAKELVGKFL--KG-WLSYVKYIHGSGTIQLRFDKSLKPYLLQLKKQFTQYKLNHVMSFK
SSYSIRLYELLIAWVP-KKTFTLEEYRNFLGIEKGKYPIFADLKKWVIEPPVREITDQTD
LNI-FERIKTGRKITGLCF-VLRE-KKP
>WP_020600304.1
PIWQDNVLTVARYEMTEAEKNILYMVVAQVRKEDSPYQVSVKEMANLTG-SDEKFETYKK
ATEKLVGRQT-PNGQSFASAEYKKGTGIIELELSQKVRPFYVDLSQRFTKIQLVAAISLN
SAYAKRIYELL-MYKNMDFTRNLAELKTILGVDSKSYPTWTKFETRILEVAAKEINGHTD
LSFTYK-VYRGRPVVEVEFEVYKPDKK-
>WP_020602764.1
SIWQDNALTVARYEMSETEKNLLYMVVAQVRPEDSEYQVSVKEMAKITG-SERMGEAYKQ
AARKLMSRET-SGGITFTSARFKKGTDLIEIELSRYVRPLYVDLNKKYTKVQLAAAISLN
SAYAKRIYELL-MYKNMDFRRDIADLKSMLWIDPKSYPDWTNFQRRVLDIAAKEINGHTD
ITFTYK-IYRGRPVVEVEFEVYKPDKK-
>WP_020603869.1
AIRQHNAITTARYEYSELQLDIFLYLLSMLKRD-KKYEIVVKDLSTMTG--KEKYGYLRK
ATEEMGSREI-STSQWMQRVKYVIGEGRIEVRFSDDIKPYLFDLKDNFTSFELYAALRLG
SKYAKRIYAIC-QWKDKRQTFSLNEFKKMLFLDDKQFERLSDFKRYVLDASVKQINQRTD
LEISYT-GKRGRSFDSVTFDVQLADRKV
>WP_020952742.1
EI-KPGELVDLVE-LTLNDRRIYNQLLDAIDKPVTH-LIPKSALR-----SHNSNDRVGE
SLERLMS-KVAWDGAILGGNLG----GMLEYEIPARLRKII---GNVFARLQREVMFALS
SKYALTLYEMVQKRGNLAEKFTLDSLRGIMGVPKGKLTSWSNLKLRAIDPAVAEVKALSD
FMVEIAPIKTGRAVTHVELRW-KDGEEL
>WP_020961692.1
NVTKSNVLIEANYKLSTLEQKIILYLISQIHKDDDDYRLPIQEFSELLGYRGSKYTELRE
ITKNLMRKEIR-GQQWVSYVEYDGNSGYVSLSFDPRLKPYLLQLKREFTTYRLKNVMELK
SSYSIRMYELLKRWQYVGFEIRLDELRMMVGAG-NKYREYHNFKKRVLNPAQQEISEKTD
IMFSYEEIREKRKVVSIRFRIKKQYRDI
>WP_021280464.1
NVVKANSLIEASYRLSIDEVRILALTIGTMDPN---FDFTVADFVREFEISMDAYKQIQA
AIKRIYERSVRDSNEWVSSRTYFKKEGRFRIAMTDEVMPYLTQLKGQFTQYQLKNIAYFN
SVHSIRIYELITQYRNVGREITVEDLKKWLQVED-KYPRFNSFNQRVIEPAITEINERSD
LFVDIEQIKRGRSIYALNFTIK-KKEGN
>WP_022795279.1
HVTQSNDLIMSRQDLTIQERRIIYAFASLIHKEDNDHRVKVKDIADILGIQTKYYRKVQN
IVLGLQQKYIQE--YWVASSEYFHGQGCVELEFSQKMKPYLLELKQRFTPFKLRNVLRLR
SEYSMRMYELLKKDEFRHVSYSIPELRQLLNIEEGKYEPYANFKNRILKKAQEELENYTD
LTFSYVEIKEGRKVAALTFAIQDNK-QF
>WP_023265670.1
-VTMSNALARASHALSLIEKRVLAASIARVDSKIHAIRISALDYAETYGVDPKAYEHLKS
AADHLFERQFSSGGRWVSSATYAKNEGFIEVSFTPEVYPHLNALRNQYTTYKLKNAASFR
SAYSWRLFEIARSWLESQVTITVENLRHQLEWPESYK---NDARKRAIDPAVAEIAQFEH
LDITYKVVKHGRSIHALEFVFK--EQEM
>WP_023511808.1
NVVKANALIKTRYDLTLQEQKLILFVIQKIKPGDQEYTFSIQDYCKICEIDYDNYQNIKK
ALLKLRNKWMKDNSTWLSKVRIWQRKGTIDVQLDNDLKPYLLDLKEFFTKYKYLYVMSMR
SSYSIRLYEYLKENQH--IILTVDEIREILGIGEKKLTKWYDIRRKVIDQAQKEINDLTD
IMFKYQTLKQGRSVHEVAFHVF---QRV
>WP_024535457.1
NVTQSNNLIEARHLLTAREQKIVLTMVSMIQPTDKDYRISIREFHELLGLSGRHYTEIKE
IAKELMSKEIKDDGLWISSADYIKGEGVIALSFSPKLLPYLLQLKNAFTSYRLSNILSLK
STYSIRLYELMKKWQHLGWECPVESLREKLGATTKTYSLYGNFKHRVLTFAINEINEKTD
LHITIKELKKGRKVDKIEFSIQEED-TV
>WP_024634253.1
YVSESNALIEARTNLTLHEERLIYILASRIHPEDTSHHFRVKDIAEKLGLTEKFYKRVRE
IIDSLQDKIIEKSMSWLAAARYYHGKGMIELEFSEMLRPYLLQLHQNFTKFKLWNVLYLK
SFYSSKLYKLLKQYLPLQRKFTMEQLRDKLELEEGKYVKYSHLKNRILLSSQVELEAKTD
IRFTFEEIKSGAKVVGIIFHIFHEKNEV
>WP_024684979.1
SVTKANDLISASYRLTLQEQRLLLAAIAQVDPPS--ITVTAASFADIYGVPIRAYTNLKE
AADSLYERDIQD-GRWVYKAAYAEGEGRVTLNFTVDVIPYLSMLNSKLTSYDLRRVANLN
SMHSFRLFELMMQFKSTGLIIEVEKLRTLLDLGD-SYKRFNNLRQRVIAPSISEIMAKSG
ITITYETITEGKTVKSLIFRFQAQR---
>WP_024766578.1
PVSKSNDLIQASYKLTLQEQRLVLAAICKQDPEK--ISVYASDFAKIYGIPLRCYEYMKE
AADSLYERDIKD-NRWVDRAKYVTGEGRVDLYFTVHVMPYLSHLTKRVTTYDLRRVAQLE
STNSYRLFEMLMQFRSTGAHIEVDRLREALGLDG-AYERFNNLRQRVIDPAVKELEAKSG
LIVTYELQKAGRKVKAIKFAFKAQP---
>WP_024772319.1
GV-KPGELVDVVE-LTLNDRKIYNLLVQDIAKPVLH-SIDKEALR-----SRKSDERVDS
SIMRLMG-HIKQNGATLGKNIE----GKFYYSFDPDLRDAL---NDVFARLKKNVMLSFK
GKYGLALYEMVEKRINMSETFSVQEFRNLLGVPKNKLTTWYNLRTRAIEPAQMEVNQLST
FRVEIEGKSKGREITHILLKW-TSDEQI
>WP_024962029.1
NITQANAMINSKYTLNLSEQRLILFAIAQIDSNDESFSCTVKELEKELSI--EKESRLKD
LAVNILKKLI-KEG-WFSSFKYYGGEARIEFKISDDLVPYLLKLKEKFTTYSLEIAIQFQ
GKYTTRFYEFCMQ-KN-DISFELDFLYELLQLPKT-MRVWGQFKRDVLDLSINEINEKTE
IKANYEAIKTGRKYTNLILSWE------
>WP_025042611.1
QV-KPGELVDLVE-LTLADRRIYNQLLDAIEKPVTH-VIAKSDLR-----SHNSNDRVGA
SIERLMA-KIQRDGAILGGNVA----GLLEYEIPQRLRRII---KDVFARLQREVMFALS
SKYALTLYEMVQKRGNLSEKFSLEDMRGVLGVPKGKLTSWSNLKLRAIDPAVEEVSVLSD
FVVEVEPIKTGRRVTHIELRW-KDAES-
>WP_025048587.1
QV-KPGELVDLVE-LTLADRRIYNQLLDAIEKPVTH-VISKSDLR-----SHNSNDRVGG
SIERLMA-KVQRDGAILGGNVT----GLLEYEIPQRLRRII---KDVFARLQREVMFALS
SKYALTLYEMVQKRGNLSEKFSLEDMRGVLGVPKGKLTSWSNLKLRAIDPAVEEVSALSD
YIVEVDPIKTGRRVTHIELRW-KDAEA-
>WP_025057633.1
EV-KPGELVDLVE-LTLADRRIYNQLLDAIEKPVTH-VIAKADLR-----SHNSNDRVGE
SIERLMA-KVKRDGAILGGNIT----GLLEYEIPTRLRRII---KDVFARLQREVMFALS
SKYALTLYEMIQKRGNLSEKFGVDDLRGILGVPKGKLTSWSNLKLRAIDPAVAEVCALSD
FVVEVAPIKTGRRVTHVELRW-KDAEER
>WP_025057681.1
DS-KAGELVDGHYNPSLQALKLQDVLMGKIADDRWH-ELPLATFK---QFRNLTHEDVVR
LFEELRS-R--NNAHTIAVGRMDEGTGRLRYKFDDEFRKIV---EKLYAVLDYRAGLAMS
SRYAHRLHEMISFRAARQERFTIEELRARLGVQTGKLSTWTAFKQKALDTAIEEVNQSSR
FHVSFRITKRRRKTSEVELTW-K-EI--
>WP_025060815.1
DV-LPAEVARGVYNPSLAALKLMHLMIGRMAEPVRH-EIRLSDIR---KMNNHSRGSLTP
LFEELRA-RE-DEDRILDHAVRISGDTLLSWFFGRMFIEMA---EAHWAIMDRQTIFHLT
SKYSVLLFQHISSLTGLAKTFTVSELRAMLGVTEGKITRFANLNRDVVQPAIKEISQLSR
LALTATPNKIGRTVASVTISW-KEKETP
>WP_025392881.1
NVVKHNNLVMSRYNLSLAEQKLILQVASMIEKDDEDYTVYVSEYLDLIDSDAPTYRKLKE
FAETLLKKYIQDG-VWFASLKYESKRGVLLCSFHPDLKPYLLQLKKNFTSYRLKNILKLK
SKYSIRLYEILKSHQGIGINFKTDDLRNILAIPSE-Y-KYADIKRQILKPSQREL-KKTD
ITFEFKEIKRTRRVVEIQFTILKQN---
>WP_025466894.1
EVVKDNVLINATYSLSLVEQRLMILAIIVARKSWSIVQIPAESYEVTFNVTRQSYLALKE
AAKNLFERRFSAKGTWVSDIAYIDSTATVEITFSPVVLPLITNLEKHFTSYEIEQVSNLN
SPYAVRLYELIISWRSIRPMIDLKDFRNRIGVLENEYQRMELFKRRVLEPAISQINTHTD
IIAKYEQHKRGRSIIGFSFSFKKDKQHF
>WP_025609562.1
SIRQHNAITAARYDYSACQLDILFCLLSQLRKEDSSYRINIADVERMTG--RQNYQQLQE
ATADMGSREV-ENDQWMQKVEYVKGQGCLEIVLSKFIRPYLFELKDNFTSYQLHSALKLS
SKYAKRIYQLA-QWKDIGKTYTINELKVMLKLDPHQFEKFSQFKARVLDIATRQINEHTD
LKIGYH-IKQGRAFHSIRFYIQKASRKA
>WP_025650494.1
NVVKTNQLNSALQNLSLPEIRIIQLAIVDARESTDKLRIDALRYAEMFETTRQGYQRMKD
AEENLFNRRFSGK-KWIQEVTYLDDEGAIELVFTLAVVKGISRIEDFFTSYLLEQTASMD
SIYSVRLYELLVQWKQAKPMFELERFRSQLGIESSEYKRMGNFKLRVLDLAVQEINEKTD
IKVGYEQVKKGRTIIGFKFKISKKKQ--
>WP_025651587.1
DVVKSNRLNTAIQNLSLSEVRIIQLAIVDARESTDKLLISAARYAEAFNVTLQAYEAIVD
AEKNLFERRFSDE-KWIQRSKHVKGMASISIIFTYDVVNEIVRIEKFFTSYMLEQTANMK
STYSVRLYELLIQWKSTKPVFELKRFREQLGIGDEEYTRMDNFKKRILDSSIEEINEKSD
IKVSYEQVKKGRTITGFKFKVLKKKQ--
>WP_025651591.1
NVVKTNYLNTVLQNLKLSEIRIVQLAVVDARESAEILRIDAKRYAEVFNTTRQGYLMMKD
AEDTLFNRRFSGK-KWLSQVRYLDDEGAIEVVFTPAVVKGITRIEEFFTKYLLEQTAAMD
SNYSVRLYELLVQWKQAKPVFELEKFRGQLGLEFDEYQTMSNFKKRVLNLAVEEINEKSD
LNISYTQKKKGRKIIGFSFIVLKKKQ--
>WP_026603664.1
LVVKSNKVVEASYMLTLAEQRVLLACIAQIDSTENYFEITASGVADLAGLENTAYRDLKK
ATEKLYERSVIDPPKWISSIDYVPGEGKLVLSFSVGIIPYLSQLSREFTKYKLKHVARFE
SVYSIRLYELLVQWSSAGREIEVEWLKRQFQVA-EKYDRVVDLKKRVIDPAVEEINQHSN
LWVKYGQRKSGRTITHFQFQFGKSK---
>WP_026701680.1
NVYQSNDLVEAIYELTATEHKIIRYAAGKIVK---HVSFTVAEFIK----AAGGYYAVNK
IASELTKKMI--KTVWV--------DGMVHIQFNDVIEPYLINLQGRYTKYDFPTIGHMQ
SPYTIRLFELLQQYVKIQRTFQIDKLKEHLGVGD-KYKQYGHFKSRVLLKAQEEL-NDNL
LTFDFQEVKQGRRVEKIEFNIK-ER-DI
>WP_026708947.1
------------------------------------------------------------
---------------------------------------------SQYTTYSLHVAMSLK
SKWSQRMYELC-KWQGT-FRITVNDLRQSFMLKK--YDRYALLNERVLQVAKRELKELCD
VYFEF--EEKGRTVETLRFKLK-KVQT-
>WP_026708972.1
EIKQHNTITSGRYDFSACQLDVLFMLLASLDENDSSYNIRVKDIELITG--RKNYQQLVE
SNEEMMSRKI-EESQVLSEIKYLDGTGSFDMVINEPARSYFFELKNNFTLLELKSVLSCT
SKHAKRLYTLA-QWRGTGHTYSISELKEMLGLDPRQYTKISMFKKQVLDVAKKQINEHTD
IVFDYE-LKRGRSFDTIKLFCS-QEK--
>WP_026887576.1
NIYQSNRLIEASYTLTVMEQKLIRLLASMIKKDD-DYKFKTKELIKILNTSDSFYRDIDN
ITDSIMQRKIKINGKWVDTCKYKD--GVLTLKVNKELKPFYLNLD-WYTKYQLKNIMQFK
STYSFRLYELVKQYEKIGRSITIDDFRCVLDIDDKQYPKYANLKQKVISVAVNEINSKTD
LYIEYEEIKEIRKITSLKFYIK-YSLNV
>WP_026993708.1
SIRKANEFVEARYKFDIWETRVFAYMLTMIKYSDTDYKINVGDIVREFDLNRGVYEEIKK
ASEKLLSKKVQPEGDLVVSTAP-NSKDNIKLSFHPSLKPFLIELKQRYLVYDIRNILSLT
SIYSIRLFELLKQYQKIGRRFGIDELKMLLSEPD-EYVLYGHFKDRIIKKAQKDL-RETD
IYFEFDEEAEKKRVYAITF-IEKP-NKV
>WP_027728938.1
DVVQSNS-IRGIYS-SPTARKLIAYCILKINHENNSFKFSISEFINRLGISKSTYKQVKR
AVEELTS-QV-EE-KWFSSATY-DKNDLIELDFNPQIGLAIQEIK-QFSAMNIKTIGEIQ
SFYALRYFELCSKY---GWKFPLKEIKTMFKIDKDAYKRMNNFITKVVKNPIEEVNKVND
FQMSYA--KENKT-VGFEFTIK-EEEEI
>WP_028123670.1
TIYQHNIITSGKYDYSSCMLDILFMVLSCLEKDRM-YTIHNHDIEEITG--RKNYAQLRE
ATENIGSREI-ETPQWLEYVDYMKGTGSFNIKINESAKPYFFELKNNFTSMQLKSVLNCS
SKYAKRLYAIA-QWRSVGKRFEIKELKEMLGLDKKQFERISDFKIKVLDIARKQISENTD
IELDYE-KKKGREFFWVTLSIQKQEKT-
>WP_028215390.1
TVAMSRALVNAQQGLSLNEKRVMMAALRCVDSLHGRVRVRADEFAALAALAPRAYEGLRD
GCASLQKRTLTD-GSWVWKAVYHEGEGWAEISFSPDLTPHIFLLQRRFVSYQLEFARGLQ
SLYSWRLLELLMRERDRGLLITLEDFRNVLEIPDTYR--FADIKRRVIEMAVNELNSKAD
LVISWKPVKLGRAVNSLDFQFI--QQRL
>WP_028284858.1
DV-KPGELVDLIE-LTLTDRRIYNQLLEAIDKPVLH-VIAKADLR-----SHNSNDRIGE
SIERLMS-KVEWDGAVLGGNLS----GLFEYEIPPRLRKII---SNVFARLQREVMFALS
SKYALTLYEMVQKRGNLSEKFTLDALRGVLGVPKGKLTSWSNLRLRAIDPAVAEVSALSD
YVVEIQPIKTGRSVTHVELRW-KDDEEL
>WP_028718763.1
DI-KPGELVDLIE-LTLNDRRIYNQLLDAIDKPVTH-LIAKSSLR-----SHNSNDRVGE
SLERLMS-KVAWDGAILGGNLS----GLLEYEIPARLRKII---RNVFARLQREVMFALS
SKYALTLYEMVQKRGNLAERFTLDGLRGIMGVPKGKLSSWSNLKLRAIDPAVAEVNALSD
YMVEILPFKTGRAVTHVEMRW-KDGEQV
>WP_028890645.1
GIIQPNHVSTAKFRYTCIEKNIIYHIIEKLQEVKDPYKITLE----LSKLDKNNYSNIRK
AVKSLATKEFDP--LFIGALEYEVRSKYITLVIPSTACVFFCYIGGGFTAIQKNIALNLN
SIHSKILYELC-RWVDR-FNSDLISFRVYLQVDK--YKQIAHLRNKVLEVAKRELKEKAD
LYFNYS-EKGGRSYDYINIKINLTIKS-
>WP_028957887.1
DV-KPGELVDLVE-LTLADRRIYNQLLDAIDKPVTH-VISKGDLR-----SHNSNDRVGE
SIERLMA-KVRRDGAILGGNIS----GLFEYEIPTRLRKII---KDVFARLQREVMFALS
SKYALTLYEMIQKRGKLSERFSLEDLRGILGVPKGKLTSWSNLKLRAIEPALVEVNALSD
YVVSVEPIKTGRRVTHVELRW-KDADT-
>WP_029523661.1
DYLGKNPIIEAIQKFTPEEHKIFIEAVSRLTVEDDAIKIDLREFLREKGVSER-YSYVRK
LANSLRTKKIKKE-DFIS---YTGGEGTLIVGFNADLVPFLLKLKGGFTQIPKKEVFKLA
SSYSIKLYQLLKRFEDTG---KISDLKEKLGIPSERYKSFRDFNKRVLKKAIEDINKLTD
IQVSYETVKEYRKVTHIVFYVKE-QNAL
>WP_030003155.1
DVVKANEIIKAKFDLGLLEQKTFCYAVSKIKP-DDAYVFTINEYCDICGINRNTIEEVKS
ALKRLRDKYMLEKDLWLSKAKVSPRSGKIAIKFDEDMQKYLMGLYTNYTQYSLLCVLPMR
STYSIRLYELLKAGLH--KDFDIDDLKAQLCA---PYARFPDFRRKVIEVAVKEINIYTD
IEVSWEPINKGRKVVKVHFSIK---GRA
>WP_031943932.1
DVTMSNALTRAGHGLTLAEKRIIGAAVSMLNSGPGETRITATEYADTFDVDTDAYNQLKA
ATKTLYSRSITEKEQWIGSVRYQKGEGWVELAWWPDLMKHLLGLKAQFTSYQLKQASALR
SAYSWKLLELLQRFDSTGAEYTIEDFCTSMDATEKQKANFNNIKRRIIEPAVKELVEKDG
WLIQWTPIKAGRKVVRLRFEFK--KQDL
>WP_032013356.1
EVVKDNALINASYNLDLVEQRLILLAIVEARENANDLEVHAEGYINQFGVHRNAYQALKD
ACNDLFARQFSERGRWVSEIGYVDNEAVVKLIFAPAIVPLITRLEEHFTKYELQQVSNLS
SAYAVRLYELLIAWRSTGPVIEVSDFRQRIGVLDTEYKRMERFKTSVLELAIKQINEHTD
ITVKYEQHKR------------------
>WP_032072971.1
GVVKDNALMNASYNLEVTEQRLILLAIINARETSDSLEIHANDYASQFHVTKEAYKALKT
AVNNLFERQFSKKGRWVSRIKYIDDSAILEITFAPDVVPLITRLEKHFTSYQIQQVTQLT
GKYAIRLYELLIAWREVGPQIELSEFRAKLGVEDDEYKAMNHFKSRVLEPSIKQINQHTD
IIVSYEQHKRGRTITGFSFKFKKQ-QHL
>WP_032398613.1
KVVEHNSLITSIAKMDKTPLKMFELAVSCIDTKDHT--LSKAELFAFFKVSDNKHSRFKE
AVEKMQKQKI-KEHPW-----Y-HDE--VLIRFSPEIIPYLVNLKKNFTQHALSDIAELN
SKYSIILYRWLSQYEHVGPSISIRELREMTDT--KEYSRFQSFENRVLKNAVVEITQHTS
FNVSYEKVKKGRSIDSIVFHIKKKPLGV
>WP_033369451.1
HIRQHNAITTARYEMSACEMDIVFSLLSVLRKEDRAYRIRVKELEQLTG--RVNYQRLLE
ATSNLRSRVI-EDNQGLASALYIKGEGIIELEISERMRRYLIDLKNNFTSYRLQSVFSLS
SKYAKRIYQIA-QWKDIGKTFTLDELKIMLALDPKQYEKISALQKYVLDVATTQINEHTD
LRINYE-IKKGRSFHSIRFFVQHEKKKA
>WP_033568723.1
DAYKSNALIEASYKLTLQEQRFLLVCISRIKSPPA-MTITATELYRAFDMGRQAEAKLKE
AIDRLWDRSVIDKDEWVQYRAYLKGEAKVEITFSDAIMPYLTQLKGQFTRVVVKNVSNLS
SSYSIRIYELIQQFRSTGRTIALDDFRSMLNVED-KYTQYKDLNKLLLKPSIQELNEKSD
LMVVVEPIKQGRKVVALRFRFRDQK---
>WP_034121065.1
DVVKDNALINASYNLDTTEQRLILLAIVQAREDANSLEVHAHHYMKQFNVDKHAYEGLKN
AASNLFERKFSEGQKWVSKIAYVDAAGIVELTFAPDVIPLITQLEKSFTAYELKQISSLT
SKYAIRLYELLIQWRSVGPIFDIDDFRFKLGLAEGEYAKMANFKVRVLDIALNQINELTD
ITASYEQHKVGRTISGFSFTFTKQ-QQF
>WP_034300737.1
QVTKSNILIEANYKLGVVEQKIILCLASNIHPEDSDYTLPIKEFNRLLGLNGTKYTELRQ
ITKELMQKEVR-DKQWLSYVAYNESEGTIDVRFDPFLRPYLLELKKEFTSYKLENVVKLK
SSYAIRIYELLKQYEKFQRTFFLSDLRKMLGAE-DVYPAYGNFKQRVLLPAQKELMKKTD
ISFEIEVVKKGRKVEKVKFLIKKNQRDI
>WP_034302611.1
NVTKSNELIESTYKLSLQEQRILLIMASKVQPQDETYRFRAKEIIEIIGIKGTYYTHLKE
VVNGLQRNTIKDGINWLITSIYEENEGYVTLQFHPELKDFFLELKEKFTTYQLENVVSLN
SVYSIRIYELLKQYEKIKREMTVQELRNYLAIEVTKYKQYGHFKSKVLLVAQKEINMKTD
IQMEFTEIKTGRKVTSIEFRINRDDKEI
>WP_034329871.1
NVTKSNLLIEANYKLGVTEQKIILCIASKIQPDDSDYTLPIKEFNKLLGLKGTKYTELRK
ITKDLMQKEVR-ENQWLSYVAYNVTEGTIDIRFDPFLRPYLLQLKKEFTSYKLDNVVKLK
SSYAIRIYELLKQYERVQRTFSMEHLRRLLGVE-DLYPAYGNFKQRVLIPAQKELEKKTD
ISFELEEMKIGRRVDKVKFVIRRPNKNV
>WP_034586039.1
GVVKDNALINASYNLETAEQRLILLAIMNARETADSLEIHAGDYAKHFNVSTDAYKALKD
AVNNLFNRQFSKKGRWVSRIFYVDSLALLEITFAPDVVPLITRLEQHFTSYQLKQVAQLT
SKYAIRLYEMLIAWRATGPEIELSEFRNRLGVGDNEYTAMNNFKSRVLEPAIKQINEHTD
ITASYEQHKKGRIISGFSFKFKKQKQHL
>WP_034706838.1
EVVKDNALINASYNLDTTEQRLILLAIVQAREDANSLEVHAHHYMKQFNVDKHAYEGLKN
AASNLFERKFSEGQKWVSKIAYVDSAGIVELTFAPDVIPLITQLEKSFTAYELKQISSLT
SKYAIRLYELLIQWRSVGPLFELDDFRFKLGLAEGEYTKMANFKVRVLDAALNQINELTD
IIASYEQHKNGRVISGFSFTFTKQ-QQF
>WP_034890468.1
DIKQPNHIFTARFTLSRLEKNIIYTILDKLQKSMDLFVVTAK----LKTLDKNNYKRIKS
AVKSLGSKEFEPNGVSLSGLTHVQNSDSISFIIPSQASKFFCYIGGGYTIFQKTIAISLT
SLYSKRLYELC-RWIDK-YNCSIEDFKKLMSINK--YKQISHLRERVLEDSKDELEKLSD
VYFSYS-RK-GRTYTTISFKFSIPVKE-
>WP_035335996.1 WP_035335996.1__WP_095380441.1
NVTKSNILIESTYKLSLQEQRILLIMASKVQPNDETYRFRAKDFIEIVGNKGTFYSYLKE
IVNGLQTKTIKKGRNWVITSIYEENEGYITLQFHPSLKYLFLELKEKFTSYQLENVVRLN
SVYSIRIYELLKQYERLRRELTLEELRHFLAIEPTKYKQYGHFKSKVLAVAQKEINNKTD
IHFEFVEIKTGRKVTSIEFIITSEEMDI
>WP_035336209.1
GVVKDNALMNASYNLETSEQRLILLAIMNARETADSLEIHASDYAKHFNVSTDAYKVLKD
AVNNLFERKFSKKGRWVSRVFYVDTLAILEITFAPDVVPLVTRLEEHFTSYQLKQVSQLT
GKYAIRLYELLIAWREVGPQIELPEFRNRVGVEDNEYQRMELFKRRVLEPSIKQINEHTD
ITVTYEQHKKGRAISGFSFRFKKQKQHL
>WP_035564462.1
GLWQDNALTVARYEMSALEKNILYMVMASIKKDDAPYQVSARELMALTG--ETKVADLHR
ATKRLITRET-PNGQTFASAEYMTGQGIIELELSQKVRPLYVELKERFTTMQLHTALTLN
SKYAKRLYELF-MYKNLDFRIDVQQLKQQLDIDPKRYEKWTHFKNRVLDPSEHEINGKAD
LSFSYK-LKQGR-VTQIEFQVYKEHEE-
>WP_035568013.1
LVRQSNALTNARFEYSELQLDLFFFMLSKLRKT-QEYQLNIKELSALTG--KQHLPYLLL
ATEGMMSRTI-TTEQSMQRIEYLTGTGITEIKLSEDILPHLFHLKDNFTSYGLAAALRLS
SKYAKRIYQLC-QWKDLGKKYDVQDLKKTLGLDDKKMKQFGQLRSFVLDPAVKQINEHTE
LHISYQ-EKVGRSFKNIVFTVQLHTKTK
>WP_035599727.1
VIYKANALVEASYRLSLYEQRILLVCISQVRRTDQKYTVSAKQLSDLSGVGLKAYRHLKE
ASERLFERRVTNG-LWVQTVEYQKSEGAVALRFGTDMVPYLSQLTEQFTRYALADVAKMT
SGHAMRLYEQLVQWRDTGRVVEIDWLRETLQLE-ERYSNIRDLKRRVIEPAVAQINEHSP
LWVKWDQRKTGRRVSHLVFTFGKQKTGK
>WP_035604536.1
NVIDSNELAMAEYNLSLNEKRVI---VSMLNGNGSALRLHAMEYAELFDLPTHAYRDLKA
ACDRLFDREF--SGRWVYIASYHKKKGYVELAFSPKVFPFLQHLRR-FSQYKLKQACAIR
CVYTYRLFEVLNSWRS-GFTCTLDEFRRIMEVPA-SYA--SAINTRIIIPS---------
LTVTYEE-KSGR-IT---FYIGR--QGV
>WP_037424357.1
NVTKSNSLIDASYKLNVQAQKLVLACLGKVDSP---MTLTALEFSELMGIDIKAHRELYK
ASDTLFDAVILDEQKWIQKGVKLKGQGAITITWTDEVLKYISSLQSRFTTYKLRHIANLQ
SAHSIRLYELLMKFNATGRVIYVDDFRSALGISD-KYPQFRDLNKWVIKPAVDELNQRSD
LTINYETIKKGRTVAALSFEFKSQK---
>WP_038031823.1
EVRQHNFLTEARYEMTACEMDILFCLLNEIRED-ESYQLKVKEIELLTG--RQNYQQCRE
STFRLAEREV-ENGQSLSTAEYKMGEGIIELEVSPKVIPYLYELKKNYTAFRLLASLRFT
SKYAKRFYLYC-RWKDVGFTTTIDELKIKLKLDPKKYVQVRQFVDKVLEVAVQEINEVSE
LMVQYT-IKEGRKYTKVRFNIKVEDKGK
>WP_038196555.1
KAYKSNALIEASYKLTLQEQRVLLLCIGKLNPP---FQLTADEFYQAFDMNRKAERRLQE
AIERLWDRTVIWKDDWIQRKAYFNGEGKIEISFSNYIMPYLTQLKGQFTSIAVKNVSALK
RTYSIRIYELLMQFKKTGRLIAINDFRTMLNLED-KYKEFRTLNDSVIKPCITELNKKSD
LIVSVDTVKKGRTVVALHFQFKDQK---
>WP_038196912.1
EAYKSNALIEASYKLTLQEQRLLLMCIGKLNPP---FHLTANEFYLAFNMGTGAERHLQN
AVDRLAERWIQWKHDWIQQKAYFDKEGKIELTFSDSIIPYLTQLKGQFTSIAVKNISSLK
RTYSIRIYELLMQFKTTGRLISISDFRSMTGLDD-KYSKFAELNKFVIKPAVKELNEKSN
LVVLVDTVKKGRTVVAFHFRFKDQK---
>WP_038252976.1
EAYKSNALIEASYKLTLQEQRVLLMCIGKLNPP---FQLTANEFYLAFNMGTGAERHLQD
AIDRLSERWIQWKHDWIQQKAYFDKEGKIEITFSDSIMPYLTQLKGQFTSIAVKNISELK
RTYSIRIYELLMQFKKSGRLINVEDFRSMLGLED-KYLKFSELNKFVIKPAIKELNEKSN
LTVNVDMIKKGRTIVSLHFQFKNQK---
>WP_038727754.1
NVTMANIIVRASHNLNLSEKRMIAAALAASDATEEKVKLSAMEYAETFDITLDAYEQLQD
GADKLLTKLIVDKG-WLLRAKYSKGHGVVTITWHPDVRPYLFCLRQEFTTYKLKHAAALR
SVYSWRLFENLKSWNGAGWEPSLEEFQHAMDAPQNYRTNFKELRRRVIDPAVKELTEKNG
LIVDWEPTKNGRKVIGLRFKFR--PQAL
>WP_039088149.1
EVVKSNNFVEASYKLTLDEMRVLLLTLGVLDPP---FEFTVSDFASRFGVDEKAYQQVSK
AIDKLGGRWAVKTKKFLTEQAYFKGEGRFQIILHEKLMPYISKLKGRFTRYNLDYVVNFS
GFHSIRLYELMAQYRIGGREISLTDLKDWLQISD-KYDRYNNFNQRVLTPAITEINEKSD
LKVIYEQIKRGRRIVALKFTIQ-KKEGN
>WP_039088164.1
DISKANSFVEASYQMTLDEMRVLSLTLGVFDPP---FEFTVSEFCLHFDVNPDAYTQVQK
AILKIAKRDMIDDEAFVTKRVYFKQEGRFYIEFHEELMPYITNLQARYTKYELVNIGAFS
STHTIRLYELCSQYKKVGREIQLSDLKDWLQIPN-KYPRYNSFREWVLEPAIAEINAKSD
LLVNVEPIKRGRRIVALKFTIR-RKEGN
>WP_039161497.1
SVYKDNYLIEASYRLTLMEQRIMLYAISRLNPP---HSFYVDELLRFFDIEPSAYRALRE
AVYKLSERWVRHPEEWVSSRTYFKDEGRIDIAFTPEIMPYLSQLEKQFTKYQLKNISAFK
GSYSIRLYELLTQYISTGRTINLEDLRDWLKIED-KYPEFKEFNRCVIKPAIKEINDKSD
LLVSVEPIKRGRTIYALKFTIRINKEGN
>WP_039689610.1
QV-KPGELVDLVE-LTLADRRIYNQLLDAIEKPVTH-VISKSDLR-----SHNSNDRVGE
SVERLMS-KVKHEGAILGGNIT----GVLEYEIPQRLRKII---KDVFARLQREVMFALS
SKYALTLYEMIQKRGNLSEKFALDDLRGVLGVPKGKLTSWSNLKLRAIEPAVAEVNMLSD
YVVGIEPVKTGRRVTHIELKW-KDVED-
>WP_040087925.1
KVVEHNSLITSIAKMDKTPLKMFELAVSCINTKDNT--LSKRDLFAFFKVSDNKHSRFKQ
AVEKMQKQQI-EGKPW-----Y-NDE--VKIEFHREIMPYLINLKKNFTQHALSDIAELN
SKYSIILYRWLSQYEHVGPSISVKELRIMTDT--NEYKDMNNFTKKVLNKPLEEINTHTS
FNVTYEKVKKGRSIDSIVFHIKKKKLGV
>WP_040762338.1
GIWQDNALTLARYEMSETEKNLLYMVVAQVKPDDPEYQVSVNQMAEING-SVRKSDAYKQ
ATRKLIGRET-PDGQAFTSARYKKGTDIIEIGLSPEVRPFYIDLNKKFTKLQLAAAISLN
SAYAKRIYELL-MYKNMDFRRNLIDLKTMLWVDPKSYPSWTWFQRNVLDIATKEINGHTD
LTFNYK-VYRGRPVVEVEFEVYKPDKK-
>WP_042247342.1
DV-LPAEVARGVYNPSAEALKLMHLLIGRMADDVRH-ELRLADIK---KMRNHTRATMRK
LFVELRG-V--DTECELDQATYVSDDLLVAWWFGRTFREMA---EKHWAILDRQTVFALS
SKYSILLFQHVASMVNLTKTFTVAELRAVMGVPEGKLIQFGHFNSRAIQSAISEINQTSR
LTLTATPRKVGRTVVSVTLAW-KPREIQ
>WP_042252498.1
EI-KPGELVDLVE-LTLNDRRIYNQLLDAIDKPVSH-VIAKSTLR-----SHNSNDRIGE
SIERLMS-KVAWDGAILGGNVN----GLLEYEIPSRLRRII---SNVFARLQREVMFALS
SKYALTLYEMVQKRGNLSEKFALEALRGVLGVPKGKLTSWSNLKLRAIDPAVAEVNALSD
FMVAIEPIKTGRSVTHVELRW-KDG---
>WP_042286932.1
DVTIKNELVRRIQRMKLSEKRLLALAIAKCNPRLDPIRVTAKEFIEAYHIEARAYSELKK
AAEDLFECRVEDR-SWI------TTAGWVDLKFSPSIAPYLLGIESEFTKYKLRHAADLR
SIYSWRLLEIIAQYRDTGAAILYDEFCQAMGAPDSCVKDSGQLRRRVIEPAVKELQEKNS
LAIEWEPVKPARKVASFLFKFK--PQRL
>WP_042340001.1
EVNMSNALTRAAQGLKLIEKRLISSAIAESDSGPNEVKLSAQDYASTFGIDQPAYVQLRE
AADSIFNKYIRERGRWVSGNTYHHGEGWVEVNFSPEVAPFLLGLRKEFTTYKLKHTAALR
SVYSWRLMEMFAQYRDTGVRISFDDFCHAMEAPPSCLKDFGQLRRRVIDPAVAELTGKDG
LLIEWKPTKNGRKVTGLEFTFK--PQFL
>WP_042978726.1
NVSKSNTLIEANSRLNLVEQKMLLCLASNIEPNDRDYTFPIKHFHDLLGLSGSKYSELSK
ITKELLSKEIR-GEQWLSSAIYNRNKGTIDMRFDPLLKPFLLELSNKFTSYRLANVVKLK
STYAIRIYELLKQYEDLKRTISLENLRYYLDAM-DVYPNYANFKQRVLKPSQKELNQKTD
ISFEFEEIKLARKVQKIRFIIRQNKRDI
>WP_043200802.1
EVTLRNDLVTASQGLTLAEQRVVKACAAILDSEQGRIKLTAAEYAETFSLDLNAYEQLKD
VSKSLLTRVIRERGLWVSGITYHDGEAWVELRFSHEATPYLTMLRGNHTTYRLKQAAALR
SVYSWRMLELLMQFKDTGRQISVEEFVRAMEPSPSIAKDFGQLRRWVIEAAVRELGDKDG
WSIEWQPIKAGRKVVALRFEFE--RQRL
>WP_043640920.1
EVVKSNALVNAMFDLGLQANRFLAFTISRLDH----LEIDVPGFAEAFDIDLKAYREVES
LADQLQRKIIQGE--IITRQKYCEGEGRAWIRFDEDLVPHLLGLKEQFTKYRIRDVYQFQ
RAATWRVYELLQQFKEIGREFDLEEFKRKLGVLG-QYPRITDLQRWILLPAIDEINKTSD
IKVAFEKIKRGRTIVGLRFFI-NQKEAF
>WP_043978888.1
NVTKSNILIESTYKLSLQEQRILLIMASKVQPNDETYRFRAKDFIEIVGNKGTFYSYLKE
IVNGLQTKTIKKGRNWVITSIYEENEGYITLQFHPSLKYLFLELKEKFTSYQLENVVRLN
SVYSIRIYELLKQYERLRRELTLEELRHFLAIEPTKYKQYGHFKSKVLAVAQKEINNKTD
IHFEFVEIKTGRKVTSIEFIITSEETDV
>WP_044359472.1
NVTMANAMMRSAHGLSLAEKRFIAAALAKTDSMDERVKLTAMEYAEAFAVTLNAYEQLQA
GAEALQQPKVIRRGVWIITGKYAKGEGSVEVRWHPDLVPFLFGLRKEFTTYKLKHAAAFR
SIYTWRIFECLKSWQGKGWTPSIDEFHDATEPSPTARANFKELRLRVIEPAVKELREKNG
LLLEWTPVKAGRKVIGLRFSFE--PQSL
>WP_044428256.1
DIRKSHQIIEAGYKLSLAEQRIILLSLAKLDNT---VTLYVKDYAESFGLSETAYTELQK
ASKRLYDRSIIGEDEWIESRTYHKGEGRISFEFSRRVIPYLFELDG-YTQYHLLSVSGFN
SVYSIRLYELCKKIQGMAQVVDVDDIRRILMLED-KYSQYRELNKFVLKVAIAEINAKSD
LFVSFEPIKRGRTITALKFTIQ-KKEGE
>WP_045492808.1
SVTKANDLISASYRLTLQEQRLLLAAIAQVDPPS--ITVTAASFAEIYGVPIRAYTNLKE
AADSLYERDIQD-GRWVYKAAYAEGEGRVTLNFTVDVIPYLSMLNSKLTSYDLRRVANLN
SMHSFRLFELLMQFKSTGLVIEVEKLRILLDLGD-SYKRFNNLRQRVITPSITEIMAKSG
ISITYETITEGKTVKSLVFRFQAQR---
>WP_045688148.1
DIRQHNALTNARYDYTEMQLDLLFFLVSKLRKD-QKYELSIKELSTLTG--KKDYPYLRK
ATEGMGSREV-ETAQWMQRVNYLKGQGIIEIKLTEDIVPYLFDLKDNFTSYELASALRLT
SKYAKRIYQIC-QWKDLGKKYDLEDFRKMLGLDDKKMKQVKELREKVLDIAVKQINEHTE
LQVSYK-EKRVRTFKNIVFTVQLHAKAK
>WP_045794138.1
DVVKDNALINASYNLDLVEQRLILLAIVEARENANDLQVHAESYINQFNVARQAYQALKD
ACKDLFARQFSKRGLWVSEIRYIDAEATVKLIFAPAIVPLITRLEEQFTKYELQQISNLT
SAYAVRLYELLIAWRSTGPFIELTEFRQKIGVLDDEYTRMGNFKDRVLNLAIAQVNEHTD
IIVKCEQHKRGRTISGFSFTFKKSTQHL
>WP_045846830.1
EVNLSNALVNAAQALNLSEKRVMCAAVAKLDSGDGGVKLTAAEYAETFGVDPNAYEQLKG
AADNLFQRYIREKGKWVSRAEYFPGEGTVALRFTPDVAPHLVKLERQFTSYKLAQASALR
SLYSWRLLELLTQYESTGRQIDVEDLHHTMETPESYRKNFKDLRRWIIEPAVKELTEKDG
WIIAWEPVKAGRKVSAVKFVFR--RQKL
>WP_045983929.1
DV-LPAEVARGIYNPGAEALKLMHLLIGRMAEDVRH-ELRLADIK---KMRNHSRATLRK
LFIELAG-V--DTECELDRAKYVSDDLLVAWWFGGAFREMA---EIHWAIMDRQTVFALS
SKYSILLFQHVASLVNLAKTFSVGELRAVLGVQDGKLDRFSNLNQRVLQPAIAEINQTSR
LMLTATPRKVGRTVASVTIAW-KSQESP
>WP_046425532.1
DVTLRNDLVAASHGLTLAEQRVVKSCAAKLDSDQGRITLSAAEYAETFRIDPNAYEQLKV
VSTSLLDRMIRERGLWVSGITYHEGEAWIELRFSHEATPYLTMLRGNHTTYLLKQAAGLR
SIYSWRLLEMLMQYKDTGKRINLEDFAKAMDAKPSHVKNFKDLRRWVIEPAVTELTDKDG
WEIDWQPIKSGRKVSALRFDFK--RQRL
>WP_046861478.1
AVTKANSLIEAAYTLSLNEQRIILACAAQLDGPR--FLLTVDEFQGLFGTDPKTYKEMEE
ATNRLYERDIRD-GRWVYMAEYQKGEGRVKLGFSPEITPYLTMLNKRHTTYQLNEVRGLG
SAYSIRLYEMLARFRDTGFAISVDDFKERLQLVG-KYPRFSNLKARVIDPAVKEIRAKTS
LDVSWQPIKKGRTVETIRFSFEKQE---
>WP_046940477.1
NVSKSNTLIEANSRLNLVEQKMLLCLASNIEPSDRDYTFPVKQFYDLLGLSGTKYTELSK
ITKELVSKEMR-GEQWLSSAIYNRKRGTIDMRFDPVLKPFLLELSSKFTSYKLSNVVKLN
STYAIRIYELLKQYEDLKRTISMENLRYYLDAL-DIYPNYANFKQRVLKPSQKELKQKTD
ISFEFEEVKQGRKVQKIRFIIRQNKRDI
>WP_047002306.1
KVVQANTLIEASYKLKPSQQKFLRVMASMIDFGDEDYEFKVSELMELYGIKDQKYSEIPK
QTKELMGNTFKEK-LFLSFYKHEKGEGTIKVQFHPFLKPFYLYLNKPFTKYKLKNIVSLK
STYSIRFYELLKEGIKS-RILTIEELRQIFKIEPSEYTRYNDFKRKVILQAQKELPLKTD
ISFDFEEIKTGRKITALKFYIH-ESNNA
>WP_047768344.1
EAYKSNALIEASYKLTLQEQRVLLVCIGKLNPP---FKLTANEFYLAFDMGRKSERHLKE
AVERLWDRTIIWKDEWIQRKAYFDGEGRMEISFSDYIMPYLTQLTHQFTAISVKNVSSLK
RTYSIRIYELLMQFKKTGRLIKLDDFRAMLGIDD-KYKTFKSLNQLVLIPALKELNEKSD
LMVLVELVKNGRTVVALHFQFKDQK---
>WP_047853422.1
QVAMSRALVNAQQGLTLNEKRVMMAALRCIDSLHGKVRVRADEFAALAALAPRAYEGLKE
GCASLQKRQLTD-GVWVWKAVYHEREGWAEVSFSPDLTPHIFMLQRRFVSYQLEFARGLQ
SLYSWRLLELLMRERDRGLLITLADFRTVLEIPETYR--FADIKRRVIETAVNELNAKAD
LVIAWTPVKLGRAVNSLDFKFV--QQRL
>WP_048403047.1
-VTQSNKLIEASHTLTLNEKRLVLCAASLIDPPKD-LTIRADTFADVFGLDVKAYEALDD
AATKLFDRDIRTKGRWVFHVKYKEGQGCVELGFSPTVLPHLTMLNKEFTSYQLKQIGNLS
SFYAVRLYELMSQFLKLGRECTLDQLRQMLDLGE-KYQNVKDLRRRVLDPALKELNRSTD
LAVVAEPRRKGRKIVGFSFTITNQA---
>WP_048766123.1
NVVKDNALINASYNLDTVEQRLILLAILQAREDANTLRIHASDYMDRFNVSKHAYKALKT
AVTNLFGRQFSDKGIWVQNIAYIDDAATLEVTFTMDVVPLITRLEKQFTSYQLKQVTQLT
GKYAIRLYELLIAWREVGPIFEIADFRSKLGLSLDDYPRLDTFKRRVLESAVKQVNEHTD
IIVTVEQHKDGRSICGFSFSFKKVKQHL
>WP_048938895.1
DS-KPGELVESEFGLSAAGRKAFALMLPDAGED-RNFTITKKELR-----SHKGNERIQP
VMDELLR-RIRKKGAILSSCVI--GMSVVEYEFSEAFKRVM---QRYYARVNLGVMLALQ
SRYSLTLYDLGCLIINRVK-MEVEELRRRLGVPEGSFKNFAEFRRDVLAKSKLEIDQLAD
FTVEWDEIRRGRPVEAVKLTF-KDEETV
>WP_049098168.1
QVAMSRALVNAQQGLTLNEKRVMMAALRCIDSLHGKVRVRADEFAALAALAPRAYEGLKE
GCASLQKRQLTD-GVWVWKAVYHEREGWAEVSFSPDLTPHIFMLQRRFVSYQLEFARGLQ
SLYSWRLLELLMRERDRGLLITLEDFRHVLEIPATYR--FADIKRRVIETAVNELNAKAD
LVISWTPVKLGRAVNSLDFKFI--QQRL
>WP_049370847.1
DVVKANSLIEASYRLSIDEVRILALTIGTMDPN---FDFTVADFVREFEISMDAYKQIQG
AIKRIYERSVKDSNEWVSSRTYFKKEGRFRIAMTDEVMPYLTQLKGQFAQYQLKNIAYFN
SVHSIRIYELITQYRSVGREITVDKLKEWLQVAD-NYPRWNNFKARVLDPAITEINEKSD
LFVEVEQIKRGRSIHSLHFSIR-QKEGM
>WP_049694148.1
NVTQGNQLIEARQKLSTREQKIILTMVSMIEPTDEDYVISVREFHEMLGLEGRHYTQLKK
IVEDLMSKEISKNDMWVSRAEYVDGSGTIKLRFAPDLKPYLLQLKTAFTSYKLSNILSLK
SGYSIRLYELMKKWQHLGWEYPVQDLKDKIGIETNTYKQYGHFKSRVLQPAVIELNKKTD
LTIEFKEIKKGRSIEKIEFTIREEQ-SV
>WP_050179644.1
EIVKSNHLIEAKYKLSMREQKIILYLISKIEKNDDDYRISVKNFNEMMGLKGSKYSEIRE
ITTELLKKEVK-GKSWLSLVAYNEQEGTIDMRFDPILKPYLLDLKRDFTKLNLKHILLLK
SGNSIRIYELLKQYLNIRRTIKITDLKLFLGLDENGYQMYSDFKRKVIVPSMKEINEKTD
ISFDFKEIKEGRKVVSLRFFIQKPDKTI
>WP_050378456.1
DVFQHNVITSGRYDYSACMLDILFMVLSCLEKDKL-YTIHTHDIEVITG--RKNYKQLRD
ATEDIGSREI-ETPQWLEYVDYIKGSGSFTIKINETAKPYFFDLKNNFTALQLKSVLNCS
SKYAKRLYAIA-QWRSIGKRFEIPELKKMLGLDKKQFERISDFKIKVLDIARKQISENTD
IELDYE-KKKGREFYWITLHIQKQEKK-
>WP_050634102.1
-ITQANELIEAAFDLKLQELRLILFALSTVQ-DLKEFEISPPDFARAFKINQDSYGELRK
AVNGIRDKWI-EDG-WVARIQH-RT-GTVTLKLNHDLRPFFQMLLHDYTAYGLEYVTDFQ
KKYSYRFYQLFKQ-EKLGRKMELGFIRERLMLGAS-Y---NAFKSKILEPCIKEINDTSD
IFVTYE-IKQGRSVVALEFKIG---KNI
>WP_051124924.1
RV-ASGRQIDMVFRLSLRASKLWHLLVADLAAAKDH-RMALADLY----IGHMTLAERID
ALRELQT-EVRVKGRVLARVEE-DDRGDLVWRFGETLRRVF---ADHWAVLSKRAVMAFE
SRYSLRLYELLALRSGLTEIFPLEDLRSRLGIPVGKLVRWQDVKAQALEPAIAEVNHLAG
FHASYEPIKRGRAITSVRLSW-KSAERI
>WP_051185121.1
KVVKSNRLIEASYRLTTQEQRLILLMASMIRSDDVDYQIRVKDFNDIVGIKDKGYRKTKD
LTKKLLSREIR--EQWLSSAEYFEGQGYVELSFDPKLKPYLLQIKKYFTQYRLKDVIRLK
SFYSVRLYELLKQYEKIGRAVDLEELRHVLGIRPNEYKLYGHIKNRVIRPAQKELNSKTD
IRFEFKEQKTGRKVTGLTFVIYKE----
>WP_051211056.1
EIKKANELVEARYKFDIWETRIFAVTLSMIQPSDPDYKINVGQVIEDFGLSKGIYQFLRD
AALN-LQKKIIRNGTLFSGIEV-RAKKDEKVTFEPRLKPFLLELKARYLIYDIRSILSIK
SVHSIRIYELLKQYEKIGRIFDIDELKLILGAPN-EYSLYGHFKDKVILKAQDDLNNKTD
IKFSFEEIKQGRKVVKLKF-IPP--DKI
>WP_051239999.1
NVTKSNELIESTYKLTLQEHRIISSLISLVQPSDQHYRFKVKDFAEMIGVKGDMYTYIKK
IVTDLQEKSITKS-VWLASAEYFDKEGEVELEISNKLKPYLLELKERFTTYHLQHILHLS
SAHSVRIYELLKQYQYIRREISLQTLREWLGFNAGKYKQYGHFKNKILKVAQKELSEHTD
ISFEFEEIKEGRKVVGIRFFIKKDENKT
>WP_051297154.1
KAYKSNSLIEASYKLTLQEQRLLLMCIGKINPP---FQITANEFYMSFDMGRKAERRLQE
AIDRLAERWIRWKDEWIQRKAYFTGEGKIEISFSDYIIPYLTQLHDQFTKIVVKNVSKLK
STYSIRVYELLMQFKAIGRVIKIDDFRSMLGLDD-KYSDFKILNRAVIKPSLKEINAKSD
INVSIDLVKQGRKVVALHFHFEDLQ---
>WP_051300345.1
SVTQSNQLVEARYNLPLAEQRLILTMISRIQPDDEDYRIPIKEFAEFMGIDKNAYRECKK
ITKSLLTREIAPGRQWVSSADYIEGSGMVNLCFDPLLKPYLLKLKGNFTSYKLEMILSFK
SQYSVRIYMLLKQYQRLGREIQIGLLRDMLGLLKDQHKEYSNLKNNILKPVQKELIEKAD
LHFEFEEIKHGRRVEALKFKIFKSK-SY
>WP_051311788.1
EVTKANKLVEASLALTLRDQKIILAVISQISPSDPDYRLSIDTLAELTNIHKNLYSEFER
ISARLASCKIKQDKHWFADIAFKPSKGYAEFSFSRKLKPYLIGIKDTFTWYYLSKVSSLQ
SVYSIRLYPLLRQYLPIKRIISIDELKDILGVDKNNYPRFADFKRRVIIQCQKEISEKTD
LAFDFEPVKDGRKITKLKFNIKKEKGEI
>WP_051348746.1
EVNQSNDLINARQDLTLTERRIIYALVSLVQPEDIDYVIQIKELANLIGVSETFYERVEK
AVDGLQSKVFIQAKKWIQQATYLKGEGLIRIKLSDTLADYLMNLK-KYTGYQLFNVLQLK
SEYSWRIYELLKE-RE-VRIIKVSELRKLLNIPDDKLTLMKNFRKIVLDKAKEEIEEKTD
ITFHYEIHKKGRKIDSFVFYIKKED---
>WP_051395560.1
HVTKSNDLIETAYKLSLQETRIIHTLISMVEPDDEHYKFTVKEFANMVGIKGNIYQYIRE
IITGLQEKPIQKS-VWLASAEYFPGEGYVELEISSKLKPFLLNMKKRFTSYQLKYILQLS
SFYSIRIYELLKQYQFLRRTIPLETLREWIGLEPNTYKQYGHFKNRILSKAQEDINEVTD
MNFEFREVKSGRKVTAIEFRIIKE-NRI
>WP_051412013.1
EIVKHNRLIEAKYKLSLQEQKLILILASRINKDDKNHIFSVKELAEILGIK-DFYSEIKS
ITKSLINREIKDNKQFLEYAEYLENEGIVELQFSSKLKPYFLQLKNNFTKYYLKNIIQFE
SIYSIRIYELLKQYERIKRRFEINELKNILGIED-KYERYYDLKRRVLFQAKDEINQKTD
LKIDFKEIKTGRKVTAIEFVIKKVR-KP
>WP_051412057.1
-IVKHNEVIESKYNMTSTEAKIVAKLACMINMDDEEHKFRSKDLLDELGL--ENYAALRE
SIERLITREINSDKVFLSSCVYNNKNSTITLSYDPKLKPYFLQLKNNFTKYYLENILELK
SFYSIRIYELLKQYERIRRTLGLEELKKMLGAENKSYNRYNNFKRKVLLQAQEEINQKTD
LKMSFEEVKTGRKVTGIKFLIDKKR-KP
>WP_051413773.1
NVAQGNDLIEARHTLSVREQKIVLTMVSMIQPTDEDYRISIKEFSEMLGLEGSKYTELKE
ITKDLMSKEIRADGFWVSSAEYQKGEGIIALSFSPKLKPYLLQLKNAFTSYRLSNILSLK
SSYSIRLYELMKKWQHLGWTCSIENFKEKVGVESEKYPRYANLKARVLNPAIEEVNEKTD
LFISIKEIKKGRSVEKIEFIIREDQ-TV
>WP_051931420.1
YVKKSNYFINSSYDLSLQEQKLILTLASMVQPQDAEYNFKINEFMKLLEVDDKKYTEIPQ
ITKKLMQKEIQGD-QWLSSAIYQKGTGMVTLKFSPDLKPYMLQLSK-FTRYKLVNILSMK
SKYSIRLYEILKEFKKQDIEIEVEDLRRLVKAE-NIYPRYNDFKRFVILQAQKELKKVSD
ISFEFKEIKTGRKVTSIKFFIKKKLNEI
>WP_051954246.1
SVTQSNKLVEARYNLPLGEQRLILTMIARIQPDDEDYCISVAELADFLGVNKGAYRECKK
ITESLLQRSIQPDGQWVSSAKYIDGTGMVNLSFDPLLKPYLLQLKSDFTKCRLGMLLSFK
SQYTMRMYSLLKQYRKLQREVEVDVLRNILGLRKNQYTLYSNFKKDIIEATRKELAEKAD
LYFEFDEIKYGRKVTGIRFRIFN-K-SY
>WP_052014794.1
EVVKSNRLVEASYRLNLVEQQIILFAISRSRDSPDKVTIAASDFAQAFGTNETVYGQLKE
AMGDLFDRSVTPDGTWISDKAYIDGTGRIQLTFAPRVIPYITRLESEFTSYRLEKISGMS
SVHAVRLYELLVQYLTIGE-LALANLRESLGLT-NEYKAIKDFKKRVLDTAVAQINEYSD
IRVSYTQRKTGRTVTHLIFAIKETK---
>WP_052111446.1
NVTQSNNLIEAKYRLLAREQKLVLSVVSMIHPDDEDYNISVKDFHNMMGLEGEKYSELQA
ITRKMLGKEI-KEKQWFSTIEYYEREGKIEFAFDPKLKPYLLQLKEAFTSYRLSNILSLN
SAYSIRLYELMKKWQYITVDYDVGSLKEKLGINKTKYKQYGHFKSRVLSPAIKELNNKTD
ISVEFKEIRKGRKVEKISFSILQES-NI
>WP_052246903.1
-VSKSNKLIKASYSLTTLEQRLLLCCIAQVNPAKAQFRVSMADYKATFPDSAQLYSDIRD
AVNRLYERDMRE-GRWVQSVTYHDGEGWVELHFSELVAPYLTLLGKKFTAFKVEQIAGLR
SAYSIRIFELLMQFQDTGWEVDLAEFRETLELPYE-R--FADIKRRVIDVAVQEISTKSN
LLVTCKPIKQGRAVARLRFEFE--QQKF
>WP_052264034.1
LVVKSNHIISASYRLSVIEQRIILCCIAQVCRTDEVYSVRASDLAELCGTDMRAYRDLAE
AAERLYERRITDGRLWVQDVDYIEGEGRIELRFGKTILPFLTGLTEHFTRYQLSAVARMT
SAHAIRLFELLAQYGSVGREISLEQLQEWLQLE-GNYSMFADLKRRVIEPAVAQVNEHSP
LAVKWEQRKTGRKVTHLVFTFGKTK---
>WP_052329358.1
-VTQSNRLIEAGHTLTLNEKRMVLACAAKLDPPEN-VRLSAVDFADTFGIDRRAYDSLEE
ASSRLYSREIRTRGNWVWMSEYAPGEGFVTLGFSPDVIPYLTMLHKEFTTYELRNVGSLS
SFYSIRLYEICAQFKTTGRELALDRLRDMFDLGD-KYADVKNLRVRVIDPAVSDINQHTD
LRVVAQPLRSGRKVVGFRFEIEEQE---
>WP_052381942.1
TVRHHNAITTARYEYSELQLDLFFYLLSKLRKD-DTYEIVVKDLSEITG--KKAYNYLRK
ATEAMGSREV-LTEQWMQHIEYMTGEGRIEVKLSESIRPYLFDLKNNFTSFELLSALRLT
SKHAKRIYTLC-QWKDVGKKFDLLDFKKMLGLDAKEYTKVAMFKAKVLDVAVKQINEHTD
LSISYT-EKKGRAFKNVVFLVQVHEKTK
>WP_052520670.1
KVTKSNGLIEASYKLTTNEQRIILMLAAKVQPEDKEYRIEVDEFVTLLGLKNKVHNDIQE
IIKGLMKKGIKEKSYWLASAEYFVGQGYMELEFSPKLKPYLLQLKERFTTYRLYDVMQLR
SVYSIRIYELLKQYAQIGRFFDLADLKFILGIEKNEYERYGHFKSKVLKVAQKELAEKTD
ISFDFEEIKSGRKVAKINFIIQR-G-NL
>WP_052521142.1
---MSNALTRAGHGLTLAEKRIVMCAVSKLDSPPGETRITAAEYAETFGVDPNAYEALQD
GAKHLYQRSIQEKETWVGQVHYQKKEGWVELYWWPKLLPSLTGIKKQFTTYQLQQASALR
SVYSWKLLELLMRFKDSGAQYTIEDFCASMEATEKQRSDFNNIRRRMIEPAIKELQEKDG
WLIQWMPIKAGRKVAAVRFDFM--RQRL
>WP_052526585.1
EVVKSNRLIEASYRLGLNEQRIILYAICRCRELPDLVTITADAFAHQFSIDKTVYRQLKE
AMDALYDRSVTPAGKWVSEAAYVDGAGNVQVIFTPEVIKYITRLEAEFTSYQLEKVGNMT
SSYAVRIYELLSQHRAIGT-LNLTWLREMLGLQPTEYKLTADFKKWVIEVAVDQINKHSD
LVVTYKPQKTGRAITDFAFKIKKAK---
>WP_052599949.1
NVTKSNDLVEARYHFSIWETRVFTKLVSLIQPGDEDYKLQIRDLVSFFGVNDNAYVKIKA
VPDNLLKKVVTENGKLIAQAS--KKKEGIELSFHPDLKPYLLQLKRTFLSYDIRNVLKIS
SVYSIRIYELLKQYEKIGREFDIDTLKVILGVSD-KYKLYGHFKSRIILKAQEDL-KLTD
ICFSFTEIKSGRKVIAILF-ISN--EKI
>WP_052600107.1
DIKKANELVESRYKFDIWETRVFAKMITLINKDDEDYRIYIKEIQDDFQLSKNAYKRLKD
GARRLMRRIVKDEGEVIIGLEL-GK--SIDVSFHPNMKPFLLQLKSQFLMYDIRNILKIS
SVHSVRIYELLKQYEKIGRTFLVEELKDILQVSE-KYPLYANFKQRIIKKAQKDL-EKTD
ISFTYEEIKKVRSVEKIKF-IKD--KSV
>WP_052600170.1
NVVKSNSLMEAKFKL---EMRIFEKMISLIKKGDKECKIYIKDLINYFG-NSRDYDLIRD
AALSLGDKYI-EKG-W-AKISFIDGEGEIELEFHNDLKPYLLDLKERFKAYDIRNIQSLR
SIYSIRMFILLKQFETIGRKINVETLRDLLEVEKKQY-KYADFKKRVILRPQKDL-KKCD
ICFDFEEIKNGRKVEVINF-IKKQKEEV
>WP_052635813.1
NVVKANQFIQAKGRLGVLEQKLLATLISEIRMEDEDYRLDIKEVGEFIGLNSGVYTKIRE
AIRSLKKKEIRNPQTLIGYTKIIEGIGYITIRIDPELKPYLLAIKTPFTKYLVKNILKLN
SSYSIRIYELLKQYEKKRREFKLEELKDLLDVT-ESYKRFDNFERRILKKAEEEINAKTD
IKISYKKEKTGRKISEIIFKIIKQKQDV
>WP_052700784.1
------------------------------------------------------------
--------------QWVSSADYIDGSGMVNLTFDPLLKPYLLQLKGNFTSSRLEMLLSFK
SQYTMRMYSLLKQYENLSRDIDLQQLREMLGIAKDQYPLYSNFRERILEPAQKELKLKAD
LHFEFDEIKQSRKVSAIRFRIF------
>WP_052723738.1
NVTKSNNLIETPLNLGVVELRIIFVLISTISPNDEEYRFKISDFAKLIGVKNKVYQQIKD
YTYSLMSQYVH---QWLASAEYFPGEGMIEVEFSPKLKPYLLQLKEKFTTYRLQDIIKLK
SAYAMRIYELLKQYERIGRTFTIQRLKELLGVE-ELYPVYSDFKKRVIVKAQEEINKHTD
IKIDYIEIKSGRKVSEVKFIITKN--DI
>WP_052947816.1
YVTKSNTLIDTQSNLNLQEQRVILALISLIQPDDKDHYLKVKDLADMLDIQEKFYKKVKE
VILSLQRKVIRKETHWLSASRYYHRKGLVELEFSPQLRPYLLQLRKEYTKYKLWNVLQLR
SKYSIRMFELLKRFQSLGRNFSVDELRYKLEVEDGKYEQYGHFKSRILKKAQDEISKKTD
ISFTFEEHKKGAKVEGLTFHIHEDENDV
>WP_053502722.1
GVVKDNALMNASYNLEVTEQRLILLAIINARETSDSLEIHANDYANQFNVKKEAYEALKN
AVNNLFERQFSKKGRWVSRIKYIDDSGLLEITFAPDVVPLITRLEQHFTSYQLKQVSQLT
SKYAIRLYEVLIAWREVGPKIDLAEFRERLGIAANEYKAMNHFKSRVLEPSIKQINEHTD
ITVSYDQHKTGRTITGFSFKFKKPKQYL
>WP_054043829.1
SIRQSNAITTARYDYSACQLDIIFYLLFKLKKDDTPYTIYVRDIEKITG--RTNYQQLRE
ATEDLGRKEV-EDSQWTQKVEYIKGKGCLEISLSNAIIPYLFDLKNNFTSYQLQSALKVS
SKYAKRIYQIC-QWKDVGKTYEISDLKGILGLDPHQFERISAFKAKVLDIAKTQINQNTD
LSIDYE-VKQGKTYSHIKFFVQKEKKKV
>WP_054043883.1
NIYQANAITQARYELSALQKNILYLVMAQIKKDDAVYRVSVVDMERILD--NQRPDDIRK
ATASLVTKEV-PDGQTFSSVSYIQKSRTIELEISQRLKPYLFDLKEKFTTFQLDMALTVK
SKYSKRLYEML-QYKDT-MFIKVEDLKYKLFIDEKSYPNWADFEKRILKTAQKELDEYTD
IAFSYK-KKTGR-VTSLEFFIRKILQS-
>WP_054086043.1
---MTNALVRAGHGLSLTEKRIIGIAATTLDSKVGDTKISASEYAETFNVDMSAYEQLQD
AAKHLYNRSITERKHWVGQVKYHEGEGWIELHWWPALLPHLTGLKKNFTTYQLQQATALR
SVYSWRLLELLSRFEDTGLEISIEDFSQSMDATEKQKADFAAIRRKIIEPSVNELVEKDG
WKIQWKPIKTGRRVTALRFFFS--KQRL
>WP_054287267.1
EVNMSNTLVTAAHGLSLAEKRVVSAAVAKVDTRNGGVRIAAADYAETYGLDSVAYEQLQA
AGDRIFGRHIRRRGKWVSSATYHHGEGWIELRFTPEIAPHLVGLKSQFTTYALNQASALR
SIYSWRLLELLSQFESTGRQMGIDDLHHALETPDGYRSNFAQMRRWIIEPAVRELTEKDG
WIIAWEPIKSGRKVTALKFVFR--RQQL
>WP_055415069.1
GVVKDNALINASYNLELTEQRLIMLAIINARETADSLEIHASDYAKLFNVSIDSYKALRE
AVNNLFNRQFSKRGRWVSRIFYVDDLALLEITFAPDVVPLVTRLEEHFTSYQAKQVAHLT
SKYATRLYEILVAWREVGPQIEIGEFRNRLGLLDDEYTAMHNFKKRVLEPSIKQINEHTD
ITVTYEQHKKGRLISGFSFKLKKQKQHL
>WP_055434601.1
GVNMSNALVRAAHSLSLGEKRIISSCIAKLDSSDGGVRLSALEYAETFDIDPRAYEQLKD
AGDSLFHRYIRVKGKWVGDVTYHHGEGWIELGFTQKVAPHLVNLKGEYTSYKLKQASALR
SIYSWRLFELLTQYRGTGLKIPIEEFAHALDVPESCRKDFFNLRKRVLEPAINELATKNN
LIVQYEPQRSGRKVVGLEFKFK--AQRL
>WP_055562858.1 WP_055562858.1__WP_110980380.1
-VAQHNALINARFSFVPLQMRLFVALLSRIDFEDVDHFIPLDELV---FERRGAYEQVDE
MCKGLASFYI-EEKRYIAEAGYRADLGGVVASFNPKIMPYLLQLRENFTTAEIQQVLKLK
SPQSLRIYWLLKEYAD-GRTISVEDLRFVLGIEENEYPRFSNFKARILDKAQSEIAA-TD
IPFTYELEREGKTVARIKFLFQ-ERKKI
>WP_055562882.1
HIVQHNALINARFELNTTESRLFLALLSRIGRDDTQCQIPVRELM---GHSSNTYDLVRK
TLKHFASRLI-KDTRILAFAEYKHREGVVEARFNDLLMPYLLQLRENFTKAQLTELLKLK
SSNAYRIYLLLREYAV-GRVMAVADLKGILGVEE-EYDRFTNFKARILDRAKAELAQ-TD
MAFTYELEKQGRTITHICFLFK-AKAKV
>WP_055684140.1
DV-KPGELVDVVE-LTLADRRIYNLLLDAIDKPVTH-VIAKSLLR-----SHNANDRIGA
SIERLMS-RIEWDGAILGGNVL----GLLEYEIPARLRKII---GNIFARLQREVMFALT
SKYALTLYEMVQKRGNLAEKFTLEELRGILGVPRGKLGSWSNLKLRAIDPAVTEVNALSD
YVVEIAPIKTGRAVTHVELRW-KDGEPV
>WP_056037779.1
DI-KPGELVDLVE-LTLADRRIYNQLLDAIDKPVTH-VIAKADLR-----SHNSNDRIGE
SIERLMS-KMEWDGAILGGNVA----GLFEYEIPARLRKVI---RNVFARLQREVMFALT
SKYALTLYEMVQKRGNLSEKFTLDAIRGVLGVPKGKLTSWSNLRLRAIEPAVEEVCALSD
YMVEINPIKTGRSVTHVELRW-KDGD--
>WP_056725201.1
LIIKSNHLVEASYRLSVAEQRVVLACIAQVRRTDEIYSVSAIEVAELAGTDVKAYRDLAA
AAERLFDRRVTDGRLWVQTVDYVPGEGRIELRFSKDILPFLTELSANFTRYALADVAKMT
SSHAIRLFELITQWGSVGREISIEQLRAWFQLD-SRYPLMADLRRWVIEPAVEQINTHTP
LKVKWEQRKTGRKITHLVFTF--KK---
>WP_057073160.1
DVVKDNALINASYNLDLVEQRLILLAIVEARGNANDLEVHAESYINQFNVARQAYQALKD
ACKDLFARQFSKRGLWVSEIRYIDDEATVKLIFAPAIVPLITRLEEQFTKYELQQISNLS
SAYAVRLYELLIAWRSTGPVIELTEFRNKIGVLDDEYTRMGNFKDRVLNLAIAQINEHTD
ITVKYEQHKKGRNISGFSFSFKKVTQHL
>WP_057237831.1
NVTKSNILIESTYKLSLQEQRILLIMASKVQPNDETYRFRAKDFIEIVGNKGTFYSYLKE
IVNGLQTKTIKKGKNWVITSIYEENEGYITLQFHPSLKYLFLELKEKFTSYQLENVVRLN
SVYSIRIYELLKQYERLRRELTLEELRHFLAIEPTKYKQYGHFKSKVLAVAQKEINNKTD
IRFEFVELKTGRKVTSIEFIITSKETEV
>WP_057293785.1
EVVKSNRLVEASYRLGLNEQRIILYAICRCREFPDLVTITADSFAKQFSIDKAVYRQLKE
AMEALYERSVTPTGKWVSEAAYVDGAGNVQVIFTPEVIKYVTRLEAEFTSYQLEKVGHMT
SAHAVRIYELLAQHREIGT-ISLKWLRETLQMEADEYKLTADFIKRVIEPSVEQINKHSD
LTVTYKPVKTGRAITDFAFKIKKRK---
>WP_057544296.1
DIMKNNILVKARYNLSLVENRIFLFMLYKLQR--SK--ISHKEFKDIVKFKENTVKGILE
VLEELRKKPI-EKNSWI----YYDELGSFNIEASEKIHEILKELKMGYTPINVQIWLSLN
NSYAQRFYDLLR-WSN-TITYKIDEIKELLMLED-KYDRYNDFKRRVITPAIKELN--T-
--Y-FKNIKKGRKVDSIDF-IKKEKEKV
>WP_057565506.1
NIMKNNVLIKARYDINTYENKLFILLLYKLQR--NE--LNVDEIRNILKARSRNKKEISK
LLSDLRKRSI--KNDWI----FVEKENSFEIEASEKVYSLLRELENGYTPINMKIWLGLK
SSYAQRFYDLLR-WSN-TIEYTIDELRELLMLED-KYIEYRDFKRRVINPAIKELN--T-
--I-FKEVKKGRKVNSISF-IQKKKEKV
>WP_057979915.1
DVVKDNALINASYNLDLVEQRLILLAIVEARENANDLEVHADSYINQFSVHRNAYQALKD
ACKDLFARQFSANGMWVSQIAYNDNEATVDLIFAPAVVPFITRLEEQFTKYELQQVSSLS
SAYAIRLYELLIQWRSTGPIIELQEFRKKLGVLDDEYLRMAHLKERVLELSIKQINEHTD
ISVKYEQHKKGRSISGFSFIFKKSTQHL
>WP_058005842.1
DITKSNAIIESQYKLSLQEQRILLITASKVQPSDEDYKFRVSDLIDKIGAKKSMYSYIRE
VVTGLQRKSYKGTKVWLVTSIYEDNEGTVILKFNPDLKEFFLHLKEKFTMYQLENVIQLN
SVYSVRIYELLKQYESIKRTFTLEEFREKLGIEPSKYKQYGHLKNKVITVAQQEIGEKTD
IKFEFEETKKGRKVTGLIFRIENLSVSV
>WP_058100581.1
DI-KPGELVDLIE-LTLNDRRIYNQLLEAIDKPVTH-VIAKSALR-----SHNSNDRVGE
SLERLMS-KVAWDGAILGGNLG----GLLEYEIPARLRKII---RNVFARLQREVMFALS
SKYALTLYEMVQKRGNLAERFTLEALRGIMGVPKGKLSSWSNLKLRAIDPAVAEVNALSD
YMVEISPIKTGRAVTHVEMRW-KDGEQV
>WP_058158437.1
---------------------------------PGDTRITAAEYAEAFGVDMTAYEQLQD
AAKQLYNRSITEKPQWVGQVKYQDGEGWVELHWWPALLPQLTGLKKNFTTYQLQQASALR
SVYSWRLLELLTRFEDKGLEMTIEDFAQSMDATEKQQGDFAKLRTKMIEPAIKELTTKDG
WLIQWRPIKKGRKVSALRFDFK--RQPL
>WP_058218473.1
KVAMHNDLIMSVAKMDKTPLKIFELAVASLDTKDRK--VSKDLLFSFFNVKSEKHTRFKE
AILKVHEQSM-EKKEW-----Y-EDS--VSFKFTESIMPYIIELKENFTQYLLSDIAYLN
SKHSIIIFKLISQYEYYNPIITVEDLRSLTET--NELSRFFDFEKRVLKQAEKEISENTT
FTMTYEKIKKGRSVEAIQFHVKKEPSAL
>WP_058316367.1
SI-KPGELVDLVE-LTLNDRRIYNLLLEDIDKPVVH-HVSKAALR-----SHNSNDRIGE
SVERLMR-KVSKDGAILGGNIE----GMLYFEIPGGLRKII---KDVFARLQKEVMFALS
SKYALTLYEMVQKRGNLSERFTLEELRGILGVPKGKLTTWSNLNLRALTPAVDEVNQLSD
YTVSLTPYKEGRRVAGVTMEW-KDSEQV
>WP_058319111.1
EI-KPGELVDLVE-LTLTDRRIYNQLLDAIDKPVTH-VIAKSALR-----SHNSNDRVGE
SIERLMS-KVQWDGAILGGSVL----GMLEYEIPPRLRRII---GNIFARLQREVMFALS
SKYALTLYEMVQKRGNLSEKFTLEALRGILGVPKGKLTSWSNLRMRAIEPAVAEVSELSD
YVVEVAPVKTGRSVTHVEIRW-KDGEQV
>WP_058383831.1
SVTQSNDLIEARHNLTAREQKIVLTMVSMIEPSDSDYRISIREFTEMLGLEGRKYTEIKQ
IAKQLMSKEILGDGLWVSSAKYLKGEGVIDLSFSPDLKPYMLQLKNQFTSYRLSNVLSLN
STYSIRLYELMKKWQHLGWECSVVELKGKMGVEEGQYKQYGHFKSRVLKTSVDEVNDKTD
LYIIYKEIKKGRSVNKIEFIIREDQ-TV
>WP_059068404.1
-IRHHNAITTARYEYSELQMDLFFYLLSQLRKD-DTYDISVKELSRTTG--KKDYLYLRK
ATEAMGGREV-ENDQWMQRVRYIKGTGSIQFELTNAIRPYLFDLRDNFTSFQLYAALRLT
SKYAKRIYSLC-QWKDLGKRFELDDFRRMLYLDDKKFRQIGQLKQFVLDEAVKQINEHTD
LRIDYQ-EKQGRAFKSIVFKIQVHQKKA
>WP_059068523.1
AIRQHNAITTARYEMTACEMDVVFYLLSLLKKEDRTYKVRVKDLESLTG--RQNYQQFLE
ATSSLRTRVI-EDKQGLASAEYLKGEGVIELEISEKIRPYLIDLKNNFTSYRLQAAFSLS
SKYAKRIYQIA-QWKDVGKTFTISDFKVMLHLDPKQYTKVSMFQKFVLDVAVKQINQHTD
LQIQYE-IKKGRSFESIRFFIQHGQKKA
>WP_059264665.1
EVVKSNQVIEASYQLSSTEQRIVLAAISKISRTDDEYRVTIDD-LKKLGVHEKAYRDLKD
GVNRLYDRSIN--IKWIQSIRFLESKSVVGIRFSKEILPFISNLSREFTKYSLSDIAGMS
SAYAIRIYELLSQYRSIGREISIESLRGMLELG-KRYPLSADLKRWVIDTAVDQINEHSP
LNVSYEQIKTGRKVTHIQFTFRK-KQNM
>WP_059309776.1
RVTKSNDLVIAAYKLTLNEQRLLLAAIAQIDPPR--ITITAHDFADQYQLPVKAYEALKE
ASNALYERDIKD-GRWVDRVDYLDGGGETKLFFTVHVQPYLVHLNKRFTTYDLKRVADLS
STHSIRIFELLQQFRSTGYTVSVDEFRELLELGP-SYERYSNLKGKVIDPAIKELREKSG
LEIELGTERKGRAIDRLTFKFRQQR---
>WP_059486430.1
LVAMSRALVNSQQGLTLNEKRVMMAALRSVDSLHGRVRVRADEFAALAALAPRAYEGLRD
GCNSLQKRTLTD-GTWVWKAVYHEREGWAEISFSPDLTPHIFMLQRRFVSYQLEFARGLQ
SIYSWRLLELLMRERDRGLLITLDDFRKTLEIPDTYR--FADIKRRVIDMALNELNKKAD
LVINFKAVKVGRAVSSLDFTFV--QQRL
>WP_059534516.1
QVAMSRALVNAQQGLTLNEKRVMMAALRCIDSLHSKVRVRADEFAALAALAPRAYEGLKE
GCASLQKRQLTD-GVWVWKAVYHEREGWAEVSFSPDLTPHIFMLQRRFVSYQLEFARGLQ
SLYSWRLLELLMRERDRGLLITLEDFRHVLEIPATYR--FADIKRRVIETAVNELNAKAD
LVISWTPVKLGRAVNSLDFQFI--QQRL
>WP_059792121.1
DVTIKNELVRRIQRMKLSEKRLLALAIAKCNPRPDPIRVTAKEFIEAYHIEAKAYSELKE
AAENLFECRVEER-VWI------TTAGWVDIKFSPSIAPYLLGIESEFTKYKLRHAADLR
SIYSWRLLEIMAQYRDKGVSIGYDEFCQAMGAPDSCVKDSGQLRRRVIEPAVKELQEKNS
LAIEWEPVKPSRKVTGFRFKFK--PQRL
>WP_059933479.1
DVTIKNELVRRIQRMKLSEKRLLALAIAKCNPRPDPIRVTAKEFVEAYHIEAKAYSELKE
AAENLFECRVEER-VWI------TTAGWVDIKFSPSIAPYLLGIENEFTKYKLRHAADLR
SIYSWRLLEVMAQYRDTGVTINYDEFCRAVGAPDSCVKDSGQLRRRVIEPAIKELQEKNG
IAITWEPIKPSRKVTGFRFKFD--KQRL
>WP_060081493.1
DVNMSNALTRAAHSLLLAEKRLISACISKIDSRDGAVRLSAAEYAETFDVDLDAYTQLRD
ASEKLFNRYVRRKGKWVGGVTYQKGEGWVELQWWHEVVPHLYGLRKEFTSYKLKQAAALR
SAYSWRLFECFQSWKDTGYIATIEDFHRAMDVPQSCVSDFKALRVRVIEPAVKELTEKNG
LEIEWDARRAGRKVIGLEFKFR--PQAL
>WP_060283632.1
EVNMSNALTRAAQGLKLVEKRLVSCAIAKSDSGPNEVKLSAAEYAETFGVEPSAYVQLRE
GADALFGRYVRERGKWVSGNTYHHGEGWVEVNFSPEVAPFLLGLRKEFTTYKLKHTAALR
SVYTWRMMEMFAQYRDTGVRIGFDEFCHAMEAPPSCVKDFAQLRRRVIDPAVAELSGKDG
LQIEWKGVKEGRKVTSLEFRFK--PQFL
>WP_060332519.1
EVAMSRALVNAQQGLSLNEKRLMMTALRSIDSQHGKVRVRADEFAAVAALSPRAYRGLRE
ACASLYERKLTD-GKWVWKATYHDGEGWAEICFSPDLTPHIFLLKSRFVSYQLKFAQGLQ
SIYSWRLLELLMREKNRGLLITVDDLRQTLEVPETYR--FADIKRRVIDMAVDELNKKAD
LVIQWQPIKRGRAVHSLRFEFA--EQRL
>WP_060350591.1
DVTIKNELVRRIQIMKLSEKRLLALAIAKCNPRPDPIRVTAQEFMEAYSIEAKAYSELKK
AAENLFECKVEER-VWI------TTAGWLDIKFSPSIAPYLLGIEKEFTKYKLRHAADLR
SIYSWRLLEILAQFRHTGVTITYDEFCAAVGAPESCVKDSGQLRRRVIEPAVKELQEKNS
IAIEWEPVKPSRKVTGFRFKFK--PQRL
>WP_060872369.1
---MSNALTRSGQGLTLSEKRIVMLAVSKLDSNPSDVRITAAEYAETYGLDISAYEALQD
AAKSLYKKSITEKKDWVGRCQYHEGEGWVQLAWWPDLLPYLTGLKKQFTTYQLQQASALR
SIYSWRLLELMTRFQSTGAEYTIEDFKASMDAP-PSLSDFGQVKRRIIDPAVKELQEKDG
WIIEWVPVKAGRKVKALRFTFM--RQSL
>WP_061152631.1
DVTLRNDLVAASHGLTLAEQRVVKSCAAKLDSDQGRVTLSAAEYAETFGLDSDAYDQLKT
VSKTLMDRVIRERGVWVTGITYHEGEAWVELRFSHEATPYLVALRGNHTTYLLKQAAGLR
SIYSWRLLEMLMQFKDTGRQMDVPDFIKAMDAKESHAKDFGQLRRWVIDPAVRELTEKDG
WLIDWHPIKAGRKVTALRFTFE--RQRL
>WP_061519776.1
DVVKDNVLINASYNLEVTEQRLILLSIIRARESADSLEIHASDYASRFNVTKEAYSALKN
AVNNLFERKFSSDDKWVSRIAYIDDLAKLEVTFAPDVVPLITRLEKHFTSYQLRQVSQLT
SKYAIRLYEFLIAWREIGPVIPLFDFRETLGLEINEYQKMINFKNRVLEPAIKQINESTD
IRVKYEQYKTGRAISGLSFTFKKNSQHL
>WP_061578967.1
NVTKSNVLIEANYKLTVTEQKVILYLVSQINKDDDDYSLPIQHFYELLGYRGSKYSEMRE
ITKNLMRKEIK-GKQWISYVEYDEHSGRVSLSFDPRLKPYLLQLKKEFTTYRLKNVMELK
SSYSIRIYEILKRWQFMNIEIPLDELRKMVGAT-DKYLEYHNFKKRVLAPAEKEIAEKTD
LSFKYKEVKRGRKVVAIRFFIRRTSRDI
>WP_062059643.1
EVTQSNSLIEASYKLSLEEKRLVIVAISKIDSPP--IEITAAEYAALFGLKIQGYQQLDD
ASNKLYERDIKE-GRWIHRAKYYPGEGRVEISFSPTLYPYISEIKDNFTSYQLTNVKQLK
SIYSIRLYELLWKYISEGRWISIADLRSMFELEE-KYEKYADLRKCVIEPALAEINEKTN
LDVRFEPEKQGRVVVKLWFHFTKQA---
>WP_062501257.1
SVVKDNALINASYNLDLVEQRLILLAILEIRRPFDSITVKADEYAKAFSTTRQSYIALKE
ASKTLFNRQFSKDGTWVTRVYYADDEAIIKLNFSDEFIPLVTELEKRFTSYELSKISQIT
SGYGLRLYEILISWKSQGPVFEINEFRSKLGVSDDTYKRMGQFKEKVLDKAVSQINEFTD
IHTTYEQHKQGRNIIGFSFTIKKKIQNA
>WP_062536835.1
-VAKHNKLISASYSLGVPEQRIIFLAIVAARADARGLQIHASSYQEQFKVEKHAYKALKS
ATRGLFDAHFEEQGFWVQKIRYINAAGMIELQFTDDVIPLITRLSEQYTEYDLKQVSELQ
SEYAIRIYELMMQWKSVGNEITIDNLRKKLGVKPEQYKQMCNFKTRVLDHAVKQINEHTD
ITVKYEQHKTGKTITSISFTFKKVNQAT
>WP_062850852.1
NVSKSNCLVDASYKLNAQAQKLVLACLAKLDSP---VRLSASEFSELMCIDMKAHREMYK
AADALFKSSIIDENEWIQKKAKLKGEGVITLTWSDDVLKYISQLQNRFTKYKLRNIANLQ
SAHSIRLYELLMRFNSTGRGIYLEDFKSALGISD-KYPLFKDLNKRVIKPAVEELNQRSD
LIIKYETIKKGRRVTGLAFSFKDQK---
>WP_063099738.1
SVVKDNALINASYNLELTEQRLIMLAIINARETADSLEIHASDYAKLFNVSIDSYKALRE
AVNNLFNRQFSKRGRWVSRIFYVDDLALLEITFAPDVVPLVTRLEEHFTSYQAKQVAHLT
SKYATRLYELLIAWREVGPQIEIVEFRNRLGLLESEYTAMSDFKKRVLEPSIKQINEHTD
ITVTYEQHKKGRLISGFSFKLKKQKQHL
>WP_063226691.1
DVVKTNRLNTVIQNLTLVELRLIQLAIVDSRDTADTLFISAQRYAECFKVESHAYEVLKS
IEKTLFDRRFTQN-KWISQVEYHKNEGGISIIFTPAVVNEITRIERAFTKFLLEQTANLN
SVYSARLYELLKQWLKAKN-FELELLRGQLGLGVSDYVRMSDFKKRVLDLAVNEINEKTD
LNVSYTNVKQGRKIVGFNFKILKKKQ--
>WP_063259850.1
GVIKANTLIEASYKLTALEQKVVLTLASMIQKDDSDYTLSIKDFSNLIGVTSNKYSELRE
ITLGLMKKEID-GDQWLSFVSY--SNGNIELQFAPFLKPFMLELKKNFTTYRLANVARLK
HSYSIRLYELLKQYQKIGRTFTLEELLKTLVLS-DSYQLYGNFKLRVLKPAQKELAKKTD
ISFEIEEIKTGRKVTSIRFIIKT-SEEI
>WP_063260165.1
NVIKANLLVEASYRLTTMEQKIILALASKIQVSDSEYSLSIREFCDLLGIQGNQYTRLRK
TTLGLMKKEIRNEKQWLSFAKYRDQQGIVDLQFAPFLKEYLIELRKNFTSYTLSNVVRLK
HSYSIRLYELLKQYEKIGRTFDFEDLLSKLGLT-GTYKTFGNLKSRVLVPATTELNEMTD
LKIDFTEIKSGRKVVGIRFSIGNDKEGI
>WP_063261662.1
NVSKSNTLIEANYRLNLVEQKIMLCLASNIEPADRDYTFPIKQFHELLGLGGSKYTELSK
MTKDLIKKEIK-GDQWLSSAIYNKNRGTIDLRFDPLLKPFLLELSSKFTSYRLANVIKLR
STYAIRIYELLKQYENLKRTIPMDDLRYYLDAK-DVYPNYANFKQRILVPSQKELKKKTD
ISFDFVEIKKGRKVDKIQFIIKSNKRDV
>WP_063263945.1
NVSKSNTLIEANSRLNLVEQKMLLCLASNIEPSDRDYTFPIKQFHDLLGLSGSKYTELSK
ITKELVSKEIR-GEQWLSSAIYNKNKGTIDLRFDPLLKPFLLELSSKFTSYRLANVVKLK
STYAIRIYELLKQYEHIKRTISLENLRYYLDAI-DVYPNYANFKQRVLNPSQKELNQKTD
ISFEFEEIKSGRKVKKIRFIIRQNKRDI
>WP_063441031.1
DVVKSNQLIEAKYKLSIREQKIILYLTSKIDVNDEEYRLSIKNFCEMMGLKGSKYTEIKD
ITDGLQKKKIK-DGSWLSLVVYNENEGSIDMRFDPFLKPFLLQLKKEFTQFELKNVLNLK
SGNSIRLYELLKQYLAIGRQISISELKEFMGIGKDGYKKYADFKRKVILVAEKEINEKTD
ITISFKEIKKSRSVVSLKFIIKKSVKGI
>WP_063454751.1
NIVKSNQVIEASYTLTTIEQRLILSAIAQVPKSDDVYPLTTKN-LVKLGGDEKSHKEFKD
AVNRLYERSIV--DSWIQEKVF-NGSKVAFIRFSKPILPFLSNLKAEFTKYLESDIVGMS
SPYSIRFYELIMQYRSVGREISLEDLRWMFQLQ-NKYPVWADLKKRVIDQATKEINEHSP
YNLTIEPKRTGRKITSIVLKFQKTKKSD
>WP_063501265.1
DVVIKNELVKRVQRMKLSEKRLLALAIAKCNPRPDPIKVTAEEFMEAYQIDPKAYSDLKA
AADSLFECVIEIR-KWI------TTPGWVELKFSPSVAPYLLGIAGAFTQYKLKHAADLR
SMYSWRLLEMMAQFRKTGLTIGYDEFCEAMDAPASCVKDAGQLRRRVIEPAVKELREKNG
LAIGWEPTKPARKITGFVFKFE--AQRL
>WP_064037714.1
-VTITNLAARAAQGFTLREKRLVMAGLSKFDS----FKVTAMEYAELAQITDKAYKDLIA
ACEKLLHRHLR-KGVWVSSVTYHHGEGWVEFAIGEEVMPHVCELSKQFTRYRLRQTSELR
SIYSWRLLEVLTSH-NTKKKISLDELKSALEIPDTYR---CHIKERVIDPAVIELVNKDH
WLIQWRPVKESRAVAAIEFTFS--RQNM
>WP_064095443.1
NVVKSNQVIEASYQLSAVEQRIVLAAISRIPKTDDEYPVSVNE-LQLLGVHEKAYRDLKE
GINRLYERSIN--VKWVQEIQFLDSQSVIGIRFSKPILPFISNLSREFTKYALSDIAGIN
SGYGIRIYELLVQYRQIGREISVDNLRIMLELG-KKYPLFADFKKRVIDTAVDQINEYSP
LRVTYEQKKTGRKVTHILFSFKK-KQNM
>WP_064363743.1
SVTKANDLVSASYKLTLQEQRLLLITIGQIDSHK--ITVRATDFAEVYNIPLKAYEAMID
ACNTLYDRDIKE-SRWVDRVEYEKGEGCATLHFTVHVLPYLSMLNKHFTTYELRRVAHLN
SIHSIRMFELFMQFRETGYTIEVDAFREMLELGD-SYARFNNLRQKVIDPSIKELKAKSN
LDITYETHTEGRTVKRLTFRFKSQR---
>WP_064455069.1
PVTKSNTLITASYRLTLNEQRLILAAISKLDPPK--VSVSAADYSDIYGVQLRAYEQMKV
AADELYERDIKD-GRWVDRAKYLDGEGRVELSFTIHVIPYLTMLYSKVTSYDLRRVACLD
SSHSFRLFEMLMQFRKTGAYIEVEALRVALGLSE-AYQRFNNLRQRVIDPAVEELRTKSN
LDVSYELRREGRKVIAIKFTFCLQP---
>WP_064474319.1
NVSKSNNLIEANSRLNLVEQKMLLCLASNIEPSDQDYTFPIKQFHDLLGLSGSKYTELSK
ITKELLSKEIR-REQWISSAIYNRNMGTIDLRFDPLLKPFLLELSNKFTSYRLANVIKLK
STYAIRIYELLKQYEHIKRTISLENLRYYLDAI-DVYPNYANFKQRVLNPSQKELNQKTD
ISFEFEEVKLGRKVQKIRFIIHQNKRDI
>WP_064474326.1
NVSKSNTLIEANSRLNLVEQKMLLCLASNIEPSDRDYTFPIKQFHDLLGLSGSKYTELSK
ITKELVSKEIR-GEQWLSSAIYNKNKGTIDLRFDPLLKPFLLELSSKFTSYRLANVVKLK
STYAIRIYELLKQYENIKRTISLENLRYYLDAI-DVYPNYANFKQRVLKPSQKELNQKTD
ISFEFEEIKLGRKVQKIRFIIRQNKRDI
>WP_064550400.1
NVTKSNILIEASYKLTVTEQKIILYLVSQINKDDDDYSLPIQHFYELLGYRGSKYSEMRE
ITRNLMRKEIK-GKQWISYVEYDEHSGRVSLSFDPRLKPYLLQLKKEFTTYRLKNVMELK
SGYSIRIYEILKRWQFINVEIPLDDLRKMVGAT-DKYLEYHNFKKRVLAPAQKEISAKTD
LAFAYKEVKSGRKVVAIRFFIRRAPRDI
>WP_064559924.1
DV-LPAELARGVYNPSLAALKLMHLMIGRMADDVRH-EMRLADIR---KMKNHDRESLTP
LFGELAS-T--DPEVVVDEARYASGELLVNWTFRSTFRRMA---AEHWAILDRQTVFHLS
SKYAVLLFQHVASLANLNKSFSVAELRAVFGIPKGKLERFSNLNQRVIQPAIEEINQLSR
MRLTATPKKLGRTVESVTIGW-KPRETL
>WP_065223299.1
NVSKSNTLIEANSRLNLVEQKMLLCLASNIEPSDRDYTFPIKQFHDLLGLSGSKYTELSK
ITKELVSKEIR-GEQWLSSAIYNKNKGTIDLRFDPLLKPFLLELSSKFTSYRLANVVKLK
STYAIRIYELLKQYEHIKRTISLENLRYYLDAI-DVYSNYANFKQRVLKPSQRELKQKTD
ISFEFEEIKLGRKVQKIKFIIRQNKRDI
>WP_065231379.1
DIVKANSLIEASYRLTLDEMRLLALTVGTMDPE---FEFTIDDFIRQFDLKRDVYEQIKI
AIKRISERWVRDNEEWVSSRTYFKKEGRFRIAMTNEVMPYLTQLKGQFTQYQLNHISGFS
SFHSIRLYELLTQYKRVGRYISVEDLKKWLQLEE-KYDRYNNLNQRVLTPALAEINEKSD
LFIEYEPIKRGRKIIGIEFNIS-KKEGL
>WP_065231957.1
NVVKSNEFVEASYKITLDEMRVLLLTIGSINSH---FEFTVAEFAERFDTDEKAYKQVQK
AIDMLGSRWALSTAKFLTEQVYFKQEGRFKIVIHQDLMPFVSEISGKFTEYNLEHIAKFN
SFHSIRIYEILSQYRNTKRTVLLADLKEWLQVSE-KYDRWDNFKNRVLTPAIAEINEKSD
LIVVVEQIKRGRSIVALKFTIT-SKEGD
>WP_065232574.1
EISKANSFVEASYSMTLDEMRVLSLTLGVFDPP---FDFTVAEFCKHFEVNPDAYVQVQK
AIRKISSRWMTNDDEFVTDRVYFKKEGRFYIEFHEKLLPYIANLKARYTKYELVNIGAFT
STHTIRLYELCSQYKTVGREIKLEELKDWLQVSD-KYDRYNNFNQRVLEPSIAEINAKSD
LLIKIEPIKRGRSITALNFTIK-KKESL
>WP_065252193.1
DVVKSNRLNSALQNLSLAEIRIIQLAIVDAREDPSTLTISASRYVEVFETTRQAYMRIKE
TEETLFNRRFSGL-KWLSQVRYLDNQGEIELSFTPAVVKGISRIVDFFTQYSLQQTSGLD
SAYSTRLYELLVQWKAAKPLFELETFRAQLGLQENEYARMFDFKKRVLDMAVNEINKVTD
LKVSYQQIKEGRSIIGFIFTVTKKAQ--
>WP_065537418.1
KVTQSNKLIEARHVLSAREQKIILTMVSMIQPDDKDYSISIHEFSEMLGLKGHKYEEIKE
VALRLQEKFI-DEKTWVASQRYIEGEGTIELSFSPYLKPYLLQLKTAFTSYRLSNILSLK
SGYTIRLYELMKKWQHLGWECPVDSLREKMGSNSKAYSLYGNFKNKILLPSIDELNEHTD
LFVEYKEIKKGRRVEKIEFSIKEEQ-SV
>WP_065994750.1
EIVKDNALINASYNLETIEQRLVLLAIIKARKNSETLRIHATDYMEHFKVSKNAYEALKN
ASNSIFSRQFSTEGKWVQKVSYIDDSAIVEMIFTNDVIPLVTQLEESFTSYQMKQVSQLT
GKYAIRIYELIIQWRKINPMFELNEFRRKLGLGENDYPRIDTFKTKVIESSLKQINKSTD
IVVDYDQHKEGRSIIGFSFRFRKEKQPL
>WP_066029335.1
GVVKDNALINASYNLELTEQRLIMLAIINARETADSLEIHASDYAKLFNVSIDSYKALRE
AVNNLFNRQFSKRGRWVSRIFYVDDLALLEITFAPDVVPLVTRLEEHFTSYQAKQVAHLT
SKYATRLYELLIAWREVGPQIEIGEFRNRLGLLDDEYTAMHNFKKRVLEPSIQQINEHTD
INVTYEQHKKGRLISGFSFRLKKQKQHL
>WP_066297399.1
DITKSNSIIESQYKLTLQEQRILLITASKVQPSDEDYKFRVTDLIEKMGVSQTMYSYIKN
VVKGLQSKEFKGNRIWLVTSIYEDQEGTVILKFNPDLKDFFLQLKERFTTYQLENVIQLN
SVYSIRIYELLKQYENLKRSFTIDELRDKLGIEKTKYKQYGHFKDRVINAAQQELAEKTD
ISFTFEEEKKGRKVVGIIFRINK-RKSV
>WP_066355119.1
-VVKHNSLVKGKYQYSANQLKLICHLIANIKPDEKDY-IALNELCFVGENNENTY--FRE
EFVRLLEMKI-----WFA-LAY-EN-GIIEYRFDPALKPFLLQLKDNFTSYYLSSIINLK
SNYAILTYELLAQ-RNQGREIKISEFRELLKIPNS-Y---KNNDSRLINKIQQELRDKTN
LQFDFT-KKMGKAFHSINFAIK---KVA
>WP_066522193.1
NV-KPGELVDIVE-LTLADRRIYNLLIERIGEPVIH-RIAKTALK-----THQGNERIES
SLLRLMG-IVTKGGYKLGPSDL----GFLHYRIPEELIEIL---RNVYARLKTQVMYCFE
SKYALCLYEMIERRIGLQEEFTIAELRGLLNVPEGKLERFADFNKYCLKVAQDEINKLCP
FWVEFTPIKKGRKVERVSMMW-KTRPEM
>WP_066613642.1
DV-LPAEVARGVYNPSLQALKLMHLMIGRMADEVQH-DIRLSDIR---RMKNHDRTSLTP
LFEDLRA-T--DPNRVLDEAVYASGDTVVSWFFARTFRRMA---EEHWAILDRQTVFHLG
SKYSVLLFQHVASLAGLAKTFTVREMRALFGVPEGKLDRFSHFNSRAIIPAIAEINQLSR
LTLTATPNKVGRTVASVTIAW-KPREAV
>WP_066827431.1
NVSKSNDLNLRAYKLSRIEQLFILAAISLIEPDDEEYKIRIKDFIDLLDLNGQKYYDLPK
ITKELMKKEIKPH-QWFSSVEHKPGKGIIEVEFSRKLKPYLLNLKK-FVTYALMQVSKLS
SKYAIRLYELLKSYRKI-ITFSINDFRLLVGIEDNKYPRYNNLKERVIKIAMKEINNKTD
IKFEFEEIKTGRKVTGIRFYIEKELHLK
>WP_066834033.1
KIRQHNAITTARYEMSAIEMDISFFLLSKLRADDKPYQISVRELQEVTG--RQHHGQFLE
ATSALRSRVF-EDNQGLASALHRKGEGLIELEISENIRPYLIDLKNNFTSFQLQAAFMLP
SKWAKRIYQIA-QWKDIGKIYSIDDLKVILHLDPKQYSSISLFKKNVLDIAVEQINKFTD
LRISYV-TKRGRVFTHIRFYVQQVKKKA
>WP_067664158.1
NVVKSNQVIEASYQLSAVEQRIVLAAISRIPKTDDEYPVSVSE-LQLLGVHEKAYRDLKE
GINRLYERSIN--IKWVQEIQFLDSQSVIGIRFSKPILPFISNLSREFTKYALSDIAGIN
SAYAIRIYELLVQYRQIGREISVDNLRTMLELG-KKYPLFADFKKRVIDTAVDQINEYSP
LKVTYEQKKTGRKVTHILFSFKK-QQNM
>WP_068475857.1
-I-QPNKVTEMRYA-GIEEN--MFTLVDALRQEKEDFRINLNEIDRLRGMQKREFGYEYT
SPQDG--KEV------ITTI--LKK---IEIHINKFAIPWLTYIKTYFNK---KSALSLK
GGHTKRLYKFLASWKS-GVNKSIIELKEMLDV--DRYPKT-ELKRRILDPA-KDENQKSD
IWFEYS-TSSGRK-DYIKFKIK-N-EEI
>WP_068564376.1
GVVKDNALMNASYNLEVTEQRLILLAIINARETSDSLEIHASDYSKQFNVTKEAYKALKS
AVNNLFERQFSKKGRWVSRIKYIDDSAILEITFAPDVVPLITRLEQHFTSYQIIQVTQLT
GKYAIRLYELLIAWRGVGPPIELSEFRKKLGVEDDEYKAMNHFKSRVLEPSIKQINEHTD
ITVSYEQQKKGRTITGFSFKFKKQKQHL
>WP_068714452.1
EIVKHNKLIEANYKLTLQEQKLILVLAAAIKKDDTKCVFSVDELADILNLK-EYYSELKE
ITEKLLSRTINPDGQWLSSAKYYDDLGKVELSFAEKLKPYLLQLSNHFTKLECKKLISLN
SVYAIRIYELCKQYERLKREITIEELKRILQIEDKSYNRYNNFKRRVLLKAQEEINEKTD
LKIDFEELKTGRKVTAIKFIIKRPK-QP
>WP_068853256.1
KVVEHNSLITSIAKMDKTPLKMFELAVSLIDTKDHT--LSKQELFAFFKVTDNKHSRFKE
AIQKMQKQEI-KSKPW-----Y-HDE--VTIQFSDKIMPYLINLKTNFTQHALSDIAELN
SKYAIILYRWLSQYEHVGPTISIQELRIMTDT--NEYTRFTNFSKKVLDIPLEEITFHTS
FNVTYEKVKKGRSIDSIVFHIKKKPLGV
>WP_068895940.1
NVTKSNALIEANYKLSTLEQKIILYLISQIHKDDDDYKLPIQEFSELLGYRGSKYTELRE
ITKNLMRKEIR-GQQWVSYVEYDAHSGYVSLAFDPRLKPYLLQLKREFTTYRLKNVMELK
SSYSIRMYELLKRWQYMGVVIHLDDLRMMVGVG-DKYSEYHNFKKRVLTPANKEISEKTD
ITFVYKEIREKRKVVALRFQIKKQYRDI
>WP_069108554.1
PLAQANALTQARYDFNPIEKRCLYQIIREVRRLF--FNVKLTP-DLLAECSDKNIAKVYE
SLKRLRKREI-DN-NGYTMVKHDKRANMYEVEVSSEIMPYLVALAENFTSYDLTVAISLK
SAYSQRFYEYC-QYKNRNFFFSVDDLKKMMMLDKKGYDNSSNFKTKVLDVAQKELKEASD
LYFDYQ-KDQGRKILSWFFFIKEKKDS-
>WP_069314497.1
EVVKSNKLIEAGFKLSLQEQRILLMCISKVDSSR--YIIRADEYAEQFSLTVAAYQELKS
IVNSLFERKVKNA--WLSQIDYFDKQGQARLKFSEQVAPLLSNLKSAFTSYELRFISGMR
SSYSIRIYELLKQFGDIKRTITLDWLRDRLEIQNKSYQKFNPIKQRILEPAKADINKHTD
IEMDYTPQKTGRRITAITFTFKS-K---
>WP_069327401.1
NVTKSNDLIEMPLKMSVVELRIIYVLISIISPEDQEYRFKISEFAKLAGVKNKIYAQVKE
YTLNLMSHYIN---QWLASAEYFPNEGIIEVEFSPKLKPYLLQLKEKFTSFRLNDILKLK
SAYSMRIYELLKQYEKLGRTLKVQRLKELLGIE-DQYPVYSDFKKRVITKAQQEINKSTD
IEFSYVERKSGRKVDEIVFTIKKH--DI
>WP_069356724.1
NVSKSNRLIEANSCLSLIEQKILLCLASNIEPNDKNYTFSIKKFHNLLGLKGAKYTELKT
ITKQLLAKEIH-GEQWLSSAIYNKKKGTIDIRFDPLLKPFLLELNNKFTSYRLGNVIKLK
SIYSIRIYELLKQYENLKRTLSLETLRYYVDAI-KIYPNYANFKQRILKPVQKELKDNTD
ISFEFTEIKKGRKVYKIKFYILKDKRDI
>WP_069545096.1
NVTKANSLIDASYQLNVQAQKLVLACLGKMDSPV--VTITAIEYSDHMGIDVKAHRELYK
AADALFKSTISDENEWVQKKAKLKGQGSVTLTWSDDVLKYITQLKGRFTTYKLRNIAQLQ
SAHSIRVYELLMRFNSTGRVIYVDDFKSALGISD-KYPLFKDLNKRVIKPAVEELNQRSD
LIIKYETIKKGRYVVGLSFNFKNQK---
>WP_069900647.1
SVTKHNDLVSASYRLTLAEQRLILAAIAQIDPPK--SSVMAVDYAHIYGITPGAYEQMQD
AAKMLFNSKITRGGRWVQECEYVKGEGRVELVFSDSVRPYLSRLHSHVTSYDLWRVARLD
SAHSFRLFEMLMQFKSTGVYMRLDELRERLALGE-SYQRFNNLRQRVIDPAVEELRQKAG
LNVNVDFIKEGKAVTALRLTFTADQ---
>WP_070145960.1
NVSKSNTLIEANSRLNLVEQKMLLCLASNIEPNDRDYTFPIKQFHDLLGLSGSKYTELSK
ITKELLSKEIR-GEQWLSSAIYNRNKGTIDMRFDPLLKPFLIELSSKFTSYRLANVVKLK
STYAIRIYELLKQYEDLKRTISLENLRYYLDAM-DVYPNYANFKQRVLKPSQKELNQKTD
ISFEFEEIKLGRKVQKIRFIIRQNKRDI
>WP_070155630.1
EIVKSNQVIEASYQLSSTEQRIVLAAISKISRTDDEYRVTVDD-LKNLGVHEKAYRDLKD
GVNRLYDRSIN--IKWVQSIRFLESKSVVGLRFSKEILPFISNLSREFTKYSLSDIAGMS
SAYAIRIYELLSQYRSIGREISVESLRKMLELG-KRYPLFADLKRWVIDTAVDQINEYSP
LNVTYEQKKTGRKVTHILFSFKK-KQNM
>WP_070180732.1
NVSKSNILIEANSRLNLVEQKMLLCLASNIEPSDRDYTFPIKQFHDLLGLSGSKYTELSK
ITKELVSKEIR-GEQWLSSAIYNKNKGTIDLRFDPLLKPFLLELSSKFTSYRLANVVKLK
STYAIRIYELLKQYEHIKRTISLENLRYYLDAS-DVYPNYANFKQRVLKPSQKELNQKTD
ISFEFEEIKLGRKVQKIRFIIRQNKRDI
>WP_070180746.1
NVSKSNNLIEASSRLNLVEQKMLLCLASNIEPSDRDYTFPIKQFHDLLGLSGSKYTELSK
ITKELVSKEIR-GEQWISSAIYNKNKGTIDLRFDPLLKPFLLELSSKFTSYRLANVIKLN
STYAIRIYELLKQYEHIKRTISLENLRYYLDAS-DVYPNYANFKQRVLKPSQKELNQKTD
ISFEFEEIKSGRKVQKIRFFIHQNKRDI
>WP_070461298.1
-VVISNYITRSAQTLNLVEKRILMAGIAKLGG----IKLTAQEYADTYDVNMSAYRELKN
AVNSLMKRSLSD-GSWVQGYKYFKEEGYVKFKFSEYVFPFLFELEREFTKYQLQQAAALR
SIYSWRLLELFEQMKDSGLSMSIEEFWHAMEATESHRKNFSDLRRWVIEPAIKELTEKDG
WLIEWEVRKRGRKVATLLFKFQ--RQRL
>WP_070589024.1
-VVISNYIVRSAQTLNLVEKRILMAGIAKLGK----IKLSAQEYADTYGVNIRAYNELKG
AVGTLMKRTLSD-GTWVQGYDYFKDEGLVKFKFSEYIFPFLFELEREFTKYQLEQCAALR
SIYSWRLLELFEQMKDSGLSISIEEFWHAMEATESYKTNFQLLRKRVIEPAIKELTEKDG
WLIEWEVRKRGRKVSNLLFKFE--RQGL
>WP_070724166.1
PIRQHNALTTARYEMSACEMDIVFSLLSKLTKQDQAYEIRVKELMEMTG--RTNYKQLLE
STENLNSRHI-ETGQSLASALYRKGEGTIELEISERMRPFLIDLKSNFTSYRLQAAFSLS
SKYAKRIYQLA-QWKDIGKTYSLDEFKGMLKLDPAQYAQISSLQKYVLDVATTQINEHTD
LRIKYE-LKKGRSFQSIKFYVQQAKKKA
>WP_070729215.1
-VAQHNALVNARFSFVPLQMRLFLALLARISLDDTEHVIPVSELL---FERHGAYQQLDE
MCDDITSFYI-IEGRYIAKAGYDGDMGGIVAAFNPLIMPYLLQLRENFTLADLDELRKLK
SPSSVRIYWLLKEYSD-GRTVTPEQLRFMLNIAENEYPRFSNFKARVLDRAQLELAR-TD
MPFTYELERQNQLVQRIKFLFDRQRLKV
>WP_070739588.1
PLWQDNALTIARYEMTALEKNILYMVMASIRKDDLSYQVSAKELMALTG--QEKVSDMQL
ATKKLITRET-SNGQTFASAQYRKGLGIIELELSQKVRPLYVELKDRFTTLQLHTALTLH
SKYAKRLYELF-MYKNLDFRISVQELKERLDLDPKRYEKWTHFKKAALDPAEREINSKAD
LSFSYT-IKQGR-VTQIEFTVYRENEE-
>WP_070742771.1
DIRQSNALTNARFEYSELQLDLFFFMLSRLRKT-QEYQLNIKELSALTG--KQHLPYLLI
ATEGMMSRSV-TTEQSMQRIEYLTGTGIIEFELTQHILPHLFHLKENFTSFGLAAALRLT
SKYAKRIYPLC-QWKDLGKKYDIQDFKKTLGLDAKKLKLFKDFRVNVLDVSVKQINEHTE
LHISYK-EKVGRSVKNIIFTVQLSKKKA
>WP_070744035.1
SVRQHNALTTARYEYTETQLDVFFYLLSQLRRS-QTYEISVQAMSELTG--KQNYKQLRE
ATQAMGSREL-ETTQWLKRIDYVTGTGRLRVEFTEPAIPYLFDLQANFTSFELQAALLLT
SKHAKRIYTIC-QWKDKTPKFRILELKQILGLDTKQYSEVSMFKAKVLDVAVKQINELTD
LRIGYR-HKNGRSFENLVFTVQVHAKGK
>WP_070878573.1
NVTKSNELIESTYKLSLQEQRILLVMASKVQPNDETYRFRARDFIEIIGNKGTFYSYLKE
IVNGLQSKTIKDGKNWVITSIYEDKEGYITLQFHPKLKYLFLELKEKFTTYQLENVVRLN
SVYSIRIYELLKQYERLKRQFTIEEIRKLLAIEPDKYKQYGHFKSKVLLVAQSEINEKTD
IEFIFTEIKTGRKVTSIEFLINKNSTQI
>WP_071064673.1
SVVKGNKLVEARYNLNLNEQKVLLYAISKLDRDKPEVELDIKEFTDLMELQGK-YDQFRA
TVRSLRRRII---EIWLSSIRFYKNTGVVKLKFGDGLVPYLLQLKKTFTSYQLKNVLHLD
SKYSIRIYELLKQYQGYKREFDIQDLRDKLGIAPDEYNRFYDFEKRVLKTSMQEINQHTD
VKMTYEKIKNGKKIARIRFTVKPNKQKA
>WP_071277326.1
NVTKSNILIESTYKLSLQEQRILLIMASKVQPNDETYRFRAKDFIEIVGNKGTFYSYLKE
IVNGLQTKTIKKGRNWVITSIYEENEGYITLQFHPSLKYLFLELKEKFTSYQLENVVRLN
SVYSIRIYELLKQYERLRRELTLEELRHFLAIEPTKYKQYGHFKSKVLAVAQKEINNKTD
IYFEFVEIKTGRKVTSIEFIITSEEMDI
>WP_071355977.1
NVSKANTIIEATY-LGVMEQKIISTIASNIRPTDKDYTFSIKQFKDLIGSKSKIYGEIDK
ITTKLMQPFIAGK-RWLSKATYNTNEGSVTVRFDPDLKPFFLFLSEKFTRYKLGNIIHLR
SSYSIRLYELLKSYEGLTRTFTLVELRIKLGI--DKYPKWINFRQRVLDHAKDELEEKTD
ITFTYETIKKGRSVEKVKFKIKKSNKDI
>WP_071392725.1
NVTKSNRLIEANYKLGVIEQKIILCLASNIQPTDSDYTLPIKEFTNLLGLRGTKYTELRK
ITKELMQKEIR-NRQWLSYVAYNESEGTIDIRFDPFLRPYLLELKREFTSYKLENVVKLK
SSYAIRIYELLKQYEKIQRTFLLNDLRELLGIE-NLYPAYGNFKQRVLIPAQKELNNKTD
ISFKLEEIKNGRKVSKIKFIIQENQRDI
>WP_071513678.1
DILMSNLM-----KLTKEEQNLIYLMISQINKNDKEYQIHISDLENAELTQKQ-YGRYRE
FAKTLLSKTIEDK-EILSNLRYIKGTGIIKAKISDDMRPYLLELKDQFVKAKLPVLLSFN
SKYSSRLYMYLKSIHGLAKKILVSDLIKHFELPKSYSQVYSKFKNSFLLKSIEEINEKTD
LQIDYKELKTGRKITSIEFCIKQ-KNLL
>WP_071837815.1
HIVQHNALINARFELNTTESRLFLALLSRIGRDDTQCQIPVRELM---GHSSNTYDLVRK
TLKHFASRLI-KDTRILAFAEYKHREGVVEARFNDLLMPYLLQLRENFTKAQLTELLKLK
SSNAYRIYLLLREYAA-GRVMAVADLKGILGVEE-EYDRFTNFKARILDRAKAELAQ-TD
MAFTYELEKQGRTITHICFLFK-AKAKV
>WP_072689970.1
EVVKDNALINASYNLEVTEQRLILLAILNARETSDSLEIHAKDYASRFDISNDAYKALKN
AVLNLFDRQFSKKGKWVSRIKYIDDSATLEITFAPDVVPLITRLEQHFTSYQLKQVSQLT
SKYAIRLYELLIAWREVGPRIELEDFRSKIGVDDTEYTAMNDFKKRVLEPAIKQINKYTD
ITATYEQHKKGRLISAFSFSFKKHKQFL
>WP_072739206.1
DAYKSNALVEASYKLTLQEQRFLLLCISRLKS----MTITAAEYFDSFDMGRKAEVQLQE
AIDRLWDRSIINDEEWIQYRAYAKGEAKARITFSDAVMPYLTQLKGQFTRVVIKNISNLS
RSYSIRIYEILQQFRSTGRIIALDDFKSSLMLDG-KYKDFKTLNRDLIKPCVDELNKKSD
LAVTVETIKKGRTVVALHFRFKDQK---
>WP_072890924.1
SIVQSNSLIEKKRTLTLDEQKIVLIFASLI--EDEEYEIEASKIMNLLEVKNKKYTALKE
TIYTLASKKI--EG-WFSKAAYK-N-GILKIRFDEDLKPYLLGLKELFTKYKLENILHMK
SKYSIQLYELLKSHEYKK--VSIEELRDFFNL-EGKYKRYNDFKKRTILKAQEDINGKTD
ITFDFK-IKKGRAVKEIKFIIKKKRNNI
>WP_072890981.1
GVIKHNKLIEAKYDLNLNEQKIILYAVSKLDRNNSNLELEVKEFTKLIGTTTD-YSEIRE
LVRELRKKIIKDDKIWLSSIE-YKGDGIIELEFSQKLVPYLLQLKKFYTKYEIKNILYLK
NKYSIRIYELLKQYQTIGREFNLEELKDKLGCS-NKFKEFRDFKRRILDPAKKEINELTD
INFEYEKLTRGRKVIGIKFIIDKKKKTA
>WP_073112762.1
EVRQHNALTNARYEYTETQANIFLVLLSKLRKD-APYQITVPEMEKATG--HQNYKQLRE
STKEMMGREI-NTLQVLKRIDYILGTGIIELEFNEYATQYLFDLKNNFTSFQVQAALSLT
SKHAKRVYQIC-QWKDKGKKTALIDLKKTLGLNDKEYTDLAMFKKKVLDVAVKQINEKTD
LLIGYK-EKVGRAFKNIVFTVQVQAKDK
>WP_073285537.1
GIRQHNAITTARYEMSAVEMDIVFSLLSVLRKEDKPYRIRVKELEQMTG--RSNYQRLLE
ATSNLRSRVI-EDNQGLASALYVKGEGIIELEISERMRRYLIDLKNNFTSYRLQSVFSLS
SKYAKRIYQIA-QWKDIGKTFTLDEFKIMLSLDPKQYEKISALQKYVLDVATTQINEHTD
LRINYE-IKKGRSFHSIRFFVQQEKKKA
>WP_073289226.1
GIRQHNALTNARYEYTELQLDLFFFIISKLRKG-EKYQLDITELSSLTG--KRNAAYLHK
ATADMGSREV-EDAQWMQRIRYLKGQGIIEFDLTRHVLPYLFDLKNNFTSYELAAALRLT
SKYAKRIYQHC-QWKNLGKKYDILDFKRMLGIDDKKMPRISDFKTSVLDLATKQINEHTE
LHISYT-EKKGKAFKNIIFTVQLHEKAK
>WP_073615475.1
SVVQSNKLVESRYILSVNEQRLVFAVASMIHPDDVDYEIKIRDLAAILGIDLNAYKNADR
ITDQLMQRVIPDDGKWVSSCKYNNKKGTISFSFDPHLRPYLLQLKRDFTQSKLSILAQFQ
SIYSIRIYQLLKQYKKIGREFGVDELKEILGIDKKKYSQFKQFRQWVLNQAKKEFEKKCD
LTFKLETIREGRTIARIKFIIIL-Q-KK
>WP_073712798.1
NVTKSNLLIEANYKLGVVEQKIILCLASNISPADSDYTLPIKEFTNLLGLKGTKYTELRQ
ITKELMQKEVR-DKQWLSYVAYNETEGAIDIRFDPFLRPYLLELKKEFTSYKLENIIKLK
SSYSIRIYELLKQYEKLQRTFHLTSLRKMLGAE-DIYNAYGNFKQRVLVPAQKELKMKTD
ISFKIEEVKKGRKVEKIKFLIFRNQRDI
>WP_073712902.1
NITQSNSLIEARHILSITEQKIILTMVSMIQPHDEDYEILVTEFKELCGLKTELYSNIKK
TVRTLMEKEIHDGKMWVSSAEYMAGEGMIRLNFDPRLKPYLLQLKSAFTSYRLSNILSLK
SVYAIRLYELMKKWQHIAWTISVGELRSKLGVAEGKLELYGHFKSRALKPAITEVNEKTD
IYIDFKEIKRGRKVEKIEFTIMEED-KI
>WP_074569899.1
NVSKSNNLIEASSRLNLVEQKMLLCLASNIEPSDRDYTFPIKQFHDLLGLSGSKYTELSK
ITKELVSKEIR-GEQWISSAIYNRNKGTIDLRFDPLLKPFLLELSSKFTSYRLANVIKLN
STYAIRIYELLKQYEHIKRTISLENLRYYLDAS-DVYPNYANFKQRVLKPSQKELNQKTD
ISFEFEEIKSGRKVQKIRFFIHQNKRDI
>WP_074674858.1
--AQDNRLTSARYELSLLEKRIMYFIIKEVRYQF--FDVKIKA-KSLMENAGGTTRDVKK
ALKQLRLREY-HNGEGFNYGDWEG-GNI-EVQLSKKILPFMVELTKNFTEYSLTVAISLK
SKWSQRMYEIC-QWKNS-VNLPIKELRKMFALNK--YTKYFGFKSKVIDVAHKELKDLCD
LYFEY--ELEGRSVDTLRLKIKQANNP-
>WP_075275474.1
KVVKSNKLIEAGYKLSLQEQRVLLLCISQINSS---YTITAQQYADQYSIALKAYRELKA
VINTLYDRSVSND--WLSEKVYLNKQGTARVRFSERVEPFLTDLKSKFTSYDLNLIAGIK
SSYAIRIYELLKQFGAFGRTVTLDWLKGRLEINDKSYKMFGSVKQRILEPAKSEINRCTD
ISMDYKPVKTGRKVTHISFIFKD-K---
>WP_075327662.1
EIKQPNHIITARFTLSNLEKNIIYTILSQLQKSMDLYVVTIK----LKTLDKNNYKRIKS
AIKSLAGKEFEPNGVSLSGLKYERNSEFISFMVPSQASRFFCYTGGGYTKFQKTIAISLT
SYYSKRLYELC-RWADR-FDCKIEEFRRLMSINK--YKQISHLRTRVLEDSQKQLEKSAD
VFFKYT-KK-GGKYTDIVFKINIQVKT-
>WP_075358646.1
NVTMANAVTRAAHGLSLPEKRFIAAALAKTDSMDERVKLSAMEYAETFAVTLDAYEQLQS
GAEALQQPKVVTRGVWVITGKYAKGEGSVEVRWHPDLVPFLFGLRKEFTTYKLKHAAAFR
SIYSWRIFECLKSWQGAGWTPTITEFQDAMDASPTYRANFKALRERVIEPAVKELREKNG
LIIEWETVKSGRKVTGLRFEFA--PQTL
>WP_075359001.1
DVNIKNELVRRAQKMSLPVKRLLALAIAKTDSAKDPVKITAAEYLENYQVGENAYAELKS
SASALMKCTVHRR--WINKNIYPQGKGHVVIRFSGEIAPFLLALEGAFTQYKLSSAAHLR
SMYSWRLMEMLAQFQKTGVRIGYDEFCDALDVPDSCRKDFAQLRRRVIEPAVTELKSKNG
IEIEWEGTKPGRKITGLEFKFT--PQNL
>WP_075359771.1
DVVIKNELVRRIQRMKLSEKRLLALAIAKCNPRLDPVRVTAQEFMEAYQVDPKAYSDLKE
AAENLFECRVEER-AWI------TTAGWVEIKFSPSIAPYLLGIEDEFTRYKLRHAADLR
SIYSWRLLEIMAQFRQSGVMIGYDEFCQAMAAPQSCVKDSGQLRRRVIEVAVKELQEKNG
LAIEWEALKPARKVTGFKFTFK--AQRL
>WP_075983660.1
NVTKSNKLIEANYKLGIIEQKIILSLASTIQPTDNDYTLPVREFCNLLGLTGAKYSELKR
ITKELMQKEIR-DNQWLSYVAYNETEGSIDLRFDPFLRPYLLELKKEFTSYRLENVVKLK
SSYAIRLYELLKQYEKIKRTFSLSDLRKLLGVE-DIYPAYGNFKQRVIIPAQKELKKKTD
IYFEFEEVKFKRRVEKVKFIILTNNRDI
>WP_076046242.1
NIYQSNKLIEASYTLTVIEQKLIRLLASMIKKDDTDYKFKTKDLIKILNTSDSFYRDIDN
ITDLLMQRKIKISGKWVDVAKYKK--GVLMLKINKDLKPFYLSLD-WYTKYQFKNIMQFK
STYSFRMYELLKQYEKIGRIITINEIRSMLDIKKNKYPKYANLKQKVIKVSINEINTNTD
LFIDYEEVKESRKITSIKFYIK-YLSNI
>WP_076479646.1
NVNMSNVLTRAAHSLLLAEKRLIAACISKIDSRKGAVRLSAIEYAEAFEVDTNAYDQLQS
ASESLFNRYIRKKGKWVGGVKYHKGEGWVELHWWHEVVPHLYGLRREFTSYKLRHAAALR
SVYSWRLFECLRSWQDKGYSPDIEEFHRAMDVPESCRKDFKALRVRVIEPAVKELTEKNN
LLVKWDTRKAGRKVVGLTFSFE--VQSL
>WP_076878867.1
NVVKDNALIDASYTLGLVEQRLVLLAIVGAREDATTLRIHASSYISQFNADKSAYRVLNE
AAKNLFNRYFTAKGQWVSKIAYIEDAATVEICFSPDVVPFVTRLEKNFTSYELQQLAEVT
SLYAVRLYELLIRWRTVEPIFELEKFRGQLGLGVNEYKAMGDFKKRVLDLAVKQINEKTD
VTVSYEQHKSGRSITGFSFAFKKK-ESL
>WP_076965359.1
QVTKSNTLITASYRLTLNEQRLILAAISKLDPPK--VSVSAADYSDIYGVQLRAYEQMKV
AADELYERDIKD-GRWVDRAKYLDGEGRVELSFTIHVMPYLSMLYSKVTSYDLRRVACLD
SIHSFRLFEMLMQFRKTGAYIEVESLRVALGLSE-AYQRFNNLRQRVIDPAVAELKAKSN
LDVSYELKREGRKVIAIKFTFSLQA---
>WP_077210379.1
DITKSNTIIESRYKLSLQEQRILLITASKVQPSDEDYKFRVRDLIDRIGANQTMYTYIKE
VIKGLQSKEYKGNRVWLVTSIYEETEGTIILKLNPDLKEFFLQLKERFTTYQLENVIQLN
SVYSIRIYELLKQYESIKRNFPLEELREKLGIEKTKYKQYGHFKKRVLTVAQEEVAEKTD
IQFTFEEVKQGRKVVGIVFQIKKFSARV
>WP_077210438.1
NVTKSNELIESTYKLTLQEQRILLVLASKVQVHDDIYRFRAKDFIEIIGNTGTFYSYLKE
TVLGLQKKTIRDGKNWVITSEYEDKEGYIILQFHPSLKDFFLELKEKFTSYQLENVVRLN
SVYSIRFYELLKQYEKLKRKFSIQDLKSILGIEQTKYKQYGHFKDKVIKVAQNEISEKTD
ISFSFEEIKKGRKVVEILFHIEKEDTTV
>WP_077210445.1
NVTKSNKLIEANYKLGVVEQKIILYLASNIQPNDSDYTLPIKEFTNLLGLKGHKYKELRQ
ITKELMQKEIR-NKQWLSFVAYNETEGTIDLRFDPFLRPYLLQLKKEFTSYKLENVVKLK
SSYSIRIYELLKQYEKFHRTFLLQDLKSMLGAE-GIYPAYGNFKQRVLLPAQKELNKKTD
ISFEIEEIKVGRRVRKVCFRITKNQRDI
>WP_077324117.1
NVTQSNRLIEARYKLTAREQKIILTMVSMIQPGDDDYSISVKEFHDMLGLEGRKYTEIKK
IVENLMTKEIEEDGLWVSVGRYISGEGMIKLKFDPILKPYLLELKRAFTSYKLSNILSLN
SMYAIRLYELTKKWEKLDFEISIVDFKEKMGIKAGTYAKYNHLKQRVLKTSINEVNNKTD
IDVTFEEIKQGRKVAKLAFFIKKKK-EI
>WP_077415574.1
DISKANSFVQASYSMTLDEMRILSLTLGVFNPPS--FDFTVADFCKHFDVNPEAYTQVRN
AVLKISKRWVTDNEELIHKRSYFKKEGRFYIEFHDELIPYISELHENYTKYQLVNIGAFS
STHAIRLYELCSQYRDTGRQTSIEDLKDWFQVSD-KYSLYANFRKWVIEPSIAEINAKSD
LLVSYEPIKRGRSIVALKFTIQ-KKEGN
>WP_077417497.1
DVVKANSLIEATYRLTLDEMRLLALTIGTMNPD---FEFSVSEFVNQFEVNADAYTQIKS
AIERISERWVKDERKWVSSQTYFKKEGRFKIALTNEIMPYLTQLKGQFTQYQLNHISGFS
SVHAIRLYELFTQYKRLGRYISVEDLKKWLQLED-KYDRYNNLNQRVLTPALSEINEKSD
LFVEYEPIKKGRKVTGIEFSIT-KKEGE
>WP_077552094.1
DVVKANSLIEASYRLTLDEMRLLALTVGTMNPN---FEFSVSEFVKQFDVNAEAYNQIKS
AIERIAERWVKDEKKWVSSQTYFKKEGRFKIALTNEIMPYLTQLKGQFTQYQLNHISGFS
SVHSIRLYELLTQYKKVGRYISIENLRKWLQLED-KYDRYNNLNQWVLIPALTEINNKSD
LFIEFEPIKQGRKIVGIEFNIS-KKEGN
>WP_077636321.1
EVVKGNELIKNRFELSLTEQKTIAFICSMIKP-RVPYEFNIRDYCKVCGIDYDNYADIKA
ILKHLRDRWLTDGELWLAKVNTNKKSGVVKIKIDEDLVPYLFDLGQKFTQYQLYNILAMR
SAFSVRIYELMKSYQK--KVFDLEDLKRLLGVENKSYKEFAPFRQKVLEVAQREINELTD
LMIRYEPIKKGNKVIKINFFIE---GTA
>WP_078025244.1
YIKKSNYFINSNYDLSLEEQKLILTLASMVQPDDEEYKFRIFEFMKLLGVDTKKYTEVPK
ITKELMKKEIQED-QWISSAVYKKGSGYVELTFSPYLKPYMLKLNT-FTQYKLTNILSMK
SKYSPRIYEILKEFKKQGVELGVEELRKLLKAE-NIYPRYNDFKRKIILQTQKELKKISD
ISFEFEEIKTGRKVTSIKFYIKKY----
>WP_078025277.1
YVKKSNYFINCSYDLSLEEQKLILTLASMVQPEDEEYNFRISDFMELLGVDTKKYTEIPK
ITKELMKKEIQDN-QWLSSARYEKGSGMVTLKFSPDLKPYMLQLRD-FTQYQLANILSMK
CKYSPRIYEILKEFKKQGVELEIEDLRKLLKAD-NVYSLYADFKRKVIKPTQKELKKLSD
ISFEFEEIKTGRKVTSIKFYIKKYLTNI
>WP_078177681.1
SISKANSFVQASYSMTLDEMRILSLTLGVFNPPI--FDFTIADFCKHFDVDEKAYTQVRN
AILKISKRWIVDNEELVNKRTYFKKEGRFYIEFHEDLLPYIAQLHNNFTKYQLVNIGAFS
STHTIRLYELCSQYRDTGRQTSVDELKDWLQVSD-KYDRYNNFNQRVLTPAIDEINAKSD
LLVSVEPIKRGRSIVSLKFTIK-KKEGV
>WP_078239559.1
DVVKANSLIEASYRLTLDEMRLLALTIGTMNPD---FEFSVSEFVGQFDVNAEAYTQIKS
AIERIAERWVKDERKWVSSQTYFKKEGRFRIALTNEIMPYLTQLKGQFTQYQLNHISGFS
SVHAIRLYELFTQYKRLGRYITVEDLKKWLQLED-KYNLWAELQRWVIKPALVEINEKSD
LFVKYEPIKRGRKIVGVEFSIT-KKEAK
>WP_078277388.1
DVVKHNVLINASYRLGLVEQRLLLLSIVAIRRSESTITVTASDYMERFGVARQAYQALKD
GVQGIFGREFGDKGRWVSKIAYIDNAASVELYFTPDVISRVRELESHFTSYELEQVAGLN
SKYAVRLYEIVIAWRSKGNQISMQELRDRLGLLDDEYTAIHNFKARVLQSSIDEINEKTD
INLTYEQHKQGRKIVGFTFTIKKKQQLM
>WP_078377890.1
GVVKDNALINASYNLEVTEQRLILLAIINARETSDSLEIHASDYANQFNVKKEAYEALKN
AVNNLFERQFSKKGRWVSRIKYIDDSAILEITFAPDVVPLITRLEQHFTSYQLKQVSQLT
SKYAIRLYELLIAWREIGPKIELSEFREKLGIAADEYKAMNHFKSRVLEPSIKQINEHTD
ITVSYEQHKTGRTITGFSFRFKKAKQHL
>WP_078404352.1
NISKSNTLIEANSRLNLVEQKILLCLASNIEPEDRDYTFPIKKFHELLELNGAKYTELSK
ITKELLSKEIR-GDQWLSSAIYNKNKGTIDMRFDPLLKPFLLELSSKFTSYKLANVIKLK
STYAIRIYELLKQYEEIKRTISLENLRYYLGAL-ELYTKYANFKQRILIPSQEELNKKTD
ISFQFEEIKLGRKVQKIRFIIKKNKRDI
>WP_078557173.1
YVTQSNTLIEAPQDLTLQEKRIVLTLASLVQPEDENHRIRVKDLADIIGINEKFYKKVEE
VIRNLQNKTIEE--TWLSSSEYFKGKGWVELEFSEKLKPYLLELKDNYTPFKLRNVLRLR
SEYSIRIYELLKQFEKLKRTFTISELKYYLAIPESKYQAYGHLKSKVLLKAQSELQEKTD
LSFEFTEIKQVKKVVGIRFKIKNVDKDI
>WP_078924386.1
-VSIANDLIKSAQGLNIGEKRLLMLAVSKLDS----S-ISVAEMVEMFGLNSDAYQEAKK
AAEGIMKRQIR-KNLWVGKSKYNKGEGWILVEFYYGLFPYLFELKSHFTSYRLSRASGLQ
SVYSWRLFELLMQFKKTGLNILIDDFHHSLETPKTYHADFSLLKARVIEPAVKEIREKDG
LAVEWEAIKAGRKVKALKFTFP--TQSL
>WP_078986245.1
NVSKSNALIEANSRLNLIEQKMLLCLASNIEPNDRDYTFPIKQFHDLLGLNGSKYTELSK
ITKELLSKEIR-GDQWLSSAIYNKNRGTIDMRFDPLLKPFLLELSNKFTSYRLANIVKLK
STYAIRIYELLKQYEDIKRTISLENLRYYLDAI-NVYPSYANFKQRVLKPSQKELNQKTD
ISFEFEEIKLGRKVQKIRFIILQNKRDI
>WP_079696746.1
FVTESNVLIEAKTNLTLHEERLIYILASRIHPEDTQHFFKVSDIAERLDIKDKFYKRVRD
LIRQLQDKVIEKATEWLASARYFQGKGLIELEFAEQLKPYLLQLKANFTHFKLWNILYLR
SSHSLKLYKLLKQYLPLGRKFSIQEFKDFMEVEEGQYDRYSHLKNRVILTAQKELANKTD
IRFELEEKKVGTRVVSITFHIFHEKNEV
>WP_079697935.1
NVTKANVLIKTRYSLTLQEQKVILYLISKIGIDDREYEFSIKEFCDICDITPDSYSYLKE
VTKKLRDKFVRNDELWLSTCRYNRKQGTITLRICEDMRPFLLELKKQFTSYHLINVLSFK
SKYSIRLYELMKSYLG--MSVGVDELKERLDA--QNYINFKDFRVKVLEMAVGEINKYSD
IYVTYETVARGRKIVELKFTIE-S-H--
>WP_079755931.1
PVYKSNALVEAAYRLSVQEQRIVLACISQVKRTDEVYSVTAEDIATMAGVPIESYNQLKE
AALRLKRREVRNGKIWVQTIIYREGEGRVELRFTKDMLPYLTELTKQFTKYALADVAKMD
STHAIRLYELLMQWDSIGREIEIDQLRKWFQLE-GRYPSIKDFKLRVLDPAVTQINEHSP
LQVEWAQRKTGRKVTHLLFSFGKPK---
>WP_080787495.1
KVTKSNDLIEASYRLTLHEQRIICILAAKIQPEDTVCRIEVGEFIDLLGLKGKIHNDIKK
IIKDFVYKEIKEGVVWFEWAKYKEKEGFMEFKFSEELIPFLLQLKERFTSYRLNNVIPLR
SSYSIRIYELLKQYANIGRTFDLEHLKSILGIEPDEYKLYGHFKSRVLTSAQKELDEKTD
LSFEFEELKASRKVVGVRFIITS-A-NI
>WP_081047543.1
FVSESNALIEARTNLTLYEERIIYILASRIHPDDTNHFFKVRDIAEVLNISHKFYKQIRE
ILDNLQNKIIYQNLQWLAAARYYHGKGTIELEFSSMLKPYLLQLQQNFTKFKLWNVLYLK
STYSSKLYKLLKRYLPLGRSFTLDELREKLEIEEGKYSRYSHLKNRILLGSQAELEMKTD
IKFKLEEIKNGTKVVKIIFHISAEKNEV
>WP_081536228.1
EV-KPGELVDLIE-LTLNDRRIYNQLLDAIDKPVVH-VISKSALR-----SHNSNDRVGE
SIERLMA-KVEWDGAVLGGNLT----GLLEYEIPPRLRKII---SNVFARLQREVMFALS
SKYALTLYEMVQKRGNLSEKFTVEAIRGVLGVPKGKLSSWSNLRMRALEPAAAEVSALSD
YMVEIVPIKTGRSVTHVELRW-KDGEEI
>WP_081838275.1
SVSKSNALLRASYKLTLAEQRLILACLAQLDTQADQLRVTALEYADLYGIDMSAYREIHA
AARRLYDRSIK--G-WIWGRA--ERAGYVEISLTPDLARYVTSLRGQFTSYGIDQVRRLR
STNAVRIFELMMQWRAAGIRLSLAELRQMLQL---SYSRFTDIRRFVLDPAVQQISESTD
WATIWKPIRVGRQVDSVEIRFSRQP---
>WP_081910904.1
HIVQHNALINARFVLNTTESRLFLALLSRIGRDDTQCRIPVRELM---AHSTNTYELVRK
TLRHFASRLI-KDARILAFAEYKHQEGVVEARFNDLLMPYLLQLRENFTKAQLTELLKLK
SSNAYRVYLLLREYAA-GRVMAVAELKTILGVEE-EYDRFTNFRARILDPAQSELAQ-TD
MAFTYVLEKQGRTITHICFLFK-AKAKV
>WP_082013639.1
-VVMANVVTRAAHSLSLAEKRILMAGIARLGG----VKITAAEYAETYDVSLNAYDQLKA
AVENIFDRYLQE-GRWIDAYKYFDKEGYVRFGFGNQIFPYLFELSGQFTQYQLKQAAALR
SLHSWRLLELFEQMRGDGLSMPIEEFWHAMESPESYRKNFQLLRKRIIEPAVKELTEKDG
WLIEWEAVKSGRRVASLRFRFE--RQGL
>WP_082045626.1
DVVKSNRLIEAGYRLDLIEQRMVLAAIVEARES-DGVTLEAKRFCKLFGMRADVYGQLKK
ALNTLYEREITPEGSWISSKTYIDGAGAVQMRFAPEIVPYLTRLEAEFTSYRLDRIGRMS
SPHAIRLYELLLQYEKLGT-FTMQEFRQTFQIQ-DMYEKLSALKRYLLVPAVKQINVFSD
LEVSWSERKKGRAVTHLVFDIQAKK---
>WP_082081891.1
-VTQSNHLVEARYNLPLAEQRIILTMIARIQPDDEDYHISIKELAEFMGIDKNAYRECKK
ITHSLLTREIAPGRQWVSSAEYIEGSGTVNLSFDPLLKPYLLSLKGNFTSLKLEMILKFK
SQYSVRLYSLLKQYHGFKREVQIDTLREMLGLTKDTHKAYSDLKANILRPVQKELSEKAD
VYFDMDEIRMGRRVVAVRFNIHRSK-SY
>WP_082085948.1
---MSNALVRAGHGLTLAEKRIVMLAVSKLDSPVPATKITAAEYAETFGVDANAYEALQE
AAKNLFERKITETKDWVGRCKYHENEAWVELSWWPDLLPSLMGLKKQFTTYKLQQANALR
SAYSWRLLELLMHYKSSGAEYTIEDFCASMDATEKQKANFNNIKRRIIEPAVKELTEKDG
WIIQWTPIKAGRKVVRLRFEFK--KQNL
>WP_082194418.1
EVAMSRALVNAQQGLSLNEKRLMMTALRSIDSQHGKVRVRADEFAAVAELSPRAYKGLKD
ACASLYERKLTD-GKWVWKATYHDGEGWAEICFSPDLTPHIFMLKSRFVSYQLKFAQGLQ
SIYSWRLLELLMREKDRGLFITVDDLRQTLEIPEKYR--FADIKRRVIDTAVVELNEKAD
LVIRWEPVKRGRAVHSLRFEFS--DQRL
>WP_082353925.1
QIRQSNVLTEARFEMSATELDILFYLLSILKKD-SEYQIPILELQNITQ--KEQYTQLRE
ATEKMGSREY-DNGQWLSSCLYKKGLGIIEIELSEKIKPFLFDLRERFTSFRLYAALNMS
SKYAKRIYTML-QWKDKGWKISIEEMKIRLKIDPKLYKQIVELKHRVLDPAISQINKYTE
LNVSYK-LKRGRKFQDIEFDIQKQDKGK
>WP_082484599.1
DI-KPAELIQVRG-LTLNARRMITLLWQGVEE-GRRYTVEIDALK----AGHKGYEMIEE
GIEQLMR-VVQ-SG-TLGGNDS--PAGVLTYSFDAMLIEIL---EKVWGKIALPVLMAFT
SKYAISLYENASQFVNLTTEFTLEEFRSMLGVPEDKYPAFGEFNKHVLKPAVAEVNALAS
FGLSVAPVKQGKKVVRVKVGW-KSKEH-
>WP_082624705.1
NVVKTNYLNTVLQNLKLSEIRIVQLAVVDARESADILRIDAKRYAEVFNTTRQGYLMMKD
AEDTLFNRRFSGK-KWLSQVRYLDDEGAIEVVFTPAVVKGITRIEEFFTKYLLEQTAAMD
SNYSVRLYELLVQWKQAKPVFELEKFRGQLGLDFDEYQTMSNFKKRVLNLAVEEINEKSD
LNISYTQKKKGRKIIGFSFIVLKKKQ--
>WP_082787309.1
NVVKTNYLNTVLQNLKLSEIRIVQLAVVDARESAEILRIDAKRYAEVFNTTRQGYLMMKD
AEDTLFNRRFSGK-KWLSQVRYLDDEGAIEVVFTPAVVQGITRIEEFFTKYLLEQTAEMD
SNYSVRLYELLVQWKQAKPVFELEKFRGQLGLESDEYQTMSNFKKRVLNLAVEEINEKSD
LNVSYTQKKKGRKIAGFSFTVHKKKQ--
>WP_082799782.1
DVNQSNILINMKQNLSITERRIIFALVSLVQPDDTDYTIQIKELANLIGVAEGFYKRIEE
AVDGLQSKQLI--GKWVQRATYMHGQGIIRIKLSEDLAQYLLDLK-TYTKYQLFNVLQLK
SEYSWRIYELLKE-RE-SRIIKVSELREKLNIPDDKLTLMKNFKKVVLDKAQQEIEEKTD
IRFDYEVHKKGRRIDSFIFYIKKED---
>WP_082820587.1
NITKSNSLIEANYKLGELEQKIIWLLASRIQPSDKEYTLRIKEFTDLLGLTSKKYSEIEQ
ITLGLMQKQIK-EYQWLSYVAYNKKSGTVDLRIDPSLKPFLIELKECFTSYRIENILQLK
GQYTIRIYEMLKQYEKIKRTFKVDEIKEKLCVG-DMYPQYGSFKQRVLKPAQKELKKKTD
ISFELEEIKTGRKVDTVKFII-KHQQNI
>WP_083294099.1
-VVISNYIVRSAQTLNLVEKRILMAGIAKLGG----IKLSAQEYADTYGVNIRAYNELKG
AVGTLMKRTLSD-GTWVQGFDYFKDEGLVKFRFSEYIFPFLFELEREFTKYQLQQAAALR
SIYSWRLLELFEQMKDSGLSMSIEEFWHAMEATESYKTNFQLLRKRVIEPAIKELSEKDG
WLIEWEIRKRGRKVSTLLFKFE--RQGL
>WP_083401145.1
DIMQHNMITSGRYDFTACQLDILFLLLASLEKDDDKYNLYAKDIESITG--REHYNQLQQ
ATEDMGSRTI-ETEQWLSGFEYMKGKGYFTASVSPEARPYLFELKNNFTIFQLKSVLSCS
SKYAKRLYTLA-QWRAVGITIEIAKLKEMLYLDPKQFTEVNAFRKNVLEISKQQINTHTD
ITFDYE-HKKGRSFHSITIYVNNQEKQ-
>WP_083901104.1
-P-KPGELIEIWE-LTLADRRTFNILLSILEKDKNH-SIATVALK-----DHNGNERLRE
TIARLMS-VVKADGTELGPSK---GEGVVHYRFMPELVEIL---ARHWARLQAQIMLSLS
SKYSLALYEWLAKRENL-QVVSLEDMRLILGVQQGKMERWPDFRRFALEPAVSDVNRLGP
VWISIQPVKRGNAVSALEVVW-KDQPPV
>WP_084181065.1
-VSMSNRLARSAQGLNLSEKRLVALGLAGTDSAANAMKVTAMAYAEAFGIHPTAYEQLKS
SSEKLFERYVRIRGKWVSGVTYAPGDGYVELNFTPEIAPHLLGLRKQFTSYKLRHAAAFD
SIYAWRLFETLKSWQSTGYTTSIENFWEVMEAPPSCRKDFKALRIRIIEPAVAAITTKAS
MLVEWKPIRAGRRVTSLEFRFA--PQ--
>WP_084212265.1
NVVKTNQLNQALQTLSLAEVRIIQLAIVDARESTDKLRIDATRYAEVFETTRQGYKRMKE
AEETLFNRRFTGK-KWLQQVQYHDGEGAIEIVFTLAVVEGISRIEQFFTSYLLEQTTQFD
SVYSVRLYELLTQWRTAKPCFEIGVFRDQMGLGINEYKAMCDFKKRVLDLATDEINKKSD
LKVKYENVKKGRKIIGFTFTVHKKKQ--
>WP_084242363.1
KVTQSNNLIEARHKLTAREQKIVLTMASMIEPNDKDYRISVKEFSKMLGLKGQKYSDIKE
ISQNLLNKEIRDDGLWISSAEYIEGSGVVELSFSPKLKPYMLQLKEHFTSYRLSNVLDLS
STHSIRLYELMKQWQHRSWRCSVEDLKLQLGITKGTYERYSHFKPRVLVKAVDEVNEKTD
ISISFKEIKEGKRIEAIEFSIKKES-SI
>WP_084380538.1
NVTKSNKLVEANYKLTIREQKIILYLISKVQKDDSDYTLSIKDFSEMMGLEGSKYGEIEK
ITKNLLSKEIY-EDQWLNKVKYNDGKGTVSFSFPSELKPYLLMLKREYTSYKLKNILELK
SGYSIRVYEILKKWETIRIKIELEKLKEMIGID-NKYSEYSNFKLRVLNRAQKELEKNTD
ISFTYDEIKEGRKVVALKFHIKKAHKTV
>WP_084447968.1
DIRQHNALTNARYEYSELQLDLLFFLISKLRKD-QQYELNIKDLSLLTG--KKNAAYLHK
ATADMGSREV-QTEQWMQRVDYLLGQGIIEIKLTEDITPYLFDLKENFTSYELASALRLT
SKYAKRIYQYC-QWKDQGKKYDIQDFKMMLGLDDKKAIRMSDFRESVLDVAVKQINEHTE
LHISYK-EKRVRTYKNIVFTVQLSKKKA
>WP_084448043.1
-IAQHNALINARFSFVPLQMRLFVALLSRIDFEDIDHFIPLDELV---FDRRGAYEQVDE
MCKGLASFYI-EEKRYIAEAGYRADLGGVTASFNPKIMPYLLQLRENFTTAEIQQVLKLK
SPQSLRIYWLLKEYAD-GRTISVEELRFVLGIEENEYPRFSNFKARVLNKAQSEISG-TD
IPFTYELEREGKTVARIKFLFR-ERKKI
>WP_084448128.1
AVRQHNAITTARYDYTACQLDLLFFLLSKLRREDKPYQIHMSEVVAMTG--REHYKQLKE
ATESMGSREV-ENEQWMQKVEYVKGQGHLRIRLSEDIRPYLFELKNNFTSYQLFSALKIS
SKYAKRIYQLA-QWKDIGKTYDLDEFKLMLKLDPKQFQRISDLKAKVLDIAVRQINENTE
LKIGYT-LKQGRSFHAVRFYVQKAKKKA
>WP_084511697.1
NVVKSNYLIEASYRLTTQEQRIILVMASMVKPDDADYRINVRDFNELVGVRNEGYTETKE
ITKNLLKRIIRIENQWLASAQYYHGKGYVELEFSPKLKPYLLELRSRFTSYQLKNVLKLK
SSYSIRIYELLKQFEKIRRSFEFEDLKKRLGIPEDKYKQYGHFKDKILNKAKKELKGVTD
IAFTFREKKKGRKVTGIIFFIKRT----
>WP_084602030.1
NVTKSNTLIEASYNLSTNEQRIILFLASKIQPTDEEMRFKIKDIIDILDVKGKIYSELQQ
ATSDLISKTIISYEQWLASAEYLEKEGIVELEFSSKLKPYLLQLKNRFTSYELKNILKLK
SKYSIRIYELMKQYEKIKRVVELEELRYILGLKENEYSQYGNLKQRILKRAQAEINKKTD
INFEFEEIKVGRKVEKIRFIINK--KNI
>WP_084650905.1
-NRQPNGVIMSRQNFSLLEKRVFYIVMNQITEA-DAFRIPAKLITN-------NYRQILA
MTQSLRNCWLRDEEANVSSAKYSAKEGVFEIGVSYEVLPHIAKIKSGYTEYELAIALSLN
KTYSQRLYEIL-RWKNFGSEISVDDLRDLISAEDT-YDDFGQFKRRVLDPSLEEISAKTD
LSFTYQ-HKTGRKVTHISFIITS-L-RS
>WP_084693986.1
DVTMHNTLISASHGLNLGEKRLVAMAVAKLSPLPGKVRISAVDFAKQFGLDPTAYEQLRD
AQENLFNRYIREQKKWITSISYKNGDGEVALAFAPEIAQFLVQLKKHFTSYQLSKAAALR
STYSWRLFENLERFRETGWEVDMDRFHAIMETPKSYRRNFNDARRFVIDPALAELAAKTN
ITAEVEPIRRGRKIDRLRFTFE--NQKL
>WP_084696341.1
EV-KSNRFVTAKYDWTPTEHRIIAMMIAQLKKDDESQTIHIRDIREMTETRSKLYSRGEE
ICQKLLAQEIRDEGELLSTCRYSEGSGAIQAKFNEDMRPFLLELRRRFTIYQLQYVMRLR
SQYSIRIYEMLKR-EGLGYRVTVERLRELLMITH-KYTSFSQVKAKVLEPAREEIKEKCD
ILFTYH-VERGRTPVAINFMIHRDEQEL
>WP_084910232.1
-LRKAVQAIPKSGKIGLQQRKMFSSLINALRQEPTS-------SI---ALNSNNTKYVKD
TVNSLIS-NWD-DRS-LAGAEL-EQS--LKYSFSDQIRSEL--LPEIYALIDMRIAREFR
RSHSLALWENTVRY--GGPKFRDLILGQDK-ASQ-SYKEYKLFKSKVLVPCIQEVNEVST
L---LIEHKSGRSVEAVQFKVKEESKAA
>WP_084910908.1
RVAMSRALVNAQQGLTLNEKRVMMAALRCIDSLHGRVRVRADEFAALAALAPRAYEGLKE
GCASLQKRTLTD-GIWVWKAVYHEGEGWAEISFSPDLTPHIFMLQRRFVSYQLEFARGLQ
SLYSWRLLELLMRERDRGLLITLADFRTVLEIPETYR--FADIKRRVIETAVNELNAKAD
LVITWTPVKLGRAVNSLDFKFD--QQRL
>WP_085052335.1
NVVKSNELIEAHYRLSLNEQKIILCMISKIKPDDKDIRISVEELTAMLDVSGKYHAEIRK
LANSLRHRHIHPQEDWLSASKYYYGKGYLELEFSAMLKPYLLELRERFTAYQLQNVIRLN
SLYSIRLYELLKQYGKIGREFEVIELRKILGIADNEYKLYNDFKRNVILTAQTELSAKTD
LQFTFDEKKTGRAVTGLIVHVF-FKDKA
>WP_085216798.1
NVTKANALIQASYRLNLNEQRLVLCCVAQLDPAKD-FTVNVADFAAMFSLDMKAYRELED
AATALYERDIRD-GRWVSYVKYETGESRVTLRFSYDIAPYLSLLRERFTSYQLEQISSLR
STYSIRLFEFLMQYKKTGLIVLLKDFKTWLELES-QYPRFFDLQRRVIDPAVQELREKNQ
LDIQWKAIKKSRSVERLEFTFKKEP---
>WP_085313553.1
NVSKSNTLIEANSRLNLVEQKMLLCLASNIEPNDRDYTFPIRQFHDLLGLSGSKYTELSK
ITKELLSKEIR-GEQWLSSAIYNRNKGTIDMRFDPLLKPFLLELSSKFTSYRLANVVKLK
STYAIRIYELLKQYEDLKRTISLENLRYYLDAM-DVYPNYANFKQRVLKPSQKELEHKTD
ISFEFEEIKLGRKVQKVRFIIRQNKRDI
>WP_085489955.1
TVTIKNELVRRIQRMKLSEKRLLALAIAKCNPRMDPIRVTVKEFVEAYHIEAKAYTELKE
AAENLFECKVEER-VWI------TTAGWVDIKFAPSIAPYLLGIESEFTKYKLRHAADLR
SIYSWRLLEILAQYRDTGVTIGYDAFCQSVGAPESCVKDSAQLRRRVIEPAVKELQEKNG
LAIEWEPIVPARKVTGFRFKFK--PQRL
>WP_085896366.1
EI-KPGELVDLIE-LTLADRRIYNQLLEAIDKPVMH-VIAKSDLR-----NHNSNDRIGD
SIERLMS-KMEWDGAVLGGNVA----GLFEYEIPARLRKVI---TNVFARLQREVMFALS
SKYALTLYEMVQKRGNLSETFTLDGIRAVLGVPKGKLTSWSNLRLRAIDPAVAEVCALSD
YMVEIAPIKTGRSVTHVELRW-KDDRGQ
>WP_086053872.1
EI-KPGELVDLVE-LTLTDRRIYNQLLDAIDKPVTH-VISKSSLR-----SHNSNDRVGE
SVERLMT-RVAWDGAVLGGNIL----GLFEYEIPPRLRKII---RNVFARLQREVMFALS
SKYALTLYEMVQKRGNLSEKFTLDALRGVLGVPKGKLTSWSNLNLRAVQPAVKEVNALSG
FMVELSPIKTGRRVTHVELRW-KDGDTA
>WP_086055014.1
DV-AAGELVDLRFDLSLRAAKLFCLLVVAVADQVQH-RVPYSVI-----TFHRSRDELAE
AVMELHS-SVQRRGYILSDVEP-LDDAEIRFEFSPAMRRVI---ADHWAAVSRRAVMAFE
SRYSLRLYLWLSLRANLTEDIALDDLRDLLGLSGDTLSRWQDMRRFVLDRALAEINHVAG
FHAAYQPLKQGRRVTGVRLAW-KDVEAI
>WP_086166682.1
NVVKSNQVIEASYQLSAVEQRIVLAAISRIPKTDDEYPVSVNE-LQLLGVHEKAYRDLKE
GINRLYERSIN--VKWVQEIQFLDSQSVIGIRFSKPILPFISNLSREFTKYALSDIAGIN
SGYGIRIYELLVQYRQIGREISVESLRTMLELG-KKYPLFADFKKRVIDTAVDQINEYSP
LKVTYEQKKTGRKVTHILFFFKK-KQNM
>WP_086179918.1
EIVKDNALINASYNLDLVEQRLILLAIIEARENANDLTVHADSYINHFDVHRNAYQALKD
ACKDLFARQFSPKGTWVSQIAYVDNSAAVELIFAPAIIPLVTRLEEQFTSYELKQVSGLN
SAYAIRLYELLIAWRSAGPIIDLEEFRQKMGVLDGEYTRSDNFKKWVIEKPIAQINEHTD
ITVKVEQHKKGRVISGFSFKFKKQKQFR
>WP_086187405.1
DVVKDNILVNASYNLEVTEQRLILLSIIRARETSDSLEIHASDYATRFDVTKEAYSALKN
AVHNLFERKFSKDNKWVSRIAYIDDLAILEVTFAPDVVPLITRLEKHFTSYQLKQVAQLT
SKYAIRLYELLISWKEVGPVIDLADFREQLGLETNEYQKMINFKNRVLEPAIKQINHLTD
ITVEYEQFKKGRSISGLSFTFKKVAQHL
>WP_086192635.1
NVVKDNALIDASFNLSLIEQRIMLLAIVEARESPDTIEISVSDYIHQFKVDSNAYNLIKD
SARTLKRREFSK-GTWVNKVTYVDTSGLIVLYLSNEVISLISRLSEQFTKYYLEQVSDFK
SKYSIRLYELVIKWLSVGDKYNLNDLRSKLGLDVQEYSTMSNFKSNVLDKAVAEINKHTN
IHLNYEQFKKGRIITDIQFLIKKL-QNI
>WP_086197634.1
DVVKDNALINASYNLDLVEQRLILLAIVEARENANNLEVHAESYINQFNVARQAYQALKD
ASKDLFARQFSKRGLWVSEIRYIDAEATVKLIFAPAIVPLITKLEEQFTKYELQQVSNLS
SAYAVRLYELLIAWRSTGPTIELEEFRKRIGVLDEEYTRMGNFKNRVLHPAIAQINEHTD
ITVKYEQHKKGRLIYGFSFSFKKNNQHL
>WP_086197741.1
NIVKSNQVIEASYTLTTIEQRLILSAIAQVPKSDDVYPLTTKN-LVKLGGDEKSHKEFKN
AVNRLYERSIV--DSWIQEKVF-NGSKVAFIRFSKPILPFLSNLKSEFTKYLESDIVGMS
SPYSIRFYELIMQYRSIGREISLEDLRWMFQLQ-NKYPVWADLKKRVIDQATKEINEHSP
YNLTIEPKRTGRKITSIVLKFQKVKKSD
>WP_086222753.1
DVVKDNALINASYNLDLVEQRLILLAIVEARDNANDLEVHAESYVNQFNVARQAYQALKD
ACKDLFVRQFSKRGLWVSEIRYIDDEATVKLIFAPAIVPLITRLEEQFTKYELQQISNLS
SAYAVRLYELLIAWRSTGPIIELAEFRQKIGVLDDEYTRMGNFKDRVLNLAIAQINEHTD
IKVQYQQHKKGRNIYGFSFTFKKVIQHF
>WP_086249658.1
GVVKDNALINASYNLELTEQRLIMLAIINARETADSLEIHASDYAKLFNVSIDSYKALRE
AVNNLFNRQFSKRGRWVSRIFYVDDLALLEITFAPDVVPLITRLEEHFTSYQAKQVAHLT
SKYATRLYELLIAWREVGPQIEINEFRNRLGLLDDEYTAMHNFKKRVLEPSIQQINEHTD
ITVTYEQHKKGRLISGFSFRLKKQKQHL
>WP_086307456.1
GRNQSHTITTARTKMTANELKAFYQCSTLI--DDDKYVISIKDFVETLGFSDTS-NYVKE
LCRHLAKQEI--ED-IFSRFRFDTKKQLITIKFNDDMKPYLLELKNNFTQIQVKYIKEFE
SKYTIRIYALLKDYRLMG--INIEALSKMLQL-PKSYRNYNFIKLRVLEPALKEINEKSD
LEINIEPEKQGKKIITIRIEFGRNMKKI
>WP_086382713.1
DVVIKNELVRRIQKMKLSEKRLLALAIAKCNPAIDPVRVTTQEFLEAYSVDPKAYGDLKE
AAESLFECRVEER-SWI------TTAGWVDIKFSPSIAPFLLGLEREFTKYKLRHAADLR
SMYSWRMLEMMAQFRDKGVIIKYDDFCEAMAAPESCVKDSGQLRRRVIEPAVKELREKNG
LAIEWEATKPARKITGFRFKFE--PQRL
>WP_086390039.1
NVSKSNTLIEANSRLNLVEQKMLLCLASNIEPSDRDYTFPIKQFHDLLGLSGSKYTELSK
ITKELVSKEIR-GEQWLSSAIYNKNKGTIDLRFDPLLKPFLLELSSKFTSYRLANVVKLK
STYAIRIYELLKQYEHIKRTISLENLRYYLDAI-DVYPNYANFKQRVLHPSQKELNQKTD
ISFEFEEIKLGRRVQKIKFIIRQNKRDI
>WP_086391965.1
NVSKSNTLIEANSRLNLVEQKMLLCLASNIEPNDRDYTFPIKQFHDLLGLNGSKYTELSK
ITKELLSKEIR-GEQWLSSAIYNRNKGTIDMRFDPLLKPFLLELSSKFTSYRLANVVKLK
STYAIRIYELLKQYEDLKRTISLENLRYYLDAM-DVYPNYANFKQRVLKPSQKELNQKTD
ISFEFEEIKLGRKVQKIRFVIRQNKRDI
>WP_086440839.1
EIKQHNTITSGRYDFSACQLDVLFMLLASLDESDELYHIRVKDIELITG--RKNYQQLKE
GNEGMMSREI-QMPQVLTTVQYLDGKGSFYMKINEDARPYFFDLKNNFTLLELKSVLGCS
SKHAKRLYSLA-QWRGTGHTYSIGELKEMLGLDPKQYKQIGQFKDYVLDVAKKQINEHTD
IVFDYE-LKRGRSFDTIKLFCENQQKKL
>WP_086553276.1
KVGLSNALVRSGQALNLAEKRLLMLAVSRLDSTFGESRVHAADYAKEYGVDPNAYEALQA
ASKSLYERSITETKNWVGRAKYHEGEGWIELGWWPELLPHLTGLKREFTKYKLQQANALR
SIYSWRLLELLMHYQSTGAEYTIEDFCTSMEATEKQKQNFAKIRTKIIEPAVKELIEKDG
WLIEWKPIKTGRKVSKLRFEFK--KQEL
>WP_086596680.1
-VAQHNALINARFSFVPLQMRLFVALLSRIDFDDVDHFIPLEELV---FERRGAYEQIDE
MCKGLASFYI-EEKRYIAEAGYRADLGGVIASFNPKIMPYLLQLRENFTTADIQQVLKLK
SPQSLRIYWLLKEYAD-GRTMSVEDLRFVLGIEEHEYPRFSNFKARVLDKAQDEIAN-TD
IPFTYELEREGKTVARIKFLFQ-NRKKI
>WP_086597526.1
-VTQHNALINARFSFVPLQMRLFLALLARIEFDDTSHFVPFSEIG---FVDRGSYQLLEE
VCEKLTSFYI-EEGRFIDTVEYQGDKGGVLASFNPSIMPYLLQLRENFTTAALAELRKLK
SPYALRIYWLLKEYAD-GRTLSLEQLRFMLDIAENEYPRFSNFKARVLDKAQSELAG-TD
MPFTFELERQNQIVQKIKFLI-NQRLKV
>WP_086597555.1
EIRQHNAITTARYDYSACQLDILFYVLSKLKKDDGPYCIYVKDIENLTG--RSNYQQLRE
ATADMGSREV-ENAQWMQKVEYIKGKGYLEIELSRHIRPYLYELKDNFTSYQLHSALKLT
SKYAKRIYQLA-QWKDIGKAYDLEDFKLMLKLDPAQFQNISQLKARVLDIAVRQINEHTD
LQIDYQ-QKKGRAFTGVRFYVQQTEKKA
>WP_086632528.1
-VIISNSLNRSAQGLSLSEKRILFLGIAKING----VVISAQDYSNTYSLTLDSYKQLKS
ASNNLFNRYFTD-GKWIESYKYFDQEGYIKLSFSNIVYPYLFELEREFTRYKLEQACALR
SVYSWRFIELFEQYKQTKCKIPIEEFWHLMEAQDSYRQNFSLLRQFIIERAVKELTEKTN
YDIQWSTIKRGRKVVMLSFNFQ--ND--
>WP_086950104.1
DIMQHNAITSGRYDFEACELDIMFMILANLKQGED-YTIHISDIEAITG--RVNYQQLRV
TTERMMSREI-ETAQVLQYFDYIKGTGSVDVQLSSKALPYFFDLKRNFTSLQLKAVLSCT
SKFAKRIYAIA-QYRTMGRKFTIDEFKEMLYLDPKLYTDNSAFKTFVLDLAKKQINEHTD
IHFDYE-KKKGRSFHWITIYIQEQEEK-
>WP_087129013.1
-ISMSNALTRAGQGLTLAEKRIVAAAVSKLDSQGGETRITATEYAETFHVDPNAYEQLQA
AAKTLYSRSITERPQWVGIVKYQVGEGWVELHWWPDLLPHLTALKGQFTTYQLQQASALR
SIYSWRLLELLTRFKSTGAEYDIDDFATAMDATEKQRENFNNIKRRIIEPAVAELNAKDG
WIIEWEPIKAGRKVKAVRFTFE--RQRL
>WP_087142701.1
SVTQSNKLVEARYSLPLGEQRLILSMIAKIQPDDADYRINVKEFASFLGLDQKIYRGFHA
IQKSIVSRVFYDDGAWVSSAKYLDGEGAVLLSFDPKLKPYLLQLKGNFTSCRLEMLLSFK
SQYTMRVYNLLKQYEHLKREIKIEVLREILGLRVDLHPEYSNFKLNIIKPVQKELKAKSD
LSFEFDEIKYGRRVGAIRFHIFKTK-SY
>WP_087144419.1
SVTQANELVSARYTLPLAEQRLVLTMIARIQPDDEDYRISVGELADFLGVDKNAYRECRK
ITKSLLTREIHPGRQWVSSADYIDGEGCVMLCFDPKLKPYLLQLKGNFTSCKLEMMLSFK
SQYTMRMYSLLKQYERLKREIEMAELREMLGLRKDQHVEYNHFKSHILIPAQKELAEKAD
LTFTFEEIKYGRRVGAIRFQIFKTK-SY
>WP_087554588.1
EVVKDNALINASYNLEVTEQRLILLAIINARETSDSLEIHAHDYASRFDVSNSAYKALKE
AVNNLFDRQFSKQGRWVSRIKYIDATATLEVTFAPDVVPLITRLEQHFTSYQLKQVAQLT
SKYAIRLYEMLIAWRATGPEVELSEFRNRLGVGDNEYTAMNNFKSRVLEPAIKQINEHTD
ITVKVEQHKKGRTISGFSFKFKKQKQHL
>WP_087649592.1
AISMSNALTRAGQGLTLAEKRIVAAAVSKLDSQVGETRITAAEYADTFHVDANAYEQLQS
AAKTLYNRTITERPQWVGVVKYQVGEGWVELHWWPALLPHLTALKGQFTTYQLQQASALR
SIYSWRLLELLTRFKSTGAEYDIEDFAAAMDATEKQRQNFNNIKRRIIEPAVAELNEKDG
WIIQWEQIKAGRKVKAVRFTFA--RQRL
>WP_087870796.1
-VVKANELIEMPIDFNLMQLKLFAKIVVSMR-DNPTYTFSIKNLLNDFDLDTN-YTQLRL
ATKGLIRPIK--RGQFFTDVNY-SDKGVISFKIHPDLKPLILNLEKNYTKYYFSNIARLK
SAYAIRFYELLKQYQYRGRVLPIQEIRLVLKIEGTKYSKINDLKRFVILVAQKELKEKTD
IYFEFEGIKEGRKIVAFKFLIKNEKKKV
>WP_087871380.1
LVVKSNKVIEASYLLSLSEQRVLLACIAQIDSTEQYFEVSASEIVDLVGLDNSAYRDLKK
AAEKLYDRSVTDPPKWISSIDYIPGEGKLVLSFASGIIPYISKLSKEFTKYKLKHVARFE
SIYSIRLYELLVQWSSTGREIEVEWLKNQFQVS-NKYSRLGDLKRRVIEPAIAEINEHSN
LWVKYGQRKSGRTVTHFQFQFGKQK---
>WP_088178286.1
------------------------------------------------------------
---------------WVGSVKYQDGEGWVEIAWWPDLMRHLTGLRAQFTTYQLQQASALR
SAYSWKLLELLTRFQSTGAEYDIEDFKASMDAP-PSLSDFGQVKRRIIEPAVTELIEKDG
WLIQWQPIKAGRKVKAVRFTFI--EQN-
>WP_088234136.1
DVNMTNALSRAGHGLSLAEKRLVFLAIARMNS----SRVTAMEYAEAFDVEPHAYEALRD
AARHLFERKISQR-HWVYRAHYQEGEGWVGIFWSPDLMPHLTGLKQQFTRYQLQQATALR
SVHSW-------------------------------------------------------
------------------------Q---
>WP_088322292.1
NVSKSNTLIEANSRLNLVEQKILLCLASNIEPNDRDYTFPIKQFHDLLGLNGSKYTELSK
ITKELLSKEIR-GEQWLSSAIYNRNKGTIDMRFDPLLKPFLLELSSKFTSYRLANVVKLK
STYAIRIYELLKQYEDLRRTISLENLRYYLDAM-DVYPNYANFKQRVLKPSQKELNKKTD
ISFEFEEIKLGRKVKKIRFIIRQNKRDI
>WP_088466096.1
EIRQHNALTNARYEYTGLQLDLFFFLVSKLRKD-QKYELNIKELSALTG--RKDLAYLRK
ATEDMGSREI-ETPQWMRSVEYLKGLGIIEVSLSDKIIPYLFQLQSNFTSYGLASALRLT
SKYAKRIYPIC-QWKDMGKKHDIQDFKKMLGLDDKKMPRTSDFRKSVLDIAVKQINEHTE
LHISYE-EKRGKTFKNITFKVQLSKKKA
>WP_088619965.1
SVTQSNQLVEARYNLPLAEQRLILTMISRIQPDDEDYCISVGELAEFLGVDKAAYRECKK
TTENLLKRNIDTDGQWVSSAKYVDGSGEVNLSFDPLLKPYLLKLKGNFTSSKLEMLLSFK
SQYTIRIYTLLKQYEKLKREFDLEFLREVLGLRPDQYQLYADFKRFILVAVQKELTQKSD
LYFNFEEIKGGRRVTAIRLLILH-K-SY
>WP_088620643.1
SVTQANELVEARYNLTLGEQRLILTMIARIQPEDEDYCISLIELAEFLGINKNIYADCKK
ITKHLLEKEIQLGRQWVSSADYINGTGMVNLTFDPLLKPYLLKLKGNFTSSKLEMLLSFK
SQYTMRMYSLLKQYESLNREIDLQKLREMLGIGKDQYQLYGNFRERILEPVQKELKLKSD
IYFEFDEIKHGRKIAVIRFHIYKSK-SY
>WP_088824417.1
NVVKSNQVIEASYQLSAVEQRIVLAAIARIPKTDDKYPVSVNE-LQLLGVHEKAYRDLKD
GINRLYERSIN--IKWVQEIQFLDSQSVIGIRFSKPILPFISNLSREFTKYALSDIAGIN
SAYAIRVYELLMQYKNIGREISVDNLRIMLELG-KKYPLFADFKKRVIDTAVDQINEYTP
LNVTYVQKKTGRKVTHIAFSF-K-KQNI
>WP_088845626.1
-VAQHNALINARFSLVPLQMRLFVALLSRIDFEDVDHFIPLDELV---FERRGAYEQVDE
MCKGLASFYI-EEKRYIAEAGYRADLGGVIASFNPKIMPYLLQLRENFTTAEMQQVLKLK
SPQSLRIYWLLKEYAD-GRTMSVEDLRFVLGIEEDEYPRFSNFKARVLDKAQSEIAA-TD
IPFTYELEREGKTVARIKFLFQ-DRKKI
>WP_089069041.1
SVTKANSLLDARYRLNVQAQKLVLACLSKVDPL---VRLSALEFSELMGIDIKAHRELYK
AADLLFKSTITENGEWIQEKAKIKGDGAVRLVWSDRVLKYITQLKSNFTTYKLRNIANLQ
SAHSIRLYELLSRFNDKNRNISLDDFRYALGVDD-KYPLFKDLNKWVIKPSVQELNQRSD
LVITYETIKHGRNVTALAFTLKNQK---
>WP_089082004.1
EIKQHNTITSGRYDFSACQLDVLFMLLASLNESDELYHIRVKDIELITG--RKNYQQLRE
GTEDMMSREI-QMPQVLTTVQYLDGTGSFYMKINEDARPYFFDLKNNFTLLELKSVLSCT
SKHAKRMYSLA-QWRGTGHTYSIGELKEILGLDPKQYTKVSMFKKQVLDIAKRQINEHTD
IVFDYE-LKRGRSFDTIKLFCS-QEK--
>WP_089170171.1
LVCKSNALVEAAYRLTLGEHRVILACIAQVRRSDQIYEVRALEIAERSGIARQAYEELEK
AAQTLFERYVSDG-KWVQLVDYVPSDGLVRLQFTTAILPYLADLSERYTIYSIADVAKMT
SAYGVRLYELLVQWRGVGREVELDWLRQVFQLE-DRYPSIKDLKKWVIEPAVEQVNEHSP
LHVTWDQRKTGRKVSHLIFTFAKEKKAL
>WP_089274104.1
EVSMSNSIVSAAHALKLSEKRIMSAALAKLDSAPTKIRITALEFAECFGIDETAYEQLKS
GAEGLYNRSIVIYGKWVSRALYHAGEGFVEMNFTDHVAPYLMALEKRFTTYKLEQTRALR
SIHSWRLFENLKRWESTGWIVEIDDFHHAMDASESYRKNFAQLRKWVIEPAVKELLTVSG
LDIKWSPHKTGRRVTRLLFRFK--PQSL
>WP_089334494.1
PLWQDNALTIARYEMTALEKNILYMVMASIRKDDPVYQVSAKELMALTG--EEKVSDMQR
ATKKLITRET-SNGQTFASALYRKGQGIIELELSQKVRPLYVELKDRFTTLQLHTALTLN
SKYAKRLYELF-MYKNLDFCIDVQELKQRLDLDAKRYEKWTHFKKAALDPAEKEINGKAD
LSFSYQ-IKRGR-VAQIEFTIYNEHEE-
>WP_089334509.1
DVRQHNALTNARYEYTETQSNIFLVLLSKLRKD-APYQITVPEMEKATG--SQNYKQLRE
STKEMMSREI-NTLQVLKRIDYILGTGVIELEFNEYATQYLFDLKNNFTSFQVQAALSLT
SKHAKRIYQIC-QWKDKGKKMAILDLKKTLSLDDKEYTEISMFKKNVLDVAVKQINEKTD
LLIGYK-EKVGRGFKNIVFTVQVHARTS
>WP_089334525.1
EIRQHNALTNARYEYSEIQLDVLFFLISKLRKD-HPYQLSIKELSALTN--KQHYSYLRK
ATEDMGSREI-EHEQWMQYVDYLKGQGIIEIKLSEAVLPFLFGLKDNFTSYELQAALRLT
SKYAKRIYQLC-QWKDLGKKYDLQELKSAFGLDSKKLKQFGQFREKVLDPAVKQINEHTE
LHISYK-EKLGRSFKHISFTVQLSRKKA
>WP_089334532.1
DIRQHNILTNARYEYTELQLDLFFFLVSKLRKD-QKYELDIKELATLTG--KQHLPYLRK
ATEDMGSREV-ETPQWMRSVEYVKGTRIIEVTLSDKILPYLFNLQNNFTSYGLAAALRLS
SKYAKRIYPLC-QWKDKGKKYDIEDFKKMLGLDDKKAARISDLKSKVLDIAVKQINEHTE
LHVSYT-EKKGKAFKNIVFTVQLHEKAK
>WP_089389460.1
GL-KPAELIELRG-LTLHDRRVFNHLVPEMAKPGREFTVPTASLK----PAEPTTKRLVE
SIERLMR-VAR-DG-ELGTNTT---TGSLTYSFPPRLAELV---RDIFAKLDHAVMRSFS
SKYAFALYEAVARRVRLFEQFTVAGLRELLGVEDGKLVPYKNLKLKAIDAAVAEVNAITP
YSVAIEPQRKGRKVVGFIMGW-KDRENM
>WP_089606635.1
EVVKDNALINASYNLDLVEQRLILLAIVEARENANDLTVHAESYINQFGVHRNAYQALKD
ACDDLFARQFSEKGKWVSEVAYIDNEAIVQLIFSPAIVPLITRLEEQFTKYEIQQISNLS
SAYAVRLYEILIAWRSSGPIIPLTDFRKKIGVLDSEYKRMYDFKKYVLDIAIKQINEHTD
ITVKVEQHKTGRSITGFSFNFKKSTQHF
>WP_089687829.1
EVWQSNKLVNARFRL---EQRIFLKTIATIKQDDEEVEIDVRDVLYSLGV---DYQTIRD
ACSRLLGKEI-DNGRYVTTMEYVDGSGKIRAHLSPQIMPFLLQLRGEFTQGGLDELLSLN
SHYSYRIYWLLKQH--VGREIEIEELKRMFKLEN-QYNRFVDFRKRVIDQAQREL-AHTS
MAFDYE-ITK-RRAVAIRF-IKQQRSAL
>WP_089906005.1
NV-AAGEVVDLRFNLSLRAAKLFCLLVIDVAADKQH-CVPLAAL-----TFHRSADDLFE
AIAELHS-SVQ--DYTLADVET-TAAAEVRFEFSKTLRQVI---GDHWAAVSRRAVLSFE
SKFSLRLYLLLSLRAGLTETFEMDDLRHILGLEEGKFSRWPDLRRFVLDRAVAEINHLAG
FRMGYIPIKKGRKITAVKLTW-KDIETI
>WP_090217795.1
DI-KPGELVDLVE-LTLNDRRIYNLMLDEIDKPVVH-HVSKAVLR-----SHNSNDRIGE
SVERLMR-KVSKDGAILGGNIE----GMLYYEIPRALRRII---KNVFARLQKEVMFALS
SKYALTLYEMVQKRGNLSEKFTLEEIRGIMGVPKGKLTTWSNLNLRALSPAVDEVNALSD
YEVSLKPYKEGRRVAGVMLEW-KSSEPV
>WP_090238657.1
HVTKSNALIEKTYQLSVMEQKLILTLASLVQPSDEAYQIKVSDFVQLLGLKSTKYTEIRK
IVQALQQKPIHGQSDWLSSAEYFHGKGYVELEFSPKLKPYLLQLKEKFTTYQLKNIIQLR
SSYSIRIYELLKQYEPIKRSFTLEELRSVLGIEPNKYKLFGHFKDKVLNVGKKELEEKTD
LRFEFEEIKKGRKVTGIKFYIYKEK-KL
>WP_090238691.1
YVTKSNALIEKTYQLSVLEQKLILCLSSLVQPSDEAYRIKVTDFVQLLGLKSTKYTEIRK
VVNALQQKPLHDKSDWLSSAEYFHGKGYVELEFSPKLKPYLLQLKEKFTTYQLKNIVQLR
SSYSIRIYELLKQYEHIGRTFSLHDLREVIGISPTKYKLFGHFKDKVLNLSQKELKEKTD
LCFEFAEIKTGKRVTKIKFFIYKDT-KT
>WP_090256289.1
-VYQSNKLIESSHTLTLNEKRLVLCAASMIDSPKD-VTIQVESFASVFGMETRAYEVVRD
ASDRLFKRDIREQGQWVYHVKYREGEGCVELGFSPTVLPHLTKLNREFTSYQLKQVGGLN
SFYAIRFYELMSQFYKIGRECELSRLRELLDLGD-KYPSVKDLQKYVLTPAMNEVNSQTD
LTVSLEARRAGRRITGFSFSIKTQA---
>WP_090625170.1
DVVKSNRLIEAGYRLDLIEQRMVLAAIVEARES-DGVTLEAKRFCRLFGMRPDVYGQLKK
ALNTLYEREITPEGSWISSKTYIDGAGAVQMRFAPEIVPYLTRLEAEFTSYRLDRIGRMS
SPHAIRLYELLLQYEKLGI-FTMQEFRQTFQIE-DMYEKLSALKRYLVEPAVKQINEFSD
LEVSWSERKQGRAVTHLVFDIKR-K---
>WP_090756766.1
DV-KPGELVDLVE-LTLNDRRIYNLLLDAIDKPVTH-VIAKAALR-----SHNSNDRVGD
SLERLMS-KVAWDGAILGGNLG----GLLEYEIPARLRKII---RNVFARLQREVMFALS
SKYALTLYEMVQKRGNLAERFALDGFRGIIGVPKGKLSSWSNLKLRAIDPAVAEVNALSD
FMVEVVPLKTGRAVTHVELRW-KDGEQV
>WP_090873877.1
DVNMSNALTRASHGLGLAEKRLIASCIAKNDSRKGAVRLSAAEYAETFEIGLDAYEQLQQ
AADSLFNRYVRQKGKWVGKAEYHKGEGWVELHWWHEVVPHLFGLRQQFTSYKLKQTAALR
SAYSWRLYECFKSWAGKGYTPSIEEFHRAMDAKESHRANFKELRRRVIEPAVTELIEKNG
LLIEWTTVNAGRKVVGLDFKFS--AQSL
>WP_090903136.1
PITKSNELIVASYRLTLNEQRLILAAICKLDPPK--VMVSATDYAGIYGVQLRAYQQMRV
AADELYERDIKD-GRWVDMAKYLPGEGKVELSFTIHVIPYLSMLYSKVTTYDLRRVAALD
SVHSFRLFEMLMQFKKTGAYIEVDSLRIALGLGE-AYQRFNNLRQRVIDPAVEELRKKSN
LDITYTLKTEGRKVVAIKFEFTIQS---
>WP_090903362.1
PVYKSNALVEAAYRLSVQEQRIVLAAISQVKRTDEVYSVRAVDIATMAGVPIESYSKLKD
AALRLKRREVRNGAIWVQTIDYIDGEGRIELRFSKDMLPYLTELSREFTKYKLADVAKMN
SAYAIRLYELLMQWSSTGREIEIERLREWLLLE-KRYSVLADLKRRVLDPAVKEINEHSP
LAVKWSQKKTGRRVTHLIFDFAKTK---
>WP_090991396.1
HVTKSNMLIEANYKLGVLEQKIILCLASHITPADSDYTLPIQEFTDLLNLKGKKYTALRQ
ITKDLMKKEVR-EKQWLSYVAYNETEGTIDIRFDPFLRPYLLQLKREFTSYKLENVVKLK
SSYAIRIYELLKQYERLRRSFYLEDLRKMLGAE-DIYPAYGNFKQRVLVPAQKELKAKTD
ISFEIEEIRTGRRVDKIKFFITSDRRDI
>WP_091014279.1
PVYKSNALVEAAYRLSVQEQRIILACIGQVRRTDEVYSVTAADLANLSGMAVSAYKELKE
AALRLKRREVRNGKIWVQTIFYIEGEGRVELRFTKDMLPYLTDLQREFTRYALSDVAKMT
SAHGIRLYELLAQWPD-GREVALNDLRRWLQLE-DRYPSIKDFKLRVLDPAVAQINEHSP
LAVTWEQRKTGRKVTHLTFTFGKPK---
>WP_091435338.1
EVKQHNTITSGRYDFSACQLDVLFMLLATLNEEDEMYHIRVKDIELITG--RKNYQQLKD
GNENLLSREI-QMPQVLNEVQYLDGTGSFYMKINESARPYFFDLKNNFTLLELKSVLSCT
SKHAKRIYSLC-QWRGTGQRFDLGEFKEMLGLDPKQYSKVSMFKSEVLDRAKKQINENTN
ITFDYE-KKRGRAFDTIIIYCTNQEK--
>WP_091588304.1
SVTKSNELIQASYRLGLTEQRIILYLVSKIQPTDEEYTLSIKSLHDILGLKGNKYSELKE
ITRDLMKKQVH-NGQWLSSVVYNDDKGTVSLRFDPVLKPFLLELKKNFTSYKYENIVKLR
SSYSIRIYELLKQYERLKRYFTVEDFRSILGLE-NQYKTYGNLKNRVIKPAKKELENFSD
LRFDLEEVKTGRKVTGIKFLIENSKKDV
>WP_091809535.1
HVTMANIIVRASHNLNLSEKRMIAAGLAVSDTTEEKVKLSAMEYAETFDISLDAYEQLQN
GADKLLTKLIVDKG-WLLRAKYSKGQGTVTITWHPDVRPYLFCLRQEFTTYKLKHAAALR
SVYSWRLFENLKSWNGAGWEPTLEDFEHAMDAPRNYRTNFKELRRRVIDPAVKELSEKNG
LIVDWEPTKNGRKVVGLRFRFR--PQPL
>WP_092006118.1
DVNMSNALTRAAHSLLLAEKRLISACISKIDSRDGAVRLSAAEYAETFDVDLDAYTQLRD
ASDKLFNRYVRRKGKWVGGVKYHKGEGWVELHWWHEVVPHLYGLRKEFTSYKLKQAAALR
SAYSWRLFECLQSWKDTGYIATIEDFHRAMDVPQSCVVDFKALRVRVIEPAVKELTEKNG
LEIEWEVRRAGRKVIGLEFKFR--PQAL
>WP_092129859.1
NVVKHNNLVMSRYNLSLAEQRLILQVASMIEKDDEDYTVYVSEYLDLIDSNAPTYRKLKE
FAETLLKKYIQDG-VWFAGLKYESKRGVLLCSFHPDLKPYLLQLKKNFTAYRLKNILKLQ
SKYSIRLYEILKSYQGMGINLKIDDFRKILAVPDD-Y-KYNDIKRRILQIAQREL-KKTD
ITFEFKEIKRIRKVVEIQFTILKQN---
>WP_092134832.1
EVTLHNNLVASSHGLTLAEQRVVKSCAAKLDSDQGRIKLTAAEYAETFGLDINAYEQLRA
VSESLLERVIHERGQWVSGVTYFQREAWVELRFSHEATPYLVALRGNHTTYLLKQAAGLR
SIYSWRLLEMLMRFKDTGYQVEVEAFSKAIDAKASHTRNFNDLRRWIIEPAIKELKEKDA
WHITWSAIKTGRKVTALRFAFK--RQRL
>WP_092514862.1
EAYKSNALIEASYKLTLQEQRVLLMCIGRLNPP---FQVSANEFYLAFDMGREAERRLQE
AIERLWDRTILKKDEWIQEKAYFSGEGKSEIVFADSIMPYLTQLKGQFTKIAIKNVAALK
RTYSIRIYELLQQFKQTGRTIYLEDLRSILGIED-KYKTFKSLNQLLLIPAIKELNEKSD
LVVSVDTVKKGRTVVALHFQFKDQK---
>WP_092514960.1
KAYKSNALIEASYKLTLQEQRVLLLCIGKLNPP---FQLTADEFYLAFDMNRKAERRLQE
AIERLWDRTVIWKDDWIQRKAYFDGEGKIEISFSDYIMPYLTQLKGQFTSIAVKNVSALK
RTYSIRIYELLMQFKKTGRIVDINDFRTILNLED-KYKEFRTLNDSIIKPCIKELNEKSD
LVVTVDTVKKGRTVVSLHFQFKDQK---
>WP_092647778.1
DI-KPGELVDVVE-LTLADRRIYNLLLDAIDKPVTH-VVAKSLLR-----SHNANDRIGA
SIERLMS-KIEWDGAILGGNIL----GLLEYEIPARLRKII---GNIFARLQREVMFALT
SKYALTLYEMVQKRGNLSEKFTLEELRGVLGVPRGKLGSWSNLKLRAIDPAVEEVNALSD
YVVEIAPVKTGRRVTHVELRW-KDGETV
>WP_092692534.1
EIVKDNALINASYSLSLVEQRLMLLAIIVARKSWDIVQISAESYAITFNVTRQSYLALKE
AVKNLFERRFRVKGTWVSDIAYIDLTATVEITFAPVVLPLITNLEKHFTSYEIEQVRNLN
SPYAVRLYELIISWRTTNPIIELKDFRNRIGVLENEYQRMELFKRRVLDPAINQINTHTD
IIAQYEQHKRGRSIIGFSFKFKK-KQHM
>WP_092693017.1
NVVKSNQVVEASYALTTLEQRLILSVIAQIPKSDDVYPISIET-VVKLGGDANFYTNIKE
ALNRLYDRSIV--DSWIQQKRE-TKSGELSIRFSAPILPFLSNLSTEFTKYLESDIVGMT
STYAIRFYELMMQYRSTGREISLEDIRWMFQLQ-NKYPVWADLKRWVIDQATKEINQYSP
YKLTIETKKTGRKITSIVLSFQKNKNND
>WP_092743677.1
SIRQHNALTTARYDMTSLEMDIMFALLSRLNKNDKPYRLRVHELEQLTG--RENYSRLGP
AVEALVGRHI-DEGKGMASAEYINHHGVIELEISEKLRPYLIDLKSNFTSFQLQAVLNLT
SKYAKRIYELV-QWKDIGKIYSFDNFKYMLSLDPAQYTQISHLRKNVLDIAVKQINEHTE
FTISYK-GKVGRSYQNIRFYVQEATKKA
>WP_092743904.1
DVRHSNALTNARFEFSELQMDLFFFMLSKLRKS-QSYQLNIKELSLLTG--KKDFPYLWQ
ATDGMMSRSI-TTGQSMQRVKYLTGTGIIEFELTKHILPHLYHLKDNFTSFGLSAALRLT
SKYAKRIYPIC-QWKDLGKRYHIRELKTMLDLDDKKLKSFKDFRVNVLDRSVKQINEHTE
LHISYK-EKVGRTYEYITFIIQLSKKKA
>WP_092743968.1
EVRQHNALTNARYEYSELQLDLLFFLISKLRKD-QQYELNIKDLSSLTG--KKNAAYLHR
ATADMGSREV-QTEQWMQRVDYLLGQGIIEIKLTEDITPYLFDLKENFTSYELASALRLT
SKYAKRIYQYC-QWKDQGKKYDIQEFKMMLGLDDKKAFRMSDFRESVLDVAVKQINEHTE
LNISYK-EKRVRTYKNIVFTIQLSKKKA
>WP_092853273.1
TIKKPNHILTARFALSTLEKNIIYTVLDQLQKVMDLYKVIVE----LKLLDKHNYHRIKN
AVKSLGSKEFEPNGALLSGLTYERNSEYISFWVPSSACRFFCYIGGGYTSFQKTIAISLT
TNPAKCMYELC-RWIDK-FECTVEEFRLLMNTEK--YKQISHLRTRFLEDPKQELKKRAD
VFFSFK-HK-GSSYYSITFKFNVGDKT-
>WP_093192701.1
DVTKSNDLIRASYSLTVNEQRLVLACIAQLDPPKTRMRVTVSDFAESFDISDRAYTALQD
AADRLYERDVKDEGRWVQAIEYHQGKGYVELTFTQRVAPYITLLHRQFTSYMLKQIARVS
SSYAIRIFELLMQFKTTGVVMGLDEFKLLLELDH-KYDRFSNLKVRVIDPAVRELITKAG
LEITWEALRRNRRVTALRFVFKNQP---
>WP_093442996.1
-VSMSNRLARSAQGLNLAEKRLVALGLAGTDSAANAMKVTAMEYATTFEVDPTAYEQLKS
ASEKLFERYVRVRGKWVSGAHYAPGEGYVELNFSPEIAPHLLGLRSQFTTYKLRQAAAFD
SVYAWRLFELLKSWQSTGYTTAIEDFWDAMEAPPSCRKDFKALRVRVLEPAVQAISAKAG
MLVEWKPVRSGRRVTSLEFRFR--AQKL
>WP_093454914.1
DV-KPGELVDLIE-LTLTDRRIYNQLLEAIDKPVLH-VIAKSDLR-----SHNSNDRVGE
SIERLMS-KIEWDGAILGGNLA----GLLEYEIPPRLRKII---SNIFARLQREVMFALS
SKYALTLYEMVQKRGNLSEKFSLEALRGVLGVPKGKLTSWSNLRMRAIDPAVEEVSALSD
YMVEVQPIKTGRSVTHVELRW-KDGEEV
>WP_093835477.1
VVRQHNAITNARYEYSELQLDIFLYLLSSLRKD-QPYEISVPEMAKLTG--KKNYQQLRL
ATEGMGSREI-PNEQWMDTVDYIHGTGVIEVKFTQTIQPYMFDLKANFTSFQLYSALRLS
SKHAKRIYALC-QWKDKRPKQDIDEFKRMIGLNNKEYTKVAMFKKRVLDASVKQINQHTD
LQIDYI-EKKGRSFKNIHFTVQLSDKKV
>WP_093925638.1
DV-LPAEVAQGVYNPGLAALKLMHLMIGRMADDVQH-TLTLSDIR---KMDNHTRASITP
LFAELAA-I--DTERVVDDAEYTSGHLIVSWYFGRTFRRMA---QDHWAILDRQAVFHLG
SKYSVLLFQHIASLQNLTKRFTVSELRAVFGIPEGKLTRFSNFNTWAIKAAVDEISDLTR
LHLTVKYHKIGRTVAEVEIAW-KA-ETP
>WP_093971820.1
---MSNALAQAGHGLTLAEKRLMMMGVSKLDSSPLQTKITAAEYAEENEVDINAYDQLQS
AAKSLYERSITEKRQWVGSVHYHKGEGWIELSWWHELLPHLTFLRARYTKYQLQQGSALR
SVYSWRLLELLLKFEKTGAEYSIDAFCVAMDATEKQRKDFNNIRRRMIEPAIEELQSKNG
WLIQWKPLKKGRKVTALRFDFK--LQRL
>WP_094138983.1
EIKQHNTITSGRYDFSACQLDVLFMLLASLDESDEVYHIRVKDIELITG--RKNYQQLKD
GNEGMMSREI-QMPQVLTDVQYLDGKGSFFIKINESARPYFFDLKNNFTLLELKSVLSCS
SKHAKRLYSLA-QWRGTGHTYSIGELKEMLGLDPKQYKQIGQFK-YVLDVAKKQINEHSD
IVFDYE-LKRGRSFDTIKLFCENQQKTL
>WP_094777542.1
RVAMSRALVNSQQGLSLNEKRVMMAALRCIDSLHGRVRVRADEFAALAALAPRAYEGLKE
GCASLQKRTLTD-GTWVWKAVYHEGEGWAEISFSPDLTPHIFMLQRRFVSYQLEFARGLQ
SLYSWRLLELLMRERDRGLLITLDDFRSVLEIPETYR--FADIKRRVIETAVNELNTKAD
LIISWKPVKLGRAVNSLDFQFV--QQRL
>WP_094963233.1
NAYKSNALIEASYKLTLQEQRVLLMCIGKLNPP---FQLTANEFFLAFDMGKEAERHLQS
AIDRLWDRSIIWKDEWIQGRAYFTGEGKIELVFSDLIMPYLTQLKGQFTSIAVKNVSALK
RTYSIRIYELLMQFKKTGRLISVDDFRSMLGLEK-KYSQFKRLNDDVIKPAIQELNEKSD
LIVLVDTVKKGRRVVALHFQFKDQK---
>WP_094995345.1
-VTQSNRLIESSHTLTLNEKRLILAAASMIDPPKD-FTIRADSFAEVFGLDVNAYEALND
AANRLFERDIRAKGRWVFHVKYKEGQGCVELGFSPTVLPHLTMLNKEFTTYQLKQIGSLS
SFYAIRLYELMSQFHKLGRECSLDQLRQMFDLGD-KYQDVKNMRVRVLDPALKELNAGTD
LSVTAEPRRQGRKVIGFTFTIKDQA---
>WP_095026063.1
QVYKSNALVEAAYRLSVQEQRIVLACISQVKRTDEVYSVTAEEIATMAGVPIESYNQLKE
AALRLKRREVRNGKIWVQTIIYREGEGRVELRFTKDMLPYLTELTKQFTKYALADVAKMD
STHAIRLYELLMQWDSIGREIEIDQLREWFQLE-GRYPSIKDFKLRVLEPAVAQINEHSP
LKVEWAQRKTGRKITHLTFTFAKPK---
>WP_095038420.1
TIVKSNKLVEASYRLDLIEQRVILYAIVEARET-DGVTIEAKRFAQAFDMDEGVYGQLKE
AMKTLFNRFIVPEGMWISTASYIDGVGVVQLRFATDMLPYITRLETEFTSYRLEKVGRMS
SVHAVRLYELLVQYLSIGE-IEIAWLKETLGIA-DEYPRMDNLKRRVLEPALAQINEHSD
ILVSYTQRKTGRVVTHLIFSIKEKK---
>WP_095038428.1
PVYKSNALVEAAYRLSVQEQRIVLACISQVKRTDEVYSVTAEEIATMAGVPIESYNQLKE
AALRLKRREVRNGKIWVQTIIYREGEGRVELRFTKDMLPYLTELTKQFTKYALADVAKMD
STHAIRLYELLMQWDSIGREIEIDQLREWFQLE-GRYPSIKDFKKWVLDPAVTQINEHSP
LQVEWAQRKTGRKVTHLLFSFGKPK---
>WP_095061734.1
-VTQSNKLVEASHTLTLNEKRLVLCAASLIDPPKD-LTVRADTFAEVFGIDVKAYAALDD
AATRLFNRDIRVKGRWVFHVKYREGQGCVELGFSPTVLPHLTMLNKEFTSYQLKQIGSLS
SFYSVRLYELMSQFIKLKRECTLAQVREMLDLGE-KYPNVKDLRRWVIDPALAELNKNTD
LAVTAEPRRQGRKIVGFSFTITNQA---
>WP_095168481.1
QIRKSNNLVEGKYRFDIWEMRVFTKMLTMIFPDDEDYRIYLKDVIDEFNLTTDAYKLLKA
GAVKLMKKEIKEEGLIAVGLDF-KSQGSIDISFHPKMKPFLLQLQTQFLMYDVRNVLQLQ
SSFSVRIYELLKQYERIGRTFTLTELKETLAVAD-KYPLYANFKQRVILKAQEDL-ENTD
IRFTFEEDKKGKAVHSLVF-IST--TVI
>WP_095312148.1
NITKSNKLVEASYNLTEVEQKIILTLISLVQPTDKEYMFSIKDFIKMIGGNSNRYKELEE
ITRNLLSKEVR-EDQWLSQADYNYKKGTIQLTLHRFFRPYLLQLKREFTSYQFKNVSKMK
GRYSIRIYELLKQYERLKRTFDLNELQHRVGAS-DVYPAYGNFKQRVLVPAQKQINMKSD
ISIDIKEIKHGRAVKKIKFFIEKESNKI
>WP_095424013.1
DVTIKNELVRRFQRMTLQQKRVLALAIAKCNPSPDPVRITAQEFLEAYSIDAKAYSDLKS
AAESLYECSVEIR-VWI------STSGWVELKFTPTIAPYLLGIERAYTTYKLKHAADLR
SMYSWRLLEMMAQFRDTGLVIGYDEFCEAMGAPASCIKDAGQLRRRVIDVAVKELQEKNG
LKIEWEPTIPARKITGFKFTFQ--PQRL
>WP_095424060.1
EVNMSNALTRAAQGLKLIEKRLISSAIAQSDSGPNQVKLSAQDYADTFGVDQPAYVQLRE
AAESIFNKYIRERGKWVSGNTYHHGEGWVEINFAPEVAPFLLGLRKEFTTYKLKHTAALR
SVYSWRLMEMFAQYRDTGVRISFDDFCHAMEAPPSCLKDFGQLRRRVIDPAVAELTGKDG
LLIEWKPTKNGRKVTGLEFTFQ--PQFL
>WP_095623472.1
DVVKSNALIEAAHSLTVAESKLILAAIAQVRRTDDVYTVTANALADMGGFKANEYRALKQ
ASKKLWEQAIRNG-LWVQSILYREDEGAVEVRFSKDIIPYLSQLTAEFSQYRLQNVSGMT
SSYGVRLYELLIQWRGRGREVEIDWLRYILNLE-DKYPSIRDLKRRVIEPAVNDVNDHSD
LSVTWGQRKTGRRVTHIQFKFGKDK---
>WP_096282440.1
PVYKSNALIEASYRLTVYEQRILLGCIAQVRRTDQEYTVTAQQVADMAGVGLKAYRHLKE
ASERLFDRRVTNG-LWVQEVVYQEDQGTVALRFSQPMVPYLSQLTEQFTRYALTDVARMD
SAHAIRLYELLCQWRDAGREVEIGWLREAFQLG-DKYPAIKDFKKRVLEPAINQVNELSP
MWVKWSQRKTGRRVSHLLFTFGKSEAGK
>WP_096910932.1
SVVKDNALINASYNLELTEQRLIMLAIINARETADSLEIHASDYAKLFNVSIDSYKALRE
AVNNLFNRQFSKRGRWVSRIFYVDDLALLEITFAPDVVPLITRLEEHFTSYQAKQVAHLT
SKYATRLYELLIAWREVGPQIEISDFRNRLGLLESEYNAMSDFKKRVLEPSIKQINEHTD
ITVTYEQHKKGRLISGFSFRLKKQKQHL
>WP_097019142.1
QIVKHNKLIEAKYKLSLQEQKLILILASRINKDDENQVFSVIELAEILGIK-EYYSEIKE
VTKKLINREIRGNKQFLEYAEYLEDEGTVELQFSSKLKSYFLQLKNNFTKYYLKNVIKFE
SIYSIRIYELLKQYERIKRRFEIKKLKEILGIED-KYSRYYDFKKRILFQAQEEINEKSD
LEIDFEEMKTGRKVTAIKFIIKKPK-QP
>WP_097019462.1
-IVKHNKVIESKYNMTSTEAKIIAKLTCLIEKNDEDHTFRSRDLLEELGL--ENYVALKE
SIRKLITREIHPDKIFLSSCVYDNINSTITLSYDPKLKPYFLQLKNNFTKYYLENILELK
SFYSIRIYELLKQYERIKRKITITDLREILDVKDK-YKLYADFKRRILLQAQDEINQKTD
LEVDFEEIKTGRKVTGIKFIIHKPR-EV
>WP_097019468.1
NIVKENHLIEGFVEMTKNEYKFILYLISKIKKDEEDQKVTVKEFAEVLGYG-ELYQYMQE
FEDSLIKKRIENEGKWLSYIRYFNDAGTLEIAFNSDLVPYLLNLDTRFTKYLLSNIIGLN
SIYSIRIYELLKQYERIKRVIELDDLRKMLGIADDQYKRYNNFKQRVLLKAKEELNKDTD
IYFDFEEIKTGRKVTAIKFIIKKPR-QP
>WP_097019680.1
EIVKHNKLIEANYKLTLQEQKLILVLAAAIKKDDTKCIFSVTELADTLNLK-EYYSELKE
ITEKLLSRTINPDGQWLSSAKYYDELGKVELSFAEKLKPYLLQLSNHFTKLECKKLISLS
SIYAIRIYELCKQYERLKREITIKELKRILQIEDKSYNRYNNFKRRVLLKAQEEINEKTD
LKIDFEELKTGRKVTAIKFIIKKPK-NP
>WP_097825395.1
NVTKSNILIESTYKLSLQEQRILLIMASKVQPNDETYRFRAKDFIEIVGNKGTFYSYLKE
IVNGLQTKTIRKGKNWVITSIYEENEGYITLQFHPSLKYLFLELKEKFTSYQLENVVRLN
SVYSIRIYELLKQYERLRRELTLEELRHFLAIEPTKYKQYGHFKSKVLAVAQKEVNNKTD
IHFEFVELKTGRKVTSIEFIITSKETEV
>WP_098148466.1
NISKSNILIEANSRLNLLEQKILLCLASNIEPTDRDYTFPIRQFHKLLVLKGSKYTELSK
ITKDLLSKEIR-KEQWISSAVYNKNKGTIDIRFDPLLKPFLLELSNKFTSYRLANVIKLK
STYSIRIYELLKQYEDIKRTINLDDLRYYLNAI-HVYPQYANFKQRVLKSSQKEL-KKTD
ISFEFEEIKLGRKVQKIRFVIRKNKRDI
>WP_098213859.1
NVSKSNTLIEANSRLNLVEQKMLLCLASNIEPSDRDYTFPIKQFHDLLGLSGSKYTELSK
ITKELVSKEIK-GEQWLSSAIYNKNKGTIDLRFDPLLKPFLLELSSKFTSYKLANVVKLK
STYAIRIYELLKQYEHIKRTISLENLRYYLDAI-DVYPNYANFKQRVLNPSQKELHQKTD
ISFNFEEIKLGRRVQKIKFIIRQNRRDI
>WP_098231648.1
-IGRAKGIVVA------LDQHVIDSVGNSL--DDKDYTFSIKQFKELIGSKSKIYGDMDK
IAAKLMQSFKPGK-RWLSNATYNLNQGTITVRFDPVLKPFFLFLNEKFTRYKLGNIIHLR
SSYSIRLYELLKSYENLTRTSELDELRKKLGM--DKYPNWINFRQRVLDHAQQELEEKTD
ISFLYETIKKGRSIEKVEFKIKKAI---
>WP_098282565.1
NVSKSNTLIEANSRLNLVEQKMLLCLASNIEPSDRDYTFPIRQFHDLLGLSGSKYTELSK
ITKELVSKEIR-GEQWLSSAIYNKNKGTIDLRFDPLLKPFLLELSSKFTSYRLANVVKLK
STYAIRIYELLKQYEHIKRTISLENLRYYLDAI-DVYPNYANFKQRVLKPSQKELNQKTD
ISFEFEEIKLGRKVQKIRFIIRQNKRDI
>WP_098326407.1
NVSKSNTLIEANSRLNLVEQKMLLCLASNIEPSDRDYTFPIKQFHDLLGLSGSKYTELSK
ITKELVSKEIR-GEQWLSSAIYNKNKGTIDLRFDPLLKPFLLELSSKFTSYRLANVVKLK
STYAIRIYELLKQYENIKRTISLENLRYYLDAI-DVYPNYANFKQRVLKPSQKELNQKTD
IFFEFEEIKLGRKVQKIRFIIRQNKRDI
>WP_098413411.1
-VSMSNTLTRSAHGLTLVEKRAIMMAVAIVDSRAHAVKITALDYAETYEIDPRAYLYLKK
AADNIFERQFSEKGRWVSSATYAKDEGFIELSFTPEVYPHLHTLKNQYTTYKLKNAASLK
SVYSWRLYEYAKSWTTEKVHVTLENLKHILEWPDTYD---SDAKKRALVPAIKEIGTLSN
LDITYKIVKKGRSVHALEFKFV--EQEL
>WP_098537296.1
NVSKSNTLIEANSRLNLVEQKILLCLASNIQPNDWDYTFSIKHFHDLLDLNGSKYSELSK
ITKELLSKEIR-GEQWLSSAIYNRNKGTIDMRFDPLLKPFLLELSNKFTSYRLANVIKLK
STYAIRIYELLKQYEDLKRTISLQNLRYYLDAM-DIYPNYANFKQRVLKPSQKELNQKTD
ISFEFEEIKLGRKVQKIKFIIYQNKRDI
>WP_098799023.1
DVNQSNALVNTKQNLSINERRLLYALVSLVQPEDKDYVLQTKDLANLFGISESFYERIRE
TVNGLNSKPLTE-NDWVQRASYDEGQ--ITIKLSDDLAQFLINLK-SYTKYQLYNVLKLR
SEYSWRIYELLKE-RE-GRIMEVKELREMLAIPDDKLNLMKNFRAVVLEKAKKEIAEKTD
IRFEYEVHKKGRSIHSFVFYIKNEE---
>WP_098853667.1
NVSKSNTLIEANSRLNLVEQKMLLCLASNIEPSDRDYTFPVKQFYDLLGLSGTKYTELSK
ITKELVSKEIR-GEQWLSSSIYNRKKGTIDMRFDPLLKPFLLELSSKFTSYKLSNVVKLG
STYSIRIYELLKQYEDLRRTISMETLRYYLDAI-DIYPNYANFKQRVLKPAQKELKQKTD
ISFEFEEIKQGRKVHKIRFIIRQNKRDI
>WP_098866889.1
NVSKSNTLIEANSRLNLVEQKMLLCLASNIEPNDRDYTFPIRQFHNLLGLNGSKYTELSK
ITKELLSKEIR-GEQWLSSAIYNRNKGTIDMRFDPLLKPFLLELSNKFTSYKLANVVKLK
STYAIRIYELLKQYEDLKRTISLENLRYYLDAM-DVYPNYANFKQRVLRPSQKELVKKTD
ISFEFEEIKLGRKVQKIRFIIFQNKRDI
>WP_098906579.1
NVSKSNTLIEANSRLNLVEQKMLLCLASNIEPNDRDYTFPIRQFHDLLGLSGAKYTELSK
ITKELLSKEIR-GEQWLSSAIYNRNKGTIDMRFDPLLKPFLLELSSKFTSYKLANVVKLK
STYAIRIYELLKQYEDLKRTISLENLRYYLDAM-DVYPNYANFKQRVLKPSQKELEQKTD
ISFEFEEIKGGRKVQKIRFIIRQNKRDI
>WP_098939952.1
NVSKSNTLIEANSRLNLVEQKMLLCLASNIEPNDRDYTFPIKQFHDLLGLSGSKYTELSK
ITKELLSKEIR-GDQWLSSAIYNRNKGTIDMRFDPLLKPFLLELSSKFTSYRLANVVKLK
STYAIRIYELLKQYEDLKRIVSLENLRYYLDAM-NVYPKYANFKQRVLKPSQKELEQKTD
ISFEFEEIKLSRKIQKIRFIIHQNKRDI
>WP_098954853.1
NVSKSNTLIEANSRLNLVEQKLILCLASNIEPNDRDYTFAIKQFHELLGLSGSKYTELSR
ITKDLLSKEIR-DEQWLSSAIYNRNKGTIDMRFDPLLKPFLLELSNKFTSYRLANIVKLK
SIYAIRIYELLKQYEDLKRTISLENLRYYLDVM-DVYPQYANFKQRVLSTSQKELKQKTD
ISFEFEEIKSGRKVQKIRFIICQNKRDI
>WP_099278500.1
DI-KPGELIDLVE-LTLTDRRIYNQLLEAIDKPVMH-VISKTDLR-----NHNSNDRIGE
SIERLMS-KMDWDGAVLGGNVA----GLFEYEIPARLRKVI---GNVFARLQREVMFALS
SKYALTLYEMVQKRGKLSETFTLEGLRGVLGVPKGKLTSWSNLRLRAIDPAVAEVCALSD
YMVEIAPIKTGRRVTHVELKW-KDGEGQ
>WP_099278647.1
DV-EAGEMVDLRFGMSLRSAKLFHLLVVDVAEDKQH-RFPLAAL-----SFHVSVGELET
LIDELHS-KLKEHGFTFADVEE-QAQAEIRFAFSPVLRQAI---ANHWAIISRRAVLAFE
SKYSLRLYTVLSLRAGLTEDFSVEDLRQILGVPSEKLTAWKNLRLRALDPAIEEINHLAG
FRASYVPQKQGRKVVGITLSW-KGVERI
>WP_099301915.1
NVSQANQLINSPQYLTIHEKRIIWMLASVIDESDSSHTFKVEDIARNLDVKTRLYKAVET
TIDSLIDKIIDN--KWLSSARYLKNKGMVRLEFSAELAPFLLLLKEDHTSFKLKNVLSLR
SKYSGKMYELLKQYEGKSPQIKVDELRKLLGVPDDVFPLYAKVKEKVIVKAQNDLKERTD
IQFDFEQIKVGRKVESIIFHVNN-D-DI
>WP_099308496.1
DI-KPGELVHAVE-LNRSELVLYNQLLNDIAPGKIY-SVAKARLR-----THESNDRLHD
AFDRLMG-KIKATGKTLGPNAE----GRFHYTLDPMLLKVL---QTTWARLRSEILYLLR
SKYSIRLYEAIEQRINMQESFTIDGLRELLGVPKDKLTRFADLNGQCLKPAIAEVNQLTD
YEVAAALKKRGRRVETITLTW-KCV---
>WP_099376196.1
EVVKSNRLIEASYRLGMNEQRIILYAICRCREFPDLVTITANAFAKHFSIDKTVYRQLKE
AMDALYDRSVTPAGKWISEAAYVDGAGNIQVIFTPEVIKYITRLETEFTSYQLEKVGHMT
SAYAVRMYELLAQHRDIGT-VSLSWLREALQIEQGEYKLTADFTRKVLDISVEQINKHSD
ITVSYKPKKTGRAITDFVFKIKKKK---
>WP_099456505.1
-VKVGSNFTGGLHFC--------------------------------------TLLDLKK
A-----------RKHWGGQVKYHEGEGWIELHWWPALLPHLTGLKKNFTTYQLQQATALR
SVYSWRLLELLSRFEDTGLEISIEDFSQSMDAPEKQKADFAAIRRKIIEPSVNELVEKDG
WKIQWKPIKTGRRVTALRFFFS--KQRL
>WP_099539390.1
NVTKSNHLVEAGYKLTLNEQRLILIFISQLDSPKD-FVITATGFSKMFNVSLNSYEILED
AASRLYERDIKDKARWVDAVKYWDGEAKVTLSFSRYIVPYLTLLHQQFTTYELKQVSQLK
TAYSIRFYELLIQFIKTGRYISLEKLRDLFEITK-EYPRFFDFKKRIITPSINEINLNTD
LCVEWDVVKKGRVIIGLSFIFQRKS---
>WP_100297030.1
DVVKANSLIEASYRLSIDEVRILALTIGTMDPN---FDFTVADFVREFEISFDAYKQIQT
AVKRIYERSVKDNEEWVSSRTYFKKEGRFRIVMTNEVMPYLTQLKGQFTQYQLRHIAYFN
SVHVIRIYELITQYCSIGREITVEDLKKWLQVEE-NYSRWNNFKARVLDPAIIEINEKSD
LLIEVEQIKRGRAIHALNFVIG-KKEGN
>WP_100401159.1
NIVKSNALIEASYKLGINEHKIIRFVASKIKKTDDDYRISVKEFAESIGVK-NYYKEIEK
MSYELLKKKI--KD-WFSYIRYRDKEGIIELRFDKFFKPYLLNLKEEFTKYTFDQISELK
SSYSIRIYELLKQFEG-G-EFRVEDLKDKLGCS-DMYKEYSNFKLKVLKVAKKELKEKND
IH--FDEIKEGRKVVAIRF-LKKE-K--
>WP_100408485.1
NVTKSNMLIEANYKLGTVEQKIILFLASQIQPQDSEYKFTIREFSKLIGLKGTKYNEIKK
ITIELMRKTVR-GNQWLSSVTYKENEGMMFLRFDPFLKPYLLELKRNFTSYRLENVVKLK
SSYSIRLYELLKQYERIKRTFSLDELRLLLGAD-DIYPSYGNFKQRVLNTAQKELEKKTD
LSFDVEEIKSGRRVTSVRFIIKKDSRDI
>WP_100750136.1
EVVKDNALIQASYTLDLVEQRLMLLAIMEAREAPDSLQVHAHSYAEHFSINKEAYTVMKD
ASKGLFDRYVTPKGHWVDKIGYEKDTGIVYLRFTHDVVPLITRLEQQFTSYDIEQISSLN
SGYAIRLYELLIQWRSVGPVFDLQQFRQQLGVEETKYSRMSDFKKYVLDFAVQQINEHTD
ITVKYDQHKKGRVITGFTFKFKK-KQGA
>WP_100798349.1
NVTKSNLLIESSYKLSTLESKLILTLFSNVQPNDDDYIFQIQPFVNMLELKGKKYKDLRN
ITKGLMEKEIRGD-QWLSYVAYNEGQGTISMRFDNFWKPYILQLQKNFTSYRLGSITNLN
SAYSIRLYELLKQWQKIRRTYGLNELREMLGVPEGSYKLYANFKQRVILTAQKELLEESD
ILFDFKEIKVGRSVGKIEFFIYK-KMSV
>WP_100990088.1
GIYQGNTLTTARYEMSALQKDILYVLQSAIKSNDAAYILRVRDIIIDLDRDPSGYTNLKK
ASWGMMDIEM--NGQVPSRFIYNEGEGTMRVTIDPIMRGMLTNLKGNYTTLGKESAMKVT
GKYSKRLYEMI-QWKDI-FSITISELRSRLALDTELYSMIGMFMERVIDPSINEINQHTE
LLVRYE-IKQGR-YTGLRFKINETDQK-
>WP_100993310.1
AVRQHNAITTARYEYSELQLDIFLYLLSILKKD-NQYEIVVKDLSAITG--KERYGYLRK
ATEEMGSREI-STPQWMQRVAYVLGEGRIEVEFANPIKPYLFDLKDNFTSFQLYAALRLG
SKYAKRIYALC-QWKDKGPTFGLDELKKMLHLDDKQYKPFSMFKKFVLDESVKQINQRTD
LEIGYI-QKRGRSFNSVTFTVQLNDKKV
>WP_100993639.1
AVRQHNAITNARYEYSEMQLDIFLYLLAKLRKD-KSYEVSVIEMGKLTG--KKNYQQLRI
ATEGMGSREV-STPQWMQRIEYVHGTGIIEVEFANPIKPYLFDLKDNFTSFQLYAALRLS
SKFAKRIYTIC-QWKDKGQTFSLDELKKMLSLDDKQYRQIGQLKQFVLDESVKQINQHTD
LKIGYT-EKKGRSFKNITFTVQLADKKV
>WP_101168845.1
NVSKSNALIEANSRLNLIEQKMLLCLASNIEPNDRDYTFPIKQFHDLLGLNGSKYTELSK
ITKELLSKEIR-GEQWLSSAIYNKNKGTIDMRFDPLLKPFLLELSNKFTSYRLANIVKLK
STYAIRIYELLKQYEDIKRTISLKNLRYYLDAI-NVYPNYANFKQRVLKPSQKELDQKTD
ISFDFEEIKLGRKVQKIRFIIRQNKRDI
>WP_101189102.1
NVTQGNNLIEARHKLTAREQKIILTMVSMIEPTDGDYIISVRDFHEMLGLEGRHYTEIKR
VVESLMTKEILEDKMWVSTARYVDGSGVIQLRFAPELKPYLLQLKDTFTSYKLNNILSLK
SVYAIRLYELMKKWQTVTWKCSIDSLRGKLGASNKSYNLYGNFKNKILLPAIKELNEQTD
LLIQYKEIKKGRKVDAIEFTIREDQ-SV
>WP_101263613.1
AIFQANTVTNARYLLSATQKNILYRILDSFQEDLDAYRLSFK----IAEFDKNNYDFLMK
SAKDMMSKEYKGD-INLSAVEHKENSEYIEFSIPKHAMPFLFYLKNGFTTYQKVIAISLR
SKWSKRIYEIC-RWKDK-YKIELSELREMLSLNQ--YKQIGEFKSKILNVAQKEMKESAD
IWFEYK-EKDSRSYNWITFKISNEEKD-
>WP_101448538.1
DI-KAGELVDVVE-LTLTDRKIYNLLIKDIAKPVEH-SIDKEKLQ-----SRRGNERIDD
TIERLMG-KIKRNGATLGRNIT----GKFYYTFDPILREVF---SDVFARLKTDVMLSFN
GKYALALYEMTAKRINMTEIFSITEFRNLLNVPKGKLKTWNNFKSFAIDPAVAEVNQLAD
FRVEINGIKQGRSFVEIEMKW-TAEEEI
>WP_101458637.1
GVVKDNVLINASYSLDLVEQRVVLQGIVKSRETDSNVSIHASEYEKQFGVTKDAYKALKD
AVLSLFERQFTK-GKWVSQIAYVDDLAEVQIIFSPAVASMCSRLESHFTSYDLDQVSKLN
SKYAVRLYELVIAWRATGPEIELSEFRNRLGVCDNEYTAMNNFKKYVLDLAVSQINEHTD
IKLDYEQHKKGRTISGFSFRLKKK-QHL
>WP_101634302.1
QVTKSNMLIEASYKLGVIEQKLILFLASNINPADADYALSVKEFNKLLGYKGTKYTELRQ
ITKELMQKEIR-NKQWLSYVAYNETEGTIDIRFDPFLRPYLLELKKEFTSYKLENIVKLK
SSYAIRIYELLKQYEKLHRTFLLSDLRKMLGAD-DIYPAYGNFKQRVLVPAQKELKKKTD
ISFEIEEVKVRRRVDKVKFLIMNNQRDI
>WP_101800976.1
NVTQSNRLIEARHMLSAREQKIILTMVSMIQPDDEDYNISIKEFSEMLGLKGHKYEEIKE
VALHLQEKFI-DEDTWVASQRYKEGEGVLKLSFSPYLKPYLLQLKTQFTSYKLSNILSLG
SGYSIRLYELMKKWQHLGWEYPVEELKLKFGIEEGMYSRYTHFKNRVLKKAVEEVNEKTD
LHIRFNEIKQGRKVEKISFTIQEEQ-SV
>WP_101907151.1
ETIQSNQL-QIKHS-NIYEKRLLNALLGKIEENTSHYNIYTYNLS---DIEPNNYNRLRA
AIKKL--RDI--D---IDGAEY---TGFIEIPLSETFEVQL--LTAQFYSLSFKTAISLK
SLYSSNIYELLCKWRN-PFQIDIEELRFITN-SENKYSK--DFKKRVLDAAKKELSEFTD
LSFSYEDVK-GRSIRSFKI-IKKEKKAM
>WP_102038040.1
NVTKSNYLIEARYKLPVQAQKLVIACLGKVDPP---ITMTASEFSELMGIDIKAHRELYK
AADKLYQSDILENGEWVQEKAKLKGEAAVRLVWSDRVLRYISQIRGNFTSYKLRNIAELQ
SSHSIRIYELLMRFSDTGREIFLDDFKSILGISD-KYPEFKILNRAVIKPAIEELNQRSD
LIISCTPIKHGRTVEKLRFEFKNQK---
>WP_102053889.1
-VTQSNRLIEASHTLTLNEKRLVLCAASLIDPPKD-FTIRADSFAEVFGLGMNAYMALED
AANRLFERDIRSKGRWVFHVKYKEGQGCVELGFSPTVLPHLTMLNKEFTSYQLKQIGNLS
SFYAVRLYELMSQFLKLGRECTLDQLRQMFDLGD-KYQDVKDMRKRVLDPAIKEVNAGTD
LTVTAEPRRQGRKIIGFSFTIKDQA---
>WP_102053893.1
-VYKSNSLVEAAYRLTVQEQRIVLACIGQVRRTDEVYSITAADLAGLSGMAVGSYKELKD
AALRLKRREVRNGKIWVQTIFYIEGEGRVELRFTKDILPYLTGLQREFTRYALSDVAKMT
SAYGIRLYEVLVQWPE-GRVVEVTDLRRWLQLE-DRYPLMADLRRWVIEPAIEQINEHSP
LMVSWSQRKTGRRVTHLVFDYAKPK---
>WP_102202690.1
-IFQDNALTTARYEMTETEKNLFYMVVAQVRRDDPPYQVSVKAMANIIG-SEEKFESYRK
ATERLNSRRA-PNGHSFSSAEYKKGTGVIEIELSQKVRPFYVDLSERFTKIQLVAAISLS
SAYAKRIYELL-MYKNMDFRRSVTELKTMLGIDEKTYPDWTKFKTNVLEIAAKEINGHTD
LTFSYS-IYRGRPVVEIEFEVYQPDKK-
>WP_102202792.1
QLYQDNFITEARYEMTETERNIMYMVISQVRPDDPLYQVSIKEIASVMG-SEEYYDAYKK
ATAKIVTREG-PNGQTFASATYKKGTGIIEIELSRKIRPFYVELKEKFTKIQLQAAMMLQ
SIHAKRIYELL-MYKNMNFSRSVVELKSMLAIDAKKYPKWTHFNREVLEIAMREINGNTD
LTFTYT-VYRGRPVERVVFEVYKAEEK-
>WP_102203228.1
QIYQDNFLTQARYEMTETERNILYMVIAQVRPDDSPYQVSIKEIAKIMG-SEEKFEAYKN
ATARIVTRQG-PNGQTFASAKYKKGTGIIEIALSQEIRPFYVDLKERFTKIQLQAAISLQ
SIYAKRIYELL-MYKNMNFRRKLVDLKLMLGVDTKKYPVWTQFQRDVLDVASREINGHTD
LTFTFT-ILRGRPVEQVEFEVY-VEEK-
>WP_102231161.1
DVNQSNALVNTKQNLSINERRLLYVLVSLVQPEDRDYVLQTKELASLFGISESFYERIRE
TVHGLNSKPLTE-NDWVQRATYNDGQ--ITIKLSEDLAQFLIDLK-SYTKYQLYNVLKLK
SEFSWRIYELLKE-RE-GRIFEVAELREKLAIEDGKYKTMSNFRAVVLDRAKKEIEEKTD
IKFEYKVHKKGRSIKSFIFFIKKED---
>WP_102232406.1
NVTKSNILIEANYKLTITEQKIVLFLVSIIRKDDDDYNLPIKQFYELLGYKGNKYSEMKK
ITKNLIGKEIK-GKQWLSYVEYNENDGSVNLSFDPRLKPYLLQLKREFTSYKLKNVMELK
SGYSIRIYEILKKWQPIKVEIPLKELREMVGAT-DKYLEYHNFKKRVLTTSKNEIEEKTD
ISFDYEELKKGKRVASIRFSIHNSAVNI
>WP_102716611.1
DVVKTNRLNTATQNLSLSEIRLMQLAIVDARESTDKLTISASRYAEAFNVTRQAYEAILK
AEKTLFDRRFSNR-KWVQRVKYLDDEASIEVILTFDVVNEVTRIEQFFTQYLLEQTATLK
SAYSVRLYELLVQWKTARPVFDIEVFREQLGVNSTDYERVYDFKKNVLDVAVKEINEKTD
IQTSYDQVKRGRKIIGFKFVIKKKTQ--
>WP_103017307.1
DVAKANDLIRARHSLSTMEQRVLVMMVAKLSRESE-QEIPIHEIADISDIDGSVYRAAQD
ICDSLVDQDVHSEGTCFSMCQYEEGKGVIRAKFNEDMRPFLLELKRRFTLYLVTVFLRLR
SKYSIQIYELLKR-QGLSLRMSIEEFRWKLGLED-KYQEFAQMKRRVIEQARGELKKRAD
IYFTYR-VIRGRSAKEIQFYIHEKEQEI
>WP_103017703.1
DVAKANQLIQGRHDFTTAEQRIFVSMIAKLDRDMETQKIRIEDVCKPSGIDPSLYRRVDE
ITDNLLDKSVRGE-KVFSMCEYERGSGTVTAKFNDDMAPFLLKLKERFTLYLVTVFLRLR
SRYSTQIYERLKR-QDLRLSLSVEDLRRQLSIEN-KYSKFSDLKRSVLEQAREELKEKAD
IYFTYR-INRNNSPQSIDFFIHE-EQEI
>WP_103019420.1
DVAKANQLIQGRHDFTTAEQRIFVSMIAKLDRGMETQKIRIEDVCKPSGIDPSLYRRVDE
ITDNLLDKSVRGE-KVFSMCEYERGSGTVTAKFNDDMGPFLLKLKERFTLYLVTVFLRLR
SRYSTQIYERLKR-QDLRLSLSVEDLRRQLSIED-KYSKFSDLKRSVLEQAREELKEKAD
IYFTYR-INRNNSPQSIDFFIHE-EQAI
>WP_103028037.1
EV-KANQLVQAKMPLSKVEHRVIGALISQLDKDDEEQKLYIRDLIEGSRTNHQLYHRAED
ICSSLLEKEIKEDGTLMNRCEYKEGDGYIRAKFNEEMAPYLLQLKKRFTMYEAGHFLPLR
STYSMRIFELLKR-EGISLRISVEELRGILGIED-SYSAFSQLKYHVINKAQEEIAEKTD
ISFTYD-VERGQAAKRIKFFIHG-DQEI
>WP_103028199.1
QV-KANKLVQAKMPLTKLEHRVVAMLISQLNREDEEQKLRIRDLKAASDQKEGLYQRAEK
ICSSLLEKEIKENGDLMNRCRYKEGDGYIEAKFNEEMKPYLLQLKRRFTMYEAGYYVPLR
STHSMRIYELLKR-EGVSLRISVSELRDILGLED-KYEYFSHLEHHVIQKAQEEVSEKTD
VSFTYD-KERGRSVKRVKFFIHGEDQEI
>WP_103028685.1
KV-KANRMVRAKVKLTKLEQQVLAALIAEVSKEDSRLQIRVRDLIRRSSSNSEFFSRGKE
ICRSLLDAEIQGDGSLFSRCDYVEGKGLIKARFAQDMEPFLLGLEGRFTMYLLQFILQLD
RRYSMRIYELLKR-EWLGFEISVQEFREILGLEN-KYDSFSHLRKFVIEPSRKEIGKKTD
IQFTYR-VERGRTPTNLRFYVHGD-QQI
>WP_103408489.1
-VTQSNKLVEASHTLTLNEKRLVLCAASLIAPPKD-LTIRADTFAQIFGIDVKAYGALED
AAARLFNRDIRVKGRWVFHVKYKEGQGCVELGFSPTVLPHLTMLHTEFTSYQLRQIGSLS
SFYAVRLYELMSQFRKTKRECTLSQLREMLDLGE-KYPNVKDLRRWVIDPAIAEVNKHTD
LTVTVEPRRQGRRIIGFSFTITNQA---
>WP_103801073.1
EVVKDNALINASYNLDLTEQRLILLAIVEARENANDLNIHAESYINQFGVHRNAYQALKD
ACDDLFARQFSEKGKWVSEVIYVEQEAVVKLIFAPAIIPLITRLEKHFTSYELEQVSQLK
SAYAVRLYEILIAWRSTGPVIGLDDFKKQIGINEGDYKRIDVLKSRVLEPSIKQINEHTD
IIVSVAQHKTGRSVTGFSFRFKKQKQHL
>WP_103975823.1
TVVQHNALVEARYKMTIEEQRVLKTIISQIHSYDEDYEIRVLDLARLIGVSDEYYSRIKS
LLSKLRKSLI-ENGEWLSSITYRQGKGVVAIRFDPILKPYLLQLKSLFTSYELGNILRLR
GMYSIRIYELLKQYEKISREFSLDEFKKTLHI--DEYAQYRDLKKYVLIPSEKEV-SKTD
ISFSIEEKKQGRKVIGLTFHIKKAANHV
>WP_103975840.1
LVCKANEVVEAGYRLSLNEQRVVLACIAQVNSLETDFELSAKDFAGIFSVSERAYDALIE
VAENLFNRYVVDPPKWISSIRYLSDEGKVILRFSQDMLPYLSELKREFTRYELADVGKMT
SIYAIRLYELLMQWQSTGREVAIDWLKEHFEIA-DQYTDMSDFKKRVLDPAVNDINVHSN
LQVSWTQRKTGRRVTHLVFSFGKSK---
>WP_104039705.1
-VVKDNALINASYTLSLVEQRIVLLAIIEAREDTETLEIHAQHYADRFDISVKAYAMLSE
ASQALFNRQVTEKNVWVSGVSYVDGSGIIKLRFAPEIIPLITQLEKNFTSYELSQVASL-
GLYATRLYELLIAWRSTGPEISLDDFRDKMGLASNEYKLMHNFKNRVLEPAIKQINEHTD
IKATYEQHKQGRTITGFSFKFKKQKQHL
>WP_104221584.1
DVVKDNALINASYNLEVTEQRLILLSIIRARESSDSLEIHASDYASRFDVTKEAYNALKN
AVNNLFERKFSKDNKWVSRIAYVDDLATLEITFAPDVVPLITRLEKHFTSYQLKQVAQLT
SKYAIRLYEFLIAWRDVGPVISLSEFRERLGLEMNEYQKMVNFKSRVLEPAIKQINELTD
IHVKYEQYKTGRSISGLSFIFKKISQHM
>WP_104715215.1
NIRKSNALVEAHYKFTIWETRVFAKMISMIDWEDRDYKIFFRDVIQDFGLRKDTYEDLKE
GARGLMSKIIK-DGEIIGGIKP-DVQRKIQVSFHPDLKPFLIELKERYLVYEMANILDLS
SPYTVRIYELLKQYEKLGRTIELQELKAMLGMEE-EYKLYGHFRDRVLEKAKEDL-QKTD
IRFDYEGVQKSNAVVAIRFNIKT--NPI
>WP_104757397.1
DY-HPGELADGRFNPSLAALKLHEVLFAAVADDRWH-QIDLATLR---AMKHYDRRGLVG
LFKELRG-EYD---ETLDVAKFGDGPTVVRWKFGEGFREIV---AQYWAIIDRSATLSMT
SRYALRLHELVALRVNLAEVFKLDDLRARLGVPAGKLVAWGSLAQKALQPAIAEVNQLSR
FSVAMRPQKRGRSVVAVELSW-EEAETV
>WP_105014137.1
-V-KANDLVRAKANWTRLEHRVVGMMISQLDKEDEAQRIYIKDLMELSGTNYGLYERAEA
ICSKLLKQYIRVDGRPIVMCEYVEGDGCIVAQFNEAMKPFLLQLKKRFTMYRLQNFMQLT
SQHSMRMYELLKR-SDLRLRITVDELRAILSCEH-SYSRFSDFKRKVIDKTQEEIAEKTD
IIFKYQ-VERGQTPTHVRFIIENE-QEI
>WP_105014138.1
-V-KSNSLVQSRINFTKLEHRVVAMLIAQLRKDDEEQRVYIKDLADLSGRSGKLYDQAEE
ICQKLLDQHVRTDGKCMSTCEYVEGSGYITAKFNDDMRPFLLQLKRRFTQYNLQCFMKLS
SQHSMRIYELLQR-QGLSLRIGIDELREILCCEH-SYERFADFKRWVLEKAREELKEKTD
IYFNYS-VERGQTPVRINFAIKNEEQEL
>WP_105512342.1
-VTLRNDLVAASHGLTLAEQRIVKSCAAKLDSDEGRVKLTAAEYAETFGIDPTAYEQLKA
VSKTLLDRVIKERGLWVSGITYHEGEAWVELRFSHEATPYLMTLRGNHTTYLLKQAAGLR
SIYSWRLLEMLMQFKDTGRQIDVADFAKAMDAKPSHAKDFAQLRRWVIEAAVKELTEKDG
WLIDWKPIKAGRKVTALRFDFK--RQRL
>WP_105857530.1
NVTMANAITRSAQGLTLAEKRFIAAALAKTDSMDERVKLSAMEYAEAFAVSLDAYEQLQA
GAESLQQPKVIRRGVWVITGKYAKGEGTVEVRWHPDLVPFLFGLRKEFTTYKLKHAAAFR
SIYSWRLFECLKSWQGKGWTPTITEFHDATEATPTARANFKELRLRVIEPAVKELREKNG
LLVQWTPMKSGRKVIGLRFEFA--LQSL
>WP_105903803.1
DVVKANSLIEASYRLTLDEMRLLALTIGTMNPD---FEFSVSEFVNQFDVNVDAYTQIKS
AIERISERWVKDERKWVSSQTYFKKEGRFRIALTNEIMPYLTQLKGQFTQYQLNHISGFT
SVHTMRFYELLTQYKRVGRYITIEDLKKWLQLED-KYNLWAELQRWVIKPSLNEINEKSD
LFVEYEPIKKGRKVTGIEFSIT-KKESV
>WP_106080861.1
NVSKSNTLIEANSRLNLVEQKMLLCLASNIEPSDRDYTFPIKQFHDLLGLSGSKYTELSK
ITKELLSKEIK-GEQWLSSAIYNKNKGTIDLRFDPLLKPFLLELSSKFTSYRLANVVKLK
STYAIRIYELLKQYENIKRIISIENLRYYLDAI-DVYPNYANLKQRVLKPSQKELNQKTD
ISFEFEEIKLGRKVQKIRFIIRQNNRDI
>WP_106141075.1
PIWQDNVLTLARYEMTEAEKNILYMVVAKVRKEDPLYQVSVKEMAALTG-SDEKFDTYKK
ATEKLVGRQT-PSGQTFASAEYKIGTGIIELELSQKVRPFYVDLNQRFTKVQLVAAISLN
SAYAKRIYELL-MYKNMNFRHNLNELKDMLGIDPKSYPTWTKFEKRVLEVATKEINGATD
ITFTYK-VYRGRPVVEVEFEVYKADKK-
>WP_106161710.1
RV-KPGELVDLVE-LTLADRRIYNQLLDAIDKPVTH-VIAKADLR-----SHNSNDRVGE
SVERLMT-KVQVDGAVLGGNLL----GLLEYEIPARLRRII---GHVFARLQREVMFALS
SKYALTLYEMVQKRGNLSERFSLDQIRGVLGVPKGKLTTWSNLNLRAITPAVAEVNALSD
YMVEIVPAKTGRRVTHVELRW-KDDADP
>WP_106478054.1
VVSMSNDAARAAHGFSLTEKRLFTAAISQIDSMHA-LHVSAQQYADTFGIDPKAYRDLKR
AADNIFERYISD-GRWIDRSTYHDGEGWVAITFSDSVMPHLYELTHRFTSYKLSRVSALR
SLYAWRLMEYLYSSNDPGMIVDLEDLRFALEIPASYR--FTDIKRRVLESSCKEIEKSDS
IIIDWTPIKRGKKVKKIEFTWR--LQIL
>WP_107854403.1
-VLISNSLNRSALGLSLAEKRLVYCALVNMRS----ITVTAKEYAKIFGMTLNAYEQMKE
TAQELPFKTFREKGRWISGVGYADGQGYVKIKFNPDIQDLLFDVTERFTYYQLAQASSLR
SIYSWRLLEKFEQYRMTGYKVSVTDFCRQMEVPDQCLSNFAQLRRKVIEPAIKELTEKDG
WNINLEIEKDGRKVSMLTFRFSKGKQTV
>WP_108503565.1
DV-LPAEVARGVYNPSLQALKLMHLMIGRMAEDVQH-DLRLSDIR---RMRNHDRASLTP
LFEELRA-T--DQTRVLDEALYVSGDLLVSWFFGRTFRRMA---EQHWAILDRQTVFHLA
SKYSVLLFQHVASLVNLSKTFTVPELRALLGVPEGTLDRFADFNRRAVLPAVAEINQLSR
LTLTATPNKVGRAVASVTIAW-KPREAI
>WP_108830525.1
EV-KPGELVDLVE-LTLADRRIYNQLLDAIERPVTH-MISKSDLR-----SHNSNDRVGE
SIERLMA-KVRRDGAILGGNIT----GLFEYEIPSRLRNII---KDVFARLQREVMFALS
SKYALTLYEMIQKRGKLSEKFSLEDLRGVLGVPKGKLASWSNLKLRAIDPALEEVNALSD
YVVAVEPVKTGRRVTHVELRW-KDAED-
>WP_108887433.1
EV-KPGELVDLVE-LTLADRRIYNQLLDAIDKPVTH-VIAKADLR-----SHNSNDRVGE
SIERLMS-KIKRDGAILGGNIT----GLLEYEIPQRLRRII---KDVFARLQREVMFALS
SKYALTLYEMIQKRGNLSEKFSLDDLRGILGVPKGKLTSWSNLKLRAIDPAVTEVNALSD
YLVEVHPVKTGRKVTHIELRW-KDAET-
>WP_109387869.1
EI-KPGELVDLVE-LTLADRRIYNQLLDAIDKPVTH-VIAKADLR-----SHNSNDRVGE
SVERLMS-KVSRDGAILGGNIT----GLLEYEIPMRLRRII---KDVFARLQREVMFALS
SKYALTLYEMIQKRGNLSERFGLDELRGILGVPKGKLTSWSNLRLRAIEPAVEEVSALSD
YMVEIAPIKTGRRVTHAELRW-KDAEAT
>WP_109482519.1
DVTIKNELVRRIQRMKLSEKRLLALAIAKCNPRLDPIRVTAKEFMEAYHIEGKAYSELKE
AAENLFECRIEER-TWI------TTAGWVDIKFSPSIAPYLLGIEGEFTKYMLRHAADLR
SMYSWRLLEIMAQFRDTGVVIGYDDFCSAVGAPESCVKDSGQLRRRVIEPAVKELREKNS
LAIEWEPVKPARKVTGFRFKFK--PQRL
>WP_109514904.1
-VTQSNKLIEASHTLTLNEKRLILAAASMIDPPKD-FTIRADSFAEVFGIDVSAYEALNE
AASRLFERDIRAKGRWVFHVKYKEGQGCVELGFSPKILPHLTMLNREFTSYQLKQIGNLS
SFYAIRLYELMSQFHKLGRECTLDQLRQMLDLGE-KYKDVKDMQKRVLVPALKELNTHTD
LTITTEPRRKGRKIIGFSFSITHQS---
>WP_109742270.1
DIRKANRLVEGKYRFDIWEMRVFTKMLMKIHRDDEDYRIYLHEVIQDFELQEDSYKFLKQ
GAERLGRREIRPDGFIATGVKF-EKTAKLDISFHPDMKPYLLQLQSQFLMYDVRNILKLQ
SSFSIRIYELLKQYETIGRTLKVQELKEMLDVVD-KYPLYGNFKQRVIVKAQEDL-EKTD
IKFTFDEVKSGRAVTGLVF-IPEQ-KKI
>WP_109745067.1
QNYQPNTLTTSRQSYTLQEKRILSYVINQFNHK-DEFKIPINELAQH------NYTEAKS
AAQGLLTKRIEPDSTNLVTANYVDNSGVLEMTVSADCVADFINLGQLYTRYNLEMFLSFS
SKYTQRIYELIMGRKQF-FSIDLKELKEMIDA-TN-YTVYSDFRRKVLEVAQKELSEKTD
FSFEIS-NGKQRNISRLTFKISR-ELEI
>WP_109745625.1
-NQQPNIITMSRQEFSMIEKRIVLYVINQIKTGFNPFTIPIANLKS-------NYNEIKK
SCKKLNSRTLVEELYTPPRVDYLGKSGVIKVWMFADVVPHFVELSKGYTKYPLEIALQLD
SIYSQRMYEIL-SKKDLGLNVDLEKLKHILNA-EK-YERYSHFKQRVLDIAQKELDEKAN
IKFTYEPRKEGKKVTHLDFHITE-NVKN
>WP_109745682.1
ELWQSNFITSAKYEMSSLEKNVLYMVMAQIRKEDTSYVVSARELMLLTG--TEKYADFQK
ATAKLVTRQG-ANGQTFASAEYIKGQGLIELTISPKIRPFYIDLKREFTTFQLNIALNLH
TVYAKRLYEIF-MYKNMDFRINLMELKQRLQLDEKKYEKFTHFKKAVLDPAEREINSKSD
ISFSYT-IERGRPVEQLEFTVYQDSES-
>WP_109838905.1
-VSMSNALTRAAHGLSLQEKRLLMLAISKLDS----VEVNVTEFASAYGITSKLYGEAKI
ATEQLMNRYIR-RGMWVGRATYKEGEGVIELVFWHELSPMLFELERQFTSYKLGRAGGLR
SKYAWRLFELLMQFKKTGLKITLDDFHHSMDTPKSMRSKFTNLTARVLEPAIKEIRLKDG
LKVTWTALKKGRKVTSLEFKFP--VQEL
>WP_110083517.1
YVTKSNYFINSSYDLSLEEQKIILTLASMVQPNDEEYIFKISDFMKIVGVENQKYSEIPK
ITKELMKKEIEGN-QWLSGAIYEKGSGYVILKFNPDLKPYMLKLSS-FTQYRLANILSMK
SKYSPRIYEILKQFKNKGITIEINELRKLLKTE-TIYSLYSDFKRKVIIQTQIELKRISD
INFEFEEIKSGRKVVAIKFIIKKSKTKI
>WP_110691220.1
AIYKANALVEASYRLSLYEQRIILACISQVRRTDQKYTISAQQISEMTGTRLGAYQNLKA
ASERLFDRRVTNG-LWVQTVEYRDTEGTVALRFGTDMVPYLSQLTEQFTRYALADVAKMS
SAHAIRLYELLAQWRGSGREVTLEWLREALQLE-DRYTNIRDLKRWVIKPAIEQINEHSP
LWVTWDQRKTGRRVSHLVFAFGKLKGKE
>WP_110942848.1
NVTKSNNLIESSYKLTVNEQKIILIVASLVQKEDKDYKITVQDIIEKMGLDSKAYEDMKK
ITLNLMKKVMNPSEQWFSSVKYLNKRGTIEARFDPTLKPYLLNLKERFTSYKLKNIVALK
SFYSIRIYELLKQYQSIGRMITIKQLKDMLGIDKGSYEKYNNFKRKVIQVAYKEINENTD
ISFEFEEIKKGRKVDKIKFHIEK---TY
>WP_111298491.1
DV-LPAEVARGVYNPGAEALKLMHLLIGRMADDVRH-ELRLADIK---KMRNHTRATMRK
LFVELRG-V--DTDCELDHATYVSDDLLVAWWFGRAFREMA---EKHWAILDRQTVFALS
SKYSILLFQHVASLVNLTKTFTVAELRAVMGVPEGKLVQFGHFNSRAIHPAIVEINQTSR
LTLTATPRKIGRTVASVTIAW-KPCAIS
>WP_111313763.1
DVVKANSLIEASYRLSIDEVRILALTIGTMDPN---FDFTVADFVREFEISQDAYKQIQA
AIKRIYDRSVKDKEEWVSSRTYFKKEGRFRIAMTDEVMPYLTQLKGQFTQYQLKHIAYFN
SAHSIRIYELITQYRSVGREITVEKLKEWLQVEE-SYSRWNNFKARVLDPAISEINEKSD
LFVEYEPIKKGRKVTGIEFRIT-KKEGN
>WP_111354682.1
DVVKANSLIEASYRLSIDEVRILALTIGTMDPN---FDFTVADFVREFEISQDAYKQIQG
AIKRIYERSVKDKDEWVSSRTYFKKEGRFRIAMTDEVMPYLTQLKGQFTQYQLKHIAYFN
SVHSIRIYELITQYRKVGREITVEKLKEWLQVEE-SYSRWNNFKARVLDPAISEINEKSD
LFIEVEQIKRGRSIHALKFLIS-KKEAK
>WP_111404655.1
DI-KPGELVDLVE-LTLNDRRIYNQLLDAIDKPVTH-VISKSALR-----SHNSNDRVGE
SIERLMS-KVQWDGAILGGNIA----GLFEYEIPPRLRRII---RNVFARLQREVMFALS
SKYALTLYEMVQKRGNLAEKFGIDALRGVLGVPKGKLTSWSNLNLRAIQPAVKEVNALSD
YVVEIAPIKTGRRVTHAELRW-KTGQGA
>WP_111480662.1
AVRQHNAITQARYDYTACQLDIFFYLLSRLRRDDTPYTIYVKDVEALTG--RQNYQQLRE
ATADMGSREV-ENEQWMQRVEYIKGKGCLQIQLAAPIRPFLFNLKENFTSYQLHSALKLS
SKYAKRIYQLV-QWKDKTRTYPLDEFKQMLHLDPKLFQNISQLKARVLDIAVRQVSEHTD
LKIDYE-VKKGRAYDAVRFTIQQAQKKA
>WP_111560239.1
DV-LPAEVARGVYNPGAEALKLMHLLIGRMADDVRH-ELRLADIK---KMRNHTRATMRK
LFVELRG-V--DTECELDQATYVSDDLLVAWWFGRAFREMA---EKHWAILDRQTVFALS
SKYSILLFQHVASLVNLTKTFTVAELRAVMGVPEEKIQRFANLNRDVIQPAISEINQTSR
MILTATPKKVGRTVTNITISW-KPQAIS
>WP_111618388.1
NVTKSNILIEANYKLTITEQKIVLYLVSKIRKDDDDYTLPIKQFYELLGYKGNKYSEMKK
ITKNLIGKEIK-EKQWLSYVEYNENDGSVNLSFDPRLKPYLLQLKREFTSYKLKNVMELK
SGYSIRIYEILKKWQTIKVEIPLKELRKMVGAT-DTYHEYHNFKKRVLTTAQNEIEEKTD
IAFDYEEIKKGKRVVSIRFMIRKSTVNV
>WP_111631669.1
PIWQDNVLTVARYEMTEAEKNILYMVVAQVRKEDLPYQVSIKEMASLAG-SDEKFETYKK
ATEKLVGRQT-PNGQTFASAEYKQGNGIIELELSQKVRPFYVDLSQRFTKIQLAAAISLN
SAYAKRIYEIL-MYKNMNFCRNLVELKTMLGIDPKSYPTWTKFETRVLEIAAKEINGHTD
LTFNYK-IYRGRPVVEVEFEVYKSDKK-
>WP_111861346.1
EVVKDNALINASYNLEVTEQRLILLAILNARETADSLEIHAKDYASRFDISNDAYKALKN
AVLNLFDRQFSKKGKWVSRIKYVDDSATLEITFAPDVVPLITRLEQHFTSYQLKQVSQLT
SKYAIRLYELLIAWREVGPKIELEDFRSKIGVEDTEYTAMNDFKKRVLEPAIKQINKYTD
ITVTYEQYKKGRLISAFSFSFKKQRQHL
>WP_111895950.1
DVVKDNALINASYNLEVSEQRLILLSIVKAREDATSIRIHASDYMQRFGVDKHAYEALKN
AVHNLFGRQFSAEGKWVQKIAYIDDSAILEVAFTIDVVPLITRLEQNFTSYQLKQVSQLT
SKYAIRLYEMLIAWRDVEPVIEISDFRHKLGLAEHEYKAMNHFKSRVLEPAIEQINKFTD
INAEYEQFKSGRVITGFQFKFTKNHQTL
>WP_111935869.1
AVNMSNALTRASHGLGLAEKRLIASCIAKNDSRKGAVRLSAMEYAETFEIGLDAYEQLQQ
ASESLFNRYVRQKGKWVGKAEYHKGEGWVELHWWHEVVPHLFGLRKQFTSYKLKQTAALR
SAYSWRLYECFKSWARKGYTPSIEEFHTAMDAKDSHRKNFKELRRRVIEPAVTELIEKNG
LLIEWETVTAGRKVIGLDFKFS--AQSL
>WP_113913590.1
DS-KAGELADGQYNPSLQALKLQDVLMGRIADDQWH-ELPLATFK---QFRNLTHEDVVR
LFEELRS-R--NNAHTIAVGRMDEGQGKLRYQFDAEFRKIV---EQLYAILDYRAGLAMS
SRYAHRLHEMISFRAARQERFTVDELRARLGVQTGKLARWPDFKKYSLDAAIDEVNQSSR
FRVSYRITKRRRKTVEVELAW-K-EV--
>WP_113913652.1
DV-IPREMAKGVFGLGAQATKTLHLMIGRMGNDCWH-EMHLRDIR---KMRNHDLGSLRD
MIHEIAA-SFEDSR-ELDGGEYDEGNLTVRWHFGIVFRTLA---LEHWAILDRQAFYAMT
SKYSLALFQQISAMVRMTCTYDVTDLRRIMGVAPGKVTRWADFNRDALKPALAEISQLTR
FDVSARFIKAGRRIEKVVIEW-KP-EVI
>WP_113921895.1
YVTKANSLITANYDLSLQEQKLILTLASMVQPSDEEYEFKIKDFMALLGVEDKKYTEIPK
ITKELMKKEIKGK-QWLSSARYRTGEGLVVLKFDSSLKPYMLQLKE-YTSYKLENILSLK
SKYSLRVYELLKEFKKK-WEVELEEFKRSLGATEKSYSVYQNVKNRIIMQAQKELKEKTD
ISFKFKEIKTGRKVTSLKFYIEIEKNKA
>WP_113989907.1
TIRKPNHISTARFTLSTIEYNIIYFIIDELTKSQDVYSIVIE----LKKIEKHNYQRVKD
SIKSLASKEYHPNGISLSGIKYVRNSKYISFIVPSQACRFFCYLGGGFTPIQKTIAIGLS
SIYSKALYELC-RWLDK-YNCSIDDLKVYLSINK--YKQLAHFRQRVLDDSIIELKEKAD
LFFTYT-TK-NKKYDRISIKINNGDST-
>WP_114070658.1
RIRKSNDLVEGKYRFDIWEMRVFTKTLTMIHKDDEDYRIYLKEIISDFGLEQNSYKFLKE
GAEKLARREIRPDGLIAAGVKF-NNAGKIEISFHPEMKPHLLQLQTQFLMYDIKNILRLQ
SSFSIRIYELLKQYERIGRKFTIEELKEILDIAD-KYPLYANFKQRVIIKAQEDL-SETD
IRFTFEEEKKGKAVNAIIF-IRDQ-GKI
>WP_114155592.1
EVVKDNALINASYNLEVTEQRLILLAILNARETADSLEIHAKDYASRFDISNDAYKALKN
AVLNLFDRQFSKKGKWVSRIKYIDDSATLEITFAPDVVPLITRLEQHFTSYQLKQVSQLT
SKYAIRLYELLIAWREVGPKIELEDFRSKIGVEDTEYTAMNDFKKRVLEPAIKQINKYTD
ITATYEQYKKGRLISAFSFSFKKQRQHL
>WP_114276622.1
EV-KPGELVDLIE-LTLTDRRIYNQLLEAIDKPVLH-VIAKSELR-----SHNSNDRVGE
SIERLMA-KVEWEGAILGGNLA----GLLEYEIPPRLRKII---SNIFARLQREVMFALS
SKYALTLYEMVQKRGNLSEKFSLDALRGVLGVPKGKLTSWSNLRMRAIDPAVEEVSALSD
YMVEVAPIKTGRSVTHVELRW-KDGEEV
>WP_114427100.1
SIKQPNHVSTARFSLTVLEKNIIYTIIDELQKIMDLYMITVE----LKTLEQNNYGRIKN
AIKKLGSKEFDP--SSLSGLRHEYNSKFITLNIPEDACRFFCYIGGGFTSFQKTIAISLS
SIYSKQLYELC-RWEDK-YSCTIEELKIYLSIDK--YNQLAHLRVKVLEKSKEELKRKAD
LFYTYS-IK-GRKYSKISFKINAGNYT-
>WP_114464274.1
RIRKSNDLVEGKYRFDIWEMRVFTKTLTMIHKDDEDYRIYLKEIISDFGLEQNSYKFLKE
GAEKLARREIRPDGLIAAGVKF-NNAGKIEISFHPEMKPHLLQLQTQFLMYDIKNILRLQ
SSFSIRIYELLKQYERIGRKFTIEELKDILDVAD-KYPLYANFKQRVIIKAQEDL-SETD
IRFTFEEEKKGKAVYAIIF-IRDQ-GKI
>WP_114464338.1
EIKKANELVEARYKFDIWETRIFAITLSMIHSSDADYKINVGQVIDEFGLSKGIYQFLRE
AALG-LQKKIIRDGTLFTGIEV-RAKKDEKVTFEPRLKPFLLELKARYLIYDIRSILSIK
SVHSIRIYELLKQYEKIGRTFDIDELKLILGAAD-EYALYGHFKDKVILKAQEDLNNRTD
IKFSFEEIKQGRKVVKIKF-ITP--EKI
>WP_114673972.1
EIVKDNALINASYNLDLVEQRLILLAIVEARENANDLTVHAESYINHFSVHRNAYQALKD
ACKDLFARQFSPKGTWVSQIAYVDNSATVELIFAPAIIPLVTRLEEQFTSYELKQVSGLS
SAYAIRLYELLIAWRSTGPVIELSDFRQKLGVLETEYNRMHDFKKRVLDPAIKQINEHTD
ITVKVEQHKKGRSVSGFSFKFKKQKQHL
>WP_115265796.1
NVVKDNALINASYSLDLIEQRLILLAIAQARQTATTIHISVSDYIDVYSVQGRVYENIKG
ACKTLFERQFSKKGTWVSEIAYNTEQSSVDMTFAPAVVPLITMLEKHFTSYDLEQVAGLN
SKYATRLYEIIIAWRNKGPQIDVGQLRGRLGIKPHEYPIMADFKKRVLDTSVKEITNKTD
IVISYDQHKQGRKIVGFTFAIKKQKQAY
>WP_115308514.1
-VVISNYITRSAQTLNLVEKRILMAGIAKLGG----VKLTAQEYADTYGVDIRAYNELKG
AVGTLMKRTLSD-GTWVQGYDYFKDEGLVKFRFSEYIFPFLFELQREFTKYQLQQAAALR
SIYSWRLLELFEQMKDSGLSIPIEEFWHAMEATESYKTNFQLLRKRVIEPAIKELTEKDN
WLIEWEARKRGRKVATLLFKFQ--RQSL
>WP_115368531.1
NVVKDNALINASYNLELVEQRLILLAVVEARRKSDDLTICAENYINEFGVHRNAYQALKD
ACSHLFERRFTPKGTWVQSVSYVENEAIVRLKFSDDVAPLITLLEKNFTSYELEQVAGLT
SKYAVRLYEIIIAWRTKGPMFDIDELRNRLGVINDEYPRMETLKRKVIDFAIKQINDKTD
IDITYEQHKNGRKIVGFAFVVTKKKQNI
>WP_115375800.1
HIRQHNAITTARYDYSACQLDILFYLLSKLKKEDTSYQIYVSEVEFITG--RQNYQQLRE
ATSDMGSREV-NTDQWMQKVEYMHGKGHFNIKLSEDIRPYLFELKDNFTSYQLHSALKLS
SKYAKRIYQLA-QWKDIGKQYSIDEFKIMLKLDPAQFERVNDLKKYVLDIAVRQINEHTD
LNIGYK-IKQGRAFQSVRFYIQQAKRKA
>WP_115568039.1
EIRQHNAITTARYDYSACQLDILFYLLSKLKKEDAPYRFYNRDIEAMTG--RQNYQQLRE
ATEDMGSRSV-EDNQWMQEVKYMKGKGCFDIILSKSIQPYLFELKNNFTSYQLHSALKLT
SKYAKRIYQLA-QWKDIGCVYPLDELKTMFGLDPSQFERISDLKKKVLDVAVRQINEHTD
LTVSYH-VKEGRSFQAVRFYIQQTKRKA
>WP_115729228.1
DVVKDNALINASYNLDTTEQRLILLAIVQAREDANSLEVHAHHYMKQFNVDKHAYEGLKN
AASNLFERKFSEGQKWVSKIAYVDSAGIVELTFAPDVIPLITQLEKSFTAYELKQISSLT
SKYAIRLYELLIQWRSVGPMFDIDDFRFKLGLAEGEYAKMANFKVRVLDIALNQINELTD
ITASYEQHKVGRTISGFSFSFKKH-QQF
>WP_116354742.1
NVTKSNMLIEANYKLGVVEQKIILCLASNIQPTDSDYTLSIKEFNKLLGLKGNKYTELRQ
ITKELMQKEVR-DKQWLSFVAYNETEGTIDIRFDPFLRPYLLHLKKEFTSYKLENVVKLK
STYAIRLYELLKQYEKIRRTLPLLELRKMVGAV-DIYPAYGNFKQRVLIPAQKELNKKTD
ISFEIEEIKIGRRVEKIKFVIIKESRDI
>WP_116600303.1
EI-KPGELVDLVE-LTLADRRIYNQLLDAIDKPVTH-VIPKSMLR-----SHNSNDRVGE
SIERLMA-KIEWNGAILGGNIL----GLLEYEIPARLRKII---HNVFARLQREVMFALS
SKYSLTLYEMVQKRGNLSEKFTLEALRGVLGVPKGKLTSWSNLKLRAIEPAVTEVNALSD
YMVEIVPLKTGRSVTHVELRW-KDGETV
>WP_116725974.1
EIKQHNTITSGRTDYSACQLDVLFMLLACIEDTDAPYSIRVKDIELITS--RKNYQQLLE
SNEEMMSRKI-EEEQVLSEIKYLDGTGSFDMVINEPARPYFFELKNNYTLLELKSVLSCT
SKHAKRLYSLA-QWRGTGHTYSIGELKEMLGLDPKQYSEITMFKKQVLDIAKRQINEHTD
IVFDYE-LKKGRSFDTIKLFCA-QEK--
>WP_116939020.1
TINKSNNLIEASYQLTLDEMRLLALTVGIMEPD---FDFTVADFASHFGIKPAAYEQVKQ
AVKKIYERSVKDEEEWVSSRTYFKREGKFRIALTREVMPYLTQLKKYYTSYNLDHISTFQ
SFHSIRIYELLAQFKNTGRQITVEKLKELLQITD-KYKAYANLKRRVITPALEEINSKTD
LFVELEPIKNGRTIVALKFLIS-QKEGV
>WP_116941991.1
NVRQHNALTNARYEYTDTQSNIFLVLLSKLQKD-APYQISVPDMEKATG--KQNYKQLRL
STKDMMGREV-KTIQVLKRIDYILGAGTIEVEFNEYATQYLFDLKNNYTSFQLQAALNLT
SKHAKRIYQIC-QWKDKGPGATILELKKTLGLNEKEYADISMFKKKVLDISVRQINEKTD
LQIDYE-EKVGRSYKNIVFTIQLSKKKA
>WP_116943157.1
HVVQHNALINARFDLNSTESRLFLALLSRIGRDDTQCQIPVRELM---VHSSNTYDLVRK
TLKHFASRVI-KDTRILAFAEYKHREGIVEARFNDLLMPYLLQLRENFTKAQLTELLKLK
SSNAYRIYLLLREYAA-GRVMTVAELKSILGVEE-EYDRFTNFKIRILDRAQSELAQ-TD
MAFTYELEKQGRTIARICFLFK-AKAKV
>WP_117314298.1
NVTQRNELIEARQVLTIREQKIVLTMVSMIEPTDEDYRISIKEFSDMLGLEGKKYTELKA
ITKDLMSKEIRDDGFWISSAEYQKGEGVIALSFSPKLLPYLLQLQDTFTSYRLSNILALK
STYSIRLYELMKKWQYRGWECPIESIREKMGANSKAYSLYGNFKSKILLPSIKELNEQTD
LFIDYKEIKKGRKIDRIEFTISEDQ-SV
>WP_117931448.1
ETVAANDIIKGKQSMTLQTARLIRLLITQV--EDKDYSCRIIDLAKFLNIDSSLYKHIRT
ICDCAMKSYI--GD-WVSMAKYDGE-GTITLRLSDEIKPYVLELEKWFTQYQLKNILEFS
SYYAIRLYELLKCRDGESLEFSVTELRACFDC-EKKYKLFADFKRKVIDIAVREINEKSD
IWVRPT-QKTGRAITSIIFEVH------
>WP_118134569.1
EI-KPGELVDLIE-LTLNDRRIYNQLLDAIDKPVTH-VIAKAVLR-----SHNSNDRIGE
SLERLMS-KVAWDGAILGGNIA----GLIEYEIPARLRKII---GNVFARLQREVMFALS
SKYALTLYEMVQKRGNLSERFSVEGLRGVLGVPKGKLTSWSNLKLRAIDPAVSEVCALSD
FMVEIVPIKTGRAVTHVELRW-KDGEVV
>WP_118428871.1
EIYKANDMIKGRHELSLQEQRCVLYAISKIKPEDAVYTFELKDFYTLCGIE--SYTRLKS
ILQNLSDRWVTDKTLWFSTMRTNKGSGTITIKFHEDMMPFLLKVNQYFTHYQLKYILPMK
SQYAIRLYELLKQWNNI-WFFEINSLKKQLNC--ENYRDFKDFRKRVLEPAVAEINEYTD
IKIAWEPVKEGRKVARVIFFMA---DAI
>WP_118628331.1
GVIKSNDLIKNRYSLSLLEQKTIAYICSMIKP-KSDYDFNIREYCKICGIDYDNYQNVKA
VLKKLSDKWIQFGKLWLSKAITDKRSGKVHIILDEDMVPYLFDLKQKFTQYQLYNVMGMR
SAFSLRIYELLKSFQH--ITFNLDELKRLLMVDKNGYARYTDFRRKILEKTQKEINELTD
INIYFEPIKTGKKVTGIKFKI----HQF
>WP_118702074.1
DVVQANKIIKQK--LRLASTKIIRAVIMQIKPEDEKYKITIRQLAGLLNIP--LYRDMQD
IVKDIGSNFIRDK-MWVSSCEYDKDGG-LIIKLNDELQPYLLRLKSQYTQYQYNNIFSMR
SVYSIRMFELILIHEKVIVKLSVQYIKECLGCEDESYAKFSNFRARVIESSVKEINKKTF
YSIDFSYEKSGRSITGIIFYVNN-----
>WP_118789381.1
DVVKANSLIEASYRLSIDEVRILALTIGTMDPE---FDFTVDDFMLQFDLKKDVYEQIKS
AIKRISERWVRDSEEWVSSRTYFKKEGRFRIAMTNEVMPYLTQLKGQFTKYQLKNIAYFN
SVHSIRIYELITQYRSVGREISVEELKKWLQVED-SYSRWNNFKARVLAPAITEINEKSD
LFVEVEQIKRGRAIHALKFVIS-KKEAK
>WP_118831791.1
DVVKANELVMSQGQWTTREYRVFVAHVSQLGRDCDSVSVNVKELCDISGVETEMYGEVRD
IADRLTDKRVEGRGAIYAKCGYDRKTGELVGRFTEEMRPYLLKLKEQFTMYYRRNALSMR
STYSMRFYEILKY-EYQGFKLAVTELRKIFGLED-KYDRFRDLRRRVIDKAQEELAERSD
VTFEYT-VERGQKPERIHFEIHEQ-EAF
>WP_118889424.1
KVYQANDLVEAIYELTATEHKIIRYAAAKINK---HVSFTVTEFIN----AAGSYHSVKK
MAGELTRKRI--KTEWV--------SGMVHITFNDLIKPYLINLQGRYTKYSFPTIGNMQ
SPYTIRLFELLQQYAPIGRTFELDKLKEHLGVKD-KYKQYGHFKSRILMRVKEEL-DDNV
LTYDFEEIKEGRKTAKIKFDIK-ER-DM
>WP_119085494.1
NVKKSNYFINARYELTLTQQKLILFVMGRVRVEDQAYDILISEIAAEMGISLD-YTRIDT
EVQALMEKTIEPEKKWFASFHHLEGSGSVQVSFAPRLKPYFLQLKTRFTTYPLACVLAMH
STYSIRIYELLKAFHH--KDFTLEEFKTLLQIDKPAFEQYSNIKARILLPALKEINKNTD
LQVKFLEKKQSRKVIGFTLIFG---HNY
>WP_119327776.1
RVVQSNSIVEAHY-LGVPHKKII-LILASL--NDTE--IKVTELCRILDLD-KHYSHIRK
ITEELSGSKL-KNGQWMSYAEYED--GFVRLKLNDAIKPFILQLSGHFTEYKLACAIQLK
SMYSIRLYELLMQYKKIKK-FDLSDLRKILYIPDDKLSKWHDFKKRVIDHAQAELKGKSD
IIFTYEPVKTGRSVTAINFKIKKKKERL
>WP_119400410.1
EV-KPGELVDLIE-LTLTDRRIYNQLLEAIDKPVLH-VIAKADLR-----SHNSNDRIGE
SIERLMS-KVEWDGAILGGNLE----GLLEYEIPPRLRKII---SNIFARLQREVMFALS
SKYALTLYEMVQKRGNLSEKFSVESLRGVLGVPKGKLTTWSNLRMRAVDPAVAEVSALSD
YMVEVKPLKTGRSVTHVELRW-KDGEEV
>WP_119657817.1
EIRQHNALTNARYDYTELQLDLLFFMVSRLRKD-QKYELPIKELTALTG--KQHLPYLRL
ATADMGSREV-EDKQWMQSVHYLVGQGIIEIKLSEAVLPYLFDLKDNFTSYTLAAALRLS
SKYAKRIYQYC-QWKDLGKKYDIQDFKKLLGLDEKKMARLSDFRESVLDVAVKQINEHTE
LHISYK-EKRVRTYKNIVFTVQLSKKKA
>WP_119734856.1
DVTKSNRFIEANYKLGAQEQKVILLLASKIQPSDDDYTFSIKEFAKLINVKGELYSDLRK
ITLNLLSKEIF-NDQWLMEASYRD--GTVSLKFNSFLKPYLLQLKREFTSYRLSNIVTLK
SAYSIRLYELLKQYETIGRSFDLATIRKVLGVE-DIYPVYANFKNRVIIPAQKELAKKTD
ISFEFTEEKAGRKVNKLIFKIYKSD-DR
>WP_119863521.1
-VQQSNALIETSQKMTIVERRLMYHVLSRINPQP--YTLQVEDFANDFQMKR-IYDQLKE
AVQRLFKRQL-DRG-YLQEQEYKDGEGFLRMKFSDSTMPLIFELKEKFTTMILENFKFLD
STYSLKLYELLCQYQNQGRQLSVKDLRFFLGCEDT-YPEFKRFKQMVIEPAMKEISEKSN
LLVNAE-IRSSRFITEVKFMFKNNEDEL
>WP_120371450.1
DVVKDNALINASYNLDLVEQRLVLLAIVEARENANDLEVHAESYINQFNVARQAYQALKD
ACKDLFARQFSKRGLWVSEIRYIDDEATVKLIFAPAIVPLITKLEEQFTKYELQQISNLS
SAYAVRLYELLIAWRSTGPFIELAEFRRKIGVLDDEYTRMGNFKDRVLNLAISQINEHTD
IKVKLEQHKRGRNIFGFSFSFKKNPQHL
>WP_120371521.1
EVVKDNALINASYNLDLVEQRLILLAIVEARENANDLTVHAESYINHFSVHRNAYQALKD
ACKDLFARQFSPKGTWVSQIAYIDNSATVELIFAPAIIPLVTRLEEQFTSYELKQVSGLS
SAYAIRLYEVLIAWRSTGPIIELSDFRQKLGVLEGEYSRFNNFKVRVLDPAIKQINEYTD
ITVKAEQHKKGRSVSGFSFKFKKQKQHL
>WP_120376160.1
GVVKDNALMNASYNLETSEQRLILLAIMNARETADSLEIHASDYAKHFNVSTDAYKVLKD
AVNNLFERKFSKKGRWVSRVFYVDTLAILEITFAPDVVPLVTRLEEHFTSYQLKQVSQLT
GKYAIRLYELLIAWREVGPQIELSEFRNRVGVEDNEYQRMELFKRRVLEPSIKQINEHTD
ITVTYEQHKKGRAISGFSFKFKKQKQHL
>WP_120385376.1
GIVKSNQVIEAGYELSTSEQRLILSAIEQIPKSSNEYQINAKDFVRLFGVHEKAYRDLKE
AAAKLYDRSIT--TKWLQMLQVKEDWNSVLLVFSEAVTPLLSDLKSEFTKYLASDLKGLS
SAYAIRIYELIKQYENIGREIAISDLRFMLCLQ-DKYPLFGNLQQRIIDPAIREINKNTP
MQVTYELRKTGRKFTHIELRFKKEKQFS
>WP_120389742.1
IVVKSNQLINLRNKLSLQEQRLILYLISQVKPSDTEFDLSCQEFCKICGITC-NYDYIKQ
TIQKLADRWIEGEGLWISDAEVTQ-RGHVSIQIHPKLQPFLLHLKEFYTSYLLEYILPMK
SRYSVLLYELLRANIQIH--FDVEELKVFLGA--EKYERWADFQRKVLDIAMREINDLSD
LEVDYQIIKESRRFAKLRFRIR---RQI
>WP_121067619.1
EI-KPGELVDLIE-LTLTDRRIYNQLLEAIDKPVVH-VIAKADLR-----SHNSNDRIGE
SVERLMA-KVEWDGAVLGGNMA----GLFEYEIPARLRKII---SNVFARLQREVMFALS
SKYALTLYEMVQKRGNLSEKFTLDALRGVLGVPKGKLTSWSNLRMRAIDPAVAEVSALSD
YMVEIQPIKTGRSVTHVELRW-KDGENV
>WP_121097173.1
DV-AAGELVDLRFNLSLRAAKLFCLLIIAVADQVQH-RIPYSVL-----TFHKSRDELVE
AVMELHS-SVKRQGYTLSDVEP-LDDAEIRFEFSPALRRVI---ADHWAAVSRRAVLSFE
SRYSLRLYLFLSLRANLVEDIALDDLRALLGVPINALPRWQDVKRRALDIAIAEINHLAG
FCAAYEPIKRGRRIVGVRLAW-KAAETI
>WP_121533659.1
GVVKDNALMNASYNLEVTEQRLMLLAIINARETADSLQIHASDYMKHFNVDKKAYEALKN
AVDNLFNRQFSK-GKWVSRIAYATNEAILEITFAPDVVPLILRLEEHFTSYQLKQVTSLT
SKYAIRLYELLIAWREVGPQIDLSEFRHKIGVEDNEYKAMNHFKARVLEPAIKQINEHTD
ITATYEQHKRGRTISGFSFKFKKPQKSM
>WP_121774293.1
GVVKDNALMNASYNLEVTEQRLILLAIISARETSDSLEIHASDYAIQFSVAKEAYEALKS
AVNNLFERQFSKKGRWVSRIKYIDDAAILEITFAPDVVPLITRLEEHFTSYQIKQIAQLT
SKYAIRLYELLIAWRTTGPELELSEFRNRLGIASNEYTAMNNFKSRVLEPSIKQINEHTD
ITVTYEQHKKGRTITGFSFRFKKQ-QHL
>WP_121775347.1
DVVKDNALINASYNLDLVEQRLILLAILAARENTPTLTIHVDSYINHFNVHRNAYQALQD
ASRNLFERRFSPKGTWVQRVSYVENEALVRIRFSDDVEPLITNLEKHFTSYELEQVSNLT
SVYAIRLYELLIAWRSTGAMIELDELRSKLGVEPHEYKKMVNFKSRVLDAAIDQINEHTD
IKAEYEQHKKGRSIVGFSFSFKKKKQNT
>WP_121840788.1
NVTKSNYLIDASYKLNAQAQKLVLACLSKVDPP---ISITAQEYSELTGINIKAHRELYK
ASDALWKAEITNGNEWIQKRIKIKGEGKITLTWSEDVVKYICQLKSRFTTYKLRHIAELQ
SAHSIRLYELLMKFNSTGRVIYLDDFKSALGIAD-KYPQFKELNKFVIKKAVEELNQRSD
LIIKYETIKKGRAVVALGFEFKNQK---
>WP_121922235.1
EVVKNKSLVEAKY-LTKEEFSIVLFLIALIQPQDEDYQIPVKILKAISGTKHKMYRVVKE
ALEGLLKKKIKKE-RFLSHGEYKEGEGSFIVGIDKKLKPYLLFLKENFTSSKLKYFFSLR
SFYSMRLYILLKQFEKTG---YIPELREILGIGKNEYPRFDNFEKRVIKKAVEEINQKTD
LEVSYKKKKTGRRITHIEFYVKQKKNAL
>WP_122071873.1
EVVKSNQVIEASYRLSVVEQRVVLSAIAKIPKSDDEYTVSVQD-LQALGIHEKAYRDLKE
AVNRLYERSIS--IKWVQRIEFTENQSIVALRFSKDILPFISNVKANFTQYMLSEVSKMQ
GAYSVRVYELLVQYKTTGRYISIEDFRFMLDLG-TRYKQFNDLLKRVIEPSVDEINEESD
LKVTATPQKTGRKFTHIKFTIKK-KQHL
>WP_122531745.1
NVYKSNELITAGYKLTVNEMRIILCCITQIDRTDEHYGFTARDFAELCGISLMAYQELKE
SVAKLYERRIQDR--WIQTADYLQGCGRVEVRFSKDILPYLANLKGNFTKYRLEAVARLQ
SSHAVRIYELIVESRYKGALIPLENLRFALQLAD-AYPVYADLRKRVIEPALEQINTFSD
LRIKFEPKRESRKIVAIEIQYKEKR---
>WP_122900170.1
NIVKDNALINASYNLDTIEQRLMLLAIVQARKDANTLRIHASEYMERFNVNKHAYKALKT
AVTNLFGRQFTSKGIWVQNIAYIDEAAILEVTFTVDVIPLITRLEKQFTSYQLKQVSQLS
GKYAIRLYELLISWREVGPIFEISDFRSKLGLGSDDYPRIDTFKRRVLESAIKQINEHTD
IIVKVEQHKEGRSISGFSFSYKKSNQHY
>WP_122902478.1
DVVKDNALISASYSLDLIEQRLMLLAITQARETENSLEVHAAAYINCFDVDKSAYRALKE
ASKGLFDRYVTPKGHWVDKIGYEEQSGLVYLRFTQDVVPLITRLEENFTRYELHQIAKLS
STYAIRLYELLIRWRSIGPIMELAEFRNQLGVKPNDYKLMSDFKKRVLDLSVKLINDFTD
IRVEYTQHKNGRSISGFSFKLKKNTQDM
>WP_122934654.1
SIRKANELVEARYKFDIWETRVFAYMLTLIRHNDVDYEINAGDIVKEFKLHDSVYDSIKA
AGEKLLDKKVGEDGTLVASTAP---KGDIKLSFHPALKPFLLELKERYLVYDIRNILSLT
SIYSVRLFELLKQYQKIGRRFSVDELRILLSDPD-EYLLYGHFKG-LIKRAEKDL-EKTD
IYFTFEEEVIKRKVMFITF-IEK--NKV
>WP_122942721.1
NVVKSNALIEAGYRLSLQEQRAILLCITKINSA---YVLSVKEYAEHFSIPLSAYSELKR
AISSLYEKSIRTQ--WLSEKMYIDGQGIAKICFSQRVAPFLVDLKSKFTSYNLASISNFK
SSYSIRIYEIVKQYESLKRQVSLDWLRNRLQIQN-SYKSYGSIKQKILEVAKDEINNLTE
MNLDYTAVKTGKKVTHIIFTFKK-K---
>WP_123143482.1
PVYKSNALIEASYRLTPAEQRIILACIAQVRRTDDKYSVSAAQIAALTGTASNTYEELEK
AALRLKRREVWNG-IWVQSVAYVESEGRIELRFTKDMLPYLSQLTEQFTRYALSDVAKMT
SAHAIRLYELLCQWRDSGRVVALDWLRQALQLE-ERYGNIRDLKRRVVEPAVEQINEHSP
LWVKWDQRKTGRRVTHLVFTFGKRQRAE
>WP_123166725.1
KVTQGNQLIEARQKLTTREQKIILTMVSMIEPTDEDYVISVREFHEMLGLEGRHYTQLKK
IVEDLMSKEISESGMWVSRAEYIDGSGMIQLRFAPDLKPYLLQLKTAFTSYKLSNILSLK
SGYSIRLYELMKKWYHLGWECPVKELKGKIGIEANAYKQYGHFKSRVLQPAITEVNGKTD
LYISFKEIKKGRSVERIEFTIQEDQ-TV
>WP_123640112.1
EIKQHNAITSGRYDFSACQLDIMFMILASLDESDDEYLIRVKDIELITG--RKNYQQLRE
STEDLGGREI-ETSQWLSKVEYYTGEGVFGVKINPDARQYFFELKNNFTLLELKSVLSCT
SKHAKRLYSLA-QWRGTGHTYSIGELKEMLGLDPKQYVNIPDFKKKVLDVAKKQINEHTD
IVFDYE-LKRGRSFDTIKLFCS-QEK--
>WP_123811807.1
-VVIANVVSRSAQSLTLAEKRILMAGIARMGG----VRITASEYAETYDVSLDAYTQLKS
AVENIFERYLQE-GRWVGGYRYFDKEGFVQFSFTNEIFPYLFELGGHFTKYQLQQAAALR
SIHSWRLLELFEQMRGDGLSMPIEEFWHAMEAKDSHRKNFNNLKKWIIDPAVKELQEKDG
WIIDWEAVKSGRRVATLRFKFE--RQGL
>WP_124068494.1
NVAQSNDLIEARHNLTVREQKIILAMVSEIQPDDEDYRISLKDFNEMLGLKGKKYSEIKE
VVKNLMGKEIRKNKLWVSSAEYIDGEGVIELTFSPKLKPYLLQLK-EYTSYRLSNILALN
STYSIRLYELMKKWEFLGWEYPLEDLRGKLGVEEGTYPKYSNFKVRVLSRAVEEVNKKTD
FYISFEEIKKGRSVERIKFTIKEEE-SV
>WP_124203711.1
-VVISNYITRSAQTLNLVEKRILMAGIAKLGG----IKLTAQEYADTYDVDMSAYRELKN
AVNSLMKRYLSD-GTWVQGYKYFKEEGYVKFRFSEYVFPFLFELEREFTKYQLQQAAALR
SIYSWRLLELFEQMKDSGLSMSIEEFWHAMEATESYRANFQLLRKRVIEPAIKELTEKDN
WLIEWEARKRGRKVATLLFKFQ--RQSL
>WP_124228939.1
DVTKSNTLVYQRLKLGINEQKMIVALAAKI--NDEECVFKVADLAKSFGIDPHMYADIRK
ITANLMSSEI--KK-LISTAEYIPSEGIVKLKFCNDVIPFYLGLKEFFTTYRLNNILRSK
SKYSIPIYEIIKSHQFKKVKLYIDELKGLLKL-SKAYSSFGNINLKVLKPAIKDINELTD
ISVSIGEIKEGRKIIGINLNVTKKKKKI
>WP_124307003.1
QVGLSNALVRSGQALNLAEKRLLMLAVSKLDSSMGESRVHASDYAQEYGVNHTAYEALQA
ASKSLYERSITETKNWVGRAKYHEGEGWIELGWWPELLPHLTGLKREFTKYKLQQANALR
SIYSWRLLELLMHYQATGAEYTIEDFCTSMEATEKQKQNFAKIRTKIIEPAVKELTEKDG
WQIKWTPIKTGRKVSKLRFTFK--KQSP
>WP_124668662.1
-VTLRNDLVAASHGLTLAEQRVVKSCAAKLDSDQGRITLSAAEYAETFTLDPNAYEQLKE
VSKSLLNRTIRERGLWVSGITYHEGEAWVELRFSHEATPYLVALRGNHTTYLLKQAAGLR
SIYSWRLLELLMQFKDTGRQLDVEDFAKAMDAKESHRKNFKDLRRAIIEPAVKELIEKDG
WLINWTPVKAGRKVTALRFEFQ--RQRL
>WP_124843887.1
EITLRNDLVVASHGLTLAEQRIIKSCAAKLDSDQGRIKLSAAEYAETFGLDANAYEQLKT
VARSLLDRTIRERGLWVSGITYHEGAAWVELRFSHEATPYLTMLRGNHTTYMLKQAAGLR
SIYSWRLLELLMQFKSTGRHIDIDEFAMALDVRPSHRSNFAQLRRWIIEPAVKELVEKDG
WSIVWVPIKAGRKVTALRFTFS--RQRL
>WP_124944895.1
DVSKSNSLVRASYKLTLQEQRLVLLAISKLDSPKH-VRISAIDFAEVWGISPKAYEELRE
ASNELFERKITD-GKWVSKSEYHDGEGWVSLTFSLDVLPFITLLRDKFTSYKLSMVSGLR
SVYSIRLFELFAQFQDTGLRIHLEDLTNMLEA---PYTRYTDMARRVIRPAVEELRLKSN
LEIEWRAITEGRSVKTLEFKFKAQK---
>WP_124966867.1
DV-LPAEVARGTYNPSLQALKLMHLMIGRMADEVQH-EIRLSDIR---KMRNHDRASLTP
LFGELRA-T--DPEVVLDEARYASGDLVVSWWFARTFRRMA---AEHWAILDRQTVFHLG
SKYSVLLFQHVSSLVNLEKSFTVPELRALLGVTAGKLDRFADLNARAIQPAIAEINQLSR
LNLTVTANKIGRTVASVTIGW-KPQATV
>WP_125005036.1
YVTKSNRLISSGYDLSSQEQKIILTLASFVQPTDVEYTFKIKDFIELLGLKDQKYTEIPK
ITKELMKKEIKGK-QWLCSVVYETGEGTVTLKFAPDLKPYLLQLKE-YTSYRLENILSLK
SKYSIRLYEILKQYKKQ-ANINLEELKTMVGASANYFSSYADFKRRVLNKAQEEINEKTD
ITFKYSDQKVGRKVTSIAFNIK-DLLTV
>WP_125006614.1
YVTKSNKLIACNYDLSLQEQKIILTLASMVQPQDTEYEFKIKDFIELLGIESKKYTEVPK
ITKELMKKEIRGK-QWLSSARYRTGEGIVVLKFDSNLKPYMLELKE-YTSYKLDNVLSLK
SKYSIRLYEILKSFKKQ-VTIELEELKNMIGAKEKAYKLYSNVKNKVIIKAQKELEAKTD
ISFTYDEIKTGRKVTSIKFCIF-DLLNV
>WP_125421383.1
RVVQHNALVNARFDLSTVEMRLFMAMLSRIGRNDSEMRIPLTEIV---ALSGGDYQQVAG
MCDQLVSRHI-RDKRKIAYAKYRGEEGALYVRFNDEVMPYLLQLQRNFTKAQVVQLLKLK
SPHSYRIYWLLKEYAA-GRAVEVEELKRLLSLEG-QYKQFPLFRLRVLDRARQELGE-TD
LPFTYELVREGKSVSVIRFNFPPASLKV
>WP_125440690.1
AVRHHNAITTARYEYSELQMDLFFYLLSQLRKD-DTYEIVVKDLSEITG--KKAYNYLRK
ATEGMGSREV-MTEQWMQHIEYMTGEGRIEMKLSESIRPYLFDLKNNFTSFELLSALRLT
SKHAKRIYTLC-QWKDVGKKFDLLEFKKMLGLDAKEYTKVTMLKTKVLDIAVRQINEHTD
LSISYT-EKKGRAFKNVVFTVQVHDKTK
>WP_125440700.1
EIRQHNALTNARYEYTELQLDLFFFLVSKLRKD-QKYELNIKELSVLTG--KKDLAYLRK
ATEDMGSREV-ETPQWMRSVEYLKGLGIIEVSLSDKIIPYLFELQSNFTSYGLASALRLT
SKYAKRIYPIC-QWKDLGKKHDIQDFKRMLGLDDKKMPRTSDFRKSVLDIAVKQINEHTE
LHISYE-EKRGKTFKNITFKVQLSKKKA
>WP_126546963.1
-ISQHNALINARFSFVPLQMRLFVALLSRIDFDDVDHLVPLDELI---FDRRGAYEQVDE
MCKGLTSFYI-EEKRYIAEAGYRADLGGVVASFNPKITPYLLQLRENFTMADMQEVLKLK
SPQSVRIYWLLKEYSG-GRTISVDDLRFVLGIEEHEYPRFSNFKARILDKAQSEIGE-TD
IPFTYELEREGKTVARIKFLFQ-DRKKI
>WP_126878097.1
NVTMANAMMRSAHGLSLAEKRFIAAALAKTDSMDERVKLTAMEYAETFDVTLDAYEQLQA
GAEALQQPKLIRRGAWIITGKYAKGEGTVEVRWHPDLVPFLFGLRKEFTTYKLKHAAAFR
SVYTWRIFECLKSWQAAGWSPTIAQFHEATDASATARANFKELRLRVIQPAVKELREKNG
LLLEWTPVKAGRKVIGLKFKFT--TQSL
>WP_126879799.1
---MSNVLVRAAQGLSLAEKRIMSACIAKLDS-TRPTRMSASEFAETFGIDTNAYDELQA
GAKSLRERLIRKKGEWVGRITYAKGEGWLELSFWHEVVPHLIALRDRFTSYKLSHAAALR
SVYSWRLLELLSQFKGTGLRIGIDEFTHAMDAPISCRANFKDLRRRVIEPAVQELIEKDG
FLIAWEAKKSGRKVTGLEFRFD--TQSL
>WP_127064330.1
NISKSNLLIEANSRLSLIEQKILLCLASNIEPNDKNYTFSIQEFHNLLGLSGSKYTELSI
ITKKLLAKEIH-GEQWLSSAIYNKKKGTIDMRFDPLLKPFLLELSNKFTSYRLGNIIKLK
STYSIRIYELLKQYERVKRTITLQTLRYYVDAI-HIYPNYANFKQRILTPVQIELNKNTD
ISFEFKEIKKGRKVDKIKFYIHKNKRNI
>WP_127739892.1
NVSKANSIVEATY-LGVMEQKIISVIASNIHPNDKDYTFSIKQFGDLIGSKSKLYKEVDK
ITTQLMQPFIHGK-RWLSKATYNINEGSVTVRFDPDLKPFFLLLNQKFTRYKLGNILHLR
SNYSIRLYELLKSYEGLTRTFTLEELRAKLGL--DKYPVWINFRQRVIDHAQAELAKKTD
ISFTYDAIRKGRSIHKIKFKIKSQNDTI
>WP_127742225.1
NVTKSNELIESTYKLSLQEQRILLVMASKVQPSDETYRFRARDFIEIIGNKKTFYSYLRE
IVNGLQTKTIKDGKNWVITSIYEDNEGYITLQFHPELKGFFLELKDKFTSYQLENVVRLN
SVYSIRIYELLKQYERIRRKLTLMELRTFLGIEPTKYKQYGHLKSKVLLVAQKEVNNNTD
INFEFNEIKTGRKVTSIEFIIRNEE-GI
>WP_127743119.1
NITKSNQLIEAAYKLNEIEQKIILTLISLVQPNDKEYTFTIKDFIKLIGGNSNRYKELEE
ITRNMLAKEIR-EEQWLSQADYNYKKGTIELTLHKFLTPYLLELKKEFTSYHLKNVSKLK
GHYSIRIYELLKQYERLQRTLTMEDLRHKLGAT-SIYPAYGNFKQRVILPSQKQINKKSD
ITFEFQEIKQGRAVKEIKFFIKKKKDKI
>WP_127900046.1
EVTMDNLIVNASHSLNLSEKRIVSAAIAKLDSPSTKIRITAAEFAECFNIEPPAYEQLKK
ASQNLFQRYITRKGKWIDRIAYQDGEGYVELNFTAHVSPYLTALEKRFTTYKLQHTSALR
SVHSWRLFENLKRWESTGWIVSIEEFHQVMEAGKSYQENFAQLRKWVIEPAVKELREINN
LDINWVPVKMGRKVGRLVFTFK--PQSL
>WP_128255526.1
EI-KPGELVDLVE-LTLTDRRIYNQLLDAIDKPVSH-VIAKSTLR-----SHNSNDRIGD
SIERLMS-KVAWNGAILGGNVN----GLIEYEIPARLRRII---GNVFARLQREVMFALT
SKYALTLYEMVQKRGNLSEKFSLEALRGVLGVPKGKLSSWSNLKLRAIDPAVAEVNALSD
FMVAIDPIKTGRSVTHVELRW-KDG---
>WP_128490707.1
-L-KASELIEIYG-LPLNARRIYNLLLHGPDMAKPHFRVPLSELK-----ADEGKGRVRK
HVLDLMS-SFTED---LGYST--ES-GYLTYEFDPRLVAIL---SDIFAKLQLDVIRAMS
SKYALALYELIAKRARLHETFPLEQFRLLLGVPAGKLDTYSNLLKFAITPAVDEVNKLAD
FSVAFEPVKVGRKVEAITLAW-KDR---
>WP_128526995.1
NVTKSNQLIEANYTLSEREQKIILYIVSKVQKDDEDYTLSIGQFTNMMGLK-RKYEELKE
ITKRLLSKEIRGG-QWLSTAEYNEWQGTIDFTFHPKMKPFLLYLKKEFTSYKLINIMRLS
GRYSIRIYELMKKWERLKTEFSIQELRLMLGI--NKYNDYSNFRKRVLDPAKKELDEKTD
ISFDYEPLRKGRSTSHIRFHIKKEIKNI
>WP_128584676.1
---MSRALVNAQHGLSLNEKRLMMTALRSIDSQHGKVRIRADEFAAVAALAPRAYQGMKE
ACASLLERKLSD-GQWVWKATYHDGEGWAEICFSPDLTPHIFLLQRKFVSYQLEFARGLQ
SIYSWRLLELLMREKNRGLLITLEDLRTVLEVPATYR--FADIKRRVIDMAVSELNEKAD
LVVDWKGIKRGRAVHSLEFRFI--EQRL
>WP_128758873.1
EVMQHNAITSGRYDFSACQLDILFMLLASLSQNEL-YRVTAKDIELITG--RTNYGQLRK
ATEEIGSREI-DIKQWLQKVRYIEGQGAFEVMISEPAKPYFFELKNSFTSIQLKSVMGCS
SKYAKRLYTLA-QWRSVGQIYEIYELKRMLGLDKKQYRQIGQFKKDVLDLAKQQINANTD
IKFDYK-HKKGRSYKVIEIFVSLQTEK-
>WP_129600139.1
NVTKSNALIEASYKLTLGEQKLILLLVSMIQPSDKEYQISVKDFMESLDIKNKKYKQVEQ
ITKNLMTKVLRHKEQWLSSAEYFKGEGMVEVCFDPKLKPYLLQLKENFTSYKLKNIIRLK
SYYSMRIYELLKQYEKIRRVFSLVELRDILGMEPKQYKQYANLKQKVLQVAHKEINKKTD
IYFEFEEIKQGRKVDKIKFYIEK---TY
>WP_129600614.1
NVTKSNKLMEASYKLTVNEQKFVLIFASLVEKDDEDYRLEVKDVIEKLNIDHKAYRELKK
LTKTILSKTIRPNRQWFSSIRYLNGEGALEGKFDPDLKPFLLNLKKHFTSYRLKNIIQLN
SAYSIRIYELLKQYQSIERIIHIEDLKNMLGIQKNQYLKYSNFKKRVLESSYKEINEKTD
ISFEFEEIKKSRKVDKIKFHIEK---TY
>WP_129606705.1
-IVQDNAITSARYEMNALEKNIVYMMMAQLRKDDAAYYISVRELMDKTA--TKSYEDFKR
ATEQLIGRQI-PNGQAMSSAEYMVGQGIIEIGLDPKIRPFFFDLKQNFTAFQLHMALSLD
SKYAKRVYEML-QYKNL-LKIEVIELKRRLYLDEKQYKNWADFERRILIVAQKEINEKTD
LRISYA-VKQGR-VDSLVFTIAQKQKQ-
>WP_129607079.1
TIWQDNALTVARYEMSEAEKNILYMVVANVKKEDAPYQVSVKEMAEITG-SKEMFETYKQ
ATRKLLTRET-PNGQTFSSALYKKGTGIIEIELSQRVRPFYVDLNQRFTKIQLAAAISLN
SAYAKRVYELL-MYKNMDFRRNLTDLKTILGIDPKSYSSWTWFQRNILDVATREINGHTD
ITFTYK-ILRGRPVEQVEFEVYKPAKK-
>WP_129607083.1
AVRQHNAITNARYEYSEMQLDIFLYLLSSLRKD-QPYEISVGEMSKLTG--KKNYQQLRL
ATEGMGSREI-PNEQWMDRVDYVHGTGIIEIEFTRTIQPYLFDLKANFTSFQLYSALRLG
SKHAKRIYTLC-QWKDKGPEYVIEEFKRTIGLNDKEYAEITMFKKFVLDIAVKQINEHTD
LEIGYT-RKRGRSFQNITFTVQLADKKV
>WP_129709847.1
NVTKSNILIESTYKLSLQEQRILLIMASKVQPNDETYRFRAKDFIEIVGNKGTFYSYLKE
IVNGLQTKTIKKGRNWVITSIYEENEGYITLQFHPSLKYLFLELKEKFTSYQLENVVRLN
SVYSIRIYELLKQYERLRRELTLEELRHFLAIEPTKYKQYGHFKSKVLAVAQKEINNKTD
IHFEFVEIKTGRKVTSIEFIITSKETDV
>WP_129717971.1
GVVKDNALINASYNLEVTEQRLILLAIMNARDTADSLEIYAGDYAKQFDVTNEAYKALKN
AVNNLFERQFSKKGRWVSRIKYIDDSAILEITFAPDVVPLITRLEKHFTSYQIKQVTQLT
GKYAIRLYELLIAWREVGPLIELSDFRQKLGVEDNEYTAMNNFKQRVLEPSIKQINKHTD
ITVSYEQHKKGRTITGFSFRFKKQKQHL
>WP_129728906.1
NVTKSNLLIEANYRLGLVEQKIILCVASNIQPNDSDYTFPVKEFHKLIGLKGSKYTELRK
ITKELMRKEVR-NNQWLSYVSYNEQEGTIDVRFDPFLRPFLLELKKNFTSYRLENVVKLK
SSYAIRLYELLKQYEKIRRMFTLDDLRNILGAD-DIYPAYGNFKQRILVPAQNELKDKTD
IQFDIAEYKTGRKVDRVKFIIRRNIQGI
>WP_129731469.1
AVKKANSLVEASFKLSALEQKVILTLASQIRQNDSEYTLSIKEFCETLGVKGTKYTELRR
ITLNLMKKQVQ-EKQWLSYVSYNENQGTVDMQFAPFLKPYLLELKRNFTSYPLSNVVKLK
RSYSIRMYELLKQYQRIGRTFTLDELLQKLGLE-NSYTAYSNLKLKVLKPAQKELAEKTD
LSFDIIEIKKSRKVESVRFVIRK-TESI
>WP_129731668.1
SVKKANTLIEASYRLSTIEQKIVLTLASKIHVNDNEYTLSIKEFCESLGITGNQYTRLRQ
TTLGLMRKQIQ-EDQWLSYVRYNKNKGTVDLQFAPFLKPYLLELKRNFTTYPLDNVIKLK
HSYSIRLYELVKQYQTIKRTFRLDDLLQKLGLE-ESYTSFGNLKLRVLTPALKELNEKTD
LSLEVEQIKEGRKVVALRFTIHK-EEGI
>WP_129764788.1
EI-KPGELVDLVE-LTLADRRIYNQLLEAIDKPVTH-VIAKSELR-----NHNSNDRIGE
SIERLMS-KMEWDGAILGGNVA----GLFEYEIPARLRKVI---RNVFARLQREVMFALT
SKYALTLYEMVQKRGNLSEKFTLDAIRGVLGVPKGKLTSWSNLRLRAIEPAVEEVCALSD
YMVEISPIKTGRSVTHVELRW-KDG---
>WP_129961994.1
DVNMSNALTRAAQGLKLIEKRLISAAIAQSDSGPNEVKLSAQEYAAAFAVDQPAYVQLRE
AAESIFNKYIRERGKWVSGNTYHEGEGWVDVNFSPEVAPFLLGLRKEFTTYKLKHTAALR
SVYSWRLMEMFAQYRDTGVRISFDDFCHAMDAPPSCVKDFGQMRRRVIDVAVDELTGKDG
LLIEWKPTKQGRKVTGLEFRFK--PQFL
>WP_130114554.1
EIVKDNALINASYNLELTEQRLILLAIMSARETADSIEIHAKEYADRFNVTIDAYKALKE
AANTLFERKFYHDLKWVSRIAYADDFATLAITFAPDVVPLITRLEERFTYYQFKQIAQLT
SKYAIRLYELLIAWREIGPLIELSDFRKKIGVEPDEYQRMELFKRRVLEPAIKQINGHTD
ITVSYDQHKKGRTISGFSFRFKKQKQHL
>WP_130132688.1
NVKKSNDLITAKYRLTIIQQYVLHNVISQI--EDTDYEVNVRSIAESHGIDTKAYRYIKK
SALELNKQII--GE-WFSSVRYNSNRGTLLVDFHPDLKPYLLQLQGYFTQYENKNIQQFK
CVHSLRFYEFLKQKQNLGIELTIDDIRSMFCFSDTEYKKTNDLKRFVIEPALKEINDQTD
LSITDIQLKKGRSIHSIYITAKKKKDSI
>WP_130361461.1
NVYKDNSLIDASYKLNTQAQKLVLCCLAKVDSP---VTLTAIEFAELMGIEPKAHRDLYR
AANALFDAEITENGRWVQESVTSNGDGMVTLVWSDKVLKYISVLQNRFTGYKLRNISLLQ
SSHSIRIYELLMRFKATGRAIQLADFKAALGISG-KYSTFKALNRDVLKKSVDELNMRTD
LSVTYEPIKKGRKVTGLAFTFK------
>WP_130410307.1
EI-KPGELVDLVE-LTLADRRIYNLLLDAIDKPVTH-VISKSLLR-----SHNSNDRVGE
SIERLMT-KVERNGAILGGNVL----GVLQYEIPARLRNII---RDVFARLQREVMFALS
SKYALTLYEMVQKRGNLAERFSLDALRGVLGVPKGKLTTWSNLQLRAVKPAVAEVNALSD
YLVEILPIKTGRKVTHVELKW-KDGEEI
>WP_130777118.1
GVTKANILNEASYKLTALEQKVVLTLASMIQKDDSDYTLSIKDFSNLIGVTSNKYSELRE
ITLGLMKKEID-GDQWLSFVSY--SNGNIELQFAPFLKPFMLVLKKNFTTYRLANVARLK
HSYSIRLYELLKQYQKIGRTFTLEELLKTLALS-DSYQLYGNFKLRVLKPAQKELAKKTD
ISFEIEEIKTGRKVTSIRFIIQT-SEEI
>WP_131271788.1
NVVKSNQVIEASYQLSAVEQRIILAAISRIPKTDDEYPVSVSE-LKQLGVHEKAYRDLKE
GINRLYERSIN--IKWVQEIQFLDSQSVIGIRFSKPILPFISNLSREFTKYALSDIAGIN
SGYGIRIYELLVQYRQIGREIPVENLRTMLELG-KKYPLFADFKKRVIDTAIDQINEYSP
LNVTYEQKKTGRKVTHIIFSFKK-KQNM
>WP_131386684.1
EVVKSNRLIEAIQTLNLVEARLLQLAIVDARESPEKLELSARRYASAFNVTDDAYLALID
AEDSLFKRQFTGT-KWIQDANYRKGEGRIFVTLTRVVIQEVIRIEQYFTQYRLEQTSKLS
SVYAIRLYELLMKWQSVGPVFKLETFRAQLGLGVNEYCRMGNFKARVLDLAVEQINKYSD
IKVKYEQEKIGRKIEGFKFSFKKITQDF
>WP_131578096.1
DV-VPAEVARGDYNPGAQALKLMYLFIGRMADDVPH-QFRLSEIR---KMKNHDRASLEP
LIADLAS-V--DMERVVDEGSYNSGDLVVTWTFRRAFQRMA---AEHWAILDRQTIFSLS
SKYSILLFQHIASLVNLEKTFTIPELRTLFGIPAGKVKRFADLNKDVLTLAINDINQLSR
LNLTATPKKIGRTVVGVEIKW-KEAEII
>WP_131578325.1
DV-LPAEVARGIYNPGLAALKLMHVLIGRMGEDVEH-RVSLSDVR---ALRHHDRASLTP
LFAELQA-V--DVERLLDLAEYASGDLVISWYFSRMFTRVA---AAHWAILDRQTAFRLK
SRYSMLLFQYISSLVKQTKVFTVDELRAVLGVGSGKLERFANLNARAIQPAIEEISTESR
FVLTATPRKSGRTITSIEISW-KTQEVM
>WP_131962643.1
EVLQHNAITSGRYEYNATQLDIMFMLIAQLGKNDLPYKIYVKDIESLTG--KQNHQQFKL
ATEGLGSRSI-QLEQWMQHVDYIDGAAHIEVRLSESMRPYLFDLKNNYTRYKLKAALACT
SKHSKRLYQFA-QWRSVGATMRISELKEMLYLDPKEYTDISTFKKRVLDVAKREINQSTD
INFDYK-IKEGRAYTKIKIFVQSQKRNL
>WP_132247019.1
NVKKANSLIEASYKLTLNEQKLVLICASLIKKEDEDYQLSVKHLADMLNMDYKAYRELQK
LTANLMSKKMYPNRQWFSSVRYLTGEGIVEARFDPGLKPFMINLKKHFTSYQLKNIVSLR
STYSIRIYEILKQYQTIGRTIKIEKLREILGIGDKQYPRYSNFKQKVLKVAYKEISENTD
VSFEFEEIKLGRKIDKIKFIIKKE--KY
>WP_132791918.1
SIIQPNHVSTAKYRYTSIEKNIMYHIIDKLQEVMDPYNIILE----LRQLDKNNYNNIKR
AVKSMAKKEFDP--LLLAAVEYEVRSKYITLVIPSTACVFFCYVGGGFTAFQKTVALSLN
SIHSKVLYELC-RWADR-FNSDLISFRGYLQIGK--YSQIAHLRNKVLNVAKKELQEKAD
LCFNYS-EKGGKKYDYINIKINIILKD-
>WP_133240941.1
DVYQHNVITSGRYDYSACMLDILFMVLSCLEKDKL-YTIHTHDIEEITG--RKNYKQLRD
ATAEIGSREI-ETPQWLEYVDYMKGTGSFNIKINESAKPYFFDLKNNFTALQLKSVLNCS
SKYAKRLYAIA-QWRSVGKRFEIQELKQMLGLDKKQFERISDFKIKVLDIARKQISENTD
IELDYE-KKRGREFYWITLHIQ------
>WP_133343725.1
EV-KPGELVDLVE-LTLADRRIYNQLLDGIEKPVTH-VIAKAELR-----SHNANDRIGE
SLERLMS-KIQWDGAILGGNIL----GLIEYEIPARLRKII---KQVFARLQREVMFALT
SKYALTLYEMVQKRGNLSEKFTLEALRGVLGVPKGKLTSWSNLNLRAIKPAVAEVNALSD
YVVQIEPVKTGRRVTHVEFRW-KDND-V
>WP_133378671.1
DVVKTNQLNQALQTLSLSEVRIIQLAIVDARESTDKLRIDASRYAEAFGTSRQAYARMKE
AEETLFNRRFTGK-KWLQQVQYHDGEGAIDLVFTLAVVEGISRIEQFFTSYLLEQTTQFD
SVYSVRLYELLTQWRAAKPCFELGVFRQQMGLGVNEYKRMNDFKKRVLDLAINEINEKSD
LKVKYDNVKKGRSITGFKFVVHKKKQ--
>WP_133476734.1
-LKHNNKL-EMTFK-SSIEMNLFWAVASQISNQDRGITFTFKELAKLTG---KRSANLKE
IMDKLDK-LI--S-E--TDVKY-KFNGFLTVQINPKALPYLTKLTENFTVYDLEKFFGLK
SKYSKTLYRIISQYPK-GVTQDREKLCELLGVPKS-YRKFNLFTSRILDPAVEELKPIFK
-GLKYE-IKKGKGITAIKFTFR-KDK--
>WP_133655558.1
AVVQHNALINARFQFGPLETRLFLHLLASIGRNDTTCRVEVTELL---GEMNQTYKLVRE
AVEEFATRTI-QSARVLSIAQYKGGEGAVEARFNDAVVPYLLELRDNFTKAQLTELLKLK
NPYSHRIYWLLREYSA-GRVIGLVDLKAMLKLGP-GYDRWDNFKTRILDRAQQELKE-TD
LPFTYELIRHGKAVSEIRFLFA-AKQKV
>WP_133655865.1
EVRQHNALTNARYEYTQLQLDLLFFIISKLRKG-ETYKLDIMELSSLTG--KRNGAYLQK
ATADMGSREV-EDAQWMQRIRYLKGQGIIEFDLTKHVLPYLFELKNNFTSYALAAALRLT
SKYAKRIYPLC-QWKDLGKKYDIEEFKRMLGLDEKKVERVSDLKSKVLDIAVKQINEHTE
LHVSYK-EKKGKAFKNIIFTVQLHTKAK
>WP_133655956.1
HVVQHNALVNARFDLSTTEARMFLAMLSHIKRDDTTCELSVRELL---DQGAQ-YGHVRK
VLEKFASRTI-TGARAMARADYLEGEGLIVLRFNDELHDYLLELRDNFTKAQLTELIKLK
GGPSYRIYWLLREYGS-GRVIALDELKAILGLSE-GYDRFNNFRIRVLERAREELAQ-TD
LPFTYSTVSKGRTVTHIEFFFESTSLKI
>WP_133655977.1
AIIQHNALTTARYEMTACEMDIVFFLLSKLSKNDKPYELRVKELEQLTG--RINYGRLFE
STEQLRSRVITNTTQGLASAEYIIGHGIIELEISEKVRPYLIDLKSNFTSYRLQAALSLT
SKYAKRIYQLA-QWKDIGKTYTLDEFKYMLHLDPKQYVKVSSLQAKVLDVAMNQINEHTD
LRISYQ-NKKGRSFHSVCFYIQQAAKKA
>WP_133656278.1
PIRQHNALTTARYEMSACEMDIVFSLLSKLSKQDKAYEIKVQEL---TG--RTNYKQLLD
STEHLNSRHI-DTGQSLASALYRKGEGTIELEISERMRPYLIDLKSNFTSYRLKAAFSLS
SKYAKRIYQLA-QWKDIGKTYSLDEFKAMLKLDLSQYAQISSLQKYVLDVATTQINEHTD
LRIKYE-LKKGRSYQSVKFYVQQ-PRTS
>WP_133657806.1
EIRQHNVLTNARYDYTELQLDLLFFMVSRLRKD-QKYELPIKELTALTG--KQHLPYLRQ
ATADMGSREV-EDKQWMQSVHYLLGQGIIEVKLSEAVLPFLFDLKDNFTSYTLAAALRLS
SKYAKRIYQYC-QWKDMGKRYDLQDFKKMLGLDEKKMLRISDFRESVLDVAVKQINEHTE
LNISYK-EKRVRTYTHIVFTVQLSKKKA
>WP_133660145.1
HVVQHNALVNARIDLNTIETRLFVSLLSRVSRQDSGCQVPVREIM---GGTVKMYDQVRK
TLKEFTGRVI-KDEPVLAYAEYKQGEGLVEAQFNDRLIPYLLELRDNFTKAQLAELLKLK
SASSYRIYWLLREYAA-GRTMGLLELKSILGLEK-EYDRFDNFKVRVLDRAQQELAD-TD
MPFTYELVRQGKAVSEIRFFFP-SKAKV
>WP_133698584.1
AVYKANALVEASYRLSLYEQRIILACISQVRRTDQKYTISAQQIAEMTGTQLGAYQNLKA
ASERLFDRRVTNG-LWVQTVEYCDKEGAVALRFGTDMVPYLSQLTEQFTRYALADVAKMS
SAHAIRLYELLAQWRGTGREVSIEWLREALQLE-DRYTNIRDFKRWVITPAIEQINEHSP
LWVKWDQRKTGRRVSHLVFTFGKRKAEG
>WP_133967529.1
SIKQPNHVSTARFSLTVLEKNIIYTIIEELQKIMDLYIITVE----LKTLEQNNYNRIKN
AIKKLGSKEFDP--SSLSGLRHEYNSGLIILNIPEDACRFFCYIGGGFTSFQKTIAISLN
SIYSKYLYELC-RWEDR-YSCSIEELKIYLSIDK--YNQIVHLRAKVLEQAKEELKKKAD
LFFTYS-TK-GRKYSNISFKINGGNYT-
>WP_134024193.1
-IFQDNALTTARYEMSETERNLFYMVVAQVKREDPPYQVSVKEMAEITG-SDEKFDAYRR
ATERLNGRKS-PNGHSFASAEYKKRMGIIEIELSQKIRPFYVDLNERFTKIQLVAALSLN
SAYAKRIFELL-MFKNMDFRREVVELKAMLSIDEKTYPDWTKFKTNVLDVAAKEINGHTD
ISFSYK-IYRGRPVKEVEFEVYKPAKK-
>WP_134045475.1
-ALLLNDLLGAFHGLTEAEERIVAACMAKLGSEQGRIKLTAAEYADTFGLDPAAYQQLKT
VAQSLLVRVVRERGLWASGITLHDRDAWVELRFSHEATLYMVALKGDYSAYLLKQAAGLR
SIHSWSLLEVFLPLLEVGREMTIDEFVDAMGVKPVYATSFARLRREVIEPAVKELTEKDG
WQIAWQPVKEGRKAVAVQFTFR--RQRL
>WP_134192878.1
HVAMSRALVNAQQGLTLNEKRVMMAALRCIDSLHGRVRVRADEFAALAALAPRAYEGLKE
GCASLQKRTLTD-GTWVWKAVYHEREGWAEISFSPDLTPHIFMLQRRFVSYQLEFARGLQ
SLYSWRLLELLMRERDRGLLITLEDFRSVLEIPETYR--FADIKRRVIETAVNELNSKAD
LVVTWKPIKLGRAVNSLDFQFI--QQRL
>WP_135094863.1
EISKANSFVEASYQMTLDEMRVLSLTLGVFDPP---FEFTVTEFCQHFDVNPDAYTQVQK
AILKIAKRDMVDDEAFVTKRVYFKTEGRFYIEFHEDLIPYIANLKARYTKYELVNIGAFT
STHTIRLYELCSQYKTVGREIKIDYLKDWLQVKG-KYDLYADFRKRVIEPSINEINKKSD
LLISVEPVKRGRSIVALKFAIK-KKEGV
>WP_135349780.1
DVVKANALIKTRYDLTLQEQKIILHVIQLIKPEDKEYLLSIKEYCQICEMNYKNYENIKK
SLKSLRDKWLEENTLWLSKVRIFENKGTIEVELDNDLKPYLLELKKFFTKYKYLYVMAMR
SNYSIRLYELLKENQR--IRLTIEQLRKMLGIGEKKLTKWYDIRRYVIDQAQKEINELTD
IQVKYTTVKQGRSVYAVDFHIF---QRV
>WP_135437072.1
SVRQHNAITTARYDYTACQLDLLFFLLSKLRREDAPYHIHMNEVVAMTG--REHYKQLKE
ATESMGSREV-ENDQWMQKVEYVKGQGYLRIRLSEDIRPYLFELKNNFTSYQLFSALKIS
SKYAKRIYQLA-QWKDIGKTYDLNEFKHMLKLDPKQFQRISDLKAKVLDIAVRQINENTE
LKIGYT-LKQGRSFHAVRFYVQKAKKKA
>WP_135818329.1
DV-VPAEVARGIYNPGAQALKLMHLLIGRMADDTQH-ELRMADLK---AMRNHDRASLRA
LFIELRA-A--RTASELDEAVYLTGDLLVKWWFGRTFRRIA---EEHWAILDRQTVFALS
SKYAILLFQHVASLANLDKTFTVPELRALLGIPAGKLDRFSNLNTWALKPAISEINQISR
LDLKVTPQKIGRTVATVEISW-KGAEAV
>WP_136464708.1
EI-KPGELVDLIE-LTLADRRIYNQLLEAIEKPVLH-VIAKSDLR-----SHNSNDRIGE
SIERLMA-KVEWDGAVLGGNIA----GLFEYEIPPRLRKVI---SNVFARLQREIMFALS
SKYALTLYEMVQKRGNLSEKFTLEAMRGVLGVPKGKLTSWSNLRLRAIDPAVSEVSALSD
YMVEVHPIKTGRSVTHVELRW-KDGETP
>WP_136555933.1
EVNMSNALTTAAQRLSLAEKRVMMFAVGKLDTRNGGVKLVAHEYAELFDVDANAYEQLQA
CAESIITKQVWERGQWLSKAEYYAGEGTVSLWFTSHIAPHLLELKGQFTTYQLAQASALR
SVYSWRLLELLSQYASTGRQIELDEFHHAMETPDTAKANFKDCRRRVIEPAVKELREKDG
WLIEWWPLKTGRKVTALRFEFK--RQHL
>WP_136684389.1
EI-KPGELVDLIE-LTLNDRRIYNQLLEAIDKPVSH-VIAKSALR-----SHNSNDRIGE
SIERLMS-KVAWDGAILGGNVN----GLFEYEIPARLRRII---GNVFARLQREVMFALS
SKYALTLYEMVQKRGNLSEKFALEALRGVLGVPKGKLTSWSNLKLRAIDPAVAEVNALSD
FMVAIDPIKTGRSVTHVELRW-KDG---
>WP_136815718.1
SIVQSNKLVESRYTLSVGEQRLVFAVASMIHPDDVDYEIKIRDLASILNIDLNAYRDADK
ITDQLMQRVIPDDGKWVSSCKYNNKKGSISFRFDPSLKPYLLQLRRDFTQSKLTILAQFQ
SIYSIRIYQLLKQYRKIGREFRVDDLKEILGIDKGKYAQFKQFRAWVLNQAKKEFEKKCD
LSFILETIREGRKITRVKFIIVQ-K-KK
>WP_136858397.1
EVTMHNTLVSASHGLNLGEKRLVAMAVAKLSPLPGKIKISAVDFAEQYGVDTDAYEQLRD
AQENLFQRYITEQRKWVSSIHYEKGAGEVSLAFAPEIAQFLVQLKKHFTSYQLSKAAALR
STYSWRLFENLERFRETGWEVDMDRFHTIMETPKSYRRNFNDARRFVIDPAVLELAAKTN
ITAEVEPIRRGRKIARLRFTFE--NQNL
>WP_136887673.1
DV-LPAEVARGVYNPSAEALKLMHLLIGRMADDVRH-ELRLADIK---KMRNHTRATMRK
LFVELRG-I--DTECELDQAMYVSDDLLVAWWFGRAFREMA---EKHWAILDRQTVFALS
SKYSILLFQHVASLVNLTKTFTVAELRAVMGVPESKLIQFGHFNSRAIQPAVSEINQTSR
LTLTATPRKVGRTVVSVTLAW-KPREMP
>WP_137652028.1
DAYKSNALVEASYKLTLQEQRFLLLCISRLKS-DA-MTITAAEYFDSFDMGRKAEVQLQE
AIDRLWDRSIIDDEEWIQYRAYAKGEAKARITFSDAVMPYLTQLKGQFTRVVIKNISGLS
SSYSIRIYELLQQFRSTGRIIALNDFRSMLGIEN-KYKQFRDLNKILIKPCITELNKKSD
LVVTVETIKKGRTVVALHFRFKDQK---
>WP_137795024.1
EV-KPGELVDLIE-LTLTDRRIYNQLLEAIDKPVVH-VIAKSELR-----SHNSNDRIGE
SIERLMS-KVEWDGAVLGGNMA----GLLEYEIPPRLRKII---SNVFARLQREIMFALS
SKYALTLYEMVQKRGNLSEKFSLDALRGVLGVPKGKLTSWSNLRLRAIDPAVAEVSALSD
YMVEIQPIKTGRSVTHVELRW-KDGEEP
>WP_137987740.1
SVVKDNALINASYNLELTEQRLIMLAIINARETADSLEIHASDYAKLFNVSIDSYKALRE
AVNNLFNRQFSKKGRWVSRIFYVDDLALLEITFAPDVVPLVTRLEKHFTSYQAKQVAHLT
SKYATRLYELLIAWREVGPQIEIGDFRNRLGLLESEYTAMSDFKKRVLEPSIKQINEHTD
ITVTYEQHKKGRLISGFSFKLKKQKQHL
>WP_138081563.1
QVRQHNAITTARYEYSEIQMDLLFFLLSKLRPEDNTYELSIRELSQLTG--KQNYKYLRK
ATEDMGSREV-EDNQWMEGVTYVKGTGNIIFELTQKIRPFLYELKDNFTSFQLYAALNLS
SKYAKRVYQIT-QWKDKGPKMSIERLKRMLNVDKEKFYRLSSFKARVLDVATEQINANTD
LQVGYE-IKTGRTYTHLRFTIKQSDKKA
>WP_138082013.1
SVRQHNAITNARYEMSACEMDIVFALLSKLSSNDKPYLVRVRELELLTG--RQNYKQLLD
STEQLNSRHI-EDKQSLASAEYLKGKGVIELEISEKMRPYLIDLKSNFTSYHLQAALSLT
SKFAKRIYQLV-QWKDVGKTYTLDEFKYMLNLDPKQYVAIANFQRDVLKVAINQINEHTD
LRVSYE-LKSSRAYDRIKFYVQKAKKKA
>WP_138165246.1
DI-KPGELVDLVE-LTLNDRRIYNMMLEEIDKPVVH-HVSKATLR-----SHNSNDRIGD
SVERLMR-KVSVDGAILGGNIE----GMLYYEIPRALRKII---KNVFARLQKEVMFALS
SKYALTLYEMVQKRGNLSEKFKLEELRGILGVPKGKLTTWSNLQLRALAPAVEEVNALSD
YNVSMTPYKEGRRVAGVVMEW-KDSEAV
>WP_138280711.1
SIRQHNAITTARFDYSACQLDILFYLLSKIKKEDTYYQIYVNEVEFITG--RTNYQQLRE
ATADMGSREI-NTSQWMQKVEYMTGQGFLKIKLSEDIRPFLFELKDNFTSFQLHSALKLS
SKYAKRIYQLS-QWKDIGKAYDLEELKIMLKLDPTQFERISDFKKFVLDIAVRQINKHTD
LKISYD-IKQGRSFQSIRFYIQEIKKKA
>WP_138299178.1
PISKSNELITASYRLTLNEQRLILAAISRLDPPK--VAVSAIDYAEIYGVQLKAYKQMST
AADELYERDIDD-SRWIDAAKYT--EGTVELSFTIHVIPYLTMLYNKVTTYDLRRVARVD
SVYALRLFEMLMQFRKTGLYIEVERFRHAMGLTD-EYKRFNSLRQRVIDPAIAELKIKCK
LDVECERITTGRTVVAIKFIFQQQT---
>WP_138738960.1
KVTKSNDLVKAAYKLTLNEQRLLLAAISQIDPPR--ISITAPDFSEQYGIPLKAYEALKE
ATSSLYERDIKD-GRWVDRVDYMDGGGETKLYFTVHVQPYLVHLNKSFTTYELKRIADLS
STHSIRLFELLQQFKSTGYTVSVEGFRELLELGP-SYERYSNLKLKVLDPAIAELRKKSG
LLIELTTEKKGRAISRLIFKFRDQR---
>WP_138962762.1
PVYKSNALVEAAYRLSVQEQRIVLACISQVRRTDEVYSVTAAHLAEMAGISIEAYSELRE
AAIRLRRREVRNGKVWVQTIIYREGEGRVELRFNRDMLPYLTELTKQFTKYALADVAKMD
SIYAIRLYELIMQWESVGREIEVAQLREWFQLE-NRYPSIKDFKLRVLDPAVSQINEHSP
LTVSWDQRKTGRQVTHLIFTFKKSK---
>WP_139012234.1
EVLQHNAITSGRYEYNATQLDIMFMLIAQLGKDDLPYKIYIKDIESLTG--KQNHQQFKL
ATEGLGSRSI-QLEQWMQHVDYIDGAAHIEVRLSESMRPYLFDLKNNYTRYKLKAALACT
SKHSKRLYQFA-QWRSVGATMRIGELKEMLYLDPKEYTDISTFKKRVLDVAKREINQSTD
INFDYK-IKEGRAYTKIKILVQSQKKKL
>WP_139013589.1
AIWQDNVLTVARYEMTEAEKNILYMVVAQVRKDDAPYQVSVKEMASITG-SDENFETYQN
AIEKLMGRQT-PNGQSFASAEYKKGTGIIELELSQKVRPFYVDLNQKFTKIQLVAAISLN
STYAKRIYELL-MYKNMNFKRDLRELKAMLGIEPKSYPDWTKFQTRVLDVASKEINGHTD
ITFTYK-IYRGRPVVEVEFEVYKPNKK-
>WP_139185042.1
KVTKSNELIEASYKLTTNEQRIILMLAAKVQPEDQEYRIQVSEFVKILDLKSKVHNDIQE
IIKGLMKKGIREKSYWLASAEYFVGQGYMELEFSPKLKPYLLQLKERFTTYRLHNVMQLR
SVYSIRIYELLKQYAQIGRLFELDDLKFVLGIEKNEYQKYGHFKAKVLKVAQKELQEKTD
IAFDFEEIKNGRKVAKLNFIIRN-G-NL
>WP_139219321.1
RI-AAGEVLDLRFRLSLRAGKLFHLLVARAVEDVEH-KVPIAQL-----FSHLERDELVE
CVRDLVG-ELRRDGEVLFGVRAYEDAGNLVFRLSPTLRKVL---EQHWAALSRKAVLAFE
SRFSLRLYEIVALRSGLTEVFDLDDLRKRLGVEPKTFTRWQDFRRFVLDRALEEVNQLSG
FTVTWEPVKRGRSFAAVRLSW-QDAENV
>WP_139368057.1
NVTKSNLLIEANYKLGVTEQKIILCIASKIQPDDSDYTLPIKEFNKLLGLKGTKYTELRK
ITKDLMQKEIR-ENQWLSYVAYNVTEGTIDIRFDPFLRPYLLQLKKEFTSYKLDNVVKLK
SSYAIRIYELLKQYERVQRTFSLEHLRRLLGAE-DLYPAYGNFKQRVLIPAQKELEKKTD
ITFELEEMKSGRRVDKVKFVIRKSNKNV
>WP_139599754.1
GL-KPAELVEVDG-LTLNARRAFNLLLHGPDMAIPHFTIPLTALK-----SHAGNERLAQ
AIKSLMR-TIRE----LGRTTD-DR-GYLTYEFDPVLVELL---RDIFAKLQLDVIHAVS
SKYALALYEIVAKRARLRETFDIDQFRSMLGVEAGKLGTYSNLLKFAIRPAFEEVNRLAE
FHAAFEPVKVGRKVGAIKIAW-KSK---
>WP_140270016.1
NAYKSNALIEASYKLTLQEQRLLLMCIGRLNPP---FQIAARDFYEAFDIGLSAERRLQE
AIDRLAERWILCNTEWIQEKAYFGGEGKIEIIFADSIMPYLTQLQGQFTKIVVKNVSALK
RTYSIRIYELLMQFKSVGRLISIDDFRSILDLDD-KYSDFKILNRSVIKPAVKELNEKSD
LSVSVDTVKKGRKVVALHFRFTDQK---
>WP_140402890.1
------------------------------------------------------------
-------------------------------------------LEENFTKYELQQVAKLT
SAYAIRLYELLIQWRSAGPVFNLNIFRQQLGVEEHQYKTMSNFKTYVLDFALEQVNKFTD
ITAKYQQHKKGRSISGFSFSFKKLNQHL
>WP_140422138.1
NIGQSNALVTSSYHLSLSEIRLLRLCMSAIDS----FVIRASDYAETFNVTLDAYLALRD
ASNTLFDREIRHKG-WVSEVKYHQGMGEVEVHFTDQVMPQLTALERQYTAYRAGEIVNLN
SVYSVRIYEWLCQFRSTGMKITVQELRDRLQLQE-TYSQFRDLRRRVIEHAVEEINRTAD
LDVKVTYQKKGRSVEMISFTFKQE-QDL
>WP_140450222.1
DVVKANSLIEASYRLSIDEIRILALTVGTMDPN---FDFTVADFVREFEVGMDAYKQIQA
AIKRIYDRSVTDENHWVSSRTYFKNEGRFRIAMTDEVMPYLTQLKGQFTQYQLRNISNFN
SVHAIRIYELCMQYKTVGREITLDELKKWLQIED-KYPRYNSFNEWVLTPSIAEINEKSD
LAVTVEPIKRGRAIHSLNFVIG-KKEGL
>WP_140469492.1
QIRQHNAITQARYDYSACQLDIFFYLLSCLQRNDAPYTIYVKDIEQLTG--RQNYQQMRE
ATADMGSREV-EDDQWMQKVEYIKGEGCLEIQLAAPIRPYLFNLKDNFTSYQLQSALKLS
SKYAKRIYQLV-QWKDKERTYSLDEFKQMLYLDPKQFQNISQLKVRVLDIAVRQVSEHTD
LKIDYL-IKKSRAYDAVRFTIQPVQKKA
>WP_140576666.1
DVTKSNRFIEANYKLGAQEQKVILLLASKIQPSDDDYTFSIKEFAKLINVKGELYSDLRK
ITLNLLSKEIF-NDQWLMEASYRD--GTVSLKFNSFLKPYLLQLKREFTSYRLSNIVTLK
SAYSIRLYELLKQYETIGRSFDLATIRKVLGVE-DIYPVYANFKNRVIIPAQKELAKKTD
ISFEFTEEKAGRKVNKLVFKIFRPD-KR
>WP_140947179.1
EVVKDNALINASYNLDLVEQRLILLAIVEARENANDLFIHAESYINHFGVHRNAYQALKD
ACKDLFARQFSPKGMWVSQIGYMDDGATVNLIFAPAIIPFITRLEEQFTSYELKQISGLT
TAYAVRLYELLIAWRSTGPVIELSDFRQKLGVLETEYSRMHDFKKRVLDPAIKNVNEHTD
ITVKVDQHKTGRSITGFSFRFKKQKQHL
>WP_141082895.1
-ITKSNSMLSAKYTLDALEQKIILLAICQIDSNDEKFSCSISELQERIGV--ENYSRFRT
FAKNILKKEI-PDT-WFSAFKYKVKQGIIEFEMSPTLIPYLLQLKNNFSHYSIENVIKFN
GKYSFRFYELAIQ-RN-KALFNLDELYEILQLPTS-LRDYSKFKKYVLEPALNEINETSD
IVIEYETKKIGKRIISIKMNFKQKKDKI
>WP_141480387.1
NIRKSNDLIEAKYKLSVNEQRLVSTLLTTIRPDDEDYIVQVDDLAKMFGIENKLYARTHE
SAKSLLRMEI--SG-WFSYVEYIEGKGEILLRFDKSLKPYLLQLKERYTGYLSNYAFELK
SKYSIRFYELLKQNQG-GMKYNLVELRRKFNIEDSEYTRFNDFSRFVINPALQEINEVTD
LSI-INELKSGRKITSIKI-IKK--KGH
>WP_142663877.1
EI-KPGELVDLIE-LSLNDRRIYNQLLEAIDKPVTH-VIAKSTLR-----SHNSNDRVGE
SLERLMS-KVAWDGAILGGNLG----GLLEYEIPARLRKII---RNVFARLQREVMFALS
SKYALTLYEMVQKRGNLAEKFSLDALRGIMGVPKGKLTNWSNLKLRAIDPAVAEVNALSD
FMVEIAAIKTGRAVTHVELRW-KDGENI
>WP_142716093.1
EATQHNQLINSQQSLSLIQKRIFYLAIKQIKKGD--YYIDLTDLVPG---TSQIYHRVAN
EVEEIMAKRYSNGRRNLSKVEHIKGTGQIYVDLHPDIRDMLIDLKRYFTRVPVVELIACR
STYGQRLYELL-QFADT-RLMSVEELREKLNLQNK-YENFAHLRTYVLEQAQKDVEKHTN
MNFSWEEAKKGRKIERLIFDIKE-SVKT
>WP_142741621.1 WP_142741621.1__WP_147290483.1
------------------EQRLILLAIVEARENANDLEVHADSYINQFGVHRNAYQALKD
ACKDLFARQFSANGMWVSQIAYNDNEATVDLIFAPAVVPFITRLEEQFTKYELQQVSSLS
SAYAIRLYELLIQWRSTGPTIELQEFRKKLGVLDNEYLRMAHLKERVLELSIKQINEHTD
ITVKYEQHKRGRSISGFSFTFKKKSQHM
>WP_143017508.1
DVWQSNELVNARFRL---EQRIFLQTIASIRRDDNEVDIDIRDMLYELGT---AYQMIRD
TCSSLLGKEM-DQSRYVTTVQYVEGTNTIKARLSPEIMPFLLQLKSKFTKAELDELMELD
SHYSYRIYWLLKQF--ARRDIQIDELKSMFRLEG-KYDRYVDFRKNVIDQAQAEL-ADTE
MAFDYE-ITK-RRAVAIRFLLKKER-AV
>WP_143092894.1
KVVQSNNFLNLRHTLNIHEARVFLTMVAQIE-DDVD--TYRIEVTSFMKLKGKGYTILKE
VAESLIQK---RDPSY-----G-QSY--MELSFDPRLKPYLLNLKEAFTQYDIRYILTLR
SINTVRLYELL------S--YSFDELKEKLNL--DKYARFADFKLYVLDPARKELKKLTD
ISFDYAPVKSGKSVIGVSFIIQD-P--I
>WP_143318573.1
YVTKANTLITSNYDLSLEEQRVILTLASTVQPNDEDYEFSIKEFMELLGVESKKYSVIPK
ITKELMQKEIKEN-QWLSSAEYEKGTGIIELEFSPKLKPFMLGLKE-YTSYRLKNVLELK
GKYSIRMYEILKEFKKI-AVIEVDELRKILKADKGSYLIYQNFKNRIICQAQKELKNLTD
IYFEFEEVKTGRKVTSLKFYIKKTFTNI
>WP_143436768.1
-VVQHNALVNARFDLTTVEMRLFMAMLARINRADTEFQVPLREIT---ALSGGDYLEVES
MCSQLVTRHI-RGGRKIAYAKYRGEEGVLLVRFNDEVMPYLLQLQRNFTKVQLVQLLKIK
SPHSYRIYWLLKEYSA-GRTLGVEELKAMLSLEG-QYKQFPLFRMRVLDRARDEMMH-TD
LPFDYELIREGKAVTKIKFNYASIGAKV
>WP_143812430.1
EVNQSREMINARHDLNITEMKVITSIISLVQPSDREYTLYVRDLAKLFGQTGALYERVEQ
TITQLQSKQITE--RWVQSATYYKGEGRIIIKLSEDLAPYLRELK-AFTKYRLINTIQLK
STYSWRIYELLKE-RE-SRIIKVKELRHKLAIADDKYTMIKHLRTVI-ESAQKEIEEKTD
ISFSYDVYKKGRTIESFIFHIKHDK---
>WP_144021581.1
------------------------------------------------------------
--------------------KYIAKEQVYEVEVSRDLMPYLVELSRHYTEYSLLVAIALK
STYSQRFYELC-QYRNM-FGKTIDQLRTMFMLDK--YPLLPLFKKRVIEVAQKELKEACD
LWFDY--QDRGEKA-HFEFFVRQEKDS-
>WP_144083495.1
QI-KPRELVDIIE-LNRSETILYNQLLNNINTQRIH-KVLKASLR-----SHQSNDRLED
AFDKLMA-KIRQTGSTIGTNKD----GYFYYTFPPDLLAVI---QQAWATIKTHIMYALR
SKYSIRLYEMIERRIGMQEEFTVDEFRAMLGVPAGKLERFAEFNKHCLKPALAEVNQLTD
FYVDVLAVKRGRAVDKLMVAW-KSQ---
>WP_144136183.1
-VSFSHAVTRAAHGLTLVEKRIVAMFIAKFDNALGRIRITAKEYSETFDVDLKSYRELLN
GTDKFFDRYWRQKGKWLDGVVYHHGEGWVEATFGQHTIPHLVFLKDQYTKYKLKSTMALT
STYAWRLWELIAQFANTRVRISLDDFRYAMEAPESYK---SQIRQKIIEPAIEQISTQNQ
INVTWRAIKKGRSVASLEFKFK--PQNL
>WP_144196290.1
---MSNALTRAAHGLTLGEKRIIMAAVSKLDSVPGQTKITAAEYAELAKCGMNAYEALQT
AATNLYDRSITQKKRWVGRATYHEKEGWVELAWWHEVVPHLMGLRQQFTSYQLQQANALR
SIYSWRLLELLTRFKSSGAEYSIEDFATSMNATDKQRADFAAIRRKIIEPAVKELVEKDG
WLIEWVPVKAGRKVAGVHFEFK--RQRL
>WP_144200248.1
---MSRALVNASHGLKLNEKRLMMCALRFIDSAQGGVRVKADQFAAVADLQPRAYEGLKD
ACARLMERKLTE-GQWVFKAVYHDGEGWAEISFSPDLTPHIFMLRNRFVQYNLELARGLQ
SVYTWRLLELLMREKDRGLFITVEDLRVALDIPETYR--FADIKRRVIETAVGELNKKAD
LVIDWKPVKRGRAVASLEFTFV--EQRL
>WP_144360369.1
------------------------------------------------------------
-----------------------------------------------FAKYNLNEYMNLP
SSYSQRIFEILKSWDD-PVIIPLAELYEMLKTPSSQKKTFGEFRRRVLEKAYKDIHKHTS
LRFEWESIKTGRKVTAIRFVFK---QKS
>WP_144360435.1
SVTKANALIEASYSLTLNEQRIILACAAQLDGPKD-FTLSVDEFSDLFNTDMKAYREMED
AVNKLYERDIRE-GRWVYSAEYRKGEGKVKLGFSPEIAPYITMLHKRFTSYRLAEVAELS
STYSIRLYEMLAQFTGTGFIITEQDLRNRLQLQG-KYDRFTNLKARVIQPAVNELNQKTS
LHIEWKPIKKGRAVDRLEFRFEKQA---
>WP_144481464.1
NVTKANMLIEANYKLGVVEQKLILCLASNIQPTDSDYTLSIKEFHQLLGLKGSKYSELRQ
ITKELMQKEIR-GRQWLSYVAYNESEGTIDIRFDPFLRPYLLKLKKEFTSYKLENVVKLK
SSYAIRIYELLKQYERLQRTFLLADLRKILGAE-EIYPAYGNFKQRVLVPAQKELKLKTD
ITFEIEESKEGKRVQKIKFIITKSKRDI
>WP_144519640.1
NVSKSNSLIEANSRLNLVEQKILLCLASNIEPNDRDYTFPIKQFHDLLGLSGSKYTELSK
ITRELLSKEIR-KEQWLSSAIHNKKKGTIDMRFDPLLKPFLLELSSKFTSYSLANVIKLK
STYAIRIYELLKQYEGIKRTISLENLRYYLDAI-DIYPNYANFKQRVLTPAQKELTQKTD
ISFEFEEIKLGRKVQKIRFIILKNKRDI
>WP_144573373.1
EVKKDNSLINAAYTLSLSEQRLILLSVA---EDALRMVIPASTYAERFGLTRQAYMALSE
AVGQLFKRQFSDKGLWVQNIEYIKAEAKVTVSFSEKVLPLLCDLKNKFTYYGLEQISNIT
SVYAIRLYELLISWRSAGPFYELTDFRRCLGIAPDEYQKMNDFKKRVLDAAISQINEHTD
ILASYEQHKQGRTITGFSFTFFKN-TA-
>WP_144641588.1
NVSKSNLLIEANSSLNLIEQKILLCLASNIEPNDKNYTFPIKKFHDLLGLNGSKYTELSK
ITKNLLAKEIH-GEQWLSSAIYNKKKGTIDMRFDPLLKPFLLELSNKFTSYRLGNIIKLK
SIYSIRMYELLKQYEIVKRTILLQTLRYYVDAI-NIYPNYANFKQRILKPVQKELRASTD
ISFEFKEIKKGRKVYKIKFYILEEKRDI
>WP_146427761.1
-ITQSNRLIESSHTLTLNEKRLILAAASMIDPPKD-FTIRADSFAEVFGLAVDAYEALDD
AANRLFERDIRAKGRWVFHVKYKEGQGCVELGFSPTVLPHLTMLNKEFTSYQLKQIGSLS
SFYAIRLYELMSQFHKLGRECTLDQLRQMFDLGE-KYQDVKDMRKRVLAPALKELNAGTD
LSVAAEPRRRGRKIIGFVFTIASQA---
>WP_146499611.1
NVTQGNNLIEARHKLTAREQKIILTMVSMIEPSDKDYMISIRDFHEMLGLEGRHYTEIKT
VVESLMTKEILEDKMWVSTARYIDGTGVIQLRFAPELKPYLLQLKTVFTSYKLNNILSLK
SVYAIRLYELMKKWQQLSWECSIDSLRGKLGASNKSYNLYGNFKNKILIPAIKELNEQTD
LFIQFTEVKKGRKVDAIEFIIREDQ-TV
>WP_146499619.1
NVAQRNDLIEARHTLSVREQKIVLTMVSMIQPTDEDYRISVKEFSEMLGLEGSKYTELKE
ITKDLMSKEIRADGFWISSAEYQKGEGIIDLSFSPKLKPYLLQLKNTFTTYRLSNILSLK
STYSIRLYELMKKWQHLGWSCTIENFREKMGVESKKYPRYANLKARVLNPALEEVNEKTD
LSISIKELKKGRSVVGIEFIIREDQ-TV
>WP_146818664.1
EVTKSNNLIEARHRLTTREQKIILTAVSMIQPDDDDYEIEIREFHNLLGLEGRYYTQTKE
VIRGLMSKEIRKDGIWASHVEYIEGQGRIEFGFDPKLKPYLLQLKQAFTSYRLSNILSLK
SAYAIRLYELMKKWQYLGWKVSVDQLKEMLGIPKEKYKQYGHLKNRVINYAIQELNTKTD
IKVSFEEVRKSRRVDKLIFTIGSQRYDI
>WP_146869304.1
YVTKSNKLITCNYDLSLQEQKIILTLASMVQPNDTEYEFRIKDFVELLDVKDKKYTEIPK
LTKDLMKKEIQDK-QWLSSARYKTGEGKVILKFSPDLKPYMLELKE-YTSYKLENILILK
SKYSIRIYEILKLFKKN-IEIEIEELKSMIGAKEKTYNLYSNLKSKILLKTQEELKAKTD
INFDYEEIKTGRKITSLKFLIK-NDLKI
>WP_146899718.1
NVKKAKALIMLRY-FSTLQTRILYSQVAVIKGNMDQVRL-VIPIKE-FGMAKHYYRDAMS
AVASI-PVQL--DG-W-------KVSGLFE-AYVPK-----EKYQRGFTKFAYEIAMNAS
TKWTSRLYVFISSWKQ-GVTITLENFRHMLCLEE-KYK-FSHLVARVIEPARIELHEKSD
FKIEIEE-NKKQ-ICSDRFNFKK-EQDV
>WP_147002506.1
KVVEHNSLITSIAKMDKTPLKMFELAVSLIDTQDHT--LSKRELFSFFKVNDSKHSRFKE
AIEKMQKQQI-EDKPW-----Y-NDE--VKIEFHREIMPYLINLKNNFTQHALSDIAELN
SKYAIILYRWLSQYDHVGPTMGMRDLRQMTDT--DEYKRFYNFEKWVLKEPLAEITNHTT
LNVTYEKIKKGRSIDSIVFHIKKKPLGV
>WP_147127744.1
EV-KPGELVDLVE-LTLADRRIYNQLLDAIDKPVTH-VIAKSDLR-----SHNSNDRVGE
SIERLMS-KVRHDGAILGGNIT----GLLEYEIPPRLRNII---KDVFARLQREVMFALS
SKYALTLYEMIQKRGKLSEKFSLEDLRGVLGVPKGKLGSWSNLKLRAIDPAMAEVNALSD
YVVAIEPIKTGRRVTHVELRW-KDAET-
>WP_147196627.1
NVTKSNLLIESSYKLSTLESKLILTLFSNVQPSDEDYVFQIQPFVEMLDLKGKKYKDLRE
ITKGLMQKEIRGD-QWLSHVAYNTGEGTISMRFDEFWKPYILQLQQNFTSYKLGNITKLK
SSYSIRLYELLKQWQKVGHVFALKDLRSLLGVPDDTYKLYANFKQRILLNAQKELKKASD
IVFEFKEIKEGRSVTKIQFNISKQKLSV
>WP_147395817.1
NVKKSNDLITAKYRLTIIQQYVLHNVISQI--EDTDYEVNVRSIAENHGIDTKAYRYIKK
SALELNKQII--GE-WFSSVRYNSNRGTLLVDFHPDLKPYLLQLQSYFTQYENKNIQQFK
CVHSLRFYEFLKQKQNLGIELTLDEIRSMFCFSDTEYKKSNDLKRFVIEPALKEIHEQTD
LSITDTQLKKGRSIHSVY----------
>WP_147480842.1
SVYKSNELITAGYKLTVNEMRIILCCITQIDRTDERYSFTARDFAELCGISLMAYQELKD
SVKKLYERRIQDR--WIQTADYLPGNGRVEVRFSKDILPYLANLKGNFTKYRLEAVARLS
SSHAVRIYELMVESRYKNALLPLENLRFALQLDD-AYPVYADFRKRVIEPALDQISIYSD
LKIKFEPKRESRKIVAIEIHYKEEK---
>WP_147637291.1
SVTQSNHLVEARYNLSLGEQRLILAMISQIQPNDEDYQISIAEFADFIGVSKNMYQECQK
ITKKLLSREINSNGQWVSSAKYIDGSGIVNLAFDPLLKPYLLQLKGNFTSCKFDMLLSFK
SQYTMRMYTLLKQYECLKRKIELQQLRYMLGIRKNQYALYSNLKKNVLEFTKNELSKKSD
LYFEFDEIKYGRKVGAICFRIIKPK-SY
>WP_147791368.1
NVSKSNTLIEANSRLNLVEQKMLLCLASNIEPNDRDYTFPIKQFHDLLGLNGSKYTELSK
ITKELLSKEIR-GEQWLSSAIYNRNKGTIDMRFDPLLKPFLLELSNKFTSYRLANVVKLK
STYAIRIYELLKQYEDLKRTISLENLRYYLDAM-DVYPNYANFKQRVLKPSQKELNQKTD
ISFDFEEIKLGRKVQKIRFIIRQNKRDI
>WP_147889405.1
RMSMSNIASRSAQGFTLREKRLFVAGLSKMNP----FRVTAKEYAEIAGVDSYAYKDMRD
AARNLKKRYLK-KGEWISSIEYHEGEGWVSFSLTTEIMPHVSHLMGKFTSYRIRQTTELR
SVYSWRFLELFTSY--TYKIIMLEELRYTFEIPKSYK---DNIKKRVIEPAIKELTAKDN
WLIDWQPIKQGRSVVKIKFTFS--KQAL
>WP_147924124.1
SIRQHNTITTARYDYSACQLDILFYLLSKLKREDNLYRFYNKDIEAMTG--RQNYQQLRE
ATEDMGSRAV-EDNQWMQEVKYIKGHGCFDIILSKSIRPYLFDLKDNFTSYQLHSALKLT
SKYAKRIYQLA-QWKDIGKSYDLEEFKMMLGLDPHQFERISDLKKKVLDVAVRQINENTE
FEINYH-IKSGRSFQTVRFYIQQTKRKA
>WP_147930069.1
PVRKSNSLVEARYKFNMWETRVFTKMITMVRMSDEDYRIYLRDIIQEFGLDKDSYELLRD
GANTLLQKEVSEDGRLIVSATQ-GSNTNIEVTFHPKMKPHILELKSRFTVYDVKNILNLP
SSYSVRIYELLKQYEKIGRTFEFEDLKEIIGVKD-NYPLYGSFNQKILKKAQKHL-LMTD
LCFEFEPLKRGRKVHKIRF-IRRA-KDI
>WP_147930842.1
NIKKANDLIESRYKFDIWETRIFLSVLSQIRRDDQEYRIRYRDVINVFGL-KSSYAYLRD
GARSLMSKKFVEKGLILRTVDMQSTNNEIDVVVEDVMRPLLLQLQKNFTAYDLQNVVKL-
GVYPIRVYELLKQYQTIGRTIRVDEMKIMFEVED-KYRLFGDFNRWVIRPAIKEI-NETD
LMVTTEKVKEGRRVVAMKF-FQEK-QQI
>WP_147941991.1
NS-KPAELIQVSG-LTLNARRAITVLWQGVTE-GRDYTIEIDALK----DGHKGYERVEE
AVTALMR-TVR-NG-TLGGNDD--PAGVLTYSFDRRLVDIL---KTIWGKIKLPVLMAFS
SKYAVSLYENVAQLTGLQHQFTLDEFREMLGVMPGKYKTFGELNKHVVKPAVDEINALAA
FNVYVLPVKQGKRVAAVHIHW-KDREA-
>WP_148207759.1
NL-HAGEIIDGHFNPSLAALKLYELLIYNIDKNIWH-NISVSEMQ---KIKNYNSTELTQ
LLKELRA-EYR---RTLDIAASDTGYLEIQWKFGESFRDLI---AKYWAIVDYRTTLEMT
SRYSLRLYEILALRINLNDTFTLAELRGKLGVPEGKLKRWSDLRDKAINVAVKEINQRTT
FAVTAQPKKMGRSVQAVEFKW-------
>WP_148359631.1
NVTKSNQLIEAKYKLGLSELRIVLLLASFIHPDTNEYKISIKDFNSWLGLKGKKYQELEK
ITDDLQKKKIR-PQTWLSSVVYHHGEGTVQLRFDPLLKPYLLELKQNFTSYYIQNVINLK
SLYSVRIYELLKQYEKIGRTFLLEELRDILGIA-DQYPAYGNFKQKVLNVAQKELEKKSD
ISFDFKEVKKGRAVHKVMFTIKQSNNKI
>WP_148950808.1
DITKSNTIIESQYKLTLQEQRILLITASKVQPSDEDYKFRVTDLVDKIGISQTMYSYIKS
VVKGLQGKEFKDNKVWLVTSIYAEQEGTVILKFNPDLKEFFLQLKERFTSYQLENVIQLN
SVYSIRIYELLKQYESLRRTFTIEELREKLGIEKSKYKQYGHLKDRVINAAKQELAEKTD
ISFTFQEVKKGRKVTGIIFQINR-EATI
>WP_149072947.1
EIRQHNALTNARYDYSELQLDLLFFIISRLRKD-QKYELPIKELAALTG--KQHLPYLRQ
ATEGMGSREV-ETPQWMQRVEYLKGQGIIEIKLTEDILPYLFELKDNFTSYSLAAALRLT
SKYAKRIYQHC-QWKDLGKKYDLQDFKKMLGLDDKKMKQIKELRERVLDIAVKQINEHTE
LHISYK-EKRVRTFKNVVFTVQLSRKKA
>WP_149072955.1
GLWQDNALTVARYEMTALEKNILYMVMASIRKDDAPYKVSAKELMTLTG--EQRASDLQK
ATKKLITRET-PSGQTFASAEYITGQGIIELELSQKVRPLYVELKDRFTTLQLHTALTLN
SKYAKRLYELF-MYKNLDFRIDVQELKERLDLDAKRYEKWTHFKNRVLDPAEHEINGKAD
LSFSYE-IKRGR-VAQIEFTVYSENEE-
>WP_149072958.1
EIRQHNALTSARYDYTELQQDLMFFIISKLRPD-NKYSLSIMELSRLTG--KKNAAYLHK
ATADMGSREV-LTEQWMQQVEYHLGQGIIEFDLTKHILPYLFDLKDNFTSYELAAALRLT
SKYAKRIYPLC-QWKDLGKKYDLQEFKRMLGLDDKKMKQINELRGKVLDIAVKQINEHTE
LHVSYK-EKVGRSFKNIIFTVQLSKKKA
>WP_149072972.1
EIRQHNALTNARYEYTELQLDLFFFLVSKLRKD-QKYELNIKELSALTG--KKDLAYLRK
ATEDMGSREV-ETPQWMRSVEYLKGLGIIEVSLSDKIIPYLFELQSNFTSYGLASALRLT
SKYAKRIYPIC-QWKDLGKKHDIQDFKRMLGLDDKKMPRTSDFRKSVLDIAVKQINEHTE
LHISYE-EKRGKTFKNITFKVQLSKKKA
>WP_149271567.1
-P-KPGELIEIRG-LTQYDRTVFNLLITITEK-KEH-VIAKRLLR-----NHDSTDRINE
TIDRLRS-EMRRDGGWLGPRFD--GN--LYYRFTDTVIEII---TKHWGRLQAQVMLAMT
SKYSQALYEIVQKRAGLFETFELEALRAALGVPKGKMERWQDFRRFCLEPAVAEVDALSS
CHVQVSPVKKGRAITHVELRW-KEKKKV
>WP_149320088.1
---MSRALVNASHGLKLNEKRLMMCALRFIDSAQGGVRVRADQFAAVANLQPRAYEGLKD
ACARLMERKLTD-GQWVFKATYHDGEGWAEIAFSPDLTPHIFMLRNRFVQYNLELARGLQ
SVYTWRLLELLMREKDRGLLITVDDLRIALDIPDTYR--FADIKRRVIETAVDELNRKAD
LVIQWKPVKRGRAVHSLEFTFI--EQRL
>WP_149457284.1
KVTQSNKLIEARHVLSAREQKIVLTMVSMIQPDDKDYSISIHEFSEMLGLKGHKYEEIKE
VALRLQEKFI-DEKTWVASQRYIEGEGMIELSFSPYLKPYLLQLKTAFTSYRLSNILSLK
SGYTIRLYELMKKWQHLGWECSVDSLREKMGATSKAYSLYGNFKNKILLPSVEELNEHTD
LFVRYKEIKKGRKVEKIEFSIQEEQ-TV
>WP_149582728.1
NVTQGNNLIEARHRLNAREQKIILTMVSMINPTDEDYVISIKDFHEMLGLQGRKYTEIKM
VVENLMSKEIREDGLWVSTAEYMQGKGAIRLKFVPELKPYMLQLKNQFTSYRLSNILSLN
STYSIRLYELMKKWQHLGWDFSVEELRSKLGVGEKKYPRYANFKARVLMTAIIEVNEKTD
LYISINENKNGRSVERIGFIIQEEQ-SV
>WP_149856623.1
PAYKSNALVEASYKLTLQEQRFLLLCISRLNSASP-MTITAAEYFDSFDMGRKAEVQLQE
AIDRLWDRSIIDDEEWIQYRAYARGEGKAQITFSDAVMPYLTQLKGQFTRVVIKNISNLS
XSYSIRIYEXLQQFRSTGRIIALNDFRSMLGIEN-KYKQFRDLNKILIKPCVDELNKKSD
LAVTVETIKKGRTVVALHFRFKDQK---
>WP_149897199.1
-VTQSNSLINGKYELTELQQKIILLAIAQVDSNDDEFTFTIKELEQCLKI-KKNEKQLYD
SCIDLFKKSA-RNS-WFSSVKYITGESRIEFKISDEMKPYLLKLKGNFTKIQLENAIKFN
GKYTTRFYQFLMK-QN-AEKYELNELYEMLMLPKS-MRVFGQFKRNVLDPSIKEITSKTD
IKASYEIGRTGRKYTSITLSYKKEKDEY
>WP_150091255.1
AIRQHNAITTARYEMSACEMDIVFYLLSLLKKEDQKYQVRVKDLQEVTG--RENYNQFID
ATSALRSRII-ENDQGLASAEYIKGEGLIELEISEKVRPYLIDIKNNFTSFRLQAAFSLS
SKYAKRIYQIA-QWKDIGKIFTLHDFKVMLMLDPKQYTKVSMLQKFVLDTAVNQINKHTD
LQISYS-IKKGRSYQSIRFYVQEGKRKA
>WP_150139706.1
NVCKSNNLIDASYKLSAQAQKLVLSCLAKLDSP---ITITANEFIELVGIEPKAHRDLYR
AADSLFDAVITDEGKWVQESVKHEGEGSITLVWSDKVVKYISQLQTRFTSYILTNIALLK
SSHSIRVYELLMKFKATGRTIYLEDFKSSLGIED-KYPQFKDLNKRVIKPSLDELNIRSD
LTVSVLPFKKGRKIIGLRFNFKNQK---
>WP_150140979.1
FL-----------------------------SS---MGISAREFAELMGIEPKAHRDLYR
AADRLFDAVITEDGRWVQKSVKHAGEGAITFVWSDDVVKYISQLQARFTSYKLQNIALLQ
SSHSIRIYELLMRFKTTGRTINLDDFKLALGIED-KYPQFQDLNKRVIKPSLDELNVRSD
LSVSVDFIKNGRKIAGLAFNFNS-----
>WP_150422999.1
EV-KPGELVDLIE-LSLTDRRIYNQLLDAIDKPVSH-VIAKAALR-----SHNSNDRVGD
SLERLMS-KVAWDGAVLGGNIN----GLIEYEIPARLRRII---SNVFARLQREVMFALS
SKYALTLYEMVQKRGNLSEKFSLEALRGVLGVPRGKLTSWSNLKLRAIDPAVAEVNALSD
FMVAIDPIKTGRSVTHVELRW-KDGQ--
>WP_150441383.1
NVTKSNRLIEANYKLGVVEQKIILCLASNIQPTDSDYTLPIKEFTNLLGLRGTKYTELRK
ITKELMQKEIR-NKQWLSYVAYNESEGTIDIRFDPFLRPYLLELKREFTSYKLENVVKLK
SSYAIRIYELLKQYEKIQRTFLLSDLRELLGAE-NIYPAYGNFKQRVLLPAQKELKNKTD
ISFKLEEIKNGRRVAKVKFIIQKNQRDI
>WP_150578449.1
NVTMTNSLTRAAQGLTLPEKRFVAAALAKTDSMDERVRLTAMEYAETFDVTLDAYEQLQA
SSAALQQPKVVRRGVWVITSKYAKGEGYVEVRWHPDLVPFLFGLRKEFTTYKLKHAAAYR
SIYTWRLFECLKSWQGAGWSPQIGEFHDAIEATPTARANFKELRLRVIEPAVKEMKEKNG
LIVEWIPVKAGRKVIALRFKFT--PQNL
>WP_151536954.1
NVTKSNLLIEANYKLGVVEQKIILCLASNIQTSDSDYTLPIKQFTNLLGLKGKKYTELKQ
ITKNLMQKEVR-DKQWISYVAYNESEGTVDLRFDPFLRPYLLELKREFTSYRLENVVKLK
SSYAIRIYELLKQYEKIQRTISIIKLREMLGAE-DIYPAYGNFKQRVLLPAQKELKKKTD
ISFQIEEIKVGRRVEKVKFIIHKNQRDI
>WP_151553724.1
NIYQSNKLIEASYSFTVLEQKLIRLLASMITKDDVDYQFSATDLSNTLNIHKRIYRELDS
VTDKLMARKMKDDQKLIKTAKLRK--GILTLKIDEDMKDFYLKLN-WYTKYQLKNIMQFK
STYSFRLYELLKQYEGIGRSITIDNLRVGLDIEKKQYPKYSNLKQKVINVALNEINTKTD
IIFDYEEIKTGRKVTSIKFNIKADEKDV
>WP_151554154.1
YVTKSNNLINCNYDLSLQEQKIILTLASMVQPQDENYIFKIKDFMKLLGIDNKKYTEIPK
ITKELMQKEIKGN-QWLSSAEYEKGTGMVELEFSPKLKPYMLGLKE-YTSYKLDNVLSLK
SKYSVRLYEILKLYRKY-IEIEVEEFKNMVGSKEKAYNIYNNFKNRILIRAQKELIAKTD
IKFDFEEIKTGRKITSIKFTIT-DIVKI
>WP_151554155.1
YVTKSNSLINCNYDLSVQEQKIILTLASMVQPQDTEYEFKIKDFIELLGVKDEKYTEIPR
MTKELMKKEIRGK-QWLSSVRYKTGEGIVILKFDSNLKPYMLELKE-YTSYKLKNILSLK
SKYSIRLYEILKLFKKQ-VIIELEEVKNMVGSKEKTYDTYGNFKSKILTKSQKELAEKTD
INFTYQEIKTGRKVTSLKFYIN-DVVKI
>WP_151621798.1
NIVKSNALIECRTRMTALEQKIMVVLASEISPNDEDYEFSIKEFAELTGTNEKAYAQIHE
SAKKLMQKTYRNGRTLLSFAETIEGEGKVIMRFDKALKSELLGLKELFTQYKTKNVLGIK
GSHAIRLYELLKQYEKIKREFEVDELKELLGVG-DGYNRFDNFERRILAPAKTEINEKTD
IWIDCKKIKRGRKIARLKFEIEKEKKE-
>WP_151710185.1
EVVKDNALINASYNLELTEQRLILLAIISARETSETIRINARDYAQRFGITNEAYEALKN
ANNTLFERKFSPNNKWISKIAYADNHGVIELTFAPDVVPLITRLEKHFTSYQLKQVAQLT
SKYAIRLYEILISWREVGPVVTIADFREKIGLDDSEYQRMDNLKRIVIEPAIKQINLYTD
IQVEYEQFKTGRTITGFQFKFKK-KQRL
>WP_151711585.1
EVVKDNALINASYSLSLVEQRLMILAIIVARKSWDIVQIPAESYEITFNVTRQSYLALKE
AAKNLFERRFSVKGTWVSDIAYIDSTATVEITFSPVVLPLITNLEKHFTSYEIEQVRNLN
SPYAVRLYELIISWRSTKPIIDLQDFRNRIGVLENEYQRMELFKRRVLEPAISQINTHTD
IIAQYEQHKRGRSIIGFSFTFKK-KQHL
>WP_151714619.1
NVVKDNALINASYNLDTVEQRLILLAILQAREDSNTLRIHASDYMERFNVSKHAYKALKT
AVTNLFGRQFSEKGIWVQNIAYIDDAAILEVTFTMDVVPLITRLEKQFTSYQLKQVTQLT
GKYAIRLYELLIAWREVGPLFEISDFRSKLGLDVDDYPRIDTFKRRVLESAIKQINEHTD
IIVKVEQHKEGRSIFGFSFSFKKSKQYL
>WP_151732721.1
GVVKDNALMNASYNLEVTEQRLILLAIINARETSDSLEIHASNYSKQFNVTKEAYKALKS
AVNNLFERQFSKRGRWVSRIKYIDDSATLEITFAPDVVPLITRLEQHFTSYQIIQVAQLT
GKYAIRLYELLIAWREVGPQIGLSDFRERLGVEVDEYKAMNHFKSRVLEPSIKQINEHTD
IIVTYEQHKKGRTITGFSFRFKKQKQHM
>WP_151778623.1
NVVKTNRLVEAIQVLSLAEIRLIQLAIVEAREDKDRLKIHGNQYAEIFTVSRMAYDALKD
AESRLFDRRFTGE-KWVQDVKYLQKENAIEICLSRIVVRETTRLQQFFTSYTLEQTAKLK
SAYSVRLYEMLAQWLTAKPVFEIEKFRQQLGIGVNEYSRMHQFKERVLESAIDEINEKTD
LETKYEQVKTGRKITGFSFKITKKKQHM
>WP_151789939.1
EVVKDNALMNASYNLEVTEQRLILLAIINARETANSLEIHANDYASRFDVSNSAYKALKS
AVLNLFDRQFSKKGKWVSRIKYIDDSATLEITFAPDVVPLITRLEQHFTSYQIKQVAQLT
GKYAIRLYELLITWREIGPQIELSEFRQKLGLEDNEYTAMSDFKKRVLEPSIKQINEHTD
ITVTYEQHKKGRLISGFSFKLKKQKQHM
>WP_151812522.1
HVVKDNALIDASFNLSLVEQRLMLLAIVEARESQLTVEVPVQAYSELYGVSGSAYESLWD
AVKTLKRREFSK-GIWVNKATYVKKSGLVVLYLSEDVITMISRLESQFTRYHLEQVADFK
SKYSIRLYELVVKWLSVGEYYKIEDFRLKLGLEANEYKTMSLFKTNVLDKAMDEINAKTD
IKIKYEQKRTGRSISHIKFSVKKI-QLR
>WP_151823224.1
DVVKDNALINASYNLELTEQRLILLSIIRARESSDSLEIHASDYASRFDVTKEAYNALKN
AVNNLFERKFSKDNKWVSRIAYIDDLATLEVTFAPDVVPLITRLEKHFTSYQLKQVAQLT
SKYAIRLYEFLIAWRGIGPIISLSEFREKLGLEINEYQKMVNFKSRVLEPALKQINELTD
IDVKYEQYKNGRSISGLSFTFKKTSQHM
>WP_151829157.1
------------------------------------------------------------
---------------WVSEIRYIDDEATVKLIFAPAIVPLITRLEEQFTKYELQQISDLS
SAYAVRLYELLIAWRSTGPVIELAEFRQKIGVLDDEYTKMGNFKDRVLNLAIAQVNEHTD
INVKCEQHKKGRNISGFSFTFKKVTLHL
>WP_151829635.1
SVVKDNALINASYNLDLAEQRLILLAIVEARQNANDLVVHADNYANQFNVHKNAYATLKS
ACHALFLRQFSAD-KWVSEIRYIENEGIVKLIFAPAIVPLITRLEKHFTKYELEQISNLS
SAYAIRLYELLVSWRSTGPVYELNEFRQILGVKETDYPIISDLKKRVLDISIKQLNEHTD
ITVQYEQHKKGRSISGFSFTFKKVKQFL
>WP_151837483.1
NVVKSNQVVEASYTLTTLEQRLILSVIAQIPKSDDVYPISIET-VVKLGGDANFYTNIKE
ALNRLYDRSIV--DSWIQQKRE-TKSGELSIRFSAPILPFLSNLSTEFTKYLESDIVGMT
STYAIRFYELMMQYRSTGREISLEDLRWMFQLQ-NKYPVWADLKRWVIDQATKEINQYSP
YKLTIETKKTGRKITSIVLSFQKFKNSD
>WP_151871091.1
DLSQDNALTTARYKFDLIEKRALYCIIRNIRANY--FEITIKE-EELQKCGDNKMKNIYD
ALKRLRNREI-NN-SGFNYVKHIKNKSYFEVEVSKEVLPYYVELAQNFTSYSMTVAIALK
STFTQRFYELC-QYQNK-FFYTVNELREMFMLNK--YPRSFDFKKWVLETPAKELKSLCD
LYFDFD-REKGKEALSYNFFIREEGQ--
>WP_151882700.1
DLSQDNALTTARYKFDLIEKRALYSIIRNIRAQY--FDITIHE-EELKKCGDNKMQNIYD
ALKRLRNREI-NN-SGFNYVKHIKNKSYFEVQVSKEVLPYYVELAQNFTSYSMTVAIALK
STFSQRFYELC-QYRNA-FFYTVEKLREMFMLKK--YKRGCDFKRRVLDDPQKELRELCD
LYFEF-------EPKSY-----------
>WP_151959134.1
EIVKDNALINASYNLDLVEQRLILLAIIEARENANDLEVHASSYINHFNVEKHAYTVLKQ
AADDLFERRFSTNGKWVSEIRYVENEALIKLIFAPSVVPLITRLEQHFTSYELKQVRQLS
SRYAIRLYELLIAWRSTGPIFELTEFRNQLGIADDEYKRMELFKRRVLEVAISQVNDFTD
IVVKYEQHKKGRTISGFSFDFKKEKQDL
>WP_151981350.1
SIAKSNALVEAAYKLTLNEQRLLLAVIARIDSRH--FSITAHEFAQMFDVELHAYEALQD
ASTSLFERDIRD-GRWVERIAYVDGESRVELTFTLHVAPYLSLLHKNFTAYGFHQVSQLK
SSYSIRLFEMLIQYRKTGVQITLDKFRERLMLES-SYKRYDNLKARVIKPAVKELEEKSS
LIIQWEPIRNGRKIEALRFTFRDQD---
>WP_152126719.1
-IVQDNAITSARYEMNALEKNIIYMMMAQLRKDDQAYYISVRELMDKTG--TRSYDDFKR
ATEQLVGRQI-PNGQAMSSAEYVVGQGIIEIGLDPKIRPFFFDLKQNFTAFQLHMALSLD
SKYAKRVYEML-QYRNL-LKVDVIELKRRLYLDDKQYKNWADFERRILIVAQKEINEKTD
LRVTYT-VKMGR-VASLHFIIAQKQKQ-
>WP_152127386.1
-IIQPNPVTMARYQYNVFEKRIMYQVIAQLQREMDVFRIPYK--LID---PEQSYSKVRG
AIDALRKKAI-HDKTGLNWGHL--KEGVLTLSLPPAIAPFLLELATGFTAYSSVVVMALQ
STYSMRFYEWL-RFRDT-WYTTPDDLREMLGLSDSTYQHYARLKEHVIDVAQKELHELSD
ICFSYT-KRKGRQVHELIFTIWK-QARR
>WP_152754086.1
NVTKSNDLNLRAYQLNKTEQLLVLTIASMVQPQDQDYKLYVKDFMDLIDVSDKKYVELPK
ITKSLMMKEIKTH-QWFSSVEHIPGEGLIEVEFSPKLKPYLLNLKD-FVTYSLNQVTKLS
SKYSIRFYELLKQFKKT-VQFEMNEFRNLVGLDDSIYPRYSNMKPKVLLVAQKEINNKTD
IFFKFEEIKTGRKVTSLRFYINKLSTGI
>WP_152766826.1
-ATQHNHLVNAKFDMSTYEMRLFISLLGRLSKADTECQIHLTDFM---DKASGTYQIIKD
SCVSLSKKQI-SVSRVLAMVAYQEGEATITAQFNNKLKPYLLNLAGNFTQAEIKQLFRLK
SFYSYRLYWLLKQHQA-GRYIEIDELREMLNLRE-KYERFQDFKLKVINAAKKELKS-SD
MAFTYDLVKKGRKVEGIRFYFAKSP---
>WP_153252974.1
NVTKSNILIESTYKLSLQEQRILLIMASKVQPNDETYRFRAKDFIEIVGNKGTFYSYLKE
IVNGLQTKTIKKGRNWVITSIYEENEGYITLQFHPSLKYLFLELKEKFTSYQLENVVRLN
SVYSIRIYELLKQYERLRRELTLEELRHFLAIEPTKYKQYGHFKSKVLAVAQKEINNKTD
IHFEFLEIKTGRKVTSIEFIITSTETDV
>WP_153336807.1
---MGNALTRAGHGLTLAEKRIVGCAVSKLDSAPGTTKITAAEYAETFSVDIDAYNQLQS
AAKQLYNRSITEKSQWVGQVKYQEGEGWVELHWWPALLPHLTGLRKNFTSYQLQQASALR
SIYSWRLLELLTRFEDTGLEISIEDFAQSMDATEKQQENFAAIRRKIIEPAVKELTTKDG
WMIQWRPVKKGRKVGALRFDFK--RQAL
>WP_153357639.1
-VTQSNRLIESSHTLTLNEKRLILAAASMIDPPKD-FTIRADSFAEVFGLDVDAYEALND
AATRLFERDIRAKGRWVFHVKYKQGQGCVELGFSPTVLPHLTMLNKEFTTYQLKQIGNLS
SFYAIRLYELMGQFFKLGRECTLDQLRQMLDLGE-KYPNVKDMRRWVLEPALKELNTGTD
LAVTAEPRRQGRKITGFIFTIATQA---
>WP_153375937.1
EVVKDNLLINASYNLEVTEQRLILLAIINARQTADSLEIHASDYASRFDVTNDAYRALKN
AVLNLFDRQFSRNGKWVSRIKYIDDSATLEITFAPDVVPLITRLEQHFTSYQIKQVAQLT
GKYAIRLYELLIAWREVGPQINLAEFRNKIGVEDGEYMRMSDFKIRVLEPSIKQINEHTD
ITVTYEQHKKGRSIIGFSFRFKKQKQHL
>WP_153387320.1
KVTKSNDLVKAAYKLSLNEQRLLLAAISQIDPPR--ISITAPDFSEQYGIPLKAYEALKE
ATSSLYERDVKD-GRWVDRVDYLDGGGETKLYFTVHVQPYLVHLNKSFTTYELKRIADLS
STHSIRLFELLQQFKSTGYTVSVEGFRELLELGP-SYERYSNLKLKVINPAIAELREKSG
LLIELTTEKKGRAISRLIFKFRDQR---
>WP_153426325.1
LVCKSNALVEAAYRLSVQEQRIVLACIAQVRRTDEVYSVSAEDVATMAGVSIESYTQLKE
AALRLKRREVRNGKIWVQTVDYIDGEGRVELRFSKDMLPYLTELSREFTKYALADVVRMD
SSHAIRLYELLMQWDSTGRVIAVADLRHWLQLE-ERYPLTADLRRWVIEPAIAQINEHSP
LRVSWTQRKAGRKITHLVFDFAKPK---
>WP_153548757.1
DI-KPGELVDLVE-LTLNDRRIYNLMLDEIDKPVVH-HVSKATLR-----THNSNDRIGE
SVERLMR-KVSKDGAILGGNIE----GMLYYEIPRALRRII---KNVFARLQKEVMFALS
SKYALTLYEMVQKRGNLSDKFTLEELRGILGVPKGKLTTWSNLQLRALKPAVEEVNVLSD
YNVSITPYKEGRRVAGVVLAW-KNSEAV
>WP_153549341.1
RS-KPGEMLDAQFNPSLQALKLQDMLMGKIAEDKWH-EMPLASFK---QFRNLTHEDVVR
LFEELRS-R--NHEHTIAVGRMDEGSGKLRYQFDAEFRKVI---EKLYAVLDYRAGLAMS
SRYAHRLHEMIAFRSGRQELFTIEELRSRLGVQVGKLSRWPDLKRYALDRAIEEVNQSSR
FIVSYRITKRKRATAELELTW-K-RE--
>WP_153834897.1
FVTKSNKLIQANYKLSVVEQKIVLFLVSKIRKEDEDYTLSVKEFCDLLGYKGTKYSELRM
ITKKLLSKEIW-DDQWISYVEYNQSEGSISLSFDPRLKPYLLQLKKEFTSYKLKNVMQLK
SSYSIRLYEILKQWQTVKTEIPLEKLRKLLGVE-NKYNEYHNFKKRVLKIAMKEINQNTD
ITFDFEEIKKGRKVVSLRFYIKESENEI
>WP_154283138.1
NIMQHNMITSGRYDFTACQLDILFMLLACLEKGDDKYDIHVQDIELITG--RKNYQQLRE
ASQDIGSREI-ETTQWLKSFTYHTGKGYFTVAINDKARPYFFELKNNFTRMQLKAVLSCS
SKYAKRLYALA-QWRSAGVKMTISDLKEMLSLDPKQFERISEFQTKVLDIAKKQINEHTD
VQFDYD-KKRGRSYELIVIYVKKQKKA-
>WP_154382694.1
DVNMSNSLARSAHGLSLSEKRIIAACIAKTDQERGAVRLSAADYAETFDVDLDAYDQLQA
AAKNLFKRYITRNGHWVGAVRYHKGEGWIELSWWHEIVPHLFNLAGEFTQYKLTQATALR
SMYSWRLFELLQSWKGTGYQPSLDDFCKSMEVPESYRKNFKLIRTRVIEPAVQELVEKNN
MPITWKTLNAGRKVVGLDFMFKEQAQRI
>WP_155042475.1
DI-KPGELIDLIE-LTLTDRRIYNQLLDAIDKPVTH-VISKSALR-----SHNSYDRVGE
SLERLMS-KIAWNGAILGGNLG----GFLEYEIPSRLRRII---RNVFARLQREVMFALS
SKYALTLYEMIQKRGNLAETLTLAALRGIMGVPKGKLSSWSNLKLRAIDPAVSEVNALSD
FMVEILPVKTGRAVTHVELRW-KDGEQI
>WP_155097672.1
DV-LPAEVARGIYNPRLQALKLMHLMIGRMADEVEH-RIRLSDIR---KMKNHDRESLTP
LFQDLAA-T--DTNVVMDETRYVSGDLVVTWWFGRTFRRMA---AEHWAILDRQTVFHLG
SKYSVLLFQHISSLVNLSKTFTVSELRAVLGVAEGKLPRFANLKKDALMPAIADINQLSR
LTLTTTPNKVGRTVASVTIGW-KPRETV
>WP_155203222.1
-----------------------MLGMSQIKKNDTELRIPIRAVL---GLQGYDYERIRN
AAKELQG-EII----WISKSSK--GKPFIVIRFNNDMKGFLLQLKS-YTSYTLKHVSNFK
NKSSLKIYELCKEYL--GKKREFDLLREVLGF-QEKYLKFYELKRKVLEAVKDDINSFSD
MNLEYMPQKNGRSVKAIQFTFKLSMEKI
>WP_155205445.1
-V-KSNKLVES--SFTLTQQRAILLAMVQIQPEAKEYKVFISDVL---GIKGAQYKQVRE
SLQQLTK-DIL---QWISHVKK--GEDFVTIKFSTEVKDFLIDLKE-YTKYSLINVSHMK
KVHSIRLYELCKQYE--GRKIELGLLKEMLYL-NEKYDRVTYVKSRVIDPAVKEINENSD
LIIAYEAITSGNKVTHFLF--KLQEEKI
>WP_155206076.1
-V-KSNKLVES--SFTLTQQRAILLAMVQIKPDSQEYKIHIADVL---GLKGAQYRQVRE
SLEQLTK-DIL---QWISRVRE--GNDFIYIKFSAEVKEFLIGLTE-FTKYSLRNVSQLK
KVYSIRLYELCKQYE--GRKIEYMRFRDMLYI-KEKLSNPSRIRERVIIPAIAEINESTD
IQLSFEEITKGRSVTHYHF--KLDEDLI
>WP_155442659.1
EVNMSNALARSAHALSLSEKRIVAACIAKTDQERGAVRLSAADYAATFDVDLDAYDQLQA
ASKNLFRRYITRKGQWVGGVRYHKGEGWIELDWWHEIVPHLFNLRGEFTQYKLRQATALR
SMYSWRLFELFQSWRGKGYHPSLDDFCKAMEVPECYRKNFKSIRTRVIEPAVRELVEKNN
MLITWKTLNEGRKVVGLDFTFQEQAQRI
>WP_155574846.1
---MSNVITRSAQSLSLAEKRIIFCAIAKMSG----VKITAQEYANTFGMPLNAYQQLKD
AAENFFNRYISD-EKWLGAYGYQDGEGYVSLGFTPEVTPYLCDLESNFTKYKLSQSWALR
STHSWRLLELFERVRASGLAIMIEDFWHAMEAPISYQKNFGQLTRRIIEPAIKELTEKDG
WIIDWHSVKQGRRVAKLEFYFK--KQKL
>WP_155733425.1
DVKKSNSLNEAHY-LTVAEYRILHMAFSTLAEE--FFTIRARDYMELYGVDRTAYQALRE
ASERLFNREL-KNLKWVTKIGYQDSQAYITFFLSDDVLSMVGNLKEQYTYLNLYKLVNLT
SIYAIRLYEMLMQWRKIKPVIELEELRLRLGIAEQEYPAMKDFKKRVLDKALEQINEFTD
ITASYEQIKDGRKITGFKFKVKK-QQRK
>WP_155894789.1
NVTMHRNLVKATFDLTCQEQRILYTVISNL-PDDNKYEMSIKEFGE-LT-VKESYRTLKK
ICANFMKKDVR-TRRFIIRCQY-VGQGIIKIQLSPNLLPFVANLTSNFVSVSLGTLMDFK
CKYSARLYFLLQQWRKVT-QFDL-NLKEMLGVEEDKVKIFKHFKQRVLEPALKEINE-SD
MVVEFKEIKKGRKTNSIEFSFQ-K-SEI
>WP_156593896.1
RITQDNRLIYAKYGITANELKFFYYIISKLNPND--SEI----LGETLS-ESENYTYIKK
LCESLLGRETR-TN-FFQKLKY-KQEAIIKYQLNESLRPYLLGLKKNFTQIPLQRILPIR
SGYAIRIYMLLSELKQNNVEMNL-YLQDVLCV---KFYVWKDFKNNVLEPSLKEINA-TD
IVADYRPLKERQKIVKLEFQCQKTNLEV
>WP_157013809.1
SV-AAGELLDMRFSLSLSAAKLLHALIADAGLPKVH-RIALSKL-----DLHLSKEEVMN
IVREMFG-ELKSKGAILSDVEE---DGEIRYELSPVLRASL---KNHWAVLSRKAVMAFQ
SRYSLRLYELLSKRVGLTEYFSLDDIRALFGVPYNKLPRWQDLKTNVIGPAIG-------
----------------------------
>WP_157137094.1
----------MIFRLSLRASKLWHLLVTDLAANKDH-HMALADLY----IGHMTLTERID
ALRELQT-EVRVKGRVLARVEE-DDRGDLVWRFGETLRHVF---ADHWAVLSKRAVMAFE
SRYSLRLYELLALRSGLTETFSLEDLRARLGVPVGKLGRWQDVKVKALDPAIAEVNQLAG
FRVSYEPIKRGRSITAVRLSW-KSTEHI
>WP_157407092.1
---MSNALTRSAHGLSLAEKRIIAACIAKTDQQRGAVRLSAADYAETFNVDMNAYDQLQS
ASETLFGRYIRRKGKWCGAVRYHKGEGWVELDWWHEVVPHLIGLRKEFTSYKLTQASALR
SAYSWRLFEVLQSWQDTGYQPSIEDFCVAMDVPDSYKKDFKSIRTRVIEPAVIELVGKNN
MFIEWEAQRAGRKVIGLDFKFG--VQSL
>WP_157844029.1
RS-KPGEMLDARFNPSLQALKLQDMLMGKIAEDRWH-EMPLASFK---QFRNLTHEDVVR
LFEELRS-R--NHEHTIAVGRMDEGSGKLRYQFDAEFRKVI---ERLYAVLDYRAGLAMS
SRYAHRLHEMIAFRSGRQERFTVEDLRSRLGVQTGKLKRWPDFKVKALDRAIEEVNQSSR
FIVSYRITKRKRATAEVELTW-K-SE--
>WP_157936243.1
-ISISHAITRAAHGLTLVEKRIVALFIAKFDNALGRIRITAAEYSETFDIPMNAYRDLLK
GTDKFFDRYWRQKGKWLEGVVYHHGEGWVEATFGQKTIPHLVFLKDQYTKYKLKSTVALT
SGYSWRLWELMAQFANTRIRISLKDFRHAMDTPKSYK---SQIRQKVIEPAIEQILTQNE
IDVTWRAIKKGRSVDSLEFKFK--PQNL
>WP_158268363.1
NVTQSNNLIEARHLLTAREQKIVLTMVSMIQPTDKDYRISIREFHEMLGLSGRHYTEIKE
IAKELMSKEIKDDGLWISSADYIKGEGVIALSFSPKLLPYLLQLKNAFTSYRLSNILSLK
STYSIRLYELMKKWQHLGWECPVESLREKLGATTKTYSLYGNFKNRVLSFAINEINEKTD
LHITFKEIKKGRKVDKIEFSIQEED-SI
>WP_158268366.1
NVTQGNNLIEARHKLSVREQKIILTMVSMINPTDEDYVISIKDFHEMLGLQGRKYTEIKT
VVENLMSKEIRENGLWVSSAEYIQGKGSIRLKFVPELKPYMLQLKSQFTSYRLSNVLSLN
STYSIRLYELMKKWHHLGWECSIEDLRGKLGVVEKIYPRYANFKIRVLKAAIDEVNEKTD
LLIDFQEIKKGRSVERIEFTIKEEQ-TV
>WP_158268368.1
NVTQSNGLIEARQKLSAREQKIILTMVSMIQPNDEDYEISIREFHEMLGLESRHYTQIKE
IVENLMSKEIQANGMWVSTAQYIKGAGAIRLKFVPELKPYLLQLKNQFTSYRLSNVLSLK
SVYSIRLYELMKRWQHLGWTCLVEDLREKLGATTKTYNLYGNLKNKILIAATNEINEKTD
LHITFKEIKKGRKVDKIEFSIQEED-TV
>WP_158281572.1
KVRKSNKLINAKENLTALERKLMLYSVSEVND--GK--FRIQDLY---GTSKNHYRNVRK
AVENLLNKDV-ED--WRKGMNFIKG-GSISARFTQSMIPHITNLKRNYTTYLYEAVSPFR
SDFSIRIYELLVQYSK--REFELEELKSKIGISQ-KYTNFNQIRTKVLDKACHEITEKSD
IDVTWDSGKKGRRVSHITFFMKKKKEGI
>WP_158730180.1
EIKQHNTITSGRYDFSACQLDVLFMLLASLNETDDIYHIRVKDIELITG--RKNYQQLKD
GNEGLLSREI-QMPQVLNEVQYLDGTGSFYMKINESARPYFFDLKNNFTLLELKSVLGCS
SKHAKRLYSLA-QWRGAGHTYNLGEFKEMLGLDPKQYKQIGQLKEKVLDIAKKQINEHTD
IVFDYE-IKRGRSFDTIKLFCS-QEK--
>WP_158898425.1
DVVIKNELVRRVQKMKLSEKRLLALAIAKCNPRLDPVKVTTQEFMEAYQIDSKAYTDLKT
AAENLYECSVEFR-SWI------TTPGWVEIKFSPSIAPYLLGISDEFTKYKLKHAADLR
SVYSWRMLEMMAQYRGTGITIKYDEFCEAMGAPDSCVKDAGQLRRRVIEPAIKELREKNG
IAIEWEPTKPGRKVTGFKFRFE--PQRL
>WP_158967179.1
EV-KPGELVDLIE-LTLTDRRIYNQLLDAIDKPVVH-VIAKADLR-----SHNSNDRIGD
SIERLMA-KVEWDGAILGGNLA----GLFEYEIPPRLRKII---SNVFARLQREVMFALS
SKYALTLYEMVQKRGNLSETFSLEAMRGVLGVPKGKLTSWSNFRLRAIDPAVAEVSALSD
YMVEIHPIKTGRSVTHVELRW-KDGEEP
>WP_158981253.1
EIKQHNTITSGRYDFSACQLDVLFMLLASLDESDELYHIRVKDIELITG--RKNYQQLKE
GNEGMMSREI-QMPQVLTDVQYLDGTGSFFMKINDSARPYFFDLKNNFTLLELKSVLGCS
SKHAKRLYSLA-QWRGTGHTYSIGELKEMLGLDSKQYERVNDFQKYVLDVAKKQINEQTD
IVFDYE-LKRGRSYDTIKLFCS-QEK--
>WP_159003601.1
DVNVKNELVRRTQKMSLPVKRLLALAIAMCDS-QPGVKITASQYAEHYQVGQDAYNELKT
SASALMKCTVNRR--WITQNNYPPGEGHVVVRFHGKIAPYLLGLEREFTQYKLSSAAHLR
SMYSWRLLEVLAQFQKTGVRIGYDEFCDALDVPESCRKDFAQLRRRVIEPAVTELKAKNG
IEIEWEGTKPGRKITGLEFRFA--PQKL
>WP_159013949.1
DA-KARELIEIRG-LSLQDRRVMNALYQRLCDEVEH-VISLADLR-----PHKGGERVKD
SVRRLMR-EVPRKGATLSETTD-NPAGMVIYSFSHGMRAII---KDLWGRVRSSVIFAFT
SKYSLALYELISARINLWEEFGVDDLRSLLGVPDGKLERTPNLLQKVITPAVLEVNGLAD
FGVKIDVIREGGKVTGFRVSW-KNKVSV
>WP_159124581.1
EVVKDNALINASYNLDTTEQRLILLAIVQAREDANSLEVHAHHYMKQFNVDKHAYEGLKN
AASNLFERKFSEGQKWVSKIAYVDSAGIVELTFAPDVIPLITQLEKSFTAYELKQISSLT
SKYAIRLYELLIQWRSVGPMFALDDFRFKLGLAEGEYAKMANFKARVLDTALNQINELTD
IIASYEQHKNGRAICGFSFTFTKQ-QQF
>WP_159153853.1
EVVKSNQVIEASYRLSVVEQRVILSAIAKIPKSDDEYTVSVQD-LQALGVHEKAYRDLKE
AVNRLYERSIS--IKWVQRIEFTDNQGIVALRFSKDILPFISNVKANFTQYMLSEVSKMQ
GAYSVRIYELLVQYKTTGRSISIEDFRFMLDLG-TRYKQFNDLLKRVIDPSIEEINEQTD
LIIKAVPQKTGRKFTHIKFTIKK-KQHL
>WP_159289693.1
SIKQPNHVSTARFSLTVLEKNIIYTIIDELQKIMDLYIITVE----LKTLEQNNYNRIKN
AIKKLGSKEFDP--SSLSGLRHEYNSKFITLNIPEDACRFFCYIGGGFTSFQKTIAISLN
SVYSKHLYELC-RWEDK-YSCTIEELKIYLSIDK--YNQIAHLRAKVLEQSKEELKKKAD
LFFTYS-IK-GRKYSKISFKINGGSYT-
>WP_159373074.1
EVVKDNALINASYNLEVTEQRLMLLAILNARETADSLEIHAKDYANRFDISNDAYKALKN
AVLNLFDRQFSKKGKWVSRIKYIDDSATLEITFAPDVVPLITRLEQHFTSYQLKQVSQLT
SKYAIRLYELLIAWREVGPKIELDDFRSKIGVEDTEYTAMNDFKKRVLEPAIRQINKYTD
ITVTYEQYKKGRLISAFSFSFKKQRQHL
>WP_159375900.1
NVVKHNDLVTASYAMTRHEQNLLLSCISQIDSEEGHFTLTVEQARDLFNGNDQAYRDLKT
ASERLFERKIR--DLFVQSVI--PEAGAVNIRFATDIYPYLSELEKNFTKYRLANIVQLT
SVYAVRLYELLICWLGQHKEFDIDDFRRLMGIDD-KYSQFGELKKRVIVPALEQINEFTD
HDIRVSYRKVGRVFRFIAFSFKSTRKGV
>WP_159462659.1
NVSLANVIVRATHGLKLSDKRLLSAALAVTDASDERVKVTAIDYAQAFGVSLDAYEQIAA
SADVLLSKCITVSG-WLLRAVYSKGRGTVSMTWHPDIRPFIFCLREEFTTYKLRQAAAVR
SVYSWFLYDNLRSWNGVGWSPTIEEFAQNMDAA-NYANNFKEMRRRVIEPAVKELREKNN
LVIEWEQVKNGRKTVGLRFKYR--KQAL
>WP_159961754.1
-VTQSNKLIEASHTLTLNEKRLVLCAASLIDSPKD-LTVRADIFADVFGIDVKAYEALDD
AATRLFNRDIRVKGRWVFHVKYREGQGCVELGFSPTVIPHLTMLNKEFTSYQLKQIGSLS
SFYSVRLYELMSQFIKLKRECTLAQLREMLDLGE-KYPNVKDLRRWVIDPALAELNKNTD
LTVTAEPRRQGRKIIGFSFTITSQT---
>WP_160124113.1
SVVKDNALINASYNLELTEQRLIMLAIINARETADSLEIHASDYAKLFSVSIDSYKALKE
AVNNLFNRQFSKRGRWVSRIFYVDDLALLEITFAPDVVPLVTRLEEHFTSYQAKQVAHLT
SKYATRLYELLIAWRETGPQIEIGEFRNRLGLLDNEYTAMSDFKKRVLESSIKQINEHTD
ITVTYEQHKKGRVISGFSFKLKKQKQHM
>WP_160255390.1
DVVKDNVLINASYNLELTEQRLILLAIVNARETSDSLEIHASDYAKRFNVTIDAYKALKE
AANTLFERKFHKDLKWVSRIAYADDFATLAITFAPDVVPLITCLEARFTQYQLKQISQLT
SKYAIRLYELLISWRSVGPMIELAEFREKLGIEPTEYQRMELLKRRVLEPAIKQINQYTD
IRVKYEQHKQGRTITGFTFSFKIEKQHL
>WP_160628458.1
-VTQSNRLIESSHTLTLNEKRLILAAASMIDSPKD-FTIRADSFAEVFGLDVSAYEALND
AANRLFERDIRAKGRWVFHVKYKEGQGCVELGFSPTVLPHLTMLNKEFTSYQLKQIGNLS
SFYAIRLYELMSQFHKLGRECTLDQLRQMFDLGD-KYPNVKDMRRWVLDTALRELNAGTD
LAVKAEPRRQGRKIIGFVFSITNQA---
>WP_160916922.1
NVTKSNQLIEANYTLSEREQKIILYIVSKVQKDDDDYTLSINQFTQMMGLK-KKYEELRE
VTKRMLTKEIRDS-QWLSSVKYNQWQGTIDFSFHPDLKPFLLYLKKEFTSYKLINVLRLN
GRYAIRIYELLKKWERVKVEFSIHELRSMLGI--NKYKTYSNFRTRVLDPAKKELYDKTD
ICFEYEPLKKGRGTSHIRFHIQKQYNNA
>WP_161475156.1
EVTKANELIKSRFSLSAQQQKIVLFLISQINPWDEDYKFSIAEFSRVCGISRLDYVEMKA
AIKEIADKWVRDNKLWIEKPYIDEGKGTVEIRLDKDMKPYLLQLRENFTDYELVYTLRFR
SKYSIRLYELVRHYHDMECRFSVSQLKELLDA--GEYSEYRDFKRRVLKTAVNEVNLYSD
RDVEYTELKQGRKVMGLEFIIK---REI
>WP_162645636.1
YVTESNALIESRTNLDLYEERLIYILASRINPDDTHCFFKVKDIADKLELTEKFYKRIRE
IIQRLQRKVIEKSTEWLSASRYFHGKGMIELEFSQMLGPYLLQLKNNFTNYKLWNVLYLK
SFYSSKLYKLLKQYLPLGRRFTLKELKDKLEIEEGNYEKYSHLKNRVILTAQRELLEKTD
IKFELEEIKNGNKIVGVVFHIFSEKNEI
>WP_162734341.1
DV-LPAEMARGIFNPSLQALKLLHLLIGRMAEDVRH-EIRLADIR---AMKNHDRASIQP
MFEELHS-T--DPEKVIDLAEYDTGEILVTWYFGRMFRDMA---AKHWAILDRQTVFHLT
SKYSVLLFQHIASLTNLHKTFSIPELRALLGVTEGKLDRFADLNRRAIHPAIEEINHLSR
FNLKATPKKIGRTVVGITISW-KKRETI
>WP_162899774.1
DVAKANDLIRARHSLSTMEQRVLVMMVAKLSRESE-QEIPIHEIADISDIDGSVYRAAQD
ICDSLVDQDIHSEGTCFSMCQYEEGKGVIRAKFNEDMRPFLLELKRRFTLYLVTVFLRLR
SKYSTQIYELLKR-QGLSLRMSIEEFRWKLGLED-KYQEFAQMKRRVIEQARGELKKRAD
IYFTYR-VIRGRSAKEIQFYIHEKEQEI
>WP_163239298.1
YVTKSNTLINSSYDLSLEEQRIILTIASMVQPDDEEYKFRISDFMRLLNVKSKKYSEIPK
ITKELMQKEIKNE-QWLSSAEYIPKTGIIELEFSPKLKPFMLGLKE-YTSYKLGNVLELK
SKYSIRVYELLKEFKKT-FEINVEDLRDMLKAKTKSYKIYQNFKNRIIIKAQQELEEKTD
ISFEFEEIKTGRKVTSLKFYIK--LTNI
>WP_164043961.1
RVAQHNDLIRARYEMSLLESRLFVCLLGRI--KDKDCRIPVSELYP----DEKAY-AIRE
AVVRLAGRHV--ESQ-VATCRY-EGSGYLIAQFNNFTKPYLLELQGNFTVAEIQTLLGFR
SFYSYRLYWLLKHHDTIK--LELASLKKTLNLEQ-RYQNFADFKRYVLDIAKHEL-SATD
MSFEYEQVKEGRAVSALLFHLLRNKNPA
>WP_164044138.1
-LFQANALTNAYYDMSALQKNILYMVQSQIKKDDPDYIIRVKDIMTVTE--TVPYKSLQL
ATEGMMQKNI-NGKQAPSSVLYDYGKGTMTFKIDSDLRPFLFNLENLFTTFGKEPAMNLP
GKYSKRIYEML-SWKKA-MKISILELKTRLRLDPVQYEDWRDFNKRVLIPAVKEINHESD
LHVEYF-QREGK-IAHLKWLIKVPEKS-
>WP_164044240.1
LLFQGNALTSAHYEMTALQKNIFYMVQSQLGADDPTYVVRVKDIMGLTN--IKPYDDLKI
ATETMMQKTI-PDGQAPSSVQYNTKQGTIAISIDAKLRPFLFNLDSRFTTYGLQDALNVS
GKYTKRLYEML-QWKHL-MKITVQELKSRLKLDIHQYPNWDGFRRRILLPAIGEINTKTD
LSVTLY-ERVNR-VAILKWTIIHPERN-
>WP_164044294.1
-IFQDNALTTARYEMTETEKNLFYMVVAQVKREDPPYQVSVKDMATIVG-SEEKFEAYRK
ATEKLNGRRT-PNGHSFASAEYKKGTGIIEIELSQKVRPFYVDLNERFTKIQLAAAISLN
SAYAKRIYELL-MFKNMNFKRSIIDLKNMLGIDEKTYPDWTKFKTNVLDVAGKEINGHTD
LTFNYK-TYRGRPVVEVEFEVYKPNKK-
>WP_164355922.1
QV-KPGELVDLIE-LTLADRRIYNQLLDAIEKPVTH-VIAKSDLR-----SHNSNDRVGA
SIERLMA-KVQRDGAILGGNVV----GLLEYEIPQRLRRII---KDVFARLQREVMFALS
SKYALTLYEMVQKRGNLSEKFSLEDMRGVLGVPKGKLTSWSNLKLRAIDPAVEEVSALSD
FIVEVAPIKTGRRVTHVELRW-KDAEK-
>WP_164531410.1
NVTMANSIVRASHNLNLSEKRMIAAALAASDTTDERVKLSAMEYAETFGISLDAYEQLSD
GADKLLTKLIVGAG-WLMRAQYSKGRGTVTITWHPDVRPFLFCLREEFTTYKLKYAAALR
SVYSWRLFENLKSWNGRGWTPTLEQFNHWMDTPQNYRDNFKELRRRVIEPAVKELTEKNG
LIIEWEPTKEGRKVVGLVFKFR--QQAL
>WP_164543322.1
NIVKSNQVIEASYTLTTIEQRLILSAIAQVPKSDDVYPLTTKN-LVKLGGDGKSHKEFKD
AVNRLYERSIV--DSWIQEKVF-KESTVAFIRFSKPILPFLSNLKAEFTKYLESDIVGMS
SPYSIRFYELIMQYRSVGREISLENLRWMFQLQ-NKYPVWADLKKRVIEQAIKEINEHSP
YNLTIEPKRTGRKITSIVLKFQKSKKSD
>WP_164947336.1
NMVKSNYIIESSYKLSLQEQRLICILTAKINKDDIEYKFTHSEINNILS-KHKSFNELSQ
HIDSLRNKVIIEE-KWLSSAEYFK-DGSIELCFDNKLKPYLLQLKE-FTKVSLDKAITFN
SNYSCRIYELLKQYEGIGITISIDALRTMFCIEPYEYSRYNDFKRKVLLQAQKEINDKTD
ISFDFEGIKTGRKVTSIKFYIK-DIVKI
>WP_164947693.1
NVYQSNRLVESSYTLTVVEQKLIRLLASMIHKDDDDYEFKTKELIKVLNTSDSFYRDIDN
ITDLLMQRKIRVNSKWVDTAKYVN--GILKLKINKDLKPFYLGLD-CYTKYQLRNIMQFK
STYSFRLYELFKQYEGIGRILTVDGLRDSLNINKDQYPKYANLKQKVINVAVKEINVNTD
LVIDYNEIKEVRKIVSIQFSIR--LLKV
>WP_164952359.1
YITKSNYFINSSYDLSLQEQKIILTLASMVQPNDEEYKFKISDFMELVGIVDKKYIEVPK
ITKELMKKEIEGN-QWLSGVRYEKGSGMVTLKFNPDLKPYMLKLSN-FTQYKLANILNMK
SKYSIRMYEILKEFKKQRIEIEVEELRKLVKAD-NVYPLYNDFKRFVIERTQKELKKLSD
ISFEFEEKKTGRKVTSIKFYIT-HQAKI
>WP_164952538.1
NIYQSNKLIEASHSFSVLEQKLIRLLASMIKKDDVDYQFKAIDLSEILGIHRKIYKELDK
VTDKLMLRKVKNQEKLIKNADFEN--GILTMKIDEEMKEFYLELK-QYTKYQLRNIMQFK
STYSFRIYELLKQYEKIGRIVTIYNLRSALDINTSQYPKYSNLKQKVIKIAINEINNNTD
LHIECEELKESRKVTSIKFYIT-HKAKI
>WP_165198736.1
EV-KPGELVDLVE-LTLADRRIYNQLLDAIDKPVTH-VIAKADLR-----SHNSNDRVGE
SIERLMA-KVKRDGAILGGNIT----GLLEYEIPARLRRII---KDVFARLQRQVMFALS
SKYALTLYEMIQKRGNLSERFSLDDLRGILGVPKGKLTSWSNLKLRAIDPAVAEVTALSD
YMVEIAPIKTGRRVTHVELRW-KDAEER
>WP_165678553.1
NAYKSNALIEASYKLTLQEQRVLLMCIGKLNPP---FELTAEEFYLAFNMGTGAERHLQD
AVDKLAERWIQWKNEWIQQKAYFGGEGRIELTFSDSIMPYLTQLKGQFTSIAVKNVSALK
RTYSIRIYELLMQFKTTGRLINVDDFRSMMGLDD-KYSKFSELNKFVIKPAIKELNDKSD
LMVTVDIVKKGRIANALHFQFTDQK---
>WP_166194614.1
EI-KPGELVDLVE-LTLADRRIYNQLLDDIDKPVVH-TIPKSLLR-----SHNSNDRVGE
SVERLMS-RVAWDGAVLGGNIT----GMLHYEIPARLRKII---GNIFARLQRDVMFALS
SKYALTLYEMVQKRGNLSEQFTLDQLRGVLGVPRGKLMEWANLNNRAIKPAVAEVSALSD
YIVQMEPVKTGRRVTGVKLRW-KDAEPV
>WP_166371484.1
DIVKDNALINASYNLDTIEQRLILLAILQAREDANTLRIHASEYMQRFDVNKHAYKALKT
AVTNLFGRQFSQKGIWVQNIAYIDDAATLEIAFTMDVIPLITRLEKQFTSYQLKQVTQLT
GKYAIRLYELLIAWREVGPIFQIQDFRSRLGLEPNDYPRIDTFKRRVLESAVKQINEHTD
IIVKVEQHKEGRSISGFSFSFKKEKQHA
>WP_166694339.1
AVRQHNAITTARYEYSELQLDIFLYLLSILKKD-KTYEIVVKDLSAMTG--KEKYGYLRK
ATEEMGSREV-STAQWMQRVEYMIGEGRIEIEFTNPIKPYLFDLKDNFTSFQLYAALRLS
SKYAKRIYALC-QWKDKGQTFSIDEFKRMLTLDDKKFERLSDFKRFVLDESVKQINQHTD
LEISYT-QKRGRSFNSITFTVQLADKKV
>WP_166920794.1
EIRQHNFLTEARYEMTACEMDILFCLLNEIRED-ESYQLKVKDIELLTG--RQNYQQCRE
STFRLAEREV-EQGQSLSTAEYKMGEGIIELEVSSKVIPYLYELKRNYTAFRLLASLRFT
SKYAKRFYLYC-RWKDVGFTTTIDELKIKLKLDPKKYAQVRQFVDKVLEVAVQEINEVSE
LIVQYM-IKEGRKYTKVRFVIKMEDKGK
>WP_167240498.1
SVRQANSLIEASYKISVGEGRLIRMLIAQIKPTDEDYKIAVSDFAKFFGLT-GAYDLIDK
AAESLAHRTI--RG-WLSSAEHIEGSGYVELCFDKKLKPYLLQLKGYYKDYSLDKIINFK
SGYSIRLFEILKEFKA-ARSFEYDELREMLGIEKNEYPLFADVRRNVIETAVKEINANPD
ITI-IKDPKTGRKVSHVVFNCRRK-KNK
>WP_167240907.1
EVVKSNRLIEASYRLGMNEQRIILYAICRCREFPDLITITAESFVKQFSVDKSVYGQLKE
AMNSLYNRSVTPAKEWISEKAYIDGAGHVQIVFTPEVIKYLTRLETEFTSYQLEKVGNMT
SAYAVRIYELLAQHREIGM-LNLAWLRETLQIAPDEYKLTTNFIRKVIEVAVDQINKHSD
LTVSYKPVKTGRAITDFAFKIKKAK---
