# Supplementary material for: Bacteria can maintain rRNA operons solely on plasmids for hundreds of millions of years
Source: Nat Commun. 2023 Nov 14;14:7232. doi: 10.1038/s41467-023-42681-w (PMC10645730; doi:10.1038/s41467-023-42681-w)
Supplement: Supplementary file 7 — Source Data [file 41467_2023_42681_MOESM7_ESM.xlsx]

## Sheet: Fig_2d
Gain (>0) or Loss (<0) Pfam families in the ancestors of the four clades
	Persicobacteraceae	T. saccharophilum	A. ureilytica	O. saccharovorans
PF00011	0	0	0	-1
PF00015	0	0	0	-0.5
PF00023	0	0.5	NaN	1
PF00034	0	NaN	0	0.5
PF00041	0	-0.5	NaN	0
PF00042	0	NaN	0	0.5
PF00044	0	0.5	0	0
PF00056	0	1	0	0
PF00069	0	0	0.5	0
PF00076	1	0.5	NaN	0
PF00078	0	0	0	-0.5
PF00080	0	NaN	0.5	0
PF00089	0	NaN	0.5	-0.5
PF00112	0.5	0	NaN	0
PF00113	0	0.5	NaN	0
PF00115	0	NaN	0	-1
PF00116	0	NaN	0	-0.5
PF00127	0	NaN	0	-0.5
PF00135	0	0	0	-0.5
PF00141	-0.5	NaN	0	-0.5
PF00142	NaN	0.5	0	0
PF00145	0	0.5	0	-0.5
PF00148	NaN	0.5	0	0
PF00150	0	1	0	0
PF00164	0	0.5	0	0
PF00174	0	NaN	0	-0.5
PF00176	0	0.5	0	-0.5
PF00177	0	0.5	0	0
PF00180	0	0	0	-1
PF00181	0	0.5	NaN	0
PF00182	0.5	NaN	NaN	0
PF00183	0	0	0.5	0
PF00188	0	1	0	0
PF00189	0	0.5	NaN	0
PF00190	0	NaN	0	-0.5
PF00195	-1	NaN	-0.5	0
PF00196	0	1	0	0
PF00203	0	0.5	NaN	0
PF00207	0	0.5	0	0
PF00209	0	0.5	NaN	0
PF00211	0.5	0	-0.5	0
PF00218	0	0.5	0	0
PF00221	0	-0.5	0	-0.5
PF00230	0.5	0	0	-0.5
PF00237	0	-0.5	NaN	0
PF00238	0	0.5	NaN	0
PF00239	0	0	0	-0.5
PF00245	0	0	0.5	0
PF00251	0	0.5	0.5	0
PF00252	0	0.5	NaN	0
PF00253	0	0.5	NaN	0
PF00255	0.5	0	NaN	0
PF00258	0	0	0	-0.5
PF00263	0	-0.5	0	-0.5
PF00276	0	0.5	NaN	0
PF00281	0	0.5	NaN	0
PF00282	0	0	0	-0.5
PF00285	0	0	0	-0.5
PF00297	0	0.5	NaN	0
PF00302	1	0	NaN	NaN
PF00303	0	NaN	-0.5	0
PF00310	0	0	NaN	-1
PF00311	0.5	NaN	0	0
PF00324	-0.5	0	0	0
PF00326	0	0.5	0	0
PF00327	0	0.5	NaN	0
PF00330	0	0	0	-1
PF00333	0	0.5	NaN	0
PF00338	0	0.5	NaN	0
PF00347	0	0.5	NaN	0
PF00350	0	1	NaN	0
PF00356	0	0.5	0	0
PF00364	0	0.5	0	0
PF00366	0	0.5	NaN	0
PF00370	0	1	0	0
PF00376	0	0	-0.5	-0.5
PF00384	0	0	0	1
PF00393	-0.5	0	0	0
PF00400	0	0.5	0	0
PF00410	0	0.5	NaN	0
PF00416	0	0.5	NaN	0
PF00437	0	-0.5	0	-1
PF00441	0	NaN	0	-0.5
PF00444	0	-0.5	NaN	0
PF00455	0	1	0	0
PF00460	NaN	0	0	-1
PF00463	0	NaN	0.5	0
PF00465	0.5	0	0	0.5
PF00468	0.5	0	0	0
PF00482	0	-0.5	0	-0.5
PF00490	0	1	NaN	0
PF00491	0	0.5	0	-0.5
PF00510	0	NaN	0	-1
PF00515	0	0	0	-0.5
PF00529	-0.5	0	0	0
PF00532	0.5	1	0	0
PF00560	0.5	NaN	NaN	0
PF00561	0	-0.5	0	NaN
PF00562	0	0.5	0	0
PF00563	0	0	0	0.5
PF00573	0	0.5	NaN	0
PF00576	NaN	NaN	NaN	-0.5
PF00578	0	-0.5	0	NaN
PF00591	0	0.5	0	0
PF00595	-0.5	0	0	0
PF00596	0	1	0	0
PF00623	0	0.5	0	0
PF00639	0	0	-0.5	0
PF00652	0	NaN	0.5	0
PF00654	0	1	0	0
PF00656	0	-0.5	0	0
PF00665	0	0.5	0	-0.5
PF00667	0	NaN	0	-0.5
PF00669	NaN	0	0	-1
PF00673	0	0.5	NaN	0
PF00682	0	0	0	-1
PF00685	0	NaN	-0.5	0
PF00686	1	NaN	NaN	0
PF00689	0.5	1	0	0
PF00690	0.5	1	0	0
PF00692	0.5	0	0	0
PF00694	0	0	0	-1
PF00697	0	0.5	NaN	0
PF00700	NaN	0	0	-1
PF00703	0.5	1	NaN	0
PF00708	-0.5	1	0	0
PF00722	0	1	0	0
PF00724	0	1	0	0
PF00728	0	0	-0.5	0
PF00733	0	0	0.5	0
PF00743	0	NaN	1	0
PF00754	0	0	0	0.5
PF00756	0	0.5	0	0
PF00771	0	0	0	-1
PF00805	0.5	0.5	0	0
PF00813	NaN	0	0	-1
PF00817	0	0	0	-1
PF00825	0	0.5	0	0
PF00828	0	0.5	NaN	0
PF00831	0	0.5	NaN	0
PF00857	0.5	0.5	0	0
PF00860	0.5	0	0.5	0
PF00861	0	0.5	NaN	0
PF00871	0.5	0	0	0
PF00872	0	-0.5	0	-0.5
PF00875	0	NaN	NaN	-0.5
PF00881	0	1	0	0
PF00884	0	-0.5	0	0.5
PF00891	0	-0.5	0	0
PF00923	0	1	0	0
PF00930	0	NaN	NaN	-0.5
PF00939	-0.5	NaN	0	0
PF00941	-0.5	0	0	0
PF00959	0	0	0	-0.5
PF00970	0	0.5	0	0
PF00975	0	0	-0.5	-0.5
PF00984	0	0.5	0	0
PF00989	0	-0.5	0	0
PF00990	0	0	0	0.5
PF01022	0	0	0	-0.5
PF01027	0.5	0	0	0
PF01028	-0.5	NaN	NaN	0
PF01032	0	0.5	0	0
PF01036	-0.5	NaN	0	0
PF01042	0	0.5	0	0
PF01050	0	0.5	0	0
PF01051	1	1	1	1
PF01052	NaN	0	0	-1
PF01055	0	1	0.5	0
PF01061	0.5	0.5	0	0
PF01062	0	NaN	1	0
PF01070	0	0	0	0.5
PF01077	0	0	0	-1
PF01081	0.5	0	0	0
PF01087	0.5	1	NaN	0
PF01126	0	NaN	0	-0.5
PF01136	1	0	NaN	0
PF01139	0	1	NaN	0
PF01152	-0.5	NaN	0	0
PF01155	0	1	NaN	0
PF01161	0.5	0	0	0
PF01169	NaN	-1	NaN	0
PF01174	NaN	1	NaN	0
PF01175	0	NaN	0	-0.5
PF01183	0	1	NaN	0
PF01184	1	NaN	NaN	0
PF01187	NaN	1	NaN	NaN
PF01192	0	-1	NaN	0
PF01205	0	0	0.5	0
PF01212	0	0.5	NaN	0
PF01218	0	NaN	NaN	-1
PF01226	0.5	0	0.5	0
PF01228	1	0	NaN	0
PF01232	0.5	0	0	0
PF01234	NaN	NaN	-0.5	NaN
PF01235	0	0.5	0	0
PF01243	0	0.5	0	0
PF01244	-0.5	0	0	0
PF01261	0	0	0	-1
PF01268	0.5	0	0	0
PF01276	0	NaN	1	0
PF01292	0.5	NaN	0	0
PF01301	0	1	NaN	0
PF01311	NaN	0	0	-1
PF01312	NaN	0	0	-1
PF01313	NaN	0	0	-1
PF01315	-0.5	0	0	0
PF01321	0.5	-1	0	0
PF01326	0	0.5	0	0
PF01339	0.5	0	0	-0.5
PF01343	0	0	0	-0.5
PF01346	-0.5	NaN	NaN	0
PF01361	0.5	-0.5	0	0
PF01379	0	1	NaN	0
PF01384	0	NaN	0.5	0
PF01385	0	1	NaN	0
PF01402	0	0	0	-0.5
PF01418	NaN	0	0	-0.5
PF01420	0	0.5	0	0.5
PF01427	0.5	0	NaN	0
PF01431	0.5	0	NaN	0
PF01433	0	NaN	NaN	-0.5
PF01435	0	0.5	0	0
PF01442	NaN	0.5	0	NaN
PF01472	0	NaN	NaN	-0.5
PF01478	0	-0.5	0	-0.5
PF01493	0	0	0	-1
PF01494	0	0.5	0	0
PF01497	0	0.5	0	0
PF01501	0	0.5	0	0.5
PF01507	0	0.5	0	-1
PF01512	0.5	0	NaN	0
PF01514	NaN	0	0	-1
PF01523	-0.5	0	NaN	0
PF01526	0	NaN	0	-0.5
PF01527	0	-0.5	0	0
PF01532	0.5	NaN	NaN	NaN
PF01548	0	-0.5	0	-0.5
PF01557	0	NaN	0	-0.5
PF01558	0.5	0.5	-0.5	0
PF01564	0.5	NaN	0	-1
PF01566	-0.5	0	0	0
PF01568	0	0	0	1
PF01569	0	0	0	-0.5
PF01583	0	NaN	-0.5	-1
PF01584	-0.5	0	0	-0.5
PF01590	-0.5	0	0	-0.5
PF01609	0	0	0	-0.5
PF01610	0	NaN	-0.5	-0.5
PF01613	0	0	0	-0.5
PF01614	1	0	0	0
PF01619	0	NaN	NaN	-1
PF01625	0	1	0	0
PF01627	0	0	0	-0.5
PF01636	0	-0.5	0	NaN
PF01637	0	0.5	NaN	0
PF01638	0	0	0	0.5
PF01643	0.5	0	NaN	NaN
PF01645	0	0	0	-1
PF01654	0.5	NaN	0	0
PF01661	0	0.5	0	0
PF01676	0	0	0	0.5
PF01678	0	1	NaN	0
PF01679	0	0	NaN	-1
PF01680	NaN	1	NaN	0
PF01695	0	-0.5	0	0
PF01706	0	0	0	-1
PF01717	0	0.5	0.5	-1
PF01724	NaN	NaN	0.5	0
PF01729	NaN	1	0	0
PF01738	0	0	0	0.5
PF01739	0.5	0	0	-0.5
PF01740	0	0	0	-1
PF01741	0	-0.5	NaN	0
PF01755	0	NaN	0	-0.5
PF01757	0	0.5	0	0
PF01783	0	-1	NaN	0
PF01794	0	NaN	0	-0.5
PF01797	0	-0.5	NaN	0
PF01799	-0.5	1	0	0.5
PF01804	0	NaN	-0.5	0
PF01809	0	0.5	0	0
PF01812	0	0	0	-1
PF01814	0	0.5	0	0
PF01835	0	0.5	0	0
PF01844	0	0.5	0	-0.5
PF01845	NaN	NaN	NaN	-0.5
PF01850	0	0	0	-1
PF01855	0.5	0.5	NaN	0
PF01863	0	-0.5	0	0
PF01867	0	0.5	0	-0.5
PF01885	0.5	1	NaN	0
PF01888	0	0.5	0	0
PF01890	0	0.5	NaN	0
PF01895	0	0.5	0	0
PF01903	0.5	NaN	NaN	0
PF01904	-0.5	0	0	-0.5
PF01914	0	1	0	0
PF01915	0	0.5	0	0
PF01925	0	0	0	-1
PF01928	1	0.5	0	0
PF01930	0	1	0	0
PF01935	0	1	0	0
PF01936	0	1	0	0
PF01943	0	0.5	0	-0.5
PF01957	0	0.5	0	0
PF01964	0.5	1	0	-0.5
PF01988	-0.5	0	0	-0.5
PF01991	NaN	-0.5	NaN	NaN
PF02001	NaN	1	NaN	NaN
PF02018	0	0.5	NaN	NaN
PF02040	NaN	0	0	-0.5
PF02049	NaN	0	0	-1
PF02050	NaN	0	0	-0.5
PF02056	0	0	0.5	0
PF02065	0	1	NaN	0
PF02073	1	0	NaN	0
PF02086	0	0	0	-0.5
PF02107	NaN	NaN	0	-1
PF02110	0	-0.5	0	0
PF02119	NaN	NaN	0	-1
PF02126	0	0	0.5	0
PF02129	0	1	0	-0.5
PF02133	0	-0.5	0	0
PF02154	NaN	0	0	-1
PF02156	-0.5	0.5	0	0
PF02219	0	0	0	-1
PF02229	NaN	-0.5	NaN	NaN
PF02237	0	-0.5	NaN	0
PF02245	-1	NaN	0	0
PF02261	0	1	NaN	0
PF02277	0	0.5	NaN	0
PF02283	0	0.5	NaN	0
PF02302	NaN	1	0	0
PF02308	0	0	0.5	-0.5
PF02311	0	0.5	0	-0.5
PF02322	0.5	NaN	0	0
PF02335	0.5	NaN	NaN	NaN
PF02342	0	1	0	0
PF02368	0	0.5	NaN	NaN
PF02371	0	-0.5	0	-0.5
PF02378	NaN	0.5	NaN	0
PF02381	-0.5	-1	NaN	0
PF02384	0	0	0	0.5
PF02421	0	0.5	NaN	0
PF02423	0.5	0	0	-0.5
PF02426	NaN	NaN	0	1
PF02435	0	NaN	NaN	-0.5
PF02436	0	0.5	0	0
PF02441	0	0.5	0	0
PF02445	0	1	0	0
PF02447	0	0	0.5	0
PF02452	0	-0.5	0	-0.5
PF02469	0	0	0	-0.5
PF02493	0.5	1	NaN	0
PF02498	0	-0.5	0	-0.5
PF02503	0	1	NaN	0
PF02511	0	0.5	0.5	0
PF02517	0	0	0	-0.5
PF02525	0	0.5	0	0.5
PF02534	0	0	0.5	-0.5
PF02535	0	0.5	0	0
PF02537	-1	-0.5	0	0
PF02541	0	1	NaN	0
PF02548	0	0.5	0	0
PF02554	0.5	0	0	0
PF02557	0	0	0.5	0
PF02558	0	0.5	0	0
PF02567	0	0	0	-0.5
PF02568	0.5	0	NaN	0
PF02569	0	0.5	0	0
PF02570	0	0.5	NaN	0
PF02571	0	0.5	NaN	0
PF02572	NaN	1	NaN	0
PF02574	0	0	0	-0.5
PF02579	0	0.5	NaN	0
PF02583	0	0.5	0	-0.5
PF02585	0	0	0	-0.5
PF02586	0	NaN	0	-0.5
PF02588	0.5	0	NaN	0
PF02589	0.5	-0.5	0	-0.5
PF02594	NaN	NaN	0.5	0
PF02595	0.5	0	NaN	-1
PF02597	0	0.5	0	0
PF02602	0	1	0	0
PF02604	0	-0.5	0.5	-0.5
PF02610	0	1	NaN	0
PF02611	NaN	NaN	0	-0.5
PF02617	0	1	0	0
PF02625	0	0	0	0.5
PF02627	0	1	0	0
PF02630	0	NaN	0	-1
PF02634	0	0	0	1
PF02638	0.5	0	NaN	NaN
PF02646	-0.5	-0.5	NaN	0
PF02654	0	0.5	NaN	0
PF02655	0	0	-0.5	0
PF02661	0	0.5	0.5	0
PF02668	0	NaN	NaN	-0.5
PF02675	0.5	NaN	0	-1
PF02683	0	NaN	0	0.5
PF02689	-0.5	NaN	NaN	NaN
PF02690	0	0	-0.5	0
PF02696	0	NaN	0	-1
PF02698	0	0.5	0	0
PF02719	0	0	0	-0.5
PF02733	0.5	0	0	0
PF02735	0	NaN	-0.5	0
PF02738	-0.5	0	0	0.5
PF02743	0	0	0.5	0
PF02744	0.5	1	NaN	0
PF02749	0	1	0	0
PF02770	0	NaN	0	-1
PF02771	0	NaN	0	-1
PF02782	0	1	0	0
PF02797	-1	NaN	-0.5	0
PF02800	0	0.5	0	0
PF02806	0	0	NaN	-0.5
PF02829	NaN	1	NaN	NaN
PF02833	1	0	NaN	NaN
PF02836	0	1	NaN	0
PF02837	0.5	1	NaN	0
PF02866	0	1	0	0
PF02872	0.5	1	0	0
PF02885	0	0.5	0	0
PF02894	0	0	0	0.5
PF02895	-0.5	0	0	-0.5
PF02896	-0.5	0	0	0
PF02901	1	0	NaN	0
PF02903	NaN	1	NaN	NaN
PF02910	0	0	0	0.5
PF02915	0	0	0	0.5
PF02952	0.5	0	NaN	0
PF03006	0	-0.5	0	0
PF03008	0	0.5	NaN	NaN
PF03009	0	0	0	-0.5
PF03022	1	NaN	0	0
PF03030	0	-1	0	0
PF03050	0	0	0	-0.5
PF03051	1	NaN	NaN	NaN
PF03061	0	-0.5	0	0
PF03062	0	-0.5	0	0
PF03073	0	1	0	0
PF03091	0	NaN	0.5	0
PF03109	0.5	NaN	0	0
PF03135	0	0	0	-0.5
PF03143	0	0.5	0	0
PF03168	0	1	NaN	0
PF03169	0	0.5	NaN	-0.5
PF03171	-1	NaN	0	0
PF03186	0	0.5	NaN	0
PF03190	0	NaN	0.5	0
PF03193	0	0	-0.5	0
PF03200	0.5	0	NaN	NaN
PF03235	0	0.5	0	-0.5
PF03237	0	0	0	-0.5
PF03241	NaN	NaN	NaN	-0.5
PF03275	0	0.5	0	-0.5
PF03279	0	-0.5	NaN	0
PF03301	-0.5	NaN	0	0
PF03306	-0.5	0	NaN	0
PF03313	0	0.5	0	0.5
PF03315	0	0.5	0	0.5
PF03321	0	1	NaN	0
PF03328	-0.5	0	0	0
PF03330	0	1	0	0
PF03354	0	0	0	-0.5
PF03374	0	0	0	-0.5
PF03382	0	-0.5	NaN	NaN
PF03389	NaN	NaN	0	-0.5
PF03412	0	-0.5	0	0.5
PF03415	0	-0.5	NaN	0
PF03428	NaN	NaN	0.5	-0.5
PF03441	0	NaN	-0.5	-0.5
PF03446	-0.5	0	0	0
PF03450	-0.5	0	0	0
PF03457	0.5	NaN	NaN	0
PF03458	0	0	0	-1
PF03460	0	0	0	-1
PF03473	0	0	-0.5	0
PF03476	0	NaN	-0.5	0
PF03480	-1	0	0	0
PF03485	0.5	0	NaN	0
PF03486	0	0	1	0
PF03524	NaN	0	0	-0.5
PF03544	0	-0.5	-0.5	NaN
PF03547	0	0.5	0	0.5
PF03548	0.5	0	NaN	0
PF03551	0	0	0.5	-0.5
PF03567	0.5	NaN	0	-0.5
PF03575	0.5	0	NaN	0
PF03577	0	1	NaN	0
PF03583	0.5	0	NaN	0
PF03588	0	1	NaN	0
PF03591	NaN	0	0	1
PF03601	1	0	0.5	0
PF03603	-0.5	NaN	NaN	NaN
PF03626	0	NaN	0	-1
PF03640	0	NaN	0.5	0
PF03653	-1	NaN	0	0
PF03692	0.5	0.5	0	0
PF03705	0.5	0	0	-0.5
PF03709	NaN	NaN	1	0
PF03711	0	NaN	1	0
PF03714	NaN	1	NaN	NaN
PF03719	0	0.5	NaN	0
PF03720	0	0.5	0	0
PF03721	0	1	0	0
PF03724	0	1	0	0
PF03729	0	-1	0	0
PF03741	-0.5	NaN	0	0
PF03743	NaN	0	0	-0.5
PF03744	NaN	1	NaN	NaN
PF03747	0	-0.5	0	0
PF03748	NaN	0	0	-1
PF03781	0	0	0	1
PF03783	0.5	-0.5	0	0
PF03786	0	0.5	0	0
PF03787	0	1	NaN	0
PF03788	1	0	0	0
PF03797	0	0	0	0.5
PF03806	0.5	0	0	0
PF03819	0	0.5	NaN	0
PF03824	0	0	0	-0.5
PF03825	-0.5	0	NaN	NaN
PF03831	0	NaN	0	0.5
PF03852	0	0.5	0	0
PF03861	NaN	0	0	-0.5
PF03865	0	0	0	-0.5
PF03881	0	-0.5	0	0
PF03900	0	1	NaN	0
PF03928	0	NaN	0	-1
PF03932	0.5	NaN	0	0
PF03934	NaN	NaN	0	-0.5
PF03947	0	0.5	NaN	0
PF03952	0	0.5	NaN	0
PF03958	NaN	0	0.5	-0.5
PF03959	-0.5	0	NaN	0
PF03960	0	0.5	0	0
PF03963	NaN	0	0	-1
PF03975	0	0	0	-0.5
PF03976	0.5	0	0	0
PF03989	0	0.5	0	0
PF04012	0.5	NaN	0.5	0
PF04014	0	0.5	0	-0.5
PF04018	0	0.5	NaN	NaN
PF04020	-0.5	NaN	NaN	0
PF04024	0	1	NaN	0
PF04030	0	NaN	0.5	0
PF04041	0	1	NaN	0
PF04060	0.5	0	NaN	0
PF04071	NaN	-0.5	NaN	NaN
PF04072	0	0.5	NaN	0
PF04087	0.5	NaN	NaN	0
PF04095	0.5	0	NaN	0
PF04102	NaN	0.5	NaN	NaN
PF04107	-0.5	NaN	0	0
PF04127	0	0.5	NaN	0
PF04131	NaN	0	-0.5	0
PF04138	0	0.5	0	-1
PF04140	0	NaN	-0.5	0
PF04172	1	0	0	0
PF04185	-0.5	NaN	0	0
PF04187	0.5	NaN	0	0
PF04193	-0.5	0	NaN	0
PF04216	NaN	NaN	0	1
PF04221	NaN	0	0	-0.5
PF04226	0	0.5	0	0
PF04234	0	NaN	0.5	0
PF04237	0	0.5	NaN	0
PF04244	0	NaN	-1	0
PF04246	0	0.5	NaN	0
PF04248	-0.5	NaN	0	0
PF04250	-0.5	NaN	0	0
PF04255	0	NaN	-0.5	0
PF04256	0	1	NaN	NaN
PF04260	NaN	1	NaN	NaN
PF04262	1	NaN	NaN	NaN
PF04264	0	NaN	1	-1
PF04265	NaN	-1	-0.5	NaN
PF04273	0	NaN	0	-0.5
PF04277	1	0	NaN	0
PF04285	0.5	NaN	0	0
PF04290	-1	0	0	0
PF04293	0.5	NaN	0	0
PF04294	0.5	0	NaN	NaN
PF04298	-1	0	NaN	0
PF04301	1	NaN	NaN	NaN
PF04306	-0.5	0	NaN	NaN
PF04313	0	0.5	-0.5	0.5
PF04324	0	0	0	-0.5
PF04326	0	-0.5	0	0
PF04335	0	0	0	-0.5
PF04343	0	0	0	0.5
PF04365	0	0.5	0	-0.5
PF04367	-1	NaN	0	0
PF04376	NaN	1	NaN	0
PF04377	0	1	NaN	0
PF04390	0	NaN	0	-0.5
PF04392	0	-1	0.5	0
PF04434	0	1	NaN	0
PF04444	0	NaN	0.5	0
PF04446	0.5	NaN	NaN	NaN
PF04463	1	0	NaN	0
PF04471	0	0	0	-0.5
PF04474	NaN	-0.5	NaN	0
PF04488	0	0	0	0.5
PF04536	0	0.5	0	0
PF04556	0	1	NaN	NaN
PF04560	0	0.5	0	0
PF04561	0	0.5	0	0
PF04563	0	0.5	0	0
PF04565	0	0.5	0	0
PF04577	0.5	NaN	-0.5	0
PF04586	0	0	0	-0.5
PF04587	NaN	NaN	-0.5	NaN
PF04610	NaN	0	0	-0.5
PF04616	0.5	0	0	0
PF04675	-0.5	NaN	0	0
PF04717	NaN	0	0	-0.5
PF04733	0	-0.5	NaN	0
PF04773	0	0	0	-0.5
PF04784	-1	NaN	0	0
PF04794	-0.5	0	NaN	0
PF04796	NaN	0	0	-0.5
PF04860	0	0	0	-0.5
PF04865	0	0	0	-1
PF04879	0	0	0	1
PF04883	0	0	0.5	0
PF04892	0	0.5	0	0
PF04898	0	-0.5	NaN	-1
PF04909	0	0.5	0	0
PF04932	0	NaN	0	-0.5
PF04940	-0.5	NaN	0	0
PF04952	-1	0	0	0
PF04954	0	NaN	0	-0.5
PF04956	NaN	0	0	-0.5
PF04964	NaN	NaN	0	-0.5
PF04973	0	1	NaN	0
PF04982	0.5	NaN	NaN	0
PF04983	0	0.5	0	0
PF04984	0.5	0	0	-0.5
PF04991	0	-0.5	NaN	0
PF04993	0	0.5	0.5	0
PF04995	NaN	NaN	NaN	-0.5
PF04997	0	0.5	0	0
PF04998	0	0.5	0	0
PF04999	NaN	0.5	NaN	0
PF05000	0	0.5	0	0
PF05015	0	0	0	-0.5
PF05016	-1	-0.5	0	-0.5
PF05028	NaN	1	NaN	NaN
PF05045	0	0	0	-0.5
PF05050	0	0	-0.5	-0.5
PF05065	0	0	0	-0.5
PF05101	NaN	0	0	-0.5
PF05107	0	1	0	0
PF05118	0	NaN	0	-0.5
PF05128	-0.5	1	NaN	0
PF05136	NaN	NaN	0	-0.5
PF05140	0.5	NaN	NaN	NaN
PF05154	0.5	0.5	0	0
PF05157	0	NaN	0	-0.5
PF05163	0	NaN	0.5	0
PF05175	0	0	0	0.5
PF05176	-0.5	NaN	NaN	NaN
PF05201	0	1	NaN	0
PF05209	NaN	NaN	NaN	0.5
PF05257	0	0	0.5	0
PF05284	NaN	NaN	0	-0.5
PF05336	0	1	0	0
PF05360	1	NaN	0.5	0
PF05368	0	0	0	-0.5
PF05378	0	0	0	-0.5
PF05401	0	NaN	-0.5	-0.5
PF05402	0	0.5	0	0
PF05406	0	NaN	0	-0.5
PF05425	0	NaN	0.5	0
PF05437	NaN	0	0	1
PF05523	0	0.5	0	0
PF05524	0	0.5	0	0
PF05525	1	NaN	NaN	NaN
PF05534	0	-0.5	0	-0.5
PF05559	0	-1	NaN	0
PF05573	-0.5	NaN	NaN	0
PF05593	0	-0.5	NaN	0
PF05598	0	0	0	-0.5
PF05628	NaN	-0.5	NaN	NaN
PF05635	-0.5	0.5	NaN	0
PF05649	0.5	0	NaN	0
PF05656	0	0.5	0	-0.5
PF05681	1	0	-0.5	0
PF05683	1	0	-0.5	0
PF05690	1	1	0	-0.5
PF05698	0.5	0	NaN	0
PF05704	0	1	NaN	0
PF05717	0	0	0	-0.5
PF05721	0	NaN	0	-0.5
PF05726	-0.5	0	0	1
PF05728	0	1	NaN	0
PF05762	0	1	0	0
PF05787	0	NaN	-0.5	0
PF05816	0	1	NaN	0
PF05838	0.5	NaN	0	-0.5
PF05860	NaN	NaN	0	-0.5
PF05872	0	0	-0.5	0
PF05876	NaN	NaN	0	-0.5
PF05930	0	NaN	0	-0.5
PF05936	0	NaN	0.5	0
PF05954	0	0	0	-0.5
PF05960	0.5	NaN	NaN	-0.5
PF05970	-0.5	0	NaN	NaN
PF05971	0.5	NaN	NaN	NaN
PF05973	0	-0.5	0	-0.5
PF05974	0	NaN	0	-0.5
PF05985	0	0	0	-0.5
PF06032	NaN	NaN	0.5	0
PF06037	-0.5	NaN	0	0
PF06042	NaN	NaN	0.5	0
PF06048	NaN	NaN	NaN	-0.5
PF06052	-1	NaN	NaN	0
PF06054	0	1	NaN	0
PF06059	NaN	NaN	0.5	NaN
PF06073	NaN	NaN	NaN	-1
PF06089	0	NaN	NaN	-0.5
PF06094	0	NaN	0.5	0
PF06114	0	-0.5	0	1
PF06134	0	1	NaN	NaN
PF06146	0	NaN	0	-0.5
PF06165	0	0.5	0	0
PF06172	0.5	0	0	0
PF06175	-1	NaN	NaN	NaN
PF06180	NaN	0.5	NaN	NaN
PF06187	NaN	NaN	0.5	0
PF06245	-1	0	NaN	0
PF06250	0	-0.5	NaN	0
PF06267	-0.5	NaN	0	0
PF06271	0	0	0	-0.5
PF06276	0	0	1	0
PF06381	NaN	NaN	0	-0.5
PF06415	0	0.5	NaN	0.5
PF06429	NaN	0	0	-1
PF06445	0	-0.5	NaN	0
PF06480	0.5	0	NaN	0
PF06481	NaN	NaN	0	-1
PF06541	NaN	0.5	NaN	NaN
PF06580	0	1	NaN	0
PF06695	0	-0.5	NaN	NaN
PF06719	0.5	0	0.5	-0.5
PF06724	-0.5	NaN	0	0
PF06738	0.5	0	NaN	0
PF06744	NaN	NaN	0.5	0
PF06745	0	0	-0.5	0
PF06748	NaN	NaN	0	-1
PF06750	NaN	NaN	NaN	-0.5
PF06751	0	0	0	-0.5
PF06761	NaN	NaN	0.5	0
PF06769	0	-0.5	0	0
PF06776	NaN	NaN	0	0.5
PF06791	NaN	0	0.5	0
PF06798	0.5	NaN	0	0
PF06803	0	-0.5	0	0
PF06808	-1	0	0	0
PF06824	1	NaN	NaN	NaN
PF06826	1	0	0	0
PF06832	0	0.5	0	-0.5
PF06890	NaN	0	0	-0.5
PF06912	0.5	0	0	0
PF06935	NaN	1	0	NaN
PF06941	0	1	0	0
PF06965	-0.5	NaN	0	0.5
PF06966	-0.5	0	NaN	0
PF06968	0	0.5	0	0
PF06969	0	-0.5	0	0
PF06996	0	NaN	0.5	0
PF07007	0	NaN	0	-0.5
PF07012	0	NaN	0.5	0
PF07015	0	NaN	0	-0.5
PF07021	NaN	NaN	NaN	-1
PF07022	0	-0.5	NaN	0
PF07045	0	NaN	0	-0.5
PF07063	1	NaN	0	0
PF07080	-0.5	NaN	0	-0.5
PF07081	0.5	0	0.5	0
PF07157	NaN	0	0	-0.5
PF07221	0	1	0.5	0
PF07228	0	0	1	0
PF07250	NaN	NaN	0.5	NaN
PF07264	1	NaN	0	0
PF07282	0	1	NaN	0
PF07286	NaN	0	0.5	0
PF07290	0.5	NaN	0	NaN
PF07298	0	NaN	-0.5	0
PF07309	NaN	NaN	0	-1
PF07311	0	NaN	-0.5	0
PF07313	0.5	NaN	NaN	0
PF07362	NaN	NaN	NaN	-0.5
PF07385	0	0	-0.5	0
PF07396	0	NaN	0.5	-0.5
PF07409	NaN	0	0	-0.5
PF07461	0	1	NaN	NaN
PF07495	0	0.5	NaN	0
PF07506	0	NaN	0.5	0
PF07508	0	0	0	-0.5
PF07510	0	1	0	0
PF07519	0	NaN	-0.5	1
PF07520	NaN	NaN	NaN	1
PF07523	NaN	-0.5	NaN	NaN
PF07532	0	0.5	NaN	NaN
PF07538	0	NaN	0	-1
PF07582	-1	0	0	0
PF07593	-0.5	NaN	0	NaN
PF07660	0.5	NaN	0	-0.5
PF07664	0	0.5	NaN	0
PF07669	0	0.5	0	0
PF07670	0	0.5	0	0
PF07676	0	-0.5	NaN	0
PF07678	0	1	0	0
PF07681	0	0	0	-0.5
PF07685	0	0.5	NaN	0
PF07690	0	0.5	0	NaN
PF07693	0	0.5	0	0
PF07694	NaN	NaN	-0.5	0
PF07702	0	0	0	-0.5
PF07703	0	0.5	0	0
PF07705	-0.5	NaN	NaN	0
PF07715	0	-0.5	0	NaN
PF07719	0	-1	0	1
PF07721	0	NaN	-0.5	0
PF07728	0	0.5	0	0
PF07729	0	0.5	0	0
PF07730	0	0.5	-0.5	0
PF07745	0.5	0	NaN	NaN
PF07751	0	-0.5	0	0
PF07786	0.5	0	0	0
PF07804	0	0.5	0	-0.5
PF07813	0	NaN	0	-0.5
PF07831	0.5	0.5	0	0
PF07859	0.5	0	0	0
PF07876	0.5	1	0	0
PF07881	1	0	NaN	0
PF07882	1	0	NaN	0
PF07883	0	0.5	0	0
PF07885	0	1	0	0
PF07905	NaN	0.5	0	0
PF07920	0	NaN	0.5	NaN
PF07927	0	-0.5	0	-0.5
PF07947	-1	0	NaN	NaN
PF07963	0	0	0	-0.5
PF07987	NaN	NaN	-0.5	0
PF07995	-0.5	NaN	0	0
PF08000	0	1	0	0
PF08003	-0.5	NaN	0	0
PF08009	NaN	NaN	-0.5	0
PF08011	1	0.5	NaN	NaN
PF08013	0	NaN	0.5	0
PF08020	-0.5	-0.5	NaN	0
PF08021	0	NaN	0	-0.5
PF08028	0	NaN	0	-0.5
PF08042	NaN	NaN	0	1
PF08125	0.5	0	0	0
PF08173	NaN	NaN	0.5	0
PF08220	0	1	0	0
PF08238	0	0.5	0	0
PF08244	0	0.5	0.5	0
PF08267	0	0.5	NaN	-0.5
PF08269	0	0	1	0
PF08298	0.5	NaN	0	0
PF08305	0.5	NaN	NaN	NaN
PF08308	0	-1	NaN	0
PF08327	0	NaN	-0.5	0
PF08331	0	NaN	NaN	0.5
PF08334	0	0.5	0	-0.5
PF08345	NaN	0	0	-1
PF08378	0	1	NaN	0.5
PF08401	0	0	0	-0.5
PF08410	0	NaN	0	1
PF08417	NaN	NaN	0.5	NaN
PF08443	0	0	0.5	0
PF08463	0	-0.5	0	0
PF08479	NaN	0	0	-0.5
PF08487	0.5	0	NaN	0
PF08494	-1	NaN	NaN	0
PF08497	0.5	0	NaN	NaN
PF08502	0	0	NaN	-1
PF08530	0	NaN	-0.5	-0.5
PF08534	0	0.5	0	0
PF08543	0.5	0	0	-0.5
PF08548	NaN	NaN	0.5	0
PF08592	-0.5	NaN	0	0
PF08659	1	0	0	-0.5
PF08666	0	0.5	0	0
PF08719	0.5	NaN	NaN	0
PF08751	0	NaN	0	-0.5
PF08753	NaN	NaN	0.5	0
PF08757	0	-0.5	NaN	0
PF08798	NaN	0	0	0.5
PF08843	0	-0.5	0.5	-0.5
PF08856	0	NaN	0	-0.5
PF08867	0	1	0	0
PF08874	-0.5	0	NaN	0
PF08902	0	-0.5	NaN	NaN
PF08903	NaN	-0.5	NaN	NaN
PF08905	NaN	-0.5	0	NaN
PF08946	NaN	NaN	NaN	1
PF09084	0	0.5	0	0
PF09094	NaN	-1	NaN	NaN
PF09112	1	NaN	NaN	NaN
PF09113	1	NaN	NaN	NaN
PF09118	0	NaN	0.5	0
PF09163	NaN	NaN	0	1
PF09186	0	0.5	0.5	0
PF09223	NaN	1	0	NaN
PF09234	0	1	NaN	0
PF09250	NaN	0	0.5	-0.5
PF09278	0	0	-0.5	-0.5
PF09299	0	0	-0.5	0
PF09314	0	0	0.5	NaN
PF09339	1	-0.5	0	0
PF09344	NaN	0	0	0.5
PF09346	0	1	0	0
PF09347	0	NaN	0.5	-0.5
PF09359	0	-0.5	NaN	NaN
PF09374	0.5	NaN	0	0
PF09411	0.5	NaN	NaN	0
PF09455	0	1	NaN	0
PF09492	0	-1	0	NaN
PF09553	0	1	NaN	NaN
PF09563	NaN	0.5	NaN	NaN
PF09570	0	1	NaN	0
PF09601	0	NaN	0.5	0
PF09695	1	NaN	NaN	NaN
PF09704	0	1	0	0
PF09707	NaN	0	0	0.5
PF09709	0	1	0	0
PF09722	0	0	0.5	0
PF09818	0.5	NaN	NaN	NaN
PF09820	1	0.5	NaN	NaN
PF09821	NaN	NaN	0.5	0
PF09827	0	0.5	0	0
PF09828	0	NaN	0.5	0
PF09837	-1	NaN	0	0
PF09848	0	1	NaN	0
PF09850	0	NaN	0.5	0
PF09851	0.5	-0.5	0	-0.5
PF09855	0.5	NaN	NaN	NaN
PF09856	0	NaN	0.5	0
PF09924	0	-0.5	0	0
PF09928	NaN	NaN	-0.5	0
PF09932	0	NaN	0.5	0
PF09935	0.5	NaN	NaN	0
PF09955	NaN	NaN	-0.5	0
PF09957	-0.5	0	0	0
PF09967	0	1	NaN	0
PF09976	0	-0.5	0	0.5
PF09979	NaN	NaN	0	-0.5
PF09982	1	NaN	NaN	0
PF09992	0	0.5	0	NaN
PF10006	-0.5	0	NaN	0
PF10009	0	NaN	0	-0.5
PF10013	0	NaN	-0.5	0
PF10021	0	1	NaN	NaN
PF10026	0.5	NaN	0	0
PF10027	0	NaN	0.5	0
PF10035	0	0.5	NaN	NaN
PF10038	NaN	NaN	0	-0.5
PF10040	NaN	1	NaN	0
PF10047	0	-0.5	NaN	0
PF10066	NaN	1	NaN	0
PF10067	-0.5	NaN	NaN	0
PF10074	NaN	NaN	0	-0.5
PF10076	NaN	0	0	-0.5
PF10081	NaN	NaN	-0.5	NaN
PF10099	-0.5	NaN	0	0
PF10107	NaN	0.5	NaN	NaN
PF10117	0	0	0	1
PF10119	0	NaN	0.5	0
PF10127	0	1	NaN	0
PF10134	NaN	NaN	0	-0.5
PF10135	NaN	0	0	-1
PF10139	NaN	NaN	NaN	1
PF10262	0.5	NaN	NaN	0
PF10282	0	0	0.5	0
PF10371	0	0.5	NaN	0
PF10385	0	0.5	0	0
PF10387	0	-0.5	0	-0.5
PF10410	0	0.5	0	0
PF10414	NaN	NaN	0	-1
PF10442	0	0.5	0	0
PF10459	1	NaN	NaN	-0.5
PF10460	NaN	0.5	NaN	NaN
PF10502	0	0	0	-0.5
PF10504	-1	NaN	NaN	NaN
PF10509	0.5	0	NaN	0
PF10518	0	0	0	-0.5
PF10543	0	0.5	NaN	0
PF10544	0	1	0	0
PF10576	0	0	0	-0.5
PF10592	0	1	0	0
PF10604	0	NaN	0	-0.5
PF10614	0	NaN	0.5	0
PF10618	NaN	0	0	-0.5
PF10678	1	NaN	NaN	NaN
PF10686	0	0	0	-0.5
PF10688	1	0	0	0
PF10722	1	0	0	0
PF10727	0	NaN	0.5	NaN
PF10741	NaN	NaN	0	-0.5
PF10861	-0.5	NaN	NaN	0
PF10931	NaN	NaN	-0.5	NaN
PF10948	NaN	NaN	NaN	-0.5
PF10962	0	0.5	NaN	NaN
PF10990	0	NaN	0.5	0
PF11000	NaN	NaN	0	-0.5
PF11011	NaN	NaN	NaN	-1
PF11041	NaN	NaN	0	-0.5
PF11071	-0.5	NaN	0	NaN
PF11160	0	NaN	-1	0
PF11162	NaN	NaN	NaN	-0.5
PF11175	0.5	0	NaN	0
PF11187	0	0.5	NaN	0
PF11188	-0.5	0	NaN	0
PF11196	0.5	NaN	0	0
PF11220	NaN	0.5	NaN	NaN
PF11351	0.5	NaN	NaN	0
PF11391	0	1	1	0
PF11443	NaN	1	NaN	NaN
PF11533	NaN	NaN	NaN	-0.5
PF11563	0	NaN	0	-0.5
PF11650	NaN	NaN	NaN	1
PF11651	NaN	0	0	1
PF11659	NaN	-0.5	NaN	0
PF11700	-0.5	0	1	0
PF11734	0	1	NaN	NaN
PF11738	0.5	0	NaN	0
PF11750	0	1	0	0
PF11760	0	0.5	NaN	0
PF11762	0	1	NaN	0
PF11794	NaN	NaN	NaN	-0.5
PF11799	0	0	0	-1
PF11800	NaN	NaN	0.5	-0.5
PF11810	1	NaN	NaN	NaN
PF11814	NaN	NaN	-0.5	0
PF11818	-1	NaN	NaN	NaN
PF11838	0	NaN	NaN	-1
PF11842	0.5	0	NaN	NaN
PF11843	NaN	0	0	-0.5
PF11845	0	NaN	1	0
PF11849	NaN	NaN	-0.5	0
PF11863	NaN	NaN	0	-0.5
PF11867	0	-0.5	0	0
PF11870	0	NaN	0	-0.5
PF11896	-0.5	NaN	NaN	0
PF11907	0	-0.5	0	0
PF11974	0	0.5	0	-0.5
PF11975	0	0	0.5	0
PF11982	NaN	NaN	0.5	0
PF12010	NaN	1	NaN	NaN
PF12019	0	NaN	0.5	0
PF12034	-1	NaN	NaN	0
PF12094	-0.5	NaN	NaN	NaN
PF12099	0.5	NaN	NaN	NaN
PF12128	1	NaN	NaN	NaN
PF12146	0	-1	0	0
PF12158	0	1	NaN	0
PF12161	-0.5	-1	-0.5	0.5
PF12215	0.5	NaN	NaN	NaN
PF12245	NaN	0.5	0	0
PF12276	NaN	NaN	1	0
PF12323	0	1	NaN	0
PF12345	-0.5	NaN	NaN	0
PF12368	-0.5	NaN	0	NaN
PF12388	-0.5	NaN	0	NaN
PF12391	0	NaN	0.5	0
PF12419	1	0	NaN	0
PF12450	-1	NaN	NaN	0
PF12541	NaN	0.5	NaN	NaN
PF12599	0	NaN	-0.5	NaN
PF12607	NaN	NaN	0	-1
PF12625	0	0	0.5	-0.5
PF12636	0	-0.5	NaN	NaN
PF12639	0	1	NaN	0
PF12668	NaN	0.5	NaN	NaN
PF12669	0	-0.5	NaN	0
PF12680	0	0	0	1
PF12682	0	0.5	0	0
PF12686	0	-0.5	0	0
PF12697	0	-0.5	0	0
PF12698	0	-0.5	0	0
PF12708	0	NaN	0	-0.5
PF12710	0	0.5	0	0
PF12724	0	0.5	NaN	0
PF12728	0	0	-0.5	-0.5
PF12729	-0.5	0	0	0
PF12760	0	1	0	0
PF12762	0	1	0	0
PF12784	1	0	NaN	0
PF12787	0	1	NaN	0
PF12790	NaN	NaN	0.5	0
PF12796	0	0	0.5	0
PF12801	0	0.5	0	0
PF12802	0	0	0	-1
PF12804	0	-0.5	0	NaN
PF12812	0.5	NaN	NaN	NaN
PF12822	NaN	-0.5	NaN	NaN
PF12823	-0.5	NaN	0	0
PF12831	0.5	0	0.5	-0.5
PF12832	0	0	0.5	0
PF12833	0	0	0	-1
PF12843	-0.5	NaN	0	NaN
PF12844	0	0.5	0	-0.5
PF12849	-0.5	1	0	0
PF12850	0	0	0	1
PF12852	0	NaN	0	-0.5
PF12872	0	0.5	-0.5	0
PF12889	NaN	NaN	0.5	0
PF12894	0	0	0	-0.5
PF12895	0	-0.5	0	0
PF12900	0	0.5	0	0
PF12904	-0.5	NaN	NaN	0
PF12911	0	0.5	0	0
PF12950	0	1	NaN	0
PF12951	0	NaN	0.5	0
PF12973	0	NaN	-0.5	0
PF12974	-0.5	0	0	0
PF13005	0	0	0	-0.5
PF13007	0	0	0	-0.5
PF13086	0	-0.5	0.5	0
PF13087	0	-0.5	0.5	0
PF13089	0	1	NaN	0
PF13090	0	1	NaN	0
PF13103	NaN	NaN	0.5	0
PF13115	1	NaN	0	0
PF13116	0	NaN	NaN	0.5
PF13144	NaN	NaN	0	-1
PF13145	0.5	0	0	0
PF13154	0	NaN	0	-0.5
PF13155	0	0.5	0	-0.5
PF13156	0	1	NaN	0
PF13176	0	0.5	NaN	0
PF13181	0	0	0	-0.5
PF13182	0	1	NaN	0
PF13183	0	0	0	-1
PF13187	-0.5	0	-0.5	0
PF13189	1	0	NaN	0
PF13195	0	0	0.5	0
PF13199	NaN	0	NaN	1
PF13201	1	NaN	NaN	NaN
PF13203	0	1	NaN	0
PF13205	0	-0.5	0	0
PF13229	0	0.5	0	0
PF13238	0	-0.5	0	0
PF13240	0	-0.5	NaN	1
PF13241	0	1	0	-1
PF13242	-0.5	-0.5	0	0
PF13245	0	0.5	0	-0.5
PF13247	0	0	0	1
PF13248	0	0.5	NaN	0
PF13262	NaN	NaN	0	-0.5
PF13276	0	0.5	0	-0.5
PF13280	0	0.5	0	-0.5
PF13282	0	1	0	0
PF13286	-1	0	NaN	0
PF13289	0	0	0	-0.5
PF13290	0	0.5	NaN	0
PF13298	0	NaN	-0.5	0
PF13302	0	1	0	0
PF13303	NaN	-1	NaN	NaN
PF13304	0	0.5	0	0.5
PF13305	0	0	0.5	-0.5
PF13306	0.5	0	NaN	0
PF13308	0	0.5	0	NaN
PF13310	-0.5	-0.5	0	0
PF13311	NaN	0.5	NaN	0
PF13318	NaN	NaN	NaN	-0.5
PF13332	NaN	NaN	NaN	-0.5
PF13333	0	1	0	0
PF13340	0	NaN	0	-0.5
PF13342	0.5	0	NaN	NaN
PF13347	0.5	1	0	0
PF13349	-0.5	0	NaN	0
PF13356	0	NaN	0	-1
PF13358	0	NaN	0	-0.5
PF13360	0	0	0.5	0
PF13362	NaN	NaN	0	-0.5
PF13372	0	NaN	NaN	-1
PF13374	0	0	0	-0.5
PF13375	0.5	0	NaN	0
PF13379	0	-0.5	0	1
PF13380	0	-0.5	0	0
PF13384	0	0	0	-0.5
PF13385	0	-0.5	0	0
PF13387	-0.5	0	NaN	0
PF13392	0	-0.5	0	0
PF13394	0	0.5	0	0.5
PF13395	0	0.5	0	0
PF13396	0	-0.5	0	0
PF13401	0	0	0	-0.5
PF13404	0	0	0	-0.5
PF13407	-0.5	0	0	-0.5
PF13408	0	0	0	-0.5
PF13410	NaN	0	0	-1
PF13411	0	-1	0	0
PF13414	0	0	0	-0.5
PF13420	0	0.5	0	-0.5
PF13421	0	0.5	NaN	0
PF13424	0	0.5	0	0
PF13426	0	0.5	0	0
PF13428	0	0	NaN	-0.5
PF13429	0	1	NaN	-0.5
PF13431	0	1	0	0
PF13437	0	0.5	0	NaN
PF13440	0	0	0	1
PF13441	0	NaN	0	1
PF13443	-0.5	-0.5	NaN	0
PF13450	0	-0.5	0	0
PF13454	0	NaN	0	-0.5
PF13459	0.5	NaN	NaN	0
PF13460	0	1	0	-1
PF13463	0	1	0	-0.5
PF13466	0	0	0	-0.5
PF13468	0	NaN	-0.5	0
PF13469	0	NaN	0	-0.5
PF13470	0	-0.5	NaN	0
PF13472	0	0	0	1
PF13476	0	0.5	0	-0.5
PF13477	-0.5	0	0	0
PF13478	0	0	0	0.5
PF13480	0	0	0	-0.5
PF13484	0	NaN	NaN	0.5
PF13495	0	-0.5	0	0
PF13500	0	0.5	0.5	0
PF13505	0	-0.5	0	1
PF13508	0	0.5	0	-0.5
PF13510	0	-0.5	0	0
PF13514	NaN	NaN	0.5	0
PF13515	0.5	NaN	0	0
PF13518	0	1	0	0
PF13519	0.5	0.5	0	0
PF13520	-0.5	-0.5	0	0
PF13521	0	1	0	0
PF13525	0	-0.5	0	0
PF13529	-0.5	0	NaN	0
PF13532	0.5	NaN	0.5	0
PF13534	0	1	0	0
PF13537	0	0	0	-1
PF13538	0	0	0	0.5
PF13545	0	0.5	0	0
PF13546	0	NaN	0	-0.5
PF13551	0	0	0	-0.5
PF13555	0	0	0.5	0
PF13556	NaN	0.5	0	0
PF13557	0	NaN	0.5	-0.5
PF13558	1	0	0.5	0
PF13560	0	0.5	0	0
PF13563	0	1	0	0.5
PF13567	-0.5	0	0	0
PF13568	0	1	NaN	NaN
PF13577	0	0	0	-0.5
PF13578	0	0	0	-0.5
PF13579	0	NaN	0	-0.5
PF13580	0	-0.5	0	0
PF13586	0	NaN	0	-0.5
PF13588	0	-0.5	0	0
PF13592	0	NaN	0	-0.5
PF13597	0.5	0	NaN	0
PF13601	0	0	0.5	0
PF13602	-0.5	NaN	0	0.5
PF13604	0	0	0	0.5
PF13610	NaN	NaN	0.5	0
PF13618	-0.5	NaN	0	0
PF13621	0.5	NaN	NaN	0
PF13623	0	-0.5	NaN	NaN
PF13624	0	0.5	0	0
PF13628	-0.5	NaN	0	-1
PF13629	NaN	0	0	-0.5
PF13637	0	0.5	0	0
PF13640	-0.5	NaN	0	0
PF13641	-0.5	0	0	0
PF13643	0	-0.5	0	0
PF13649	0	0	0	-1
PF13653	-0.5	NaN	NaN	NaN
PF13657	0	0.5	0	0
PF13667	0.5	NaN	0	-0.5
PF13673	0	0.5	0	-0.5
PF13676	0	0	0	-0.5
PF13677	NaN	0	0	-1
PF13683	0	0	0	-0.5
PF13687	0	0.5	0	0
PF13692	0	-0.5	0	NaN
PF13700	0	NaN	0	-0.5
PF13701	0	NaN	0	-0.5
PF13707	0	1	NaN	0
PF13710	0	0	0.5	0
PF13711	-0.5	-0.5	0	0
PF13714	0	-0.5	0	0
PF13717	0	NaN	NaN	-0.5
PF13722	0.5	0	0	0
PF13723	0	-0.5	NaN	-0.5
PF13727	0	-1	0	0
PF13730	0	1	0	0.5
PF13740	NaN	0	0.5	0
PF13743	-0.5	NaN	0	0
PF13744	0	-0.5	1	0
PF13749	0	-0.5	0	0
PF13751	0	-0.5	0	-0.5
PF13767	-0.5	NaN	NaN	0
PF13770	NaN	NaN	0.5	0
PF13776	0	1	0	0
PF13781	0	NaN	0.5	0
PF13784	0	0	0	-0.5
PF13802	0	0.5	NaN	0
PF13806	0	NaN	0	-0.5
PF13817	0	0	0	-0.5
PF13826	0	NaN	1	0
PF13835	0	0	0.5	0
PF13847	0	-0.5	0	0
PF13855	0.5	NaN	NaN	0
PF13857	0	0.5	NaN	0
PF13860	0	0	NaN	-1
PF13861	NaN	NaN	NaN	-0.5
PF13884	-0.5	0	0	0
PF13924	0	NaN	0	-0.5
PF13936	0	1	0	0
PF13958	NaN	-0.5	NaN	NaN
PF13975	0	0	0	-0.5
PF14014	0	-0.5	NaN	NaN
PF14021	0.5	NaN	NaN	0
PF14022	0	0	0.5	0
PF14031	-0.5	0	0	0
PF14052	0	0.5	NaN	0
PF14060	-0.5	NaN	NaN	NaN
PF14066	-0.5	NaN	NaN	NaN
PF14091	0.5	NaN	NaN	0
PF14117	-0.5	NaN	0	0
PF14124	0.5	1	NaN	0
PF14132	NaN	1	NaN	NaN
PF14134	1	NaN	NaN	NaN
PF14196	0	-0.5	NaN	0
PF14213	0	1	NaN	0
PF14224	-0.5	NaN	NaN	NaN
PF14226	-1	NaN	0	0
PF14238	0	-1	NaN	0
PF14257	0	1	NaN	0
PF14262	0	0.5	NaN	NaN
PF14266	NaN	1	NaN	NaN
PF14268	0.5	0	NaN	NaN
PF14269	0	NaN	0.5	0
PF14278	NaN	0.5	NaN	NaN
PF14279	-0.5	1	0	0.5
PF14281	0	-0.5	NaN	0
PF14284	NaN	0.5	NaN	0
PF14302	0.5	NaN	NaN	NaN
PF14310	0	0.5	0	0
PF14317	-0.5	0	NaN	0
PF14319	-0.5	NaN	0	0
PF14331	NaN	NaN	0.5	0
PF14358	0	0.5	0	0
PF14371	0.5	NaN	NaN	-0.5
PF14373	0	NaN	0	0.5
PF14375	0.5	NaN	NaN	NaN
PF14378	0	NaN	0.5	0
PF14384	NaN	-0.5	0	-0.5
PF14387	NaN	0.5	NaN	NaN
PF14401	-0.5	NaN	-0.5	0
PF14413	0.5	NaN	NaN	NaN
PF14415	NaN	0	0.5	NaN
PF14435	0	1	NaN	NaN
PF14437	0	0	0	-0.5
PF14453	NaN	1	NaN	NaN
PF14489	0	0.5	NaN	0
PF14490	0.5	NaN	0	0
PF14491	0	1	0	0
PF14497	NaN	NaN	0	0.5
PF14526	0	0.5	0	NaN
PF14534	0	0	0.5	0
PF14542	-0.5	0	0	0
PF14568	0.5	0	NaN	0
PF14572	0	-0.5	0	0
PF14588	-1	0	0	0
PF14602	0	-0.5	0	0
PF14606	0.5	NaN	NaN	NaN
PF14659	0	0	0	-0.5
PF14667	0	0.5	0	-0.5
PF14691	0	0	0	-1
PF14697	0	0.5	0	0
PF14707	0.5	NaN	NaN	0
PF14717	1	NaN	NaN	NaN
PF14734	0	0.5	NaN	NaN
PF14759	0	NaN	-0.5	0
PF14765	1	NaN	0	-0.5
PF14824	0	NaN	0	-1
PF14827	NaN	0.5	0	0
PF14833	0	0	0	-1
PF14841	NaN	0	0	-1
PF14842	NaN	0	0	-1
PF14848	0	0.5	NaN	NaN
PF14850	NaN	NaN	NaN	-1
PF14871	0	NaN	-0.5	NaN
PF15071	-0.5	NaN	NaN	NaN
PF15420	NaN	NaN	-0.5	NaN
PF15563	NaN	1	NaN	NaN
PF15565	NaN	1	NaN	NaN
PF15738	0	0.5	0	0
PF15780	-0.5	NaN	NaN	NaN
PF15902	-0.5	NaN	0	0
PF15919	0	0	0	-0.5
PF15943	NaN	NaN	NaN	-0.5
PF16036	1	NaN	NaN	0
PF16078	0	NaN	NaN	-1
PF16116	0	1	NaN	NaN
PF16118	0.5	NaN	NaN	NaN
PF16138	0	0.5	NaN	NaN
PF16199	1	0	NaN	NaN
PF16295	0.5	NaN	NaN	NaN
PF16313	-1	NaN	NaN	0
PF16316	-0.5	-0.5	NaN	NaN
PF16347	0.5	0	0	0
PF16371	-0.5	NaN	NaN	NaN
PF16385	0.5	NaN	NaN	NaN
PF16412	1	NaN	NaN	NaN
PF16483	-0.5	0	NaN	NaN
PF16491	0	0.5	NaN	0
PF16510	NaN	NaN	0	1
PF16657	0	0	-0.5	0
PF16738	0	1	NaN	NaN
PF16804	0	1	NaN	0
PF16820	0.5	NaN	NaN	NaN
PF16859	NaN	0	-0.5	-0.5
PF16868	0	-0.5	0	0
PF16889	-0.5	0	NaN	0
PF16916	0	1	0	0
PF16925	0	0	NaN	-0.5
PF16932	NaN	NaN	0	-0.5
PF17032	0	1	NaN	NaN
PF17136	0	0.5	NaN	0
PF17147	0.5	0.5	NaN	0
PF17148	-1	NaN	NaN	0
PF17162	-1	NaN	NaN	NaN
PF17167	0	0.5	0	0
PF17200	0	1	0	0
PF17284	0	NaN	0	-1
PF17289	0	0	0	-0.5
PF17295	NaN	0.5	NaN	NaN
PF17358	NaN	NaN	NaN	-0.5
PF17384	0	-0.5	NaN	0
PF17391	0	NaN	0	-0.5
PF17392	0	NaN	0	-0.5
PF17645	NaN	NaN	0.5	0
PF17655	1	NaN	NaN	0
PF17723	NaN	NaN	0.5	0
PF17753	1	0	NaN	NaN
PF17761	0	-0.5	NaN	0
PF17765	NaN	NaN	0	-0.5
PF17773	-0.5	NaN	NaN	-1
PF17775	1	0	NaN	NaN
PF17786	1	0	NaN	NaN
PF17804	-0.5	NaN	NaN	NaN
PF17837	0	NaN	0.5	0
PF17841	NaN	NaN	0.5	0
PF17851	0	0.5	0	NaN
PF17853	NaN	1	NaN	0
PF17868	1	1	NaN	NaN
PF17874	0	0	0.5	0
PF17900	0	NaN	NaN	-0.5
PF17910	0	0.5	NaN	0
PF17929	NaN	0.5	NaN	NaN
PF17931	0.5	NaN	NaN	NaN
PF17932	0	NaN	-0.5	0
PF17936	-0.5	NaN	0	0
PF17938	0	NaN	0.5	0
PF17941	0	1	NaN	0
PF17954	0	NaN	0	-1
PF17956	0	-0.5	NaN	0
PF17962	0	1	0	0
PF17972	0	0.5	0	-0.5
PF17973	0	0.5	0	0
PF17975	0.5	NaN	NaN	NaN
PF17996	0	0	1	NaN
PF18011	0	NaN	1	-0.5
PF18019	0	0	0	0.5
PF18029	0	NaN	0	-0.5
PF18033	NaN	1	NaN	NaN
PF18050	0	1	0	0
PF18127	0.5	NaN	NaN	NaN
PF18135	0	1	0	0
PF18147	NaN	NaN	0.5	0
PF18262	NaN	0.5	NaN	NaN
PF18267	0	0	0	-0.5
PF18269	NaN	0	0	-1
PF18291	0	0.5	NaN	NaN
PF18294	0.5	NaN	NaN	0
PF18327	NaN	NaN	0	-1
PF18335	0.5	NaN	NaN	0
PF18352	NaN	NaN	0	-0.5
PF18370	0	1	NaN	NaN
PF18406	NaN	1	NaN	NaN
PF18419	1	NaN	NaN	NaN
PF18435	0	1	NaN	0
PF18481	0	1	NaN	NaN
PF18483	-0.5	NaN	NaN	NaN
PF18557	NaN	NaN	0	-0.5
PF18602	NaN	NaN	NaN	-1
PF18610	NaN	0.5	NaN	NaN
PF18665	-0.5	NaN	NaN	NaN
PF18676	0.5	NaN	NaN	0
PF18709	NaN	0	NaN	-0.5
PF18736	0	1	NaN	0
PF18741	0	0	0.5	0.5
PF18765	0	-0.5	0	0
PF18766	0	0.5	-0.5	0.5
PF18798	0	-0.5	NaN	NaN
PF18813	NaN	-0.5	NaN	NaN
PF18818	0.5	NaN	0	-0.5
PF18825	NaN	1	NaN	NaN
PF18849	-0.5	NaN	NaN	NaN

## Sheet: Fig_4ac
Strain or assembly	Label	Panel a	Panel c
Persicobacter diffluens	Persicobacteraceae	165	0.25594
Persicobacter psychrovividus	Persicobacteraceae	173	0.398696
GCF_001308105.1	Persicobacteraceae	170	0.382498
Aureibacter tunicatorum	Persicobacteraceae	143	1.47963
GCF_001274635.1	Persicobacteraceae	159	0.402781
Fulvitalea axinellae	Persicobacteraceae	127	1.47075
GCF_002150505.1	Related species of Persicobacteraceae	38	2.89718
GCA_002344065.1	Related species of Persicobacteraceae	39	7.91867
GCA_003030575.1	Related species of Persicobacteraceae	24	0.71313
GCF_900111145.1	Related species of Persicobacteraceae	46	1.4179
GCF_001592945.1	Related species of Persicobacteraceae	40	2.82858
GCF_900129725.1	Related species of Persicobacteraceae	50	2.64208
GCF_000166275.1	Related species of Persicobacteraceae	41	2.34978
GCF_000390185.1	Related species of Persicobacteraceae	42	5.96305
GCF_003259255.1	Related species of Persicobacteraceae	49	1.8942
GCF_000295935.2	Related species of Persicobacteraceae	44	3.28749
GCF_900188325.1	Related species of Persicobacteraceae	36	3.00737
GCF_000597885.1	Related species of Persicobacteraceae	49	2.81481
GCA_002344795.1	Related species of Persicobacteraceae	35	7.31815
GCA_003228395.1	Related species of Persicobacteraceae	18	10.3697
GCA_002398365.1	Related species of Persicobacteraceae	35	2.08183
GCA_003229495.1	Related species of Persicobacteraceae	21	14.2223
GCA_002345965.1	Related species of Persicobacteraceae	31	8.06515
GCF_900143075.1	Related species of Persicobacteraceae	39	6.53537
GCF_000429465.1	Related species of Persicobacteraceae	40	1.6094
GCF_900167975.1	Related species of Persicobacteraceae	45	4.46395
GCF_000325705.1	Related species of Persicobacteraceae	49	1.64761
GCA_003232185.1	Related species of Persicobacteraceae	23	16.1855
GCF_000222485.1	Related species of Persicobacteraceae	46	5.47778
GCF_900156785.1	Related species of Persicobacteraceae	41	2.32029
GCF_900142205.1	Related species of Persicobacteraceae	41	1.32868
GCA_003242315.1	Related species of Persicobacteraceae	40	16.0029
GCF_000265405.1	Related species of Persicobacteraceae	40	3.19581
GCF_003254055.1	Related species of Persicobacteraceae	34	2.5391
GCA_002427755.1	Related species of Persicobacteraceae	33	2.47801
GCA_002691385.1	Related species of Persicobacteraceae	35	10.8685
GCA_002432545.1	Related species of Persicobacteraceae	23	1.74031
GCA_003541895.1	Related species of Persicobacteraceae	38	4.28743
GCF_002150685.1	Related species of Persicobacteraceae	37	2.73319
GCF_001593605.1	Related species of Persicobacteraceae	40	1.64872
GCA_002405445.1	Related species of Persicobacteraceae	22	8.46359
GCA_002296035.1	Related species of Persicobacteraceae	40	1.50405
GCF_003259505.1	Related species of Persicobacteraceae	36	2.37348
GCF_900188245.1	Related species of Persicobacteraceae	41	3.1598
GCF_002742335.1	Related species of Persicobacteraceae	39	1.01722
GCF_000265075.1	Related species of Persicobacteraceae	38	0.892683
GCA_001567185.1	Related species of Persicobacteraceae	39	4.90835
GCA_002471275.1	Related species of Persicobacteraceae	32	4.77381
GCF_003171675.1	Related species of Persicobacteraceae	41	3.90114
GCA_003500135.1	Related species of Persicobacteraceae	33	10.3973
GCA_002435755.1	Related species of Persicobacteraceae	37	7.04068
GCF_900113375.1	Related species of Persicobacteraceae	37	1.83233
GCF_000183425.1	Related species of Persicobacteraceae	41	4.99665
GCF_001442615.1	Related species of Persicobacteraceae	39	1.74763
GCA_003537495.1	Related species of Persicobacteraceae	18	4.04761
GCF_000714815.1	Related species of Persicobacteraceae	41	1.99285
GCA_003286915.1	Related species of Persicobacteraceae	45	2.37707
GCF_900129785.1	Related species of Persicobacteraceae	38	1.30426
GCF_900176595.1	Related species of Persicobacteraceae	47	2.8723
GCF_000427295.1	Related species of Persicobacteraceae	39	7.3199
GCF_900115305.1	Related species of Persicobacteraceae	36	1.5815
GCF_001592935.1	Related species of Persicobacteraceae	37	3.39087
GCF_900177665.1	Related species of Persicobacteraceae	43	4.52573
GCF_900112005.1	Related species of Persicobacteraceae	39	2.9996
GCF_000373245.1	Related species of Persicobacteraceae	43	1.43347
GCF_000526355.1	Related species of Persicobacteraceae	41	2.61888
GCA_003260975.1	Related species of Persicobacteraceae	49	2.20959
GCF_000348925.1	Related species of Persicobacteraceae	36	1.25151
GCF_001747095.1	Related species of Persicobacteraceae	44	2.03051
GCA_002729235.1	Related species of Persicobacteraceae	69	8.31898
GCF_001593005.1	Related species of Persicobacteraceae	39	2.97341
GCF_900116615.1	Related species of Persicobacteraceae	42	2.16383
GCF_001936475.1	Related species of Persicobacteraceae	39	2.26385
GCA_002425185.1	Related species of Persicobacteraceae	41	9.37158
GCF_003253485.1	Related species of Persicobacteraceae	49	1.74131
GCA_001657315.1	Related species of Persicobacteraceae	38	7.01712
GCA_001464155.1	Related species of Persicobacteraceae	55	2.77108
GCF_900109255.1	Related species of Persicobacteraceae	39	8.29602
GCA_002352225.1	Related species of Persicobacteraceae	31	6.66361
GCF_002807035.1	Related species of Persicobacteraceae	41	2.73075
GCF_001050135.1	Related species of Persicobacteraceae	43	5.8905
GCF_000429425.1	Related species of Persicobacteraceae	40	1.16681
GCF_002002735.1	Related species of Persicobacteraceae	52	1.74473
GCF_000331535.1	Related species of Persicobacteraceae	53	3.13229
GCA_002427745.1	Related species of Persicobacteraceae	41	1.57428
GCA_002470835.1	Related species of Persicobacteraceae	26	3.46075
GCA_002292365.1	Related species of Persicobacteraceae	28	9.02478
GCF_001592965.1	Related species of Persicobacteraceae	42	2.36076
GCA_002477595.1	Related species of Persicobacteraceae	21	3.20398
GCA_003504855.1	Related species of Persicobacteraceae	17	5.49106
GCA_002786855.1	Related species of Persicobacteraceae	35	2.55763
GCF_000298295.1	Related species of Persicobacteraceae	40	2.53801
GCA_001683905.1	Related species of Persicobacteraceae	22	3.36518
GCF_000330725.2	Related species of Persicobacteraceae	45	2.10407
GCF_000429445.1	Related species of Persicobacteraceae	44	1.22751
GCF_900101705.1	Related species of Persicobacteraceae	43	2.13134
GCF_900103735.1	Related species of Persicobacteraceae	41	1.90277
GCF_001747105.1	Related species of Persicobacteraceae	42	3.21066
GCF_003014575.1	Related species of Persicobacteraceae	41	1.57472
GCF_900148515.1	Related species of Persicobacteraceae	41	2.20711
GCF_900176375.1	Related species of Persicobacteraceae	42	2.61951
GCF_003003005.1	Related species of Persicobacteraceae	49	2.32534
GCF_900108085.1	Related species of Persicobacteraceae	38	2.15329
GCA_002338655.1	Related species of Persicobacteraceae	35	3.50286
GCF_000346615.1	Related species of Persicobacteraceae	45	4.12638
GCF_000429405.1	Related species of Persicobacteraceae	40	2.8096
GCF_000381545.1	Related species of Persicobacteraceae	39	1.93995
Treponema saccharohpilum	Treponema saccharohpilum	62	0.533444
GCA_002399405.1	Related species of Treponema saccharohpilum	46	2.1905
GCF_000468115.1	Related species of Treponema saccharohpilum	45	6.50741
GCA_002391235.1	Related species of Treponema saccharohpilum	43	1.44596
GCA_900316905.1	Related species of Treponema saccharohpilum	41	2.52885
GCF_900113965.1	Related species of Treponema saccharohpilum	57	1.39632
GCA_002392405.1	Related species of Treponema saccharohpilum	24	0.885556
GCA_002319875.1	Related species of Treponema saccharohpilum	39	4.54004
GCA_002373325.1	Related species of Treponema saccharohpilum	31	0.765683
GCA_002309305.1	Related species of Treponema saccharohpilum	36	1.75346
GCA_002392275.1	Related species of Treponema saccharohpilum	23	0.538399
GCA_002477955.1	Related species of Treponema saccharohpilum	35	0.75141
GCA_003455655.1	Related species of Treponema saccharohpilum	30	0.470952
GCF_900167145.1	Related species of Treponema saccharohpilum	46	1.58409
GCA_002449305.1	Related species of Treponema saccharohpilum	40	1.21099
GCF_000619925.1	Related species of Treponema saccharohpilum	41	0.907759
GCA_002396325.1	Related species of Treponema saccharohpilum	34	0.84838
GCA_000413015.1	Related species of Treponema saccharohpilum	48	5.49797
GCF_900111035.1	Related species of Treponema saccharohpilum	40	1.28802
GCA_002394685.1	Related species of Treponema saccharohpilum	41	0.413969
GCA_002404895.1	Related species of Treponema saccharohpilum	38	0.405354
GCA_002437725.1	Related species of Treponema saccharohpilum	37	1.18552
GCA_002478955.1	Related species of Treponema saccharohpilum	34	0.418941
GCA_002368605.1	Related species of Treponema saccharohpilum	39	1.02815
GCA_900319625.1	Related species of Treponema saccharohpilum	33	0.647161
GCF_000421345.1	Related species of Treponema saccharohpilum	45	0.880394
GCA_002448445.1	Related species of Treponema saccharohpilum	41	1.11842
GCA_002315375.1	Related species of Treponema saccharohpilum	41	0.751783
GCA_002309195.1	Related species of Treponema saccharohpilum	30	0.433307
GCA_002393835.1	Related species of Treponema saccharohpilum	30	0.464006
GCA_900317625.1	Related species of Treponema saccharohpilum	33	0.247732
GCA_002373205.1	Related species of Treponema saccharohpilum	37	0.636006
GCA_002314445.1	Related species of Treponema saccharohpilum	41	1.83686
GCA_002369025.1	Related species of Treponema saccharohpilum	23	1.03374
GCA_002394465.1	Related species of Treponema saccharohpilum	27	0.641753
GCA_002393865.1	Related species of Treponema saccharohpilum	36	1.37864
GCA_003447785.1	Related species of Treponema saccharohpilum	22	0.783838
GCF_000195275.1	Related species of Treponema saccharohpilum	49	1.27178
GCA_002296965.1	Related species of Treponema saccharohpilum	31	1.94741
GCF_000260795.1	Related species of Treponema saccharohpilum	44	0.808767
GCA_002395155.1	Related species of Treponema saccharohpilum	31	1.05454
GCA_002350445.1	Related species of Treponema saccharohpilum	21	0.872657
GCF_900167025.1	Related species of Treponema saccharohpilum	43	0.421434
GCF_001442755.1	Aureimonas ureilytica	56	1.35292
GCF_001475935.1	Aureimonas ureilytica	58	1.41697
GCF_001463945.1	Aureimonas ureilytica	59	1.26867
GCF_001423245.1	Related species of Aureimonas ureilytica	50	1.57464
GCF_001463745.1	Related species of Aureimonas ureilytica	50	1.71026
GCF_001463765.1	Related species of Aureimonas ureilytica	48	2.00228
GCF_900113065.1	Related species of Aureimonas ureilytica	48	1.95329
GCF_001463905.1	Related species of Aureimonas ureilytica	46	2.27175
GCF_001463885.1	Related species of Aureimonas ureilytica	48	2.76578
GCF_001463705.1	Related species of Aureimonas ureilytica	49	2.18289
GCF_900104035.1	Related species of Aureimonas ureilytica	44	2.40574
GCF_000800175.1	Related species of Aureimonas ureilytica	51	2.64353
GCA_006517715.1	Oecophyllibacter saccharovorans	45	4.06244
GCA_006517755.1	Oecophyllibacter saccharovorans	45	2.96289
GCF_006542375.1	Oecophyllibacter saccharovorans	45	3.4311
GCF_001580915.1	Related species of Oecophyllibacter saccharovorans	50	1.39016
GCF_000745835.1	Related species of Oecophyllibacter saccharovorans	49	4.24277
GCF_001941945.1	Related species of Oecophyllibacter saccharovorans	63	2.77854
GCA_003311635.1	Related species of Oecophyllibacter saccharovorans	47	4.68736
GCF_003202795.1	Related species of Oecophyllibacter saccharovorans	45	5.9291
GCF_000963925.1	Related species of Oecophyllibacter saccharovorans	44	1.36493
GCF_000963945.1	Related species of Oecophyllibacter saccharovorans	45	1.46892
GCF_001982615.1	Related species of Oecophyllibacter saccharovorans	50	3.71965
GCF_900141905.1	Related species of Oecophyllibacter saccharovorans	49	2.06978
GCF_000202835.1	Related species of Oecophyllibacter saccharovorans	48	3.04131
GCA_002279355.1	Related species of Oecophyllibacter saccharovorans	45	6.9082
GCF_002153485.1	Related species of Oecophyllibacter saccharovorans	45	3.59281
GCF_000614545.1	Related species of Oecophyllibacter saccharovorans	46	1.98229
GCF_002723995.1	Related species of Oecophyllibacter saccharovorans	49	0.979802
GCF_002005465.1	Related species of Oecophyllibacter saccharovorans	57	2.44326
GCF_002005445.1	Related species of Oecophyllibacter saccharovorans	56	1.9965
GCF_000963905.1	Related species of Oecophyllibacter saccharovorans	46	1.64025
GCF_000622225.1	Related species of Oecophyllibacter saccharovorans	53	3.48274
GCF_001580675.1	Related species of Oecophyllibacter saccharovorans	79	1.14909
GCF_001547995.1	Related species of Oecophyllibacter saccharovorans	60	1.69968
GCF_000963885.1	Related species of Oecophyllibacter saccharovorans	47	2.40737
GCF_001889545.1	Related species of Oecophyllibacter saccharovorans	53	1.66997
GCF_002153745.1	Related species of Oecophyllibacter saccharovorans	29	0.360637
GCF_000613305.1	Related species of Oecophyllibacter saccharovorans	45	3.75503
GCF_000613845.1	Related species of Oecophyllibacter saccharovorans	47	2.44312
GCF_000164635.1	Related species of Oecophyllibacter saccharovorans	46	4.10452
GCF_000613285.1	Related species of Oecophyllibacter saccharovorans	45	4.01894
GCF_001183745.1	Related species of Oecophyllibacter saccharovorans	62	1.84996
GCF_000802185.1	Related species of Oecophyllibacter saccharovorans	56	5.25772
GCF_001580885.1	Related species of Oecophyllibacter saccharovorans	49	1.20385
GCF_000613865.1	Related species of Oecophyllibacter saccharovorans	46	2.85594
GCF_000014285.2	Related species of Oecophyllibacter saccharovorans	52	2.02443
GCF_000964365.1	Related species of Oecophyllibacter saccharovorans	44	5.66245
GCA_002409645.1	Related species of Oecophyllibacter saccharovorans	45	1.62417
GCF_002937115.1	Related species of Oecophyllibacter saccharovorans	48	7.41354
GCA_002255515.1	Related species of Oecophyllibacter saccharovorans	44	4.93855
GCA_002255575.1	Related species of Oecophyllibacter saccharovorans	46	3.07483
GCF_003207895.1	Related species of Oecophyllibacter saccharovorans	50	3.29643
GCF_000285275.1	Related species of Oecophyllibacter saccharovorans	49	1.75775
GCF_900114315.1	Related species of Oecophyllibacter saccharovorans	48	3.11086
GCA_003133265.1	Related species of Oecophyllibacter saccharovorans	51	8.83741
GCA_900465345.1	Related species of Oecophyllibacter saccharovorans	56	1.49068
GCA_003151425.1	Related species of Oecophyllibacter saccharovorans	51	7.10647
GCA_001898425.1	Related species of Oecophyllibacter saccharovorans	47	5.93692
GCF_002276555.1	Related species of Oecophyllibacter saccharovorans	52	1.81224
GCF_003207865.1	Related species of Oecophyllibacter saccharovorans	56	3.02098
GCF_900104205.1	Related species of Oecophyllibacter saccharovorans	48	4.61325
GCF_003258945.1	Related species of Oecophyllibacter saccharovorans	49	5.32045
GCF_002723915.1	Related species of Oecophyllibacter saccharovorans	48	1.04663
GCF_001628715.1	Related species of Oecophyllibacter saccharovorans	59	1.9251
GCA_000759655.1	Related species of Oecophyllibacter saccharovorans	43	3.94813
GCF_000429165.1	Related species of Oecophyllibacter saccharovorans	50	1.47681
GCF_002917995.1	Related species of Oecophyllibacter saccharovorans	53	1.79133
GCF_001598495.1	Related species of Oecophyllibacter saccharovorans	48	0.778662
GCF_003207795.1	Related species of Oecophyllibacter saccharovorans	54	3.15767
GCF_001580615.1	Related species of Oecophyllibacter saccharovorans	58	2.15659
GCF_002723975.1	Related species of Oecophyllibacter saccharovorans	47	0.931095
GCF_000378465.1	Related species of Oecophyllibacter saccharovorans	50	4.4096
GCF_003207825.1	Related species of Oecophyllibacter saccharovorans	52	2.94055
GCF_002153605.1	Related species of Oecophyllibacter saccharovorans	47	1.95967
GCF_000617865.1	Related species of Oecophyllibacter saccharovorans	47	2.64296
GCF_000711725.1	Related species of Oecophyllibacter saccharovorans	45	3.16745
GCF_000234355.1	Related species of Oecophyllibacter saccharovorans	47	2.0612
GCF_001581005.1	Related species of Oecophyllibacter saccharovorans	47	1.77428
GCF_000701585.1	Related species of Oecophyllibacter saccharovorans	50	9.29491
GCF_000011685.1	Related species of Oecophyllibacter saccharovorans	57	1.2617
GCA_002255495.1	Related species of Oecophyllibacter saccharovorans	39	7.15596
GCF_002906255.1	Related species of Oecophyllibacter saccharovorans	50	4.94872
GCF_000021325.1	Related species of Oecophyllibacter saccharovorans	60	4.05416
GCF_000245075.1	Related species of Oecophyllibacter saccharovorans	47	1.79483
GCF_001580535.1	Related species of Oecophyllibacter saccharovorans	46	2.88598
GCF_001499675.1	Related species of Oecophyllibacter saccharovorans	58	1.86994
GCF_000613905.1	Related species of Oecophyllibacter saccharovorans	49	1.81301
GCF_001580995.1	Related species of Oecophyllibacter saccharovorans	46	1.59415
GCA_003133065.1	Related species of Oecophyllibacter saccharovorans	38	10.3447
GCA_001899585.1	Related species of Oecophyllibacter saccharovorans	46	10.9684
GCF_000964425.1	Related species of Oecophyllibacter saccharovorans	46	3.12515
GCF_001787335.1	Related species of Oecophyllibacter saccharovorans	58	2.55839
GCF_003116135.1	Related species of Oecophyllibacter saccharovorans	55	4.0572
GCA_003137135.1	Related species of Oecophyllibacter saccharovorans	38	13.7196
GCF_003207815.1	Related species of Oecophyllibacter saccharovorans	50	3.03724
GCA_002281005.1	Related species of Oecophyllibacter saccharovorans	19	4.35693
GCF_002723955.1	Related species of Oecophyllibacter saccharovorans	48	0.935133
GCF_000964225.1	Related species of Oecophyllibacter saccharovorans	43	2.01778
GCA_003164305.1	Related species of Oecophyllibacter saccharovorans	30	4.35558
GCF_000963965.1	Related species of Oecophyllibacter saccharovorans	45	0.930654
GCF_001571345.1	Related species of Oecophyllibacter saccharovorans	46	2.76187
GCA_003164135.1	Related species of Oecophyllibacter saccharovorans	47	3.86103
GCA_001464375.1	Related species of Oecophyllibacter saccharovorans	43	3.41636
GCF_002723935.1	Related species of Oecophyllibacter saccharovorans	48	1.04463
GCF_003206495.1	Related species of Oecophyllibacter saccharovorans	53	5.03415
GCF_000964465.1	Related species of Oecophyllibacter saccharovorans	45	0.968034
GCF_001766235.1	Related species of Oecophyllibacter saccharovorans	58	1.79188
GCF_000182745.2	Related species of Oecophyllibacter saccharovorans	59	3.26083
GCF_002592045.1	Related species of Oecophyllibacter saccharovorans	49	2.14633
GCF_000613885.1	Related species of Oecophyllibacter saccharovorans	46	1.57134
GCF_003207855.1	Related species of Oecophyllibacter saccharovorans	51	2.73268
GCF_000527695.1	Related species of Oecophyllibacter saccharovorans	45	6.09816
GCF_002153655.1	Related species of Oecophyllibacter saccharovorans	45	1.9233
GCF_000964405.1	Related species of Oecophyllibacter saccharovorans	46	3.6574
GCF_000285295.1	Related species of Oecophyllibacter saccharovorans	57	2.91842
GCF_000425365.1	Related species of Oecophyllibacter saccharovorans	44	4.83341
GCA_002422345.1	Related species of Oecophyllibacter saccharovorans	34	5.85511
GCF_000687875.1	Related species of Oecophyllibacter saccharovorans	48	1.7174
GCF_003253705.1	Related species of Oecophyllibacter saccharovorans	46	2.78702
GCF_900129125.1	Related species of Oecophyllibacter saccharovorans	50	1.60044
GCF_002738225.1	Related species of Oecophyllibacter saccharovorans	59	1.72291
GCA_003164455.1	Related species of Oecophyllibacter saccharovorans	43	11.3902
GCF_003173615.1	Related species of Oecophyllibacter saccharovorans	49	3.17106
GCF_000231445.1	Related species of Oecophyllibacter saccharovorans	44	6.36908
GCF_002631185.1	Related species of Oecophyllibacter saccharovorans	52	4.2744
GCA_003506895.1	Related species of Oecophyllibacter saccharovorans	46	4.50349
GCF_002003665.1	Related species of Oecophyllibacter saccharovorans	50	2.23677
GCF_000378165.1	Related species of Oecophyllibacter saccharovorans	49	2.27407

## Sheet: Fig_4b
Strain or assembly	Label	Ala	Arg	Asn	Asp	Cys	Gln	Glu	Gly	His	Ile	Ile2	Leu	Lys	Met	Phe	Pro	Ser	Thr	Trp	Tyr	Val	fMet	Undet
Persicobacter diffluens	Persicobacteraceae	3	9	7	8	3	7	10	11	4	2	2	16	12	6	7	9	9	10	4	6	13	7	0
Persicobacter psychrovividus	Persicobacteraceae	2	11	8	8	4	8	10	12	3	1	2	16	5	9	8	9	10	12	5	7	15	8	0
GCF_001308105.1	Persicobacteraceae	3	11	7	9	3	7	10	11	4	2	2	16	12	6	7	9	10	10	4	6	13	8	0
Aureibacter tunicatorum	Persicobacteraceae	4	7	7	5	5	6	8	11	2	2	4	13	7	5	6	6	9	11	2	6	10	5	2
GCF_001274635.1	Persicobacteraceae	3	8	7	8	3	7	10	11	4	2	2	16	9	6	7	6	8	10	4	6	12	7	3
Fulvitalea axinellae	Persicobacteraceae	5	7	5	10	5	5	6	9	2	2	0	14	7	8	5	2	7	6	2	4	9	5	1
GCF_002150505.1	Related species of Persicobacteraceae	1	4	1	2	1	1	2	2	1	0	1	5	2	1	1	2	3	2	1	1	2	1	1
GCA_002344065.1	Related species of Persicobacteraceae	1	4	1	1	1	1	1	3	1	1	1	5	1	1	1	3	4	3	1	1	1	1	0
GCA_003030575.1	Related species of Persicobacteraceae	1	3	0	1	1	0	2	0	0	1	0	3	2	1	1	1	2	1	0	0	1	1	2
GCF_900111145.1	Related species of Persicobacteraceae	4	4	1	1	2	1	3	2	1	3	1	5	2	1	1	2	3	3	1	2	1	1	1
GCF_001592945.1	Related species of Persicobacteraceae	2	4	1	2	1	1	3	2	1	1	1	4	1	1	1	2	3	2	1	2	2	1	1
GCF_900129725.1	Related species of Persicobacteraceae	3	5	2	1	2	1	1	2	1	2	1	5	2	1	1	4	5	3	1	2	2	2	1
GCF_000166275.1	Related species of Persicobacteraceae	2	4	1	3	2	1	2	2	1	1	1	4	2	1	1	3	3	2	1	1	2	1	0
GCF_000390185.1	Related species of Persicobacteraceae	1	4	1	0	1	1	2	5	1	0	1	5	2	1	1	1	3	2	1	1	7	1	0
GCF_003259255.1	Related species of Persicobacteraceae	2	5	1	3	2	1	2	3	1	1	1	6	4	1	1	3	4	2	1	1	3	1	0
GCF_000295935.2	Related species of Persicobacteraceae	2	6	1	2	1	1	2	2	1	1	1	5	2	1	1	3	3	2	1	1	3	1	1
GCF_900188325.1	Related species of Persicobacteraceae	2	4	1	1	1	1	2	2	1	1	1	4	1	1	1	2	3	2	1	1	2	1	0
GCF_000597885.1	Related species of Persicobacteraceae	5	5	1	3	1	1	2	2	1	4	1	5	2	1	1	2	3	2	1	2	2	2	0
GCA_002344795.1	Related species of Persicobacteraceae	1	4	1	1	1	1	1	3	1	0	1	6	1	1	1	2	3	2	1	1	1	1	0
GCA_003228395.1	Related species of Persicobacteraceae	1	2	0	0	0	1	0	2	0	0	0	1	1	1	1	3	1	2	0	1	1	0	0
GCA_002398365.1	Related species of Persicobacteraceae	1	4	1	0	2	1	1	1	1	0	1	5	1	1	1	2	4	2	0	2	2	1	1
GCA_003229495.1	Related species of Persicobacteraceae	1	2	1	0	0	1	0	1	1	0	1	4	0	1	0	2	3	1	1	1	0	0	0
GCA_002345965.1	Related species of Persicobacteraceae	1	4	1	1	0	1	1	2	1	0	1	5	1	1	1	2	3	2	1	1	1	0	0
GCF_900143075.1	Related species of Persicobacteraceae	1	4	1	2	1	1	2	3	1	0	1	5	2	1	1	2	3	2	1	1	2	1	1
GCF_000429465.1	Related species of Persicobacteraceae	1	4	1	2	1	1	2	2	1	0	1	5	2	1	1	3	3	2	1	1	3	1	1
GCF_900167975.1	Related species of Persicobacteraceae	5	4	2	1	1	1	1	2	1	4	1	5	1	1	1	3	3	3	1	1	2	1	0
GCF_000325705.1	Related species of Persicobacteraceae	2	4	1	6	1	1	2	2	1	1	1	5	2	1	1	3	3	3	1	1	3	1	0
GCA_003232185.1	Related species of Persicobacteraceae	1	1	1	0	0	1	1	3	1	0	0	3	0	1	1	2	2	1	1	1	2	0	0
GCF_000222485.1	Related species of Persicobacteraceae	2	4	1	2	2	1	2	2	1	1	1	4	2	1	1	2	3	2	1	1	3	1	1
GCF_900156785.1	Related species of Persicobacteraceae	1	5	1	2	1	1	2	2	1	0	1	5	2	1	1	4	3	2	1	1	3	1	0
GCF_900142205.1	Related species of Persicobacteraceae	2	4	1	3	1	1	2	2	1	1	1	5	2	1	1	2	3	2	1	1	2	1	1
GCA_003242315.1	Related species of Persicobacteraceae	2	5	1	2	1	1	1	4	1	1	1	4	1	1	1	2	4	2	1	1	1	2	0
GCF_000265405.1	Related species of Persicobacteraceae	2	4	1	3	1	1	2	2	1	1	1	4	2	1	1	3	3	2	1	1	2	1	0
GCF_003254055.1	Related species of Persicobacteraceae	1	3	1	2	1	1	2	2	1	0	1	6	0	1	1	1	3	2	1	1	2	1	0
GCA_002427755.1	Related species of Persicobacteraceae	1	3	1	1	1	1	2	2	1	0	1	4	1	1	1	2	3	2	1	1	2	1	0
GCA_002691385.1	Related species of Persicobacteraceae	1	6	0	1	0	1	0	1	1	1	1	3	1	1	1	2	4	3	1	1	4	1	0
GCA_002432545.1	Related species of Persicobacteraceae	0	3	2	1	0	1	0	0	1	0	1	4	1	1	0	2	1	2	0	2	0	1	0
GCA_003541895.1	Related species of Persicobacteraceae	0	2	1	0	3	1	1	4	2	1	0	7	0	0	0	1	4	4	0	1	2	0	4
GCF_002150685.1	Related species of Persicobacteraceae	1	4	0	2	1	1	2	2	1	0	1	5	2	1	1	2	3	2	1	1	3	1	0
GCF_001593605.1	Related species of Persicobacteraceae	2	4	1	2	1	1	2	2	1	1	1	4	2	1	1	3	3	2	1	1	3	1	0
GCA_002405445.1	Related species of Persicobacteraceae	1	2	1	1	1	0	2	0	1	0	0	2	1	1	0	2	3	1	0	0	1	1	1
GCA_002296035.1	Related species of Persicobacteraceae	1	4	1	1	2	1	3	2	0	1	1	6	1	1	1	2	3	2	1	2	2	1	1
GCF_003259505.1	Related species of Persicobacteraceae	1	4	1	2	1	1	2	2	1	0	0	5	2	1	1	2	3	2	1	1	2	1	0
GCF_900188245.1	Related species of Persicobacteraceae	1	6	1	3	1	1	2	2	1	0	1	5	2	1	1	3	3	2	1	1	2	1	0
GCF_002742335.1	Related species of Persicobacteraceae	2	4	1	2	1	1	2	2	1	1	1	5	2	1	1	2	3	2	1	1	2	1	0
GCF_000265075.1	Related species of Persicobacteraceae	1	4	1	2	1	1	1	2	1	0	1	4	2	1	1	4	3	3	1	1	2	1	0
GCA_001567185.1	Related species of Persicobacteraceae	2	5	1	0	1	1	1	2	1	1	1	4	2	1	1	3	6	3	0	1	1	1	0
GCA_002471275.1	Related species of Persicobacteraceae	1	4	1	1	1	1	1	2	1	0	1	4	2	1	1	2	3	2	1	1	1	0	0
GCF_003171675.1	Related species of Persicobacteraceae	2	4	1	3	1	1	2	2	1	1	1	4	3	1	1	2	3	2	1	1	2	2	0
GCA_003500135.1	Related species of Persicobacteraceae	1	3	1	1	1	1	2	2	1	0	1	6	1	1	1	2	2	2	1	1	1	1	0
GCA_002435755.1	Related species of Persicobacteraceae	1	4	1	1	2	1	1	3	1	1	1	4	1	1	1	2	4	2	1	1	2	1	0
GCF_900113375.1	Related species of Persicobacteraceae	1	6	1	1	1	1	1	2	1	0	0	4	2	1	1	3	3	2	1	1	3	1	0
GCF_000183425.1	Related species of Persicobacteraceae	3	4	1	1	1	1	3	2	1	2	1	4	2	2	1	1	3	2	1	1	1	1	2
GCF_001442615.1	Related species of Persicobacteraceae	1	4	1	2	1	1	2	2	1	0	1	5	2	1	1	3	3	2	1	1	3	1	0
GCA_003537495.1	Related species of Persicobacteraceae	1	2	1	0	0	1	0	1	1	0	1	0	1	1	1	1	1	0	1	1	1	1	1
GCF_000714815.1	Related species of Persicobacteraceae	2	5	1	1	1	1	2	2	1	1	1	4	2	1	1	3	3	3	1	1	3	1	0
GCA_003286915.1	Related species of Persicobacteraceae	3	4	1	1	1	1	2	3	1	2	1	5	2	1	1	3	3	2	2	2	2	1	1
GCF_900129785.1	Related species of Persicobacteraceae	1	5	1	2	1	1	2	2	1	0	1	4	2	1	1	3	3	2	1	1	2	1	0
GCF_900176595.1	Related species of Persicobacteraceae	2	4	1	2	3	1	2	2	1	1	1	4	4	1	1	3	3	2	1	1	4	1	2
GCF_000427295.1	Related species of Persicobacteraceae	1	4	1	1	1	1	2	2	1	0	1	4	3	1	1	2	3	2	2	1	3	1	1
GCF_900115305.1	Related species of Persicobacteraceae	1	4	1	1	1	1	2	2	1	0	1	4	2	1	1	3	3	2	1	1	1	1	1
GCF_001592935.1	Related species of Persicobacteraceae	2	4	1	1	1	1	4	2	1	1	1	4	1	1	1	1	3	2	1	1	2	1	0
GCF_900177665.1	Related species of Persicobacteraceae	3	4	1	1	1	1	2	2	2	3	1	4	4	1	1	1	3	2	1	1	1	1	2
GCF_900112005.1	Related species of Persicobacteraceae	1	4	1	2	3	1	2	2	1	0	1	5	2	1	1	2	3	2	1	1	2	1	0
GCF_000373245.1	Related species of Persicobacteraceae	1	3	1	4	1	1	2	2	1	0	1	5	3	1	1	5	3	3	1	1	2	1	0
GCF_000526355.1	Related species of Persicobacteraceae	2	4	1	1	1	1	2	2	1	1	1	5	2	1	1	3	3	2	1	1	3	1	1
GCA_003260975.1	Related species of Persicobacteraceae	2	4	1	5	1	1	2	2	1	1	1	5	2	1	1	3	3	5	2	1	3	1	1
GCF_000348925.1	Related species of Persicobacteraceae	2	3	1	0	1	1	2	2	0	1	1	4	2	2	1	1	3	2	1	2	2	1	1
GCF_001747095.1	Related species of Persicobacteraceae	3	4	1	2	1	1	3	2	1	2	1	5	1	1	1	2	4	3	1	2	2	1	0
GCA_002729235.1	Related species of Persicobacteraceae	2	7	4	3	2	2	2	2	2	2	3	8	3	4	3	2	6	2	2	4	3	1	0
GCF_001593005.1	Related species of Persicobacteraceae	2	4	1	1	1	1	3	2	1	1	1	4	1	1	1	2	3	2	1	2	2	1	1
GCF_900116615.1	Related species of Persicobacteraceae	1	5	2	2	1	1	2	2	1	0	1	5	3	1	2	2	3	2	1	1	2	1	1
GCF_001936475.1	Related species of Persicobacteraceae	1	5	1	1	1	1	2	3	1	0	1	5	2	1	1	3	3	2	1	1	2	1	0
GCA_002425185.1	Related species of Persicobacteraceae	2	5	0	1	1	1	1	3	1	1	1	5	0	1	1	3	4	3	1	1	1	1	2
GCF_003253485.1	Related species of Persicobacteraceae	2	4	1	3	1	1	2	3	1	0	1	6	6	1	1	4	3	2	1	1	3	1	1
GCA_001657315.1	Related species of Persicobacteraceae	2	4	1	2	1	1	1	1	1	1	1	5	1	1	1	3	3	3	1	0	2	1	1
GCA_001464155.1	Related species of Persicobacteraceae	2	5	2	1	0	2	2	3	2	2	1	6	3	3	2	3	5	3	1	1	3	1	1
GCF_900109255.1	Related species of Persicobacteraceae	1	5	1	2	1	1	2	3	1	0	1	5	2	1	1	2	3	2	1	1	2	1	0
GCA_002352225.1	Related species of Persicobacteraceae	1	4	1	1	1	1	1	1	1	0	1	3	1	1	1	2	4	2	1	1	1	1	0
GCF_002807035.1	Related species of Persicobacteraceae	2	4	1	2	1	1	2	2	1	1	1	4	2	1	1	3	3	2	1	1	3	1	1
GCF_001050135.1	Related species of Persicobacteraceae	2	4	1	3	1	1	2	2	1	1	1	4	2	1	1	2	3	2	1	1	3	1	1
GCF_000429425.1	Related species of Persicobacteraceae	1	4	1	2	1	1	2	2	1	0	1	5	2	1	1	3	3	2	1	1	3	1	0
GCF_002002735.1	Related species of Persicobacteraceae	3	4	1	3	5	1	2	3	1	1	1	5	3	1	1	3	3	3	1	1	3	1	2
GCF_000331535.1	Related species of Persicobacteraceae	2	5	1	2	6	2	3	2	2	2	1	5	1	1	1	3	3	2	1	2	2	1	3
GCA_002427745.1	Related species of Persicobacteraceae	1	4	2	2	0	2	3	1	1	0	1	4	3	1	1	2	4	2	1	2	1	1	2
GCA_002470835.1	Related species of Persicobacteraceae	1	5	0	1	1	1	0	1	1	0	1	2	1	1	1	1	3	2	0	1	2	0	0
GCA_002292365.1	Related species of Persicobacteraceae	1	5	0	2	1	1	1	1	1	0	1	1	1	1	1	1	3	1	1	1	2	1	0
GCF_001592965.1	Related species of Persicobacteraceae	2	4	1	1	1	2	2	2	1	1	1	5	2	1	1	2	4	3	1	2	2	1	0
GCA_002477595.1	Related species of Persicobacteraceae	1	2	1	0	1	0	1	1	1	0	1	3	1	0	1	1	1	1	1	1	2	0	0
GCA_003504855.1	Related species of Persicobacteraceae	0	2	0	0	0	1	1	1	1	0	1	2	2	0	0	2	2	1	0	0	1	0	0
GCA_002786855.1	Related species of Persicobacteraceae	1	4	1	1	1	1	2	2	1	0	1	4	1	1	2	2	3	2	1	1	2	1	0
GCF_000298295.1	Related species of Persicobacteraceae	1	4	1	3	1	1	2	2	1	0	1	5	2	1	1	3	3	2	1	1	3	1	0
GCA_001683905.1	Related species of Persicobacteraceae	0	2	1	0	1	1	1	2	1	0	0	5	0	1	0	1	1	2	1	1	1	0	0
GCF_000330725.2	Related species of Persicobacteraceae	1	4	1	4	5	1	2	3	1	0	1	5	2	1	1	3	3	2	1	1	2	1	0
GCF_000429445.1	Related species of Persicobacteraceae	1	4	1	3	1	1	2	3	1	0	1	5	4	1	1	3	3	2	1	1	3	1	0
GCF_900101705.1	Related species of Persicobacteraceae	1	6	1	0	2	1	2	2	1	0	1	4	2	1	1	6	3	2	1	1	3	1	1
GCF_900103735.1	Related species of Persicobacteraceae	1	4	1	1	2	1	2	2	1	0	1	6	2	1	1	3	3	2	1	1	3	2	0
GCF_001747105.1	Related species of Persicobacteraceae	2	4	2	1	2	1	3	2	1	1	1	4	1	2	1	2	3	2	1	2	2	1	1
GCF_003014575.1	Related species of Persicobacteraceae	1	4	1	3	1	1	2	2	1	0	1	5	2	1	1	3	3	2	1	1	4	1	0
GCF_900148515.1	Related species of Persicobacteraceae	1	4	2	3	1	1	2	2	1	0	1	5	2	1	1	3	3	2	1	1	2	1	1
GCF_900176375.1	Related species of Persicobacteraceae	4	4	1	1	1	1	2	2	1	3	1	4	2	1	1	3	3	2	1	1	2	1	0
GCF_003003005.1	Related species of Persicobacteraceae	1	4	1	3	2	1	2	2	1	0	1	4	3	1	1	3	3	2	2	1	3	1	7
GCF_900108085.1	Related species of Persicobacteraceae	1	4	1	2	1	1	2	3	1	0	1	5	0	1	1	1	3	2	1	1	2	1	2
GCA_002338655.1	Related species of Persicobacteraceae	3	4	1	1	1	1	1	2	1	0	1	4	1	0	1	2	3	2	1	1	2	1	1
GCF_000346615.1	Related species of Persicobacteraceae	2	5	3	2	1	1	2	2	1	1	1	5	2	1	1	2	3	3	1	2	2	1	1
GCF_000429405.1	Related species of Persicobacteraceae	1	4	2	3	1	1	2	2	1	0	1	4	2	1	1	3	3	2	1	1	3	1	0
GCF_000381545.1	Related species of Persicobacteraceae	1	4	2	1	1	1	2	3	1	0	1	6	2	1	1	3	3	2	1	1	1	1	0

## Sheet: Fig_4d
Strain or assembly	Label	2	3	4	5	6	7	8	9	10	11	12	13	14	15	17	18	19	22
Fulvitalea axinellae	Persicobacteraceae	4	7	3	4	3	0	1	0	0	0	0	0	1	0	0	0	1	0
Aureibacter tunicatorum	Persicobacteraceae	5	4	0	2	4	3	0	0	1	2	0	1	1	0	0	0	0	0
Persicobacter psychrovividus	Persicobacteraceae	3	0	2	1	1	2	4	2	0	1	0	1	0	1	0	1	0	1
Persicobacter diffluens	Persicobacteraceae	4	0	1	3	2	3	2	0	1	0	2	0	1	0	1	0	1	0
GCF_001274635.1	Persicobacteraceae	4	0	1	2	2	3	2	0	1	0	2	0	1	0	1	0	1	0
GCF_001308105.1	Persicobacteraceae	4	0	1	2	2	4	2	0	1	0	2	0	1	0	0	1	1	0
GCF_000390185.1	Related species of Persicobacteraceae	3	1	0	0	0	0	1	0	0	0	0	0	0	0	0	0	0	0
GCF_000597885.1	Related species of Persicobacteraceae	10	2	0	0	0	0	0	0	0	0	0	0	0	0	0	0	0	0
Treponema saccharohpilum	Treponema saccharohpilum	8	3	0	0	1	0	0	0	0	0	0	0	0	0	0	0	0	0
GCF_000195275.1	Related species of Treponema saccharohpilum	5	0	1	0	1	0	0	0	0	0	0	0	0	0	0	0	0	0
GCF_000260795.1	Related species of Treponema saccharohpilum	5	1	1	0	1	0	0	0	0	0	0	0	0	0	0	0	0	0
GCF_001442755.1	Aureimonas ureilytica	9	1	0	0	0	0	0	0	0	0	0	0	0	0	0	0	0	0
GCF_001475935.1	Aureimonas ureilytica	8	2	0	0	0	0	0	0	0	0	0	0	0	0	0	0	0	0
GCF_001463945.1	Aureimonas ureilytica	8	1	0	0	0	0	0	0	0	0	0	0	0	0	0	0	0	0
GCF_001463705.1	Related species of Aureimonas ureilytica	4	0	0	0	0	0	0	0	0	0	0	0	0	0	0	0	0	0
GCF_001463765.1	Related species of Aureimonas ureilytica	3	0	0	0	0	0	0	0	0	0	0	0	0	0	0	0	0	0
GCA_006517715.1	Oecophyllibacter saccharovorans	3	0	0	0	0	0	0	0	0	0	0	0	0	0	0	0	0	0
GCA_006517755.1	Oecophyllibacter saccharovorans	3	0	0	0	0	0	0	0	0	0	0	0	0	0	0	0	0	0
GCF_006542375.1	Oecophyllibacter saccharovorans	3	0	0	0	0	0	0	0	0	0	0	0	0	0	0	0	0	0
GCF_000378165.1	Related species of Oecophyllibacter saccharovorans	4	0	0	0	0	0	0	0	0	0	0	0	0	0	0	0	0	0
GCF_001598495.1	Related species of Oecophyllibacter saccharovorans	6	0	0	0	0	0	0	0	0	0	0	0	0	0	0	0	0	0

## Sheet: Fig_S8
Strain or assembly	Label	Panel b	Panel c	Panel f
Persicobacter diffluens	Persicobacteraceae	0.9785	0.8314	26
Persicobacter psychrovividus	Persicobacteraceae	0.7164	0.6144	25
GCF_001308105.1	Persicobacteraceae	0.7916	0.8245	28
Aureibacter tunicatorum	Persicobacteraceae	1.0132	0.7884	30
GCF_001274635.1	Persicobacteraceae	0.7466	0.9106	24
Fulvitalea axinellae	Persicobacteraceae	0.8623	0.7352	31
GCF_002150505.1	Related species of Persicobacteraceae	0.8868	0.7576	29
GCA_002344065.1	Related species of Persicobacteraceae	0.1301	0.454	32
GCA_003030575.1	Related species of Persicobacteraceae	0.3413	0.449	18
GCF_900111145.1	Related species of Persicobacteraceae	0.687	0.4116	36
GCF_001592945.1	Related species of Persicobacteraceae	0.3547	0.545	33
GCF_900129725.1	Related species of Persicobacteraceae	0.5518	0.4401	40
GCF_000166275.1	Related species of Persicobacteraceae	1.091	0.4566	30
GCF_000390185.1	Related species of Persicobacteraceae	0.2022	0.7121	30
GCF_003259255.1	Related species of Persicobacteraceae	0.7073	0.6164	32
GCF_000295935.2	Related species of Persicobacteraceae	0.5557	0.6065	33
GCF_900188325.1	Related species of Persicobacteraceae	0.5317	0.5786	31
GCF_000597885.1	Related species of Persicobacteraceae	0.2094	0.6877	35
GCA_002344795.1	Related species of Persicobacteraceae	0.0395	0.4727	29
GCA_003228395.1	Related species of Persicobacteraceae	-0.4103	0.2496	15
GCA_002398365.1	Related species of Persicobacteraceae	0.5302	0.2756	31
GCA_003229495.1	Related species of Persicobacteraceae	-0.3579	0.0816	19
GCA_002345965.1	Related species of Persicobacteraceae	0.2833	0.5449	25
GCF_900143075.1	Related species of Persicobacteraceae	-0.0741	0.7431	33
GCF_000429465.1	Related species of Persicobacteraceae	0.9586	0.6109	29
GCF_900167975.1	Related species of Persicobacteraceae	0.4904	0.5204	34
GCF_000325705.1	Related species of Persicobacteraceae	0.343	0.6183	34
GCA_003232185.1	Related species of Persicobacteraceae	-0.2106	0.4318	19
GCF_000222485.1	Related species of Persicobacteraceae	0.2299	0.512	35
GCF_900156785.1	Related species of Persicobacteraceae	0.7434	0.5665	28
GCF_900142205.1	Related species of Persicobacteraceae	0.3015	0.6703	31
GCA_003242315.1	Related species of Persicobacteraceae	0.3418	0.6243	34
GCF_000265405.1	Related species of Persicobacteraceae	0.7164	0.5543	30
GCF_003254055.1	Related species of Persicobacteraceae	0.9397	0.5683	27
GCA_002427755.1	Related species of Persicobacteraceae	0.8817	0.5775	29
GCA_002691385.1	Related species of Persicobacteraceae	-0.1679	0.2478	31
GCA_002432545.1	Related species of Persicobacteraceae	0.5597	0.1099	20
GCA_003541895.1	Related species of Persicobacteraceae	0.3949	0.3207	27
GCF_002150685.1	Related species of Persicobacteraceae	0.8867	0.6867	29
GCF_001593605.1	Related species of Persicobacteraceae	0.6361	0.6354	30
GCA_002405445.1	Related species of Persicobacteraceae	0.0704	0.2692	22
GCA_002296035.1	Related species of Persicobacteraceae	0.4207	0.5022	33
GCF_003259505.1	Related species of Persicobacteraceae	1.02	0.7375	27
GCF_900188245.1	Related species of Persicobacteraceae	0.6905	0.566	30
GCF_002742335.1	Related species of Persicobacteraceae	0.1233	0.6683	29
GCF_000265075.1	Related species of Persicobacteraceae	0.0843	0.6029	30
GCA_001567185.1	Related species of Persicobacteraceae	-0.0638	0.5047	31
GCA_002471275.1	Related species of Persicobacteraceae	0.1715	0.5215	28
GCF_003171675.1	Related species of Persicobacteraceae	0.6753	0.6857	31
GCA_003500135.1	Related species of Persicobacteraceae	0.2428	0.4414	29
GCA_002435755.1	Related species of Persicobacteraceae	0.2657	0.4583	33
GCF_900113375.1	Related species of Persicobacteraceae	0.7407	0.4759	29
GCF_000183425.1	Related species of Persicobacteraceae	0.4025	0.5068	28
GCF_001442615.1	Related species of Persicobacteraceae	0.8262	0.6886	30
GCA_003537495.1	Related species of Persicobacteraceae	0.3487	-0.141	16
GCF_000714815.1	Related species of Persicobacteraceae	0.6357	0.5492	31
GCA_003286915.1	Related species of Persicobacteraceae	0.6512	0.5227	35
GCF_900129785.1	Related species of Persicobacteraceae	0.9412	0.5832	28
GCF_900176595.1	Related species of Persicobacteraceae	0.3928	0.501	31
GCF_000427295.1	Related species of Persicobacteraceae	0.2855	0.5401	32
GCF_900115305.1	Related species of Persicobacteraceae	1.1774	0.5411	28
GCF_001592935.1	Related species of Persicobacteraceae	0.3184	0.6196	32
GCF_900177665.1	Related species of Persicobacteraceae	0.2782	0.512	30
GCF_900112005.1	Related species of Persicobacteraceae	0.9339	0.4721	28
GCF_000373245.1	Related species of Persicobacteraceae	0.3222	0.6066	30
GCF_000526355.1	Related species of Persicobacteraceae	0.7729	0.6248	32
GCA_003260975.1	Related species of Persicobacteraceae	0.3747	0.5262	35
GCF_000348925.1	Related species of Persicobacteraceae	-0.2113	0.6274	28
GCF_001747095.1	Related species of Persicobacteraceae	0.5993	0.6419	35
GCA_002729235.1	Related species of Persicobacteraceae	0.7051	0.3657	40
GCF_001593005.1	Related species of Persicobacteraceae	0.3838	0.5396	33
GCF_900116615.1	Related species of Persicobacteraceae	0.9625	0.759	29
GCF_001936475.1	Related species of Persicobacteraceae	0.8295	0.6329	29
GCA_002425185.1	Related species of Persicobacteraceae	0.044	0.2616	33
GCF_003253485.1	Related species of Persicobacteraceae	0.5012	0.6549	33
GCA_001657315.1	Related species of Persicobacteraceae	0.0445	0.4137	32
GCA_001464155.1	Related species of Persicobacteraceae	0.8824	0.6073	31
GCF_900109255.1	Related species of Persicobacteraceae	-0.2179	0.7832	33
GCA_002352225.1	Related species of Persicobacteraceae	0.0808	0.3022	28
GCF_002807035.1	Related species of Persicobacteraceae	0.8925	0.6551	31
GCF_001050135.1	Related species of Persicobacteraceae	0.2371	0.6102	33
GCF_000429425.1	Related species of Persicobacteraceae	0.9366	0.6383	28
GCF_002002735.1	Related species of Persicobacteraceae	0.8394	0.3689	34
GCF_000331535.1	Related species of Persicobacteraceae	0.2679	0.1391	35
GCA_002427745.1	Related species of Persicobacteraceae	0.3265	0.5125	29
GCA_002470835.1	Related species of Persicobacteraceae	-0.0627	0.2653	23
GCA_002292365.1	Related species of Persicobacteraceae	-0.1452	0.1542	24
GCF_001592965.1	Related species of Persicobacteraceae	0.7442	0.5962	34
GCA_002477595.1	Related species of Persicobacteraceae	0.3035	0.3516	19
GCA_003504855.1	Related species of Persicobacteraceae	0.4385	0.5769	16
GCA_002786855.1	Related species of Persicobacteraceae	0.3789	0.4946	31
GCF_000298295.1	Related species of Persicobacteraceae	0.5281	0.6117	31
GCA_001683905.1	Related species of Persicobacteraceae	0.0142	0.131	19
GCF_000330725.2	Related species of Persicobacteraceae	0.4642	0.3647	32
GCF_000429445.1	Related species of Persicobacteraceae	0.6262	0.7163	31
GCF_900101705.1	Related species of Persicobacteraceae	0.6809	0.3605	30
GCF_900103735.1	Related species of Persicobacteraceae	0.6173	0.5003	33
GCF_001747105.1	Related species of Persicobacteraceae	0.4902	0.4258	32
GCF_003014575.1	Related species of Persicobacteraceae	0.8792	0.6023	30
GCF_900148515.1	Related species of Persicobacteraceae	1.1969	0.5976	31
GCF_900176375.1	Related species of Persicobacteraceae	0.5648	0.5463	32
GCF_003003005.1	Related species of Persicobacteraceae	0.6103	0.4859	31
GCF_900108085.1	Related species of Persicobacteraceae	0.6471	0.5549	31
GCA_002338655.1	Related species of Persicobacteraceae	0.2518	0.4563	31
GCF_000346615.1	Related species of Persicobacteraceae	-0.0072	0.6034	34
GCF_000429405.1	Related species of Persicobacteraceae	0.8351	0.649	30
GCF_000381545.1	Related species of Persicobacteraceae	0.1884	0.6048	32
Treponema saccharohpilum	Treponema saccharohpilum	-0.0412	0.8026	43
GCA_002399405.1	Related species of Treponema saccharohpilum	-0.0836	0.6888	33
GCF_000468115.1	Related species of Treponema saccharohpilum	0.1868	0.6612	32
GCA_002391235.1	Related species of Treponema saccharohpilum	0.4506	0.3885	31
GCA_900316905.1	Related species of Treponema saccharohpilum	0.2827	0.6093	31
GCF_900113965.1	Related species of Treponema saccharohpilum	0.8376	0.0714	33
GCA_002392405.1	Related species of Treponema saccharohpilum	1.4098	0.3218	17
GCA_002319875.1	Related species of Treponema saccharohpilum	-0.4335	0.6521	28
GCA_002373325.1	Related species of Treponema saccharohpilum	0.3685	0.281	23
GCA_002309305.1	Related species of Treponema saccharohpilum	0.4477	0.5159	27
GCA_002392275.1	Related species of Treponema saccharohpilum	0.569	0.1533	21
GCA_002477955.1	Related species of Treponema saccharohpilum	0.4478	0.4669	26
GCA_003455655.1	Related species of Treponema saccharohpilum	1.3017	0.4935	21
GCF_900167145.1	Related species of Treponema saccharohpilum	0.3366	0.6577	36
GCA_002449305.1	Related species of Treponema saccharohpilum	0.5197	0.4903	27
GCF_000619925.1	Related species of Treponema saccharohpilum	0.7364	0.4755	29
GCA_002396325.1	Related species of Treponema saccharohpilum	0.3149	0.3866	24
GCA_000413015.1	Related species of Treponema saccharohpilum	0.2544	0.6309	35
GCF_900111035.1	Related species of Treponema saccharohpilum	1.1176	0.457	30
GCA_002394685.1	Related species of Treponema saccharohpilum	1.1459	0.4769	29
GCA_002404895.1	Related species of Treponema saccharohpilum	0.3973	0.3533	27
GCA_002437725.1	Related species of Treponema saccharohpilum	0.4113	0.3716	27
GCA_002478955.1	Related species of Treponema saccharohpilum	0.44	0.4236	28
GCA_002368605.1	Related species of Treponema saccharohpilum	0.5109	0.7232	27
GCA_900319625.1	Related species of Treponema saccharohpilum	0.5517	0.3284	23
GCF_000421345.1	Related species of Treponema saccharohpilum	0.8762	0.4509	33
GCA_002448445.1	Related species of Treponema saccharohpilum	0.4387	0.5909	31
GCA_002315375.1	Related species of Treponema saccharohpilum	1.4472	0.3782	29
GCA_002309195.1	Related species of Treponema saccharohpilum	1.1707	-0.04	20
GCA_002393835.1	Related species of Treponema saccharohpilum	0.9113	0.4828	22
GCA_900317625.1	Related species of Treponema saccharohpilum	0.4595	0.281	28
GCA_002373205.1	Related species of Treponema saccharohpilum	0.4945	0.6363	28
GCA_002314445.1	Related species of Treponema saccharohpilum	-0.1072	0.6929	29
GCA_002369025.1	Related species of Treponema saccharohpilum	0.3953	0.4977	21
GCA_002394465.1	Related species of Treponema saccharohpilum	0.6031	0.4785	22
GCA_002393865.1	Related species of Treponema saccharohpilum	-0.2589	0.6086	24
GCA_003447785.1	Related species of Treponema saccharohpilum	0.6771	0.0708	17
GCF_000195275.1	Related species of Treponema saccharohpilum	0.3573	0.568	36
GCA_002296965.1	Related species of Treponema saccharohpilum	-0.4943	0.4039	25
GCF_000260795.1	Related species of Treponema saccharohpilum	1.0043	0.3345	29
GCA_002395155.1	Related species of Treponema saccharohpilum	0.878	0.563	26
GCA_002350445.1	Related species of Treponema saccharohpilum	0.5449	0.2591	17
GCF_900167025.1	Related species of Treponema saccharohpilum	0.7654	0.6282	30
GCF_001442755.1	Aureimonas ureilytica	0.4036	0.9023	45
GCF_001475935.1	Aureimonas ureilytica	0.5565	0.7569	46
GCF_001463945.1	Aureimonas ureilytica	0.6393	0.8344	49
GCF_001423245.1	Related species of Aureimonas ureilytica	0.6106	0.807	46
GCF_001463745.1	Related species of Aureimonas ureilytica	0.5028	0.8458	46
GCF_001463765.1	Related species of Aureimonas ureilytica	0.542	0.7472	45
GCF_900113065.1	Related species of Aureimonas ureilytica	0.7637	0.8411	44
GCF_001463905.1	Related species of Aureimonas ureilytica	0.2872	0.7504	43
GCF_001463885.1	Related species of Aureimonas ureilytica	0.4809	0.7667	45
GCF_001463705.1	Related species of Aureimonas ureilytica	0.1323	0.8454	45
GCF_900104035.1	Related species of Aureimonas ureilytica	0.6465	0.7722	41
GCF_000800175.1	Related species of Aureimonas ureilytica	0.3786	0.7873	48
GCA_006517715.1	Oecophyllibacter saccharovorans	-0.2034	0.8637	42
GCA_006517755.1	Oecophyllibacter saccharovorans	-0.1914	0.8637	42
GCF_006542375.1	Oecophyllibacter saccharovorans	-0.1596	0.8637	42
GCF_001580915.1	Related species of Oecophyllibacter saccharovorans	0.237	0.8561	48
GCF_000745835.1	Related species of Oecophyllibacter saccharovorans	0.7187	0.7782	47
GCF_001941945.1	Related species of Oecophyllibacter saccharovorans	0.6188	0.8233	51
GCA_003311635.1	Related species of Oecophyllibacter saccharovorans	0.1307	0.8106	44
GCF_003202795.1	Related species of Oecophyllibacter saccharovorans	-0.2763	0.6952	42
GCF_000963925.1	Related species of Oecophyllibacter saccharovorans	0.4789	0.7972	42
GCF_000963945.1	Related species of Oecophyllibacter saccharovorans	0.5433	0.7775	43
GCF_001982615.1	Related species of Oecophyllibacter saccharovorans	-0.1596	0.7764	43
GCF_900141905.1	Related species of Oecophyllibacter saccharovorans	0.4105	0.7036	45
GCF_000202835.1	Related species of Oecophyllibacter saccharovorans	0.3195	0.8041	44
GCA_002279355.1	Related species of Oecophyllibacter saccharovorans	-0.55	0.798	43
GCF_002153485.1	Related species of Oecophyllibacter saccharovorans	0.2953	0.8295	43
GCF_000614545.1	Related species of Oecophyllibacter saccharovorans	0.7504	0.868	43
GCF_002723995.1	Related species of Oecophyllibacter saccharovorans	0.6065	0.8958	45
GCF_002005465.1	Related species of Oecophyllibacter saccharovorans	0.2016	0.7744	51
GCF_002005445.1	Related species of Oecophyllibacter saccharovorans	0.5153	0.8252	52
GCF_000963905.1	Related species of Oecophyllibacter saccharovorans	0.5914	0.8473	44
GCF_000622225.1	Related species of Oecophyllibacter saccharovorans	0.7636	0.8549	44
GCF_001580675.1	Related species of Oecophyllibacter saccharovorans	0.5614	0.7509	53
GCF_001547995.1	Related species of Oecophyllibacter saccharovorans	0.7302	0.9031	53
GCF_000963885.1	Related species of Oecophyllibacter saccharovorans	0.6931	0.7252	45
GCF_001889545.1	Related species of Oecophyllibacter saccharovorans	0.3035	0.9164	46
GCF_002153745.1	Related species of Oecophyllibacter saccharovorans	1.2405	0.5377	27
GCF_000613305.1	Related species of Oecophyllibacter saccharovorans	0.0905	0.8281	42
GCF_000613845.1	Related species of Oecophyllibacter saccharovorans	0.6197	0.8568	44
GCF_000164635.1	Related species of Oecophyllibacter saccharovorans	-0.0016	0.7918	39
GCF_000613285.1	Related species of Oecophyllibacter saccharovorans	0.281	0.8467	42
GCF_001183745.1	Related species of Oecophyllibacter saccharovorans	0.3684	0.859	54
GCF_000802185.1	Related species of Oecophyllibacter saccharovorans	0.5404	0.6608	51
GCF_001580885.1	Related species of Oecophyllibacter saccharovorans	0.6336	0.829	46
GCF_000613865.1	Related species of Oecophyllibacter saccharovorans	0.0337	0.8682	44
GCF_000014285.2	Related species of Oecophyllibacter saccharovorans	0.1863	0.9164	46
GCF_000964365.1	Related species of Oecophyllibacter saccharovorans	0.1842	0.7379	40
GCA_002409645.1	Related species of Oecophyllibacter saccharovorans	0.5818	0.8292	44
GCF_002937115.1	Related species of Oecophyllibacter saccharovorans	0.3691	0.7072	47
GCA_002255515.1	Related species of Oecophyllibacter saccharovorans	-0.0714	0.7395	41
GCA_002255575.1	Related species of Oecophyllibacter saccharovorans	0.1875	0.8355	41
GCF_003207895.1	Related species of Oecophyllibacter saccharovorans	0.2634	0.8486	47
GCF_000285275.1	Related species of Oecophyllibacter saccharovorans	0.4069	0.904	46
GCF_900114315.1	Related species of Oecophyllibacter saccharovorans	0.4141	0.7448	43
GCA_003133265.1	Related species of Oecophyllibacter saccharovorans	0.3128	0.6504	47
GCA_900465345.1	Related species of Oecophyllibacter saccharovorans	0.7501	0.8659	52
GCA_003151425.1	Related species of Oecophyllibacter saccharovorans	0.6231	0.6454	48
GCA_001898425.1	Related species of Oecophyllibacter saccharovorans	0.8743	0.8218	45
GCF_002276555.1	Related species of Oecophyllibacter saccharovorans	0.1395	0.8735	50
GCF_003207865.1	Related species of Oecophyllibacter saccharovorans	0.2071	0.8612	53
GCF_900104205.1	Related species of Oecophyllibacter saccharovorans	0.2151	0.7848	46
GCF_003258945.1	Related species of Oecophyllibacter saccharovorans	-0.0671	0.7707	45
GCF_002723915.1	Related species of Oecophyllibacter saccharovorans	0.4894	0.8822	44
GCF_001628715.1	Related species of Oecophyllibacter saccharovorans	0.3269	0.8692	53
GCA_000759655.1	Related species of Oecophyllibacter saccharovorans	0.2164	0.8136	41
GCF_000429165.1	Related species of Oecophyllibacter saccharovorans	0.6808	0.8125	48
GCF_002917995.1	Related species of Oecophyllibacter saccharovorans	0.0673	0.859	46
GCF_001598495.1	Related species of Oecophyllibacter saccharovorans	0.943	0.9136	42
GCF_003207795.1	Related species of Oecophyllibacter saccharovorans	0.2367	0.882	51
GCF_001580615.1	Related species of Oecophyllibacter saccharovorans	0.2938	0.7761	51
GCF_002723975.1	Related species of Oecophyllibacter saccharovorans	0.8748	0.8698	43
GCF_000378465.1	Related species of Oecophyllibacter saccharovorans	0.7115	0.8011	44
GCF_003207825.1	Related species of Oecophyllibacter saccharovorans	0.4136	0.8486	49
GCF_002153605.1	Related species of Oecophyllibacter saccharovorans	0.1476	0.7717	45
GCF_000617865.1	Related species of Oecophyllibacter saccharovorans	0.4268	0.8158	45
GCF_000711725.1	Related species of Oecophyllibacter saccharovorans	0.8062	0.7831	41
GCF_000234355.1	Related species of Oecophyllibacter saccharovorans	0.1648	0.8763	43
GCF_001581005.1	Related species of Oecophyllibacter saccharovorans	0.1502	0.8522	45
GCF_000701585.1	Related species of Oecophyllibacter saccharovorans	-0.6834	0.8227	46
GCF_000011685.1	Related species of Oecophyllibacter saccharovorans	0.5727	0.8688	50
GCA_002255495.1	Related species of Oecophyllibacter saccharovorans	-0.423	0.7751	36
GCF_002906255.1	Related species of Oecophyllibacter saccharovorans	0.2283	0.8318	47
GCF_000021325.1	Related species of Oecophyllibacter saccharovorans	0.2515	0.739	53
GCF_000245075.1	Related species of Oecophyllibacter saccharovorans	0.5663	0.8251	42
GCF_001580535.1	Related species of Oecophyllibacter saccharovorans	0.1958	0.7698	44
GCF_001499675.1	Related species of Oecophyllibacter saccharovorans	0.0717	0.8682	52
GCF_000613905.1	Related species of Oecophyllibacter saccharovorans	0.1794	0.8617	47
GCF_001580995.1	Related species of Oecophyllibacter saccharovorans	0.2874	0.86	44
GCA_003133065.1	Related species of Oecophyllibacter saccharovorans	-0.1702	0.6741	36
GCA_001899585.1	Related species of Oecophyllibacter saccharovorans	-0.0022	0.7763	42
GCF_000964425.1	Related species of Oecophyllibacter saccharovorans	0.282	0.6086	44
GCF_001787335.1	Related species of Oecophyllibacter saccharovorans	0.5241	0.8648	51
GCF_003116135.1	Related species of Oecophyllibacter saccharovorans	0.0738	0.6484	48
GCA_003137135.1	Related species of Oecophyllibacter saccharovorans	-0.1401	0.7423	36
GCF_003207815.1	Related species of Oecophyllibacter saccharovorans	0.2191	0.8486	47
GCA_002281005.1	Related species of Oecophyllibacter saccharovorans	-0.11	0.4021	17
GCF_002723955.1	Related species of Oecophyllibacter saccharovorans	0.8468	0.8462	44
GCF_000964225.1	Related species of Oecophyllibacter saccharovorans	0.0455	0.7749	41
GCA_003164305.1	Related species of Oecophyllibacter saccharovorans	0.2543	0.2377	29
GCF_000963965.1	Related species of Oecophyllibacter saccharovorans	0.4223	0.8328	43
GCF_001571345.1	Related species of Oecophyllibacter saccharovorans	0.2132	0.8703	43
GCA_003164135.1	Related species of Oecophyllibacter saccharovorans	-0.0903	0.855	43
GCA_001464375.1	Related species of Oecophyllibacter saccharovorans	0.9534	0.6277	38
GCF_002723935.1	Related species of Oecophyllibacter saccharovorans	0.804	0.8698	44
GCF_003206495.1	Related species of Oecophyllibacter saccharovorans	0.2	0.8389	50
GCF_000964465.1	Related species of Oecophyllibacter saccharovorans	0.8181	0.7668	43
GCF_001766235.1	Related species of Oecophyllibacter saccharovorans	0.3605	0.8802	52
GCF_000182745.2	Related species of Oecophyllibacter saccharovorans	0.205	0.8519	52
GCF_002592045.1	Related species of Oecophyllibacter saccharovorans	-0.2332	0.859	42
GCF_000613885.1	Related species of Oecophyllibacter saccharovorans	0.8471	0.8091	43
GCF_003207855.1	Related species of Oecophyllibacter saccharovorans	0.1895	0.8465	49
GCF_000527695.1	Related species of Oecophyllibacter saccharovorans	0.1578	0.8341	38
GCF_002153655.1	Related species of Oecophyllibacter saccharovorans	-0.003	0.8485	43
GCF_000964405.1	Related species of Oecophyllibacter saccharovorans	0.0658	0.7097	44
GCF_000285295.1	Related species of Oecophyllibacter saccharovorans	0.3015	0.8508	51
GCF_000425365.1	Related species of Oecophyllibacter saccharovorans	0.2076	0.7678	40
GCA_002422345.1	Related species of Oecophyllibacter saccharovorans	0.2821	0.5631	34
GCF_000687875.1	Related species of Oecophyllibacter saccharovorans	-0.1291	0.8742	44
GCF_003253705.1	Related species of Oecophyllibacter saccharovorans	0.0276	0.7907	41
GCF_900129125.1	Related species of Oecophyllibacter saccharovorans	0.1776	0.8996	43
GCF_002738225.1	Related species of Oecophyllibacter saccharovorans	0.3623	0.8861	55
GCA_003164455.1	Related species of Oecophyllibacter saccharovorans	-0.2329	0.69	42
GCF_003173615.1	Related species of Oecophyllibacter saccharovorans	0.6865	0.7497	46
GCF_000231445.1	Related species of Oecophyllibacter saccharovorans	0.2054	0.8341	37
GCF_002631185.1	Related species of Oecophyllibacter saccharovorans	-0.0784	0.7381	45
GCA_003506895.1	Related species of Oecophyllibacter saccharovorans	0.1831	0.8355	44
GCF_002003665.1	Related species of Oecophyllibacter saccharovorans	0.3816	0.884	43
GCF_000378165.1	Related species of Oecophyllibacter saccharovorans	0.0514	0.8411	45
